# Supplementary material for: A DNA assembly toolkit to unlock the CRISPR/Cas9 potential for metabolic engineering
Source: Commun Biol. 2023 Aug 18;6:858. doi: 10.1038/s42003-023-05202-5 (PMC10439232; doi:10.1038/s42003-023-05202-5)
Supplement: Supplementary file 4 — Supplementary Data 1 [file 42003_2023_5202_MOESM4_ESM.xlsx]

## Sheet: Fig. 2 metabolic_prom
		YPD_1	YPD_2	YNBD_1	YNBD_2	YPD	SD_YPD	YNBD	SD_YNBD
	S234	0.233345	-0.23335	0.46669	-0.46669	-2.5e-06	0.33	0	0.66
1	FUM1	1.1877	0.452304	0.894558	0.385442	0.82	0.52	0.64	0.36
2	PGK1	0.810919	0.429081	1.10355	0.396447	0.62	0.27	0.75	0.5
3	SDH1	0.559203	0.120797	1.32962	0.410381	0.34	0.31	0.87	0.65
4	AQP	1.29497	0.305025	1.15042	0.669584	0.8	0.7	0.91	0.34
5	hCMV	2.97355	2.26645	2.31397	1.12603	2.62	0.5	1.72	0.84
6	LPD1	4.51841	3.64159	3.23581	1.28419	4.08	0.62	2.26	1.38
7	FBA1	1.50142	1.21858	2.83335	2.36666	1.36	0.2	2.6	0.33
8	LSC2	4.56569	3.43431	5.52685	2.37315	4	0.8	3.95	2.23
9	NUAM	4.87627	4.42373	5.4048	3.2552	4.65	0.32	4.33	1.52
10	TPI1	9.82832	8.37168	7.46028	4.41972	9.1	1.03	5.94	2.15
11	COX4	7.61213	7.18787	7.42572	4.89428	7.4	0.3	6.16	1.79
12	PDA1	7.09092	6.70908	8.91291	5.54709	6.9	0.27	7.23	2.38
13	IDH1	11.9728	10.8272	12.3103	7.86968	11.4	0.81	10.09	3.14
14	MDH1	9.75782	8.20218	11.4407	9.89925	8.98	1.1	10.67	1.09
15	QCR2	10.8328	10.2672	12.1936	8.68637	10.55	0.4	10.44	2.48
16	HHF2	9.24066	7.11934	13.1038	12.1562	8.18	1.5	12.63	0.67
17	ATP1	20.0968	18.3432	15.9937	11.0863	19.22	1.24	13.54	3.47
18	ACO1	19.2943	18.4457	14.6182	12.5818	18.87	0.6	13.6	1.44
19	CIT1	16.7472	15.9128	18.156	17.364	16.33	0.59	17.76	0.56
20	CYC1	28.2034	22.9566	22.2732	17.8468	25.58	3.71	20.06	3.13
21	ENO1	22.237	20.243	20.2019	20.0181	21.24	1.41	20.11	0.13
22	HYP2	42.2605	32.2195	29.0782	25.0618	37.24	7.1	27.07	2.84
23	ATP2	25.4113	19.1887	29.424	25.436	22.3	4.4	27.43	2.82
24	HHF1	31.9214	31.6386	31.8648	31.1152	31.78	0.2	31.49	0.53
25	HTB1	63.34	61.3601	55.0026	52.6974	62.35	1.4	53.85	1.63
26	HHT1	69.8899	67.91	65.3559	57.2241	68.9	1.4	61.29	5.75
	TEF1	102.616	97.3837	102.355	97.6453	100	3.7	100	3.33
27	EXP1	85.7994	83.7206	108.514	98.5861	84.76	1.47	103.55	7.02
28	TEFIn	120.694	113.906	116.28	113.72	117.3	4.8	115	1.81
29	TDH1	131.711	112.789	174.904	157.297	122.25	13.38	166.1	12.45

## Sheet: Fig. 2 rpl_prom
		YPD_1	YPD_2	YNBD_1	YNBD_2	YPD	SD_YPD	YNBD	SD_YNBD
	S234	0.233345	-0.23335	0.46669	-0.46669	-2.5e-06	0.33	0	0.66
1	RPL42	2.21924	0.380761	2.06314	1.83686	1.3	1.3	1.95	0.16
2	RPL10	3.5	3.5	2.24092	1.85908	3.5	0	2.05	0.27
3	RPL8	3.0364	1.7636	3.6882	3.0518	2.4	0.9	3.37	0.45
4	RPL39	1.31213	0.887868	3.99849	3.70151	1.1	0.3	3.85	0.21
5	RPL43	5.00208	2.59792	5.82033	4.75967	3.8	1.7	5.29	0.75
6	RPL40	10.1042	5.29584	6.48166	4.55833	7.7	3.4	5.52	1.36
7	RPL24A	5.48492	2.51508	6.43062	5.70938	4	2.1	6.07	0.51
8	RPL19	5.55355	4.84645	6.50234	5.83766	5.2	0.5	6.17	0.47
9	RPL14	4.7364	3.4636	7.21125	5.76875	4.1	0.9	6.49	1.02
10	RPL24B	4.68284	4.11716	8.37856	5.28144	4.4	0.4	6.83	2.19
11	RPL33	11.3456	6.25442	8.71116	6.68884	8.8	3.6	7.7	1.43
12	RPL29	12.6414	12.3586	13.9794	11.9006	12.5	0.2	12.94	1.47
13	RPL9	21.687	16.313	12.8943	12.0457	19	3.8	12.47	0.6
14	RPL6	22.5728	20.0272	17.8582	13.8418	21.3	1.8	15.85	2.84
15	RPL11	26.4042	21.5958	19.7529	13.0071	24	3.4	16.38	4.77
16	RPL4	27.4414	27.1586	17.3133	16.8467	27.3	0.2	17.08	0.33
17	RPL17	24.6092	20.7908	19.8577	14.3423	22.7	2.7	17.1	3.9
18	RPL31	23.9456	18.8544	22.3143	11.9057	21.4	3.6	17.11	7.36
19	RPL13	27.5021	25.0979	20.5095	15.6305	26.3	1.7	18.07	3.45
20	RPL2	24.2991	18.5009	21.528	17.752	21.4	4.1	19.64	2.67
21	RPL1	31.1627	26.6373	22.8289	17.2711	28.9	3.2	20.05	3.93
22	RPL15	31.1971	27.8029	21.7842	18.9558	29.5	2.4	20.37	2
23	RPL22	35.287	29.913	23.4888	17.3512	32.6	3.8	20.42	4.34
24	RPL37	22.0314	19.7686	22.5981	19.4019	20.9	1.6	21	2.26
25	RPL34	28.7619	18.4381	25.017	17.663	23.6	7.3	21.34	5.2
26	RPL18	31.8607	29.7393	22.2971	20.8829	30.8	1.5	21.59	1
27	RPL23	20.1707	20.0293	23.9029	20.5371	20.1	0.1	22.22	2.38
28	RPL3	22.9314	20.6686	23.9449	20.9751	21.8	1.6	22.46	2.1
29	RPL27	37.5799	33.6201	23.1203	22.0597	35.6	2.8	22.59	0.75
30	RPL21	34.0707	33.9293	26.8024	24.7376	34	0.1	25.77	1.46
31	RPL7	20.3385	16.6615	27.3007	27.1593	18.5	2.6	27.23	0.1
32	RPL38	29.0121	28.5879	28.0997	25.7803	28.8	0.3	26.94	1.64
33	RPL35	38.69	36.7101	29.7023	27.0577	37.7	1.4	28.38	1.87
34	RPL12	36.4506	32.3494	30.0424	29.9576	34.4	2.9	30	0.06
35	RPL26	31.1849	28.2151	34.3342	28.1258	29.7	2.1	31.23	4.39
36	RPL36	40.8841	32.1159	38.0154	36.5446	36.5	6.2	37.28	1.04
37	RPL30	60.6133	51.9866	49.9007	46.3793	56.3	6.1	48.14	2.49
	TEF1	106.484	93.5158	102.638	97.3625	100	9.17	100	3.73
38	RPL25	140.87	120.93	128.05	123.27	130.9	14.1	125.66	3.38

## Sheet: Fig. 2 rps_prom
		YPD_1	YPD_2	YNBD_1	YNBD_2	YPD	SD_YPD	YNBD	SD_YNBD
	S234	0.077782	-0.07778	0.381838	-0.38184	1e-06	0.11	-1e-06	0.54
1	RPS15	1.06062	0.339376	1.33414	1.30586	0.7	0.51	1.32	0.02
2	RPS26	1.54749	1.05251	2.10113	1.47887	1.3	0.35	1.79	0.44
3	RPS24	1.51113	0.888873	2.41962	1.50038	1.2	0.44	1.96	0.65
4	RPS20	2.36163	1.83837	3.10125	1.65875	2.1	0.37	2.38	1.02
5	RPS25	2.15255	1.24745	4.28296	2.89703	1.7	0.64	3.59	0.98
6	RPS29	3.52631	1.67369	4.48175	3.13825	2.6	1.31	3.81	0.95
7	RPS16	6.35564	3.24437	5.24142	4.95858	4.8	2.2	5.1	0.2
8	RPS12	2.18485	2.01515	6.97297	5.58704	2.1	0.12	6.28	0.98
9	RPS22	8.64635	5.39365	8.54205	7.53795	7.02	2.3	8.04	0.71
10	RPS11	10.5697	8.83026	16.3874	8.55263	9.7	1.23	12.47	5.54
11	RPS3	16.4707	16.3293	15.3179	10.9621	16.4	0.1	13.14	3.08
12	RPS8	23.4192	21.5808	20.2456	18.5344	22.5	1.3	19.39	1.21
13	RPS9	27.8162	25.3838	21.2456	17.5544	26.6	1.72	19.4	2.61
14	RPS0	15.8243	14.9757	21.2762	20.2438	15.4	0.6	20.76	0.73
15	RPS4	28.7121	28.2879	24.2218	18.0982	28.5	0.3	21.16	4.33
16	RPS2	30.5414	30.2586	24.6168	19.4832	30.4	0.2	22.05	3.63
17	RPS19	27.4192	26.9808	23.8085	22.1115	27.2	0.31	22.96	1.2
18	RPS28	28.499	28.301	26.0223	19.9977	28.4	0.14	23.01	4.26
19	RPP1	26.2536	25.5465	26.7578	19.8422	25.9	0.5	23.3	4.89
20	RPS1	27.7092	23.8908	31.2215	28.1385	25.8	2.7	29.68	2.18
21	RPS6	32.5243	31.6757	30.2597	29.9203	32.1	0.6	30.09	0.24
22	RPS13	50.6527	44.1473	36.5577	31.0423	47.4	4.6	33.8	3.9
23	RPS17	46.9022	38.8978	35.3219	33.1581	42.9	5.66	34.24	1.53
24	RPS23	50.0386	40.7614	36.1772	33.9428	45.4	6.56	35.06	1.58
25	RPS27	48.6355	41.5645	40.7034	37.4366	45.1	5	39.07	2.31
26	RPP0	44.5598	36.6402	45.1593	38.5407	40.6	5.6	41.85	4.68
	TEF1	101.648	98.3524	102.043	97.9565	100	2.33	100	2.89

## Sheet: Fig. 2 hybrid_prom
		YPG_1	YPG_2	YNBG_1	YNBG_2	Mean_YPG	SD_YPG	Mean_YNBG	SD_YNBG
	S234	0.00772529	-0.00772529	-0.106941	0.106941	0	0.01	0	0.15
1	P78	0.40944	0.548496	-0.106941	-0.0291659	0.478968	0.1	-0.0680537	0.05
2	P98	0.818881	0.556221	0.106941	0.0388878	0.687551	0.19	0.0729146	0.05
3	P24	0.448067	0.254935	-0.0291659	0.388878	0.351501	0.14	0.179856	0.3
4	P1	-0.14678	0.0927035	-0.174995	0.534707	-0.0270385	0.17	0.179856	0.5
5	P36	0.471243	0.52532	0.174995	0.252771	0.498281	0.04	0.213883	0.05
6	P55	0.880683	0.695276	0.252771	0.388878	0.787979	0.13	0.320824	0.1
7	P11	0.208583	0.0927035	0.388878	0.388878	0.150643	0.08	0.388878	0
8	P43	0.757078	0.888408	0.320824	0.456932	0.822743	0.09	0.388878	0.1
9	P23	0.509869	0.533045	0.252771	0.534707	0.521457	0.02	0.393739	0.2
10	P95	0.903859	1.07382	0.388878	0.456932	0.988837	0.12	0.422905	0.05
11	P8	0.448067	0.332187	1.16663	0.670815	0.390127	0.08	0.918724	0.35
12	P99	0.896133	0.857507	1.3708	0.952751	0.87682	0.03	1.16177	0.3
13	P94	1.23605	1.22832	1.3708	1.3708	1.23218	0.01	1.3708	0
14	P3	0.108154	0.602573	1.3708	1.44857	0.355363	0.35	1.40968	0.05
15	P10	0.749353	0.80343	0.456932	2.43049	0.776392	0.04	1.44371	1.4
16	P92	1.20515	1.20515	1.44857	1.51662	1.20515	0	1.4826	0.05
17	P32	1.32102	1.17424	1.58468	1.65273	1.24763	0.1	1.61871	0.05
18	P13	0.6721	0.293561	1.79856	1.79856	0.482831	0.27	1.79856	0
19	P37	1.39055	1.57596	1.86661	2.36243	1.48326	0.13	2.11452	0.35
20	P14	0.973386	1.01201	2.78048	1.73051	0.9927	0.03	2.25549	0.74
21	P5	0.6721	0.316737	2.57632	2.49854	0.494418	0.25	2.53743	0.05
22	P50	2.34849	2.30214	2.43049	2.64437	2.32531	0.03	2.53743	0.15
23	P4	0.14678	0.517594	2.85825	2.64437	0.332187	0.26	2.75131	0.15
24	P12	0.818881	1.15107	3.77212	2.71242	0.984974	0.23	3.24227	0.75
25	P38	1.80772	1.78454	3.70406	4.12211	1.79613	0.02	3.91309	0.3
26	P2	0.309012	0.509869	4.97764	3.2763	0.40944	0.14	4.12697	1.2
27	P73	5.39998	5.16049	4.76376	3.49018	5.28023	0.17	4.12697	0.9
28	P26	0.842056	1.06609	5.11375	4.76376	0.954073	0.16	4.93875	0.25
29	P28	2.63432	2.81201	5.11375	5.11375	2.72316	0.13	5.11375	0
30	P47	0.950211	0.834331	6.4651	5.04569	0.892271	0.08	5.7554	1
31	P103	4.91328	4.87466	5.47346	6.25122	4.89397	0.03	5.86234	0.55
32	P101	4.44977	4.95964	6.67898	6.96092	4.7047	0.36	6.81995	0.2
33	P96	5.3459	4.78195	8.4581	7.73867	5.06393	0.4	8.09839	0.51
34	P34	5.78624	5.13732	13.3482	12.4052	5.46178	0.46	12.8767	0.67
35	P25	4.10985	3.71586	14.369	13.2705	3.91286	0.28	13.8198	0.78
36	P97	5.39998	6.11843	14.0774	14.4371	5.7592	0.51	14.2572	0.25
37	P45	5.66264	6.49697	15.6815	14.6607	6.0798	0.59	15.1711	0.72
38	P46	8.52099	7.20769	18.1217	18.2675	7.86434	0.93	18.1946	0.1
39	TEF1	95.5309	104.469	116.362	83.638	100	6.32	100	23.14
40	P68	150.759	116.204	135.116	139.277	133.481	24.43	137.196	2.94
41	P67	107.745	104.469	148.668	137.313	106.107	2.32	142.99	8.03
42	P88	105.551	132.373	156.854	155.561	118.962	18.97	156.207	0.91
43	P89	144.2	124.879	166.615	169.434	134.54	13.66	168.024	1.99
44	P62	132.821	127.475	175.248	174.14	130.148	3.78	174.694	0.78

## Sheet: Fig. 3c
Strain	Genotype	Exp_1	Exp_2	Mean	SD
S234	∆Ku70::URA3	0	0	0	0
S987	∆Ku70∆ARO8∆ARO9∆AAT2∆AAT1/EUS-HAA/∆HMGA	347.312	330.944	339.128	11.5739
S997	∆Ku70∆ARO8∆ARO9∆AAT2/EUS-HAA/∆HMGA	370.88	376.672	373.776	4.09556
							∆aro8 ∆aro9 ∆aat2	―	+	+
							∆aat1	―	+	―
							↑HPD1↑ARO4K229L↑ARO7G141S	―	+	+
							∆hmg2	―	+	+

## Sheet: Fig S27
		Locus of transformation	1 clone	2 clone	Mean, %	SD
		intC7	47.8324	60.8445	54.3384	9.2
		intE6	62.9034	58.2912	60.5973	3.3
		intE12	63.5753	59.8258	61.7005	2.7
		intB8	69.382	59.8258	64.6039	6.8
		intC14	73.6458	55.5122	64.579	12.8
		intC13	68.4032	62.9117	65.6574	3.9
		intE15	72.2854	59.859	66.0722	8.8
		intD12	67.9884	71.5056	69.747	2.5
		intF8	70.5268	68.8511	69.6889	1.2
		intF11	70.2613	71.5554	70.9083	0.9
		intD6	73.6624	72.7499	73.2061	0.6
		intB11	79.917	70.842	75.3795	6.4
		intE16	79.5189	86.769	83.1439	5.1
		intF9	78.7391	90.7507	84.7449	8.5
		intE8	81.6259	90.3194	85.9726	6.1
		intC2	100.904	99.0958	100	1.3
