# Supplementary material for: A DNA assembly toolkit to unlock the CRISPR/Cas9 potential for metabolic engineering
Source: Commun Biol. 2023 Aug 18;6:858. doi: 10.1038/s42003-023-05202-5 (PMC10439232; doi:10.1038/s42003-023-05202-5)
Supplement: Supplementary file 5 — Supplementary GenBank files [file 42003_2023_5202_MOESM5_ESM.zip]

Archive with 297 entries (293 files):
- data_set/
- data_set/desktop.ini
- data_set/EcoCre - modified Lambda prophage.gb
- data_set/EcoRed - modified Lambda prophage.gb
- data_set/Hybrid promoters (43 plasmids)/
- data_set/Hybrid promoters (43 plasmids)/desktop.ini
- data_set/Hybrid promoters (43 plasmids)/pProUA-P1.gb
- data_set/Hybrid promoters (43 plasmids)/pProUA-P10.gb
- data_set/Hybrid promoters (43 plasmids)/pProUA-P101.gb
- data_set/Hybrid promoters (43 plasmids)/pProUA-P103.gb
- data_set/Hybrid promoters (43 plasmids)/pProUA-P11.gb
- data_set/Hybrid promoters (43 plasmids)/pProUA-P12.gb
- data_set/Hybrid promoters (43 plasmids)/pProUA-P13.gb
- data_set/Hybrid promoters (43 plasmids)/pProUA-P14.gb
- data_set/Hybrid promoters (43 plasmids)/pProUA-P2.gb
- data_set/Hybrid promoters (43 plasmids)/pProUA-P23.gb
- data_set/Hybrid promoters (43 plasmids)/pProUA-P24.gb
- data_set/Hybrid promoters (43 plasmids)/pProUA-P25.gb
- data_set/Hybrid promoters (43 plasmids)/pProUA-P26.gb
- data_set/Hybrid promoters (43 plasmids)/pProUA-P28.gb
- data_set/Hybrid promoters (43 plasmids)/pProUA-P3.gb
- data_set/Hybrid promoters (43 plasmids)/pProUA-P32.gb
- data_set/Hybrid promoters (43 plasmids)/pProUA-P34.gb
- data_set/Hybrid promoters (43 plasmids)/pProUA-P36.gb
- data_set/Hybrid promoters (43 plasmids)/pProUA-P37.gb
- data_set/Hybrid promoters (43 plasmids)/pProUA-P38.gb
- data_set/Hybrid promoters (43 plasmids)/pProUA-P4.gb
- data_set/Hybrid promoters (43 plasmids)/pProUA-P43.gb
- data_set/Hybrid promoters (43 plasmids)/pProUA-P45.gb
- data_set/Hybrid promoters (43 plasmids)/pProUA-P46.gb
- data_set/Hybrid promoters (43 plasmids)/pProUA-P47.gb
- data_set/Hybrid promoters (43 plasmids)/pProUA-P5.gb
- data_set/Hybrid promoters (43 plasmids)/pProUA-P50.gb
- data_set/Hybrid promoters (43 plasmids)/pProUA-P55.gb
- data_set/Hybrid promoters (43 plasmids)/pProUA-P62.gb
- data_set/Hybrid promoters (43 plasmids)/pProUA-P67.gb
- data_set/Hybrid promoters (43 plasmids)/pProUA-P68.gb
- data_set/Hybrid promoters (43 plasmids)/pProUA-P73.gb
- data_set/Hybrid promoters (43 plasmids)/pProUA-P78.gb
- data_set/Hybrid promoters (43 plasmids)/pProUA-P8.gb
- data_set/Hybrid promoters (43 plasmids)/pProUA-P88.gb
- data_set/Hybrid promoters (43 plasmids)/pProUA-P89.gb
- data_set/Hybrid promoters (43 plasmids)/pProUA-P92.gb
- data_set/Hybrid promoters (43 plasmids)/pProUA-P94.gb
- data_set/Hybrid promoters (43 plasmids)/pProUA-P95.gb
- data_set/Hybrid promoters (43 plasmids)/pProUA-P96.gb
- data_set/Hybrid promoters (43 plasmids)/pProUA-P97.gb
- data_set/Hybrid promoters (43 plasmids)/pProUA-P98.gb
- data_set/Hybrid promoters (43 plasmids)/pProUA-P99.gb
- data_set/Native promoters (94 plasmids)/
- data_set/Native promoters (94 plasmids)/desktop.ini
- data_set/Native promoters (94 plasmids)/pProUA-ACO1.gb
- data_set/Native promoters (94 plasmids)/pProUA-AQP1.gb
- data_set/Native promoters (94 plasmids)/pProUA-ATP1.gb
- data_set/Native promoters (94 plasmids)/pProUA-ATP2.gb
- data_set/Native promoters (94 plasmids)/pProUA-CIT1.gb
- data_set/Native promoters (94 plasmids)/pProUA-COX4.gb
- data_set/Native promoters (94 plasmids)/pProUA-CYC1.gb
- data_set/Native promoters (94 plasmids)/pProUA-ENO1.gb
- data_set/Native promoters (94 plasmids)/pProUA-EXP1.gb
- data_set/Native promoters (94 plasmids)/pProUA-FBA1.gb
- data_set/Native promoters (94 plasmids)/pProUA-FUM1.gb
- data_set/Native promoters (94 plasmids)/pProUA-hCMV.gb
- data_set/Native promoters (94 plasmids)/pProUA-HHF1.gb
- data_set/Native promoters (94 plasmids)/pProUA-HHF2.gb
- data_set/Native promoters (94 plasmids)/pProUA-HHT1.gb
- data_set/Native promoters (94 plasmids)/pProUA-HTB1.gb
- data_set/Native promoters (94 plasmids)/pProUA-HYP2.gb
- data_set/Native promoters (94 plasmids)/pProUA-IDH1.gb
- data_set/Native promoters (94 plasmids)/pProUA-LPD1.gb
- data_set/Native promoters (94 plasmids)/pProUA-LSC2.gb
- data_set/Native promoters (94 plasmids)/pProUA-MDH1.gb
- data_set/Native promoters (94 plasmids)/pProUA-NUAM.gb
- data_set/Native promoters (94 plasmids)/pProUA-PDA1.gb
- data_set/Native promoters (94 plasmids)/pProUA-PGK1.gb
- data_set/Native promoters (94 plasmids)/pProUA-QCR2.gb
- data_set/Native promoters (94 plasmids)/pProUA-RPL1.gb
- data_set/Native promoters (94 plasmids)/pProUA-RPL10.gb
- data_set/Native promoters (94 plasmids)/pProUA-RPL11.gb
- data_set/Native promoters (94 plasmids)/pProUA-RPL12.gb
- data_set/Native promoters (94 plasmids)/pProUA-RPL13.gb
- data_set/Native promoters (94 plasmids)/pProUA-RPL14.gb
- data_set/Native promoters (94 plasmids)/pProUA-RPL15.gb
- data_set/Native promoters (94 plasmids)/pProUA-RPL17.gb
- data_set/Native promoters (94 plasmids)/pProUA-RPL18.gb
- data_set/Native promoters (94 plasmids)/pProUA-RPL19.gb
- data_set/Native promoters (94 plasmids)/pProUA-RPL2.gb
- data_set/Native promoters (94 plasmids)/pProUA-RPL21.gb
- data_set/Native promoters (94 plasmids)/pProUA-RPL22.gb
- data_set/Native promoters (94 plasmids)/pProUA-RPL23.gb
- data_set/Native promoters (94 plasmids)/pProUA-RPL24A.gb
- data_set/Native promoters (94 plasmids)/pProUA-RPL24B.gb
- data_set/Native promoters (94 plasmids)/pProUA-RPL25.gb
- data_set/Native promoters (94 plasmids)/pProUA-RPL26.gb
- data_set/Native promoters (94 plasmids)/pProUA-RPL27.gb
- data_set/Native promoters (94 plasmids)/pProUA-RPL29.gb
- data_set/Native promoters (94 plasmids)/pProUA-RPL3.gb
- data_set/Native promoters (94 plasmids)/pProUA-RPL30.gb
- data_set/Native promoters (94 plasmids)/pProUA-RPL31.gb
- data_set/Native promoters (94 plasmids)/pProUA-RPL33.gb
- data_set/Native promoters (94 plasmids)/pProUA-RPL34.gb
- data_set/Native promoters (94 plasmids)/pProUA-RPL35.gb
- data_set/Native promoters (94 plasmids)/pProUA-RPL36.gb
- data_set/Native promoters (94 plasmids)/pProUA-RPL37.gb
- data_set/Native promoters (94 plasmids)/pProUA-RPL38.gb
- data_set/Native promoters (94 plasmids)/pProUA-RPL39.gb
- data_set/Native promoters (94 plasmids)/pProUA-RPL4.gb
- data_set/Native promoters (94 plasmids)/pProUA-RPL40.gb
- data_set/Native promoters (94 plasmids)/pProUA-RPL42.gb
- data_set/Native promoters (94 plasmids)/pProUA-RPL43.gb
- data_set/Native promoters (94 plasmids)/pProUA-RPL6.gb
- data_set/Native promoters (94 plasmids)/pProUA-RPL7.gb
- data_set/Native promoters (94 plasmids)/pProUA-RPL8.gb
- data_set/Native promoters (94 plasmids)/pProUA-RPL9.gb
- data_set/Native promoters (94 plasmids)/pProUA-RPP0.gb
- data_set/Native promoters (94 plasmids)/pProUA-RPP1.gb
- data_set/Native promoters (94 plasmids)/pProUA-RPS0.gb
- data_set/Native promoters (94 plasmids)/pProUA-RPS1.gb
- data_set/Native promoters (94 plasmids)/pProUA-RPS11.gb
- data_set/Native promoters (94 plasmids)/pProUA-RPS12.gb
- data_set/Native promoters (94 plasmids)/pProUA-RPS13.gb
- data_set/Native promoters (94 plasmids)/pProUA-RPS15.gb
- data_set/Native promoters (94 plasmids)/pProUA-RPS16.gb
- data_set/Native promoters (94 plasmids)/pProUA-RPS17.gb
- data_set/Native promoters (94 plasmids)/pProUA-RPS19.gb
- data_set/Native promoters (94 plasmids)/pProUA-RPS2.gb
- data_set/Native promoters (94 plasmids)/pProUA-RPS20.gb
- data_set/Native promoters (94 plasmids)/pProUA-RPS22.gb
- data_set/Native promoters (94 plasmids)/pProUA-RPS23.gb
- data_set/Native promoters (94 plasmids)/pProUA-RPS24.gb
- data_set/Native promoters (94 plasmids)/pProUA-RPS25.gb
- data_set/Native promoters (94 plasmids)/pProUA-RPS26.gb
- data_set/Native promoters (94 plasmids)/pProUA-RPS27.gb
- data_set/Native promoters (94 plasmids)/pProUA-RPS28.gb
- data_set/Native promoters (94 plasmids)/pProUA-RPS29.gb
- data_set/Native promoters (94 plasmids)/pProUA-RPS3.gb
- data_set/Native promoters (94 plasmids)/pProUA-RPS4.gb
- data_set/Native promoters (94 plasmids)/pProUA-RPS6.gb
- data_set/Native promoters (94 plasmids)/pProUA-RPS8.gb
- data_set/Native promoters (94 plasmids)/pProUA-RPS9.gb
- data_set/Native promoters (94 plasmids)/pProUA-SDH1.gb
- data_set/Native promoters (94 plasmids)/pProUA-TDH1.gb
- data_set/Native promoters (94 plasmids)/pProUA-TEF1.gb
- data_set/Native promoters (94 plasmids)/pProUA-TEFin.gb
- data_set/Native promoters (94 plasmids)/pProUA-TPI1.gb
- data_set/pGenA-ScARO4(K229L).gb
- data_set/pGenK-ScARO7(G141S).gb
- data_set/YaliCraft (147 plasmids)/
- data_set/YaliCraft (147 plasmids)/(175597) pB11UA2.2.gb
- data_set/YaliCraft (147 plasmids)/(175598) pB11UA2.3.gb
- data_set/YaliCraft (147 plasmids)/(175599) pC13UA2.2.gb
- data_set/YaliCraft (147 plasmids)/(175600) pC13UA2.3.gb
- data_set/YaliCraft (147 plasmids)/(175601) pE6UA2.2.gb
- data_set/YaliCraft (147 plasmids)/(175602) pE6UA2.3.gb
- data_set/YaliCraft (147 plasmids)/(175603) pE15UA2.2.gb
- data_set/YaliCraft (147 plasmids)/(175604) pE15UA2.3.gb
- data_set/YaliCraft (147 plasmids)/(175605) pF8UA2.2.gb
- data_set/YaliCraft (147 plasmids)/(175606) pF8UA2.3.gb
- data_set/YaliCraft (147 plasmids)/(175607) pF11UA2.2.gb
- data_set/YaliCraft (147 plasmids)/(175608) pF11UA2.3.gb
- data_set/YaliCraft (147 plasmids)/(175609) pB8UA2.2.gb
- data_set/YaliCraft (147 plasmids)/(175610) pB8UA2.3.gb
- data_set/YaliCraft (147 plasmids)/(175611) pC7UA2.2.gb
- data_set/YaliCraft (147 plasmids)/(175612) pC7UA2.3.gb
- data_set/YaliCraft (147 plasmids)/(175613) pC14UA2.2.gb
- data_set/YaliCraft (147 plasmids)/(175614) pC14UA2.3.gb
- data_set/YaliCraft (147 plasmids)/(175615) pD6UA2.2.gb
- data_set/YaliCraft (147 plasmids)/(175616) pD6UA2.3.gb
- data_set/YaliCraft (147 plasmids)/(175617) pE12UA2.2.gb
- data_set/YaliCraft (147 plasmids)/(175618) pE12UA2.3.gb
- data_set/YaliCraft (147 plasmids)/(175619) pE16UA2.2.gb
- data_set/YaliCraft (147 plasmids)/(175620) pE16UA2.3.gb
- data_set/YaliCraft (147 plasmids)/(175621) pF9UA2.2.gb
- data_set/YaliCraft (147 plasmids)/(175622) pF9UA2.3.gb
- data_set/YaliCraft (147 plasmids)/(175623) pProUA-EXP1.gb
- data_set/YaliCraft (147 plasmids)/(175624) pProUA-TDH1.gb
- data_set/YaliCraft (147 plasmids)/(175625) pProUA-FBA1.gb
- data_set/YaliCraft (147 plasmids)/(175626) pCasNA-IntB11.gb
- data_set/YaliCraft (147 plasmids)/(175627) pCasNA-IntC13.gb
- data_set/YaliCraft (147 plasmids)/(175628) pCasNA-IntE6.gb
- data_set/YaliCraft (147 plasmids)/(175629) pCasNA-IntE15.gb
- data_set/YaliCraft (147 plasmids)/(175630) pCasNA-IntF8.gb
- data_set/YaliCraft (147 plasmids)/(175631) pCasNA-IntF11.gb
- data_set/YaliCraft (147 plasmids)/(175632) pCasNA-IntB8.gb
- data_set/YaliCraft (147 plasmids)/(175633) pCasNA-IntC7.gb
- data_set/YaliCraft (147 plasmids)/(175634) pCasNA-IntC14.gb
- data_set/YaliCraft (147 plasmids)/(175635) pCasNA-IntD6.gb
- data_set/YaliCraft (147 plasmids)/(175636) pCasNA-IntE12.gb
- data_set/YaliCraft (147 plasmids)/(175637) pCasNA-IntE16.gb
- data_set/YaliCraft (147 plasmids)/(175638) pCasNA-IntF9.gb
- data_set/YaliCraft (147 plasmids)/(175639) pYalC-IntB11Up.gb
- data_set/YaliCraft (147 plasmids)/(175640) pYalC-IntB11Dn.gb
- data_set/YaliCraft (147 plasmids)/(175641) pYalC-IntC13Up.gb
- data_set/YaliCraft (147 plasmids)/(175642) pYalC-IntC13Dn.gb
- data_set/YaliCraft (147 plasmids)/(175643) pYalC-IntE6Up.gb
- data_set/YaliCraft (147 plasmids)/(175644) pYalC-IntE6Dn.gb
- data_set/YaliCraft (147 plasmids)/(175645) pYalC-IntE15Up.gb
- data_set/YaliCraft (147 plasmids)/(175646) pYalC-IntE15Dn.gb
- data_set/YaliCraft (147 plasmids)/(175647) pYalC-IntF8Up.gb
- data_set/YaliCraft (147 plasmids)/(175648) pYalC-IntF8Dn.gb
- data_set/YaliCraft (147 plasmids)/(175649) pYalC-IntF11Up.gb
- data_set/YaliCraft (147 plasmids)/(175650) pYalC-IntF11Dn.gb
- data_set/YaliCraft (147 plasmids)/(175651) pB11US1.1.gb
- data_set/YaliCraft (147 plasmids)/(175652) pB11US1.2.gb
- data_set/YaliCraft (147 plasmids)/(175653) pB11US1.3.gb
- data_set/YaliCraft (147 plasmids)/(175654) pC13US1.1.gb
- data_set/YaliCraft (147 plasmids)/(175655) pC13US1.2.gb
- data_set/YaliCraft (147 plasmids)/(175656) pC13US1.3.gb
- data_set/YaliCraft (147 plasmids)/(175657) pE6US1.1.gb
- data_set/YaliCraft (147 plasmids)/(175658) pE6US1.2.gb
- data_set/YaliCraft (147 plasmids)/(175659) pE6US1.3.gb
- data_set/YaliCraft (147 plasmids)/(175660) pE15US1.1.gb
- data_set/YaliCraft (147 plasmids)/(175661) pE15US1.2.gb
- data_set/YaliCraft (147 plasmids)/(175662) pE15US1.3.gb
- data_set/YaliCraft (147 plasmids)/(175663) pF8US1.1.gb
- data_set/YaliCraft (147 plasmids)/(175664) pF8US1.2.gb
- data_set/YaliCraft (147 plasmids)/(175665) pF8US1.3.gb
- data_set/YaliCraft (147 plasmids)/(175666) pF11US1.1.gb
- data_set/YaliCraft (147 plasmids)/(175667) pF11US1.2.gb
- data_set/YaliCraft (147 plasmids)/(175668) pF11US1.3.gb
- data_set/YaliCraft (147 plasmids)/(175669) pB8US1.1.gb
- data_set/YaliCraft (147 plasmids)/(175670) pB8US1.2.gb
- data_set/YaliCraft (147 plasmids)/(175671) pB8US1.3.gb
- data_set/YaliCraft (147 plasmids)/(175672) pC7US1.1.gb
- data_set/YaliCraft (147 plasmids)/(175673) pC7US1.2.gb
- data_set/YaliCraft (147 plasmids)/(175674) pC7US1.3.gb
- data_set/YaliCraft (147 plasmids)/(175675) pC14US1.1.gb
- data_set/YaliCraft (147 plasmids)/(175676) pC14US1.2.gb
- data_set/YaliCraft (147 plasmids)/(175677) pC14US1.3.gb
- data_set/YaliCraft (147 plasmids)/(175678) pD6US1.1.gb
- data_set/YaliCraft (147 plasmids)/(175679) pD6US1.2.gb
- data_set/YaliCraft (147 plasmids)/(175680) pD6US1.3.gb
- data_set/YaliCraft (147 plasmids)/(175681) pE12US1.1.gb
- data_set/YaliCraft (147 plasmids)/(175682) pE12US1.2.gb
- data_set/YaliCraft (147 plasmids)/(175683) pE12US1.3.gb
- data_set/YaliCraft (147 plasmids)/(175684) pE16US1.1.gb
- data_set/YaliCraft (147 plasmids)/(175685) pE16US1.2.gb
- data_set/YaliCraft (147 plasmids)/(175686) pE16US1.3.gb
- data_set/YaliCraft (147 plasmids)/(175687) pF9US1.1.gb
- data_set/YaliCraft (147 plasmids)/(175688) pF9US1.2.gb
- data_set/YaliCraft (147 plasmids)/(175689) pF9US1.3.gb
- data_set/YaliCraft (147 plasmids)/(175690) pYalA-Bb.gb
- data_set/YaliCraft (147 plasmids)/(175691) pYalA-sfGFP1.1.gb
- data_set/YaliCraft (147 plasmids)/(175692) pYalA-sfGFP1.2.gb
- data_set/YaliCraft (147 plasmids)/(175693) pYalA-sfGFP1.3.gb
- data_set/YaliCraft (147 plasmids)/(175694) pZUA2.2.gb
- data_set/YaliCraft (147 plasmids)/(175695) pZUA2.3.gb
- data_set/YaliCraft (147 plasmids)/(175696) pC2UA2.2.gb
- data_set/YaliCraft (147 plasmids)/(175697) pC2UA2.3.gb
- data_set/YaliCraft (147 plasmids)/(175698) pD12UA2.2.gb
- data_set/YaliCraft (147 plasmids)/(175699) pD12UA2.3.gb
- data_set/YaliCraft (147 plasmids)/(175700) pE8UA2.2.gb
- data_set/YaliCraft (147 plasmids)/(175701) pE8UA2.3.gb
- data_set/YaliCraft (147 plasmids)/(175702) pCasNA-IntC2.gb
- data_set/YaliCraft (147 plasmids)/(175703) pCasNA-IntD12.gb
- data_set/YaliCraft (147 plasmids)/(175704) pCasNA-IntE8.gb
- data_set/YaliCraft (147 plasmids)/(175705) pProUA-mScarlet.gb
- data_set/YaliCraft (147 plasmids)/(175706) pDelUA-KU70.gb
- data_set/YaliCraft (147 plasmids)/(175707) pCreHA.gb
- data_set/YaliCraft (147 plasmids)/(175708) pCasNA-RK.gb
- data_set/YaliCraft (147 plasmids)/(175709) pYTK001.gb
- data_set/YaliCraft (147 plasmids)/(175710) pYalC-mCherry.gb
- data_set/YaliCraft (147 plasmids)/(175711) pYalC-Bb.gb
- data_set/YaliCraft (147 plasmids)/(175712) pYalC-URA3.gb
- data_set/YaliCraft (147 plasmids)/(175713) pYalC-ZetaUp.gb
- data_set/YaliCraft (147 plasmids)/(175714) pYalC-ZetaDn.gb
- data_set/YaliCraft (147 plasmids)/(175715) pYalC-IntC2Up.gb
- data_set/YaliCraft (147 plasmids)/(175716) pYalC-IntC2Dn.gb
- data_set/YaliCraft (147 plasmids)/(175717) pYalC-IntD12Up.gb
- data_set/YaliCraft (147 plasmids)/(175718) pYalC-IntD12Dn.gb
- data_set/YaliCraft (147 plasmids)/(175719) pYalC-IntE8Up.gb
- data_set/YaliCraft (147 plasmids)/(175720) pYalC-IntE8Dn.gb
- data_set/YaliCraft (147 plasmids)/(175721) pProC-TEF1.gb
- data_set/YaliCraft (147 plasmids)/(175722) pGenC-hrGFP.gb
- data_set/YaliCraft (147 plasmids)/(175723) pTerC-LIP2.gb
- data_set/YaliCraft (147 plasmids)/(175724) pTerC-ScADH1.gb
- data_set/YaliCraft (147 plasmids)/(175725) pTerC-ScPGK1.gb
- data_set/YaliCraft (147 plasmids)/(175726) pTerC-ScENO2.gb
- data_set/YaliCraft (147 plasmids)/(175727) pYalK-Bb.gb
- data_set/YaliCraft (147 plasmids)/(175728) pYalK-sfGFP2.2.gb
- data_set/YaliCraft (147 plasmids)/(175729) pYalK-sfGFP2.3.gb
- data_set/YaliCraft (147 plasmids)/(175730) pDelUK-RG.gb
- data_set/YaliCraft (147 plasmids)/(175731) pYalS-Bb.gb
- data_set/YaliCraft (147 plasmids)/(175732) pZUS1.1.gb
- data_set/YaliCraft (147 plasmids)/(175733) pZUS1.2.gb
- data_set/YaliCraft (147 plasmids)/(175734) pZUS1.3.gb
- data_set/YaliCraft (147 plasmids)/(175735) pC2US1.1.gb
- data_set/YaliCraft (147 plasmids)/(175736) pC2US1.2.gb
- data_set/YaliCraft (147 plasmids)/(175737) pC2US1.3.gb
- data_set/YaliCraft (147 plasmids)/(175738) pD12US1.1.gb
- data_set/YaliCraft (147 plasmids)/(175739) pD12US1.2.gb
- data_set/YaliCraft (147 plasmids)/(175740) pD12US1.3.gb
- data_set/YaliCraft (147 plasmids)/(175741) pE8US1.1.gb
- data_set/YaliCraft (147 plasmids)/(175742) pE8US1.2.gb
- data_set/YaliCraft (147 plasmids)/(175743) pE8US1.3.gb
- data_set/YaliCraft (147 plasmids)/desktop.ini
- data_set/YaliCraft Manual.pdf
