# Supplementary material for: A DNA assembly toolkit to unlock the CRISPR/Cas9 potential for metabolic engineering
Source: Commun Biol. 2023 Aug 18;6:858. doi: 10.1038/s42003-023-05202-5 (PMC10439232; doi:10.1038/s42003-023-05202-5)
Supplement: Supplementary file 5 — Supplementary GenBank files [file 42003_2023_5202_MOESM5_ESM.zip › data_set/EcoCre - modified Lambda prophage.gb]

LOCUS       EcoCre                  5932 bp    DNA     linear       23-AUG-2021
DEFINITION  Complementary copy of gal-bio loci.
SOURCE      
  ORGANISM  
COMMENT     This file is created by Vector NTI
            http://www.invitrogen.com/
COMMENT     ORIGDB|GenBank
COMMENT     VNTDATE|-14012058|
COMMENT     VNTDBDATE|-14012094|
COMMENT     LSOWNER|
COMMENT     VNTNAME|EcoCre|
COMMENT     VNTAUTHORNAME|Demo User|
COMMENT     VNTEXTCHREPL|Bacteria
COMMENT     Vector_NTI_Display_Data_(Do_Not_Edit!)
COMMENT     (SXF 
COMMENT      (CGexDoc "EcoCre" 1 5932 
COMMENT       (CDBMol 1 0 1 1 1 0 0 0 0 "" "" 0 0 0 0 (CObList) (CObList) (CObList) 
COMMENT        (CObList) -1 "") 
COMMENT       (CDocSetData 1 0 0 0 0 0 "MAIN" 1 1 1 1 0 0 1 1 0 1 10 17 4294967295 50 0 
COMMENT        1 0 (CHomObj 0 0 0 3 75) (CWordArray) (CWordArray) 
COMMENT        (CStringList "ApaLI" "AvaI" "BamHI" "ClaI" "EcoRI" "HindIII" "NcoI" 
COMMENT         "PstI" "SmaI" "XmaI") (CStringList "atg" "gtg") 
COMMENT        (CStringList "taa" "tga" "tag") (CObList) 1 "{(0,1),2}" 0 0 "" 0 
COMMENT        4294967295 0 0 0 0 0 0 0 "MAIN" 0 0 30 0 
COMMENT        (CProteinMotifSearchObject 70 20 1 1 1 1 0 0 1 0 0 0 0 0)) 
COMMENT       (CMolPar 0 0 0 0 4294967295 1 5932 0 0 0 0 0 0 0 0) (CStringList) 
COMMENT       (CStringList) (CObList) (COAPar 25 250 50 0 6 4 3 7) 
COMMENT       (COAPar 25 250 50 0 6 4 3 7) (COAPar 25 250 50 0 6 4 3 7) (CObList) 
COMMENT       (CObList 
COMMENT        #0=(CFSignal (CObList) "cro" 21 0 1 531 632 0 (CStringList) 
COMMENT            (CStringList) 1 1 1 1 "complement(531..632)") 
COMMENT        #1=(CFSignal (CObList) "REXA" 4 0 0 1559 2398 0 (CStringList) 
COMMENT            (CStringList) 1 1 1 1 "1559..2398") 
COMMENT        #2=(CFSignal (CObList) "REXB" 4 0 0 2414 2848 0 (CStringList) 
COMMENT            (CStringList) 1 1 1 1 "2414..2848") 
COMMENT        #3=(CFSignal (CObList) "OP_R1" 21 0 1 659 675 0 (CStringList) 
COMMENT            (CStringList) 1 1 1 1 "complement(659..675)") 
COMMENT        #4=(CFSignal (CObList) "OP_R2" 21 0 1 683 699 0 (CStringList) 
COMMENT            (CStringList) 1 1 1 1 "complement(683..699)") 
COMMENT        #5=(CFSignal (CObList) "OP_R3" 21 0 1 706 722 0 (CStringList) 
COMMENT            (CStringList) 1 1 1 1 "complement(706..722)") 
COMMENT        #6=(CFSignal (CObList) "OP_L3" 21 0 0 3022 3038 0 (CStringList) 
COMMENT            (CStringList) 1 1 1 1 "3022..3038") 
COMMENT        #7=(CFSignal (CObList) "OP_L2" 21 0 0 3042 3058 0 (CStringList) 
COMMENT            (CStringList) 1 1 1 1 "3042..3058") 
COMMENT        #8=(CFSignal (CObList) "OP_L1" 21 0 0 3066 3082 0 (CStringList) 
COMMENT            (CStringList) 1 1 1 1 "3066..3082") 
COMMENT        #9=(CFSignal (CObList) "ybhB" 4 0 0 1 477 0 (CStringList) 
COMMENT            (CStringList "/gene=\"ybhB\"" "/locus_tag=\"b0773\"" 
COMMENT             "/gene_synonym=\"ECK0762; JW0756\"" "/codon_start=1" 
COMMENT             "/transl_table=11" 
COMMENT             "/product=\"kinase inhibitor homolog, UPF0098 family\"" 
COMMENT             "/protein_id=\"NP_415294.1\"" "/db_xref=\"ASAP:ABE-0002632\"" 
COMMENT             "/db_xref=\"UniProtKB/Swiss-Prot:P12994\"" 
COMMENT             "/db_xref=\"EcoGene:EG11238\"" "/db_xref=\"GeneID:945383\"") 1 1 1 
COMMENT            1 "1..477") 
COMMENT        #10=(CFSignal (CObList) "ybhC" 4 0 0 4649 5932 0 (CStringList) 
COMMENT             (CStringList "/gene=\"ybhC\"" "/locus_tag=\"b0772\"" 
COMMENT              "/gene_synonym=\"ECK0761; JW0755\"" 
COMMENT              "/function=\"putative enzyme\"" 
COMMENT              "/GO_component=\"GO:0009279 - cell outer membrane\"" 
COMMENT              "/GO_process=\"GO:0008152 - metabolic process; GO:0000272 -" 
COMMENT              "polysaccharide catabolic process\"" "/codon_start=1" 
COMMENT              "/transl_table=11" 
COMMENT              "/product=\"acyl-CoA thioesterase, lipoprotein\"" 
COMMENT              "/protein_id=\"NP_415293.1\"" "/db_xref=\"ASAP:ABE-0002629\"" 
COMMENT              "/db_xref=\"UniProtKB/Swiss-Prot:P46130\"" 
COMMENT              "/db_xref=\"EcoGene:EG12875\"" "/db_xref=\"GeneID:945381\"") 1 1 1 
COMMENT             1 "4649..5932") 
COMMENT        #11=(CFSignal (CObList) "t0-term" 43 0 0 4471 4566 0 (CStringList) 
COMMENT             (CStringList) 1 1 1 1 "4471..4566") 
COMMENT        #12=(CFSignal (CObList) "cre" 4 0 0 3131 4162 0 (CStringList) 
COMMENT             (CStringList "/gene=\"cre\"" 
COMMENT              "/experiment=\"experimental evidence, no additional details" 
COMMENT              "recorded\"" "/codon_start=1" "/transl_table=11" 
COMMENT              "/product=\"Cre\"" "/protein_id=\"AAQ13978.1\"" 
COMMENT              "/db_xref=\"GI:33338655\"") 1 1 1 1 "3131..4162") 
COMMENT        #13=(CFSignal (CObList) "CI857" 4 0 0 733 1446 0 (CStringList) 
COMMENT             (CStringList) 1 1 1 1 "733..1446")) (CObList) (CObList) (CObList) 
COMMENT       (CObList) (CObList) (CObList) 
COMMENT       (CTextView 0 
COMMENT        #14=(CGroupPar (CParagraph 0 (0 0) 1 2 0 0 180) 
COMMENT             (CObjectList 
COMMENT              #15=(CRefLinePar 
COMMENT                   (CLinePar (CParagraph 0 (0 0) 0 2 0 0 233) "EcoCre" 2) 5 "" 0 
COMMENT                   4) 
COMMENT              #16=(CFolderPar 
COMMENT                   (CGroupPar (CParagraph 1 (0 0) 1 1 0 0 178) 
COMMENT                    (CObjectList 
COMMENT                     #17=(CLinePar (CParagraph 0 (0 0) 1 2 1 0 180) 
COMMENT                          "DNA 'EcoCre'" 1) 
COMMENT                     #18=(CLinePar (CParagraph 0 (0 0) 1 2 1 0 180) 
COMMENT                          "Complementary copy of gal-bio loci." 1) 
COMMENT                     #19=(CLinePar (CParagraph 0 (0 0) 1 2 1 0 180) 
COMMENT                          "Local object" 1) 
COMMENT                     #20=(CLinePar (CParagraph 0 (0 0) 1 2 1 0 180) 
COMMENT                          "Created: 08/23/21 01:33" 1) 
COMMENT                     #21=(CLinePar (CParagraph 0 (0 0) 1 2 1 0 180) 
COMMENT                          "Last Modified: 08/23/21 02:09" 1) 
COMMENT                     #22=(CLinePar (CParagraph 0 (0 0) 1 2 1 0 180) 
COMMENT                          "length: 5932 bp" 1) 
COMMENT                     #23=(CLinePar (CParagraph 0 (0 0) 1 2 1 0 180) 
COMMENT                          "storage type: Basic" 1) 
COMMENT                     #24=(CLinePar (CParagraph 0 (0 0) 1 2 1 0 180) 
COMMENT                          "form: Linear" 1))) "General Description") 
COMMENT              #25=(CFolderPar 
COMMENT                   (CGroupPar (CParagraph 2 (0 0) 1 1 0 0 178) 
COMMENT                    (CObjectList 
COMMENT                     #26=(CLinePar (CParagraph 0 (0 0) 1 2 1 0 180) 
COMMENT                          "Original Source Database: GenBank" 1) 
COMMENT                     #27=(CLinePar (CParagraph 0 (0 0) 1 2 1 0 180) 
COMMENT                          "Modification Date in the Original DB: 23-AUG-2021" 1) 
COMMENT                     #28=(CLinePar (CParagraph 0 (0 0) 1 2 1 0 180) 
COMMENT                          "Associated Genes:  ybhB;  ECK0762; JW0756;  ybhC;  ECK0761; JW0755;  cre" 
COMMENT                          1))) "Standard Fields") 
COMMENT              #29=(CRefLinePar 
COMMENT                   (CLinePar (CParagraph 0 (0 0) 0 2 0 0 233) "Comments" 2) 1 "" 
COMMENT                   0 0) 
COMMENT              #30=(CFolderPar 
COMMENT                   (CGroupPar (CParagraph 8 (0 0) 1 2 0 0 178) (CObjectList)) 
COMMENT                   "Annotations") 
COMMENT              #31=(CFolderPar 
COMMENT                   (CGroupPar (CParagraph 12 (6 0) 1 2 0 0 178) 
COMMENT                    (CObjectList 
COMMENT                     #32=(CFolderPar 
COMMENT                          (CGroupPar (CParagraph 4 (7 4 0) 1 2 1 0 178) 
COMMENT                           (CObjectList 
COMMENT                            #33=(CFolderPar 
COMMENT                                 (CGroupPar (CParagraph 1 (3 #9# 0) 1 2 2 0 327) 
COMMENT                                  (CObjectList 
COMMENT                                   #34=(CLinePar 
COMMENT                                        (CParagraph 0 (0 0) 1 2 3 0 180) 
COMMENT                                        "Start: 1     End: 477 " 1) 
COMMENT                                   #35=(CLinePar 
COMMENT                                        (CParagraph 0 (0 0) 1 2 3 0 180) 
COMMENT                                        "Original Location Description:" 1) 
COMMENT                                   #36=(CLinePar 
COMMENT                                        (CParagraph 0 (0 0) 1 2 3 0 180) 
COMMENT                                        "   1..477" 1) 
COMMENT                                   #37=(CLinePar 
COMMENT                                        (CParagraph 0 (0 0) 1 2 3 0 180) 
COMMENT                                        "Qualifiers:" 1) 
COMMENT                                   #38=(CLinePar 
COMMENT                                        (CParagraph 0 (0 0) 1 2 3 0 180) 
COMMENT                                        "   /gene=\"ybhB\"" 1) 
COMMENT                                   #39=(CLinePar 
COMMENT                                        (CParagraph 0 (0 0) 1 2 3 0 180) 
COMMENT                                        "   /locus_tag=\"b0773\"" 1) 
COMMENT                                   #40=(CLinePar 
COMMENT                                        (CParagraph 0 (0 0) 1 2 3 0 180) 
COMMENT                                        "   /gene_synonym=\"ECK0762; JW0756\"" 1) 
COMMENT                                   #41=(CLinePar 
COMMENT                                        (CParagraph 0 (0 0) 1 2 3 0 180) 
COMMENT                                        "   /codon_start=1" 1) 
COMMENT                                   #42=(CLinePar 
COMMENT                                        (CParagraph 0 (0 0) 1 2 3 0 180) 
COMMENT                                        "   /transl_table=11" 1) 
COMMENT                                   #43=(CLinePar 
COMMENT                                        (CParagraph 0 (0 0) 1 2 3 0 180) 
COMMENT                                        "   /product=\"kinase inhibitor homolog, UPF0098 family\"" 
COMMENT                                        1) 
COMMENT                                   #44=(CLinePar 
COMMENT                                        (CParagraph 0 (0 0) 1 2 3 0 180) 
COMMENT                                        "   /protein_id=<a href=\"ncbi:protein/NP_415294.1\">NP_415294.1</a>" 
COMMENT                                        1) 
COMMENT                                   #45=(CLinePar 
COMMENT                                        (CParagraph 0 (0 0) 1 2 3 0 180) 
COMMENT                                        "   /db_xref=<a href=\"ncbilink:asap/ABE-0002632\">ASAP:ABE-0002632</a>" 
COMMENT                                        1) 
COMMENT                                   #46=(CLinePar 
COMMENT                                        (CParagraph 0 (0 0) 1 2 3 0 180) 
COMMENT                                        "   /db_xref=<a href=\"ncbilink:uniprotkb/swiss-prot/P12994\">UniProtKB/Swiss-Prot:P12994</a>" 
COMMENT                                        1) 
COMMENT                                   #47=(CLinePar 
COMMENT                                        (CParagraph 0 (0 0) 1 2 3 0 180) 
COMMENT                                        "   /db_xref=<a href=\"ncbilink:ecogene/EG11238\">EcoGene:EG11238</a>" 
COMMENT                                        1) 
COMMENT                                   #48=(CLinePar 
COMMENT                                        (CParagraph 0 (0 0) 1 2 3 0 180) 
COMMENT                                        "   /db_xref=<a href=\"ncbilink:geneid/945383\">GeneID:945383</a>" 
COMMENT                                        1))) "ybhB") 
COMMENT                            #49=(CFolderPar 
COMMENT                                 (CGroupPar 
COMMENT                                  (CParagraph 733 (3 #13# 0) 1 2 2 0 327) 
COMMENT                                  (CObjectList 
COMMENT                                   #50=(CLinePar 
COMMENT                                        (CParagraph 0 (0 0) 1 2 3 0 180) 
COMMENT                                        "Start: 733   End: 1446" 1) 
COMMENT                                   #51=(CLinePar 
COMMENT                                        (CParagraph 0 (0 0) 1 2 3 0 180) 
COMMENT                                        "Original Location Description:" 1) 
COMMENT                                   #52=(CLinePar 
COMMENT                                        (CParagraph 0 (0 0) 1 2 3 0 180) 
COMMENT                                        "   733..1446" 1))) "CI857") 
COMMENT                            #53=(CFolderPar 
COMMENT                                 (CGroupPar 
COMMENT                                  (CParagraph 1559 (3 #1# 0) 1 2 2 0 327) 
COMMENT                                  (CObjectList 
COMMENT                                   #54=(CLinePar 
COMMENT                                        (CParagraph 0 (0 0) 1 2 3 0 180) 
COMMENT                                        "Start: 1559  End: 2398" 1) 
COMMENT                                   #55=(CLinePar 
COMMENT                                        (CParagraph 0 (0 0) 1 2 3 0 180) 
COMMENT                                        "Original Location Description:" 1) 
COMMENT                                   #56=(CLinePar 
COMMENT                                        (CParagraph 0 (0 0) 1 2 3 0 180) 
COMMENT                                        "   1559..2398" 1))) "REXA") 
COMMENT                            #57=(CFolderPar 
COMMENT                                 (CGroupPar 
COMMENT                                  (CParagraph 2414 (3 #2# 0) 1 2 2 0 327) 
COMMENT                                  (CObjectList 
COMMENT                                   #58=(CLinePar 
COMMENT                                        (CParagraph 0 (0 0) 1 2 3 0 180) 
COMMENT                                        "Start: 2414  End: 2848" 1) 
COMMENT                                   #59=(CLinePar 
COMMENT                                        (CParagraph 0 (0 0) 1 2 3 0 180) 
COMMENT                                        "Original Location Description:" 1) 
COMMENT                                   #60=(CLinePar 
COMMENT                                        (CParagraph 0 (0 0) 1 2 3 0 180) 
COMMENT                                        "   2414..2848" 1))) "REXB") 
COMMENT                            #61=(CFolderPar 
COMMENT                                 (CGroupPar 
COMMENT                                  (CParagraph 3131 (3 #12# 0) 1 2 2 0 327) 
COMMENT                                  (CObjectList 
COMMENT                                   #62=(CLinePar 
COMMENT                                        (CParagraph 0 (0 0) 1 2 3 0 180) 
COMMENT                                        "Start: 3131  End: 4162" 1) 
COMMENT                                   #63=(CLinePar 
COMMENT                                        (CParagraph 0 (0 0) 1 2 3 0 180) 
COMMENT                                        "Original Location Description:" 1) 
COMMENT                                   #64=(CLinePar 
COMMENT                                        (CParagraph 0 (0 0) 1 2 3 0 180) 
COMMENT                                        "   3131..4162" 1) 
COMMENT                                   #65=(CLinePar 
COMMENT                                        (CParagraph 0 (0 0) 1 2 3 0 180) 
COMMENT                                        "Qualifiers:" 1) 
COMMENT                                   #66=(CLinePar 
COMMENT                                        (CParagraph 0 (0 0) 1 2 3 0 180) 
COMMENT                                        "   /gene=\"cre\"" 1) 
COMMENT                                   #67=(CLinePar 
COMMENT                                        (CParagraph 0 (0 0) 1 2 3 0 180) 
COMMENT                                        "   /experiment=\"experimental evidence, no additional details" 
COMMENT                                        1) 
COMMENT                                   #68=(CLinePar 
COMMENT                                        (CParagraph 0 (0 0) 1 2 3 0 180) 
COMMENT                                        "   recorded\"" 1) 
COMMENT                                   #69=(CLinePar 
COMMENT                                        (CParagraph 0 (0 0) 1 2 3 0 180) 
COMMENT                                        "   /codon_start=1" 1) 
COMMENT                                   #70=(CLinePar 
COMMENT                                        (CParagraph 0 (0 0) 1 2 3 0 180) 
COMMENT                                        "   /transl_table=11" 1) 
COMMENT                                   #71=(CLinePar 
COMMENT                                        (CParagraph 0 (0 0) 1 2 3 0 180) 
COMMENT                                        "   /product=\"Cre\"" 1) 
COMMENT                                   #72=(CLinePar 
COMMENT                                        (CParagraph 0 (0 0) 1 2 3 0 180) 
COMMENT                                        "   /protein_id=<a href=\"ncbi:protein/AAQ13978.1\">AAQ13978.1</a>" 
COMMENT                                        1) 
COMMENT                                   #73=(CLinePar 
COMMENT                                        (CParagraph 0 (0 0) 1 2 3 0 180) 
COMMENT                                        "   /db_xref=<a href=\"ncbi:sequence/33338655\">GI:33338655</a>" 
COMMENT                                        1))) "cre") 
COMMENT                            #74=(CFolderPar 
COMMENT                                 (CGroupPar 
COMMENT                                  (CParagraph 4649 (3 #10# 0) 1 2 2 0 327) 
COMMENT                                  (CObjectList 
COMMENT                                   #75=(CLinePar 
COMMENT                                        (CParagraph 0 (0 0) 1 2 3 0 180) 
COMMENT                                        "Start: 4649  End: 5932" 1) 
COMMENT                                   #76=(CLinePar 
COMMENT                                        (CParagraph 0 (0 0) 1 2 3 0 180) 
COMMENT                                        "Original Location Description:" 1) 
COMMENT                                   #77=(CLinePar 
COMMENT                                        (CParagraph 0 (0 0) 1 2 3 0 180) 
COMMENT                                        "   4649..5932" 1) 
COMMENT                                   #78=(CLinePar 
COMMENT                                        (CParagraph 0 (0 0) 1 2 3 0 180) 
COMMENT                                        "Qualifiers:" 1) 
COMMENT                                   #79=(CLinePar 
COMMENT                                        (CParagraph 0 (0 0) 1 2 3 0 180) 
COMMENT                                        "   /gene=\"ybhC\"" 1) 
COMMENT                                   #80=(CLinePar 
COMMENT                                        (CParagraph 0 (0 0) 1 2 3 0 180) 
COMMENT                                        "   /locus_tag=\"b0772\"" 1) 
COMMENT                                   #81=(CLinePar 
COMMENT                                        (CParagraph 0 (0 0) 1 2 3 0 180) 
COMMENT                                        "   /gene_synonym=\"ECK0761; JW0755\"" 1) 
COMMENT                                   #82=(CLinePar 
COMMENT                                        (CParagraph 0 (0 0) 1 2 3 0 180) 
COMMENT                                        "   /function=\"putative enzyme\"" 1) 
COMMENT                                   #83=(CLinePar 
COMMENT                                        (CParagraph 0 (0 0) 1 2 3 0 180) 
COMMENT                                        "   /GO_component=\"GO:0009279 - cell outer membrane\"" 
COMMENT                                        1) 
COMMENT                                   #84=(CLinePar 
COMMENT                                        (CParagraph 0 (0 0) 1 2 3 0 180) 
COMMENT                                        "   /GO_process=\"GO:0008152 - metabolic process; GO:0000272 -" 
COMMENT                                        1) 
COMMENT                                   #85=(CLinePar 
COMMENT                                        (CParagraph 0 (0 0) 1 2 3 0 180) 
COMMENT                                        "   polysaccharide catabolic process\"" 
COMMENT                                        1) 
COMMENT                                   #86=(CLinePar 
COMMENT                                        (CParagraph 0 (0 0) 1 2 3 0 180) 
COMMENT                                        "   /codon_start=1" 1) 
COMMENT                                   #87=(CLinePar 
COMMENT                                        (CParagraph 0 (0 0) 1 2 3 0 180) 
COMMENT                                        "   /transl_table=11" 1) 
COMMENT                                   #88=(CLinePar 
COMMENT                                        (CParagraph 0 (0 0) 1 2 3 0 180) 
COMMENT                                        "   /product=\"acyl-CoA thioesterase, lipoprotein\"" 
COMMENT                                        1) 
COMMENT                                   #89=(CLinePar 
COMMENT                                        (CParagraph 0 (0 0) 1 2 3 0 180) 
COMMENT                                        "   /protein_id=<a href=\"ncbi:protein/NP_415293.1\">NP_415293.1</a>" 
COMMENT                                        1) 
COMMENT                                   #90=(CLinePar 
COMMENT                                        (CParagraph 0 (0 0) 1 2 3 0 180) 
COMMENT                                        "   /db_xref=<a href=\"ncbilink:asap/ABE-0002629\">ASAP:ABE-0002629</a>" 
COMMENT                                        1) 
COMMENT                                   #91=(CLinePar 
COMMENT                                        (CParagraph 0 (0 0) 1 2 3 0 180) 
COMMENT                                        "   /db_xref=<a href=\"ncbilink:uniprotkb/swiss-prot/P46130\">UniProtKB/Swiss-Prot:P46130</a>" 
COMMENT                                        1) 
COMMENT                                   #92=(CLinePar 
COMMENT                                        (CParagraph 0 (0 0) 1 2 3 0 180) 
COMMENT                                        "   /db_xref=<a href=\"ncbilink:ecogene/EG12875\">EcoGene:EG12875</a>" 
COMMENT                                        1) 
COMMENT                                   #93=(CLinePar 
COMMENT                                        (CParagraph 0 (0 0) 1 2 3 0 180) 
COMMENT                                        "   /db_xref=<a href=\"ncbilink:geneid/945381\">GeneID:945381</a>" 
COMMENT                                        1))) "ybhC"))) "CDS (6 total)") 
COMMENT                     #94=(CFolderPar 
COMMENT                          (CGroupPar (CParagraph 21 (7 21 0) 1 1 1 0 178) 
COMMENT                           (CObjectList 
COMMENT                            #95=(CFolderPar 
COMMENT                                 (CGroupPar 
COMMENT                                  (CParagraph 531 (3 #0# 0) 1 2 2 0 194) 
COMMENT                                  (CObjectList 
COMMENT                                   #96=(CLinePar 
COMMENT                                        (CParagraph 0 (0 0) 1 2 3 0 180) 
COMMENT                                        "Start: 531   End: 632  (Complementary)" 
COMMENT                                        1) 
COMMENT                                   #97=(CLinePar 
COMMENT                                        (CParagraph 0 (0 0) 1 2 3 0 180) 
COMMENT                                        "Original Location Description:" 1) 
COMMENT                                   #98=(CLinePar 
COMMENT                                        (CParagraph 0 (0 0) 1 2 3 0 180) 
COMMENT                                        "   complement(531..632)" 1))) "cro") 
COMMENT                            #99=(CFolderPar 
COMMENT                                 (CGroupPar 
COMMENT                                  (CParagraph 659 (3 #3# 0) 1 2 2 0 194) 
COMMENT                                  (CObjectList 
COMMENT                                   #100=(CLinePar 
COMMENT                                         (CParagraph 0 (0 0) 1 2 3 0 180) 
COMMENT                                         "Start: 659   End: 675  (Complementary)" 
COMMENT                                         1) 
COMMENT                                   #101=(CLinePar 
COMMENT                                         (CParagraph 0 (0 0) 1 2 3 0 180) 
COMMENT                                         "Original Location Description:" 1) 
COMMENT                                   #102=(CLinePar 
COMMENT                                         (CParagraph 0 (0 0) 1 2 3 0 180) 
COMMENT                                         "   complement(659..675)" 1))) "OP_R1") 
COMMENT                            #103=(CFolderPar 
COMMENT                                  (CGroupPar 
COMMENT                                   (CParagraph 683 (3 #4# 0) 1 2 2 0 194) 
COMMENT                                   (CObjectList 
COMMENT                                    #104=(CLinePar 
COMMENT                                          (CParagraph 0 (0 0) 1 2 3 0 180) 
COMMENT                                          "Start: 683   End: 699  (Complementary)" 
COMMENT                                          1) 
COMMENT                                    #105=(CLinePar 
COMMENT                                          (CParagraph 0 (0 0) 1 2 3 0 180) 
COMMENT                                          "Original Location Description:" 1) 
COMMENT                                    #106=(CLinePar 
COMMENT                                          (CParagraph 0 (0 0) 1 2 3 0 180) 
COMMENT                                          "   complement(683..699)" 1))) "OP_R2") 
COMMENT                            #107=(CFolderPar 
COMMENT                                  (CGroupPar 
COMMENT                                   (CParagraph 706 (3 #5# 0) 1 2 2 0 194) 
COMMENT                                   (CObjectList 
COMMENT                                    #108=(CLinePar 
COMMENT                                          (CParagraph 0 (0 0) 1 2 3 0 180) 
COMMENT                                          "Start: 706   End: 722  (Complementary)" 
COMMENT                                          1) 
COMMENT                                    #109=(CLinePar 
COMMENT                                          (CParagraph 0 (0 0) 1 2 3 0 180) 
COMMENT                                          "Original Location Description:" 1) 
COMMENT                                    #110=(CLinePar 
COMMENT                                          (CParagraph 0 (0 0) 1 2 3 0 180) 
COMMENT                                          "   complement(706..722)" 1))) "OP_R3") 
COMMENT                            #111=(CFolderPar 
COMMENT                                  (CGroupPar 
COMMENT                                   (CParagraph 3022 (3 #6# 0) 1 2 2 0 194) 
COMMENT                                   (CObjectList 
COMMENT                                    #112=(CLinePar 
COMMENT                                          (CParagraph 0 (0 0) 1 2 3 0 180) 
COMMENT                                          "Start: 3022  End: 3038" 1) 
COMMENT                                    #113=(CLinePar 
COMMENT                                          (CParagraph 0 (0 0) 1 2 3 0 180) 
COMMENT                                          "Original Location Description:" 1) 
COMMENT                                    #114=(CLinePar 
COMMENT                                          (CParagraph 0 (0 0) 1 2 3 0 180) 
COMMENT                                          "   3022..3038" 1))) "OP_L3") 
COMMENT                            #115=(CFolderPar 
COMMENT                                  (CGroupPar 
COMMENT                                   (CParagraph 3042 (3 #7# 0) 1 2 2 0 194) 
COMMENT                                   (CObjectList 
COMMENT                                    #116=(CLinePar 
COMMENT                                          (CParagraph 0 (0 0) 1 2 3 0 180) 
COMMENT                                          "Start: 3042  End: 3058" 1) 
COMMENT                                    #117=(CLinePar 
COMMENT                                          (CParagraph 0 (0 0) 1 2 3 0 180) 
COMMENT                                          "Original Location Description:" 1) 
COMMENT                                    #118=(CLinePar 
COMMENT                                          (CParagraph 0 (0 0) 1 2 3 0 180) 
COMMENT                                          "   3042..3058" 1))) "OP_L2") 
COMMENT                            #119=(CFolderPar 
COMMENT                                  (CGroupPar 
COMMENT                                   (CParagraph 3066 (3 #8# 0) 1 2 2 0 194) 
COMMENT                                   (CObjectList 
COMMENT                                    #120=(CLinePar 
COMMENT                                          (CParagraph 0 (0 0) 1 2 3 0 180) 
COMMENT                                          "Start: 3066  End: 3082" 1) 
COMMENT                                    #121=(CLinePar 
COMMENT                                          (CParagraph 0 (0 0) 1 2 3 0 180) 
COMMENT                                          "Original Location Description:" 1) 
COMMENT                                    #122=(CLinePar 
COMMENT                                          (CParagraph 0 (0 0) 1 2 3 0 180) 
COMMENT                                          "   3066..3082" 1))) "OP_L1"))) 
COMMENT                          "Misc. Feature (7 total)") 
COMMENT                     #123=(CFolderPar 
COMMENT                           (CGroupPar (CParagraph 43 (7 43 0) 1 1 1 0 178) 
COMMENT                            (CObjectList 
COMMENT                             #124=(CFolderPar 
COMMENT                                   (CGroupPar 
COMMENT                                    (CParagraph 4471 (3 #11# 0) 1 2 2 0 194) 
COMMENT                                    (CObjectList 
COMMENT                                     #125=(CLinePar 
COMMENT                                           (CParagraph 0 (0 0) 1 2 3 0 180) 
COMMENT                                           "Start: 4471  End: 4566" 1) 
COMMENT                                     #126=(CLinePar 
COMMENT                                           (CParagraph 0 (0 0) 1 2 3 0 180) 
COMMENT                                           "Original Location Description:" 1) 
COMMENT                                     #127=(CLinePar 
COMMENT                                           (CParagraph 0 (0 0) 1 2 3 0 180) 
COMMENT                                           "   4471..4566" 1))) "t0-term"))) 
COMMENT                           "Terminator (1 total)"))) "Feature Map")))) 
COMMENT       (CGraphView 
COMMENT        (CWStyleSheet 
COMMENT         (CObjectList 
COMMENT          #128=(CWidgetStyle "RSite Label" 1 (LOGPEN 0 0 13408563) 1 0 1 
COMMENT                (LOGFONT 0 0 0 0 400 0 0 0 0 3 2 1 18 "Georgia") 0.555556 0 1 5 
COMMENT                "@N (@S)" 0) 
COMMENT          #129=(CWidgetStyle "Signal Label" 1 (LOGPEN 0 0 0) 1 0 1 
COMMENT                (LOGFONT 0 0 0 0 700 0 0 0 0 3 2 1 34 "Arial") 0.666667 0 1 1 
COMMENT                "@N" 0) 
COMMENT          #130=(CWidgetStyle "Molecule Label 2" 0 0 1 
COMMENT                (LOGFONT 0 0 0 0 400 0 0 0 0 3 2 1 18 "Georgia") 0.555556 0 1 16 
COMMENT                "@L bp" 0) 
COMMENT          #131=(CWidgetStyle "Molecule Label 1" 0 0 1 
COMMENT                (LOGFONT 0 0 0 0 400 0 0 0 0 3 2 1 34 "Verdana") 0.833333 0 1 1 
COMMENT                "@N" 0) 
COMMENT          #132=(CWidgetStyle "Shape 3" 1 (LOGPEN 0 0 3355545) 1 1 
COMMENT                (LOGBRUSH 0 6724095 0) 0 0 1 (LOGSHAPE 9 1 0.8 1.8 0)) 
COMMENT          #133=(CWidgetStyle "Shape 1" 1 (LOGPEN 0 0 6723840) 1 1 
COMMENT                (LOGBRUSH 0 10079334 0) 0 0 1 (LOGSHAPE 9 1 0.8 1.8 0)) 
COMMENT          #134=(CWidgetStyle "Axis" 1 (LOGPEN 0 0 10079436) 2 1 
COMMENT                (LOGBRUSH 0 13434879 0) 0 0 1 (LOGSHAPE 10 1 0 0 0)) 
COMMENT          #135=(CWidgetStyle "Line 2" 1 (LOGPEN 0 0 6723840) 8 0 0 0 1 
COMMENT                (LOGSHAPE 1 1.9 0 0 0)) 
COMMENT          #136=(CWidgetStyle "RSite" 1 (LOGPEN 0 0 10053171) 8 0 0 0 1 
COMMENT                (LOGSHAPE 1 1.9 0 0 0)) 
COMMENT          #137=(CWidgetStyle "Short Signal" 1 (LOGPEN 0 0 13395507) 10 0 0 0 1 
COMMENT                (LOGSHAPE 1 1.9 0 0 0)) 
COMMENT          #138=(CWidgetStyle "Uniq RSite Label" 1 (LOGPEN 0 0 153) 1 0 1 
COMMENT                (LOGFONT 0 0 0 0 400 0 0 0 0 3 2 1 18 "Georgia") 0.555556 128 1 
COMMENT                5 "@N (@S)" 0) 
COMMENT          #139=(CWidgetStyle "Vanilla" 1 (LOGPEN 0 0 0) 1 1 
COMMENT                (LOGBRUSH 0 16777215 0) 1 
COMMENT                (LOGFONT 0 0 0 0 400 0 0 0 0 7 48 2 18 "Times New Roman") 0.8 0 
COMMENT                1 2 "?" 0) 
COMMENT          #140=(CWidgetStyle "Mark 1" 0 0 1 
COMMENT                (LOGFONT 0 0 0 0 400 0 0 0 2 7 48 2 2 "Windings") 0.7 0 1 2 "?" 
COMMENT                0) 
COMMENT          #141=(CWidgetStyle "Motif Label" 1 (LOGPEN 0 0 16744512) 1 0 1 
COMMENT                (LOGFONT 0 0 0 0 400 0 0 0 0 3 2 1 34 "Arial") 0.611111 8388608 
COMMENT                1 65535 "@N (@H)" 0) 
COMMENT          #142=(CWidgetStyle "Fragment Label 2" 1 (LOGPEN 0 0 0) 1 0 1 
COMMENT                (LOGFONT 0 0 0 0 400 0 0 0 0 3 2 1 49 "Courier New") 1.05 0 1 48 
COMMENT                "@F bp (molecule @L bp)" 0) 
COMMENT          #143=(CWidgetStyle "Fragment Label 1" 1 (LOGPEN 0 0 0) 1 0 1 
COMMENT                (LOGFONT 0 0 0 0 400 0 0 0 0 3 2 1 34 "Arial") 0.91 0 1 1 
COMMENT                "Fragment of @N" 0) 
COMMENT          #144=(CWidgetStyle "Shape 4" 1 (LOGPEN 0 0 0) 1 1 
COMMENT                (LOGBRUSH 2 8388608 5) 0 0 0) 
COMMENT          #145=(CWidgetStyle "Shape 2" 1 (LOGPEN 0 0 0) 1 1 (LOGBRUSH 0 128 0) 0 
COMMENT                0 0) 
COMMENT          #146=(CWidgetStyle "Shape 0" 1 (LOGPEN 0 0 0) 1 1 (LOGBRUSH 0 0 0) 0 0 
COMMENT                0) 
COMMENT          #147=(CWidgetStyle "ORF" 1 (LOGPEN 0 0 16384) 8 0 0 0 1 
COMMENT                (LOGSHAPE 7 0.2 3.41182 2.86186 0.609808)) 
COMMENT          #148=(CWidgetStyle "Line 4" 1 (LOGPEN 0 0 32768) 8 0 0 0 0) 
COMMENT          #149=(CWidgetStyle "Line 3" 1 (LOGPEN 0 0 16711680) 8 0 0 0 0) 
COMMENT          #150=(CWidgetStyle "Line 1" 1 (LOGPEN 0 0 16711680) 1 0 0 0 0) 
COMMENT          #151=(CWidgetStyle "Short Promoter" 1 (LOGPEN 0 0 128) 6 0 0 0 0) 
COMMENT          #152=(CWidgetStyle "Motif" 1 (LOGPEN 0 0 0) 1 0 0 0 0) 
COMMENT          #153=(CWidgetStyle "Line 0" 1 (LOGPEN 0 0 0) 8 0 0 0 0) 
COMMENT          #154=(CWidgetStyle "Void" 0 0 0 0 0) 
COMMENT          #155=(CWidgetStyle "General Label" 1 (LOGPEN 0 0 0) 1 0 1 
COMMENT                (LOGFONT 0 0 0 0 400 0 0 0 0 3 2 1 18 "Times New Roman") 0.91 0 
COMMENT                1 3 "@T @N " 0) 
COMMENT          #156=(CWidgetStyle "Position" 1 (LOGPEN 0 0 0) 1 0 0 0 0) 
COMMENT          #157=(CWidgetStyle "Annotation" 0 0 1 
COMMENT                (LOGFONT 0 0 0 0 400 0 0 0 0 3 2 1 18 "Times New Roman") 0.91 0 
COMMENT                0 0) 
COMMENT          #158=(CWidgetStyle "Position Label" 1 (LOGPEN 0 0 8388608) 1 0 1 
COMMENT                (LOGFONT 0 0 0 0 400 0 1 0 0 3 2 1 34 "Arial") 0.63 8388608 1 1 
COMMENT                "@N" 0) 
COMMENT          #159=(CWidgetStyle "Range" 1 (LOGPEN 0 0 0) 1 1 
COMMENT                (LOGBRUSH 0 16777215 0) 0 0 0) 
COMMENT          #160=(CWidgetStyle "Range Label" 1 (LOGPEN 0 0 8388608) 1 0 1 
COMMENT                (LOGFONT 0 0 0 0 400 0 1 0 0 3 2 1 34 "Arial") 0.63 8388608 1 1 
COMMENT                "@N" 0) 
COMMENT          #161=(CWidgetStyle "ORF Label" 1 (LOGPEN 0 0 49216) 1 0 1 
COMMENT                (LOGFONT 0 0 0 0 400 0 0 0 0 3 2 1 18 "Times New Roman") 
COMMENT                0.611111 0 1 65535 "@N" 0) 
COMMENT          #162=(CWidgetStyle "CDS Label" 1 (LOGPEN 0 0 4227264) 1 0 1 
COMMENT                (LOGFONT 0 0 0 0 400 0 0 0 0 3 2 1 34 "Arial") 0.555556 255 1 1 
COMMENT                "@N" 0) 
COMMENT          #163=(CWidgetStyle "Shape 5" 1 (LOGPEN 0 0 0) 3 1 
COMMENT                (LOGBRUSH 0 16777113 0) 1 
COMMENT                (LOGFONT 0 0 0 0 400 0 0 0 0 7 48 2 50 "Arial") 0.9 0 0 1 
COMMENT                (LOGSHAPE 9 1 0.8 1.8 0)) 
COMMENT          #164=(CWidgetStyle "CDS" 1 (LOGPEN 0 0 0) 1 1 (LOGBRUSH 2 39423 3) 0 0 
COMMENT                1 (LOGSHAPE 9 1 0.8 1.8 0)) 
COMMENT          #165=(CWidgetStyle "Label 2" 1 (LOGPEN 0 0 4227264) 1 0 1 
COMMENT                (LOGFONT 0 0 0 0 400 0 0 0 0 3 2 1 34 "Arial") 0.944444 8388608 
COMMENT                1 1 "@N" 0) 
COMMENT          #166=(CWidgetStyle "Label 3" 1 (LOGPEN 0 0 8421376) 1 0 1 
COMMENT                (LOGFONT 0 0 0 0 700 255 0 0 0 3 2 1 34 "Arial") 0.833333 255 1 
COMMENT                5 "@N (@S)" 0) 
COMMENT          #167=(CWidgetStyle "Label 4" 1 (LOGPEN 0 0 8437824) 1 0 1 
COMMENT                (LOGFONT 0 0 0 0 400 0 0 0 0 3 2 1 34 "Arial") 0.722222 0 1 5 
COMMENT                "@N (@S)" 0)) 0.164644 1.74233 0.164644 2.53336 
COMMENT         (21 (CShapeMapEntry 5 "Shape 1" 1 "Signal Label") 70 
COMMENT          (CShapeMapEntry 0 "Unique RSite" 1 "Uniq RSite Label") 67 
COMMENT          (CShapeMapEntry 0 "ORF" 0 "ORF Label")) 40.0378 40.0378 39 39 0.1 
COMMENT         -5932) 1 0 1 0 0 
COMMENT        (mapper: 16.8144 -9.26436 39 39 0.01 10 14 5932 5932 1 0 1) 
COMMENT        #168=(CGroupWidget (CWidget 0 (0 0) 1 2 0 0 Nil -200 100) 
COMMENT              (CObjectList 
COMMENT               #169=(CGroupWidget (CWidget 1 (0 0) 1 2 0 0 Nil -102 100) 
COMMENT                     (CObjectList 
COMMENT                      #170=(CAxis 
COMMENT                            (CWideLine 
COMMENT                             (CWidget 0 (0 0) 1 2 0 0 #134# 58772484 0) 
COMMENT                             (LOGPEN 0 0 10079436) 2 (LOGBRUSH 0 13434879 0) 1 
COMMENT                             6.27524 6.27324 1 0.0214037) 0.105752) 
COMMENT                      #171=(CLabel (CWidget 1001 (0 0) 1 2 0 0 #131# 0 100) 
COMMENT                            (LOGPEN 0 0 0) 1 
COMMENT                            (LOGFONT 41 15 0 0 400 0 0 0 0 3 2 1 34 "Verdana") 
COMMENT                            2.53336 0.833333 0 "EcoCre" "@N" 1 0 0.5 0 -4.55956 
COMMENT                            2.76923 1.05128 Nil) 
COMMENT                      #172=(CLabel (CWidget 1002 (0 0) 1 2 0 0 #130# 0 100) 
COMMENT                            (LOGPEN 0 0 0) 1 
COMMENT                            (LOGFONT 27 10 0 0 400 0 0 0 0 3 2 1 18 "Georgia") 
COMMENT                            2.53336 0.555556 0 "5932 bp" "@L bp" 16 0 -0.8 0 
COMMENT                            -5.82624 2.25641 0.692308 Nil)) (CObjectList)) 
COMMENT               #173=(CGroupWidget (CWidget 10 (6 0) 1 2 0 0 Nil -250 100) 
COMMENT                     (CObjectList 
COMMENT                      #174=(CGroupWidget 
COMMENT                            (CWidget 4 (7 4 0) 1 2 0 0 Nil -250 100) 
COMMENT                            (CObjectList 
COMMENT                             #175=(CWideArrow 
COMMENT                                   (CWideLine 
COMMENT                                    (CWidget 0 (3 #1# 0) 1 2 0 0 #132# 0 100) 
COMMENT                                    (LOGPEN 0 0 3355545) 1 
COMMENT                                    (LOGBRUSH 0 6724095 0) 1 3.73726 4.62558 1 
COMMENT                                    0.082322) 0.8 1.8 0) 
COMMENT                             #176=(CLabel (CWidget 0 (0 0) 1 2 0 0 #129# 0 100) 
COMMENT                                   (LOGPEN 0 0 0) 1 
COMMENT                                   (LOGFONT 32 12 0 0 700 0 0 0 0 3 2 1 34 
COMMENT                                    "Arial") 2.53336 0.666667 0 "REXA" "@N" 1 0 
COMMENT                                   0 -6.3263 1.97573 1.89744 0.820513 #175#) 
COMMENT                             #177=(CWideArrow 
COMMENT                                   (CWideLine 
COMMENT                                    (CWidget 0 (3 #2# 0) 1 2 0 0 #132# 
COMMENT                                     1952670068 100) (LOGPEN 0 0 3355545) 1 
COMMENT                                    (LOGBRUSH 0 6724095 0) 1 3.26138 3.7214 1 
COMMENT                                    0.082322) 0.8 1.8 0) 
COMMENT                             #178=(CLabel (CWidget 0 (0 0) 1 2 0 0 #129# 0 100) 
COMMENT                                   (LOGPEN 0 0 0) 1 
COMMENT                                   (LOGFONT 32 12 0 0 700 0 0 0 0 3 2 1 34 
COMMENT                                    "Arial") 2.53336 0.666667 0 "REXB" "@N" 1 0 
COMMENT                                   0 -3.38764 1.97573 1.97436 0.820513 #177#) 
COMMENT                             #179=(CWideArrow 
COMMENT                                   (CWideLine 
COMMENT                                    (CWidget 0 (3 #9# 0) 1 2 0 0 #132# 
COMMENT                                     1668576359 100) (LOGPEN 0 0 3355545) 1 
COMMENT                                    (LOGBRUSH 0 6724095 0) 1 5.76875 6.27319 1 
COMMENT                                    0.082322) 0.8 1.8 0) 
COMMENT                             #180=(CLabel (CWidget 0 (0 0) 1 2 0 0 #129# 0 100) 
COMMENT                                   (LOGPEN 0 0 0) 1 
COMMENT                                   (LOGFONT 32 12 0 0 700 0 0 0 0 3 2 1 34 
COMMENT                                    "Arial") 2.53336 0.666667 0 "ybhB" "@N" 1 0 
COMMENT                                   0 -14.1605 1.97573 1.69231 0.820513 #179#) 
COMMENT                             #181=(CWideArrow 
COMMENT                                   (CWideLine 
COMMENT                                    (CWidget 0 (3 #10# 0) 1 2 0 0 #132# 0 100) 
COMMENT                                    (LOGPEN 0 0 3355545) 1 
COMMENT                                    (LOGBRUSH 0 6724095 0) 1 0 1.35785 1 
COMMENT                                    0.082322) 0.8 1.8 0) 
COMMENT                             #182=(CLabel (CWidget 0 (0 0) 1 2 0 0 #129# 0 100) 
COMMENT                                   (LOGPEN 0 0 0) 1 
COMMENT                                   (LOGFONT 32 12 0 0 700 0 0 0 0 3 2 1 34 
COMMENT                                    "Arial") 2.53336 0.666667 0 "ybhC" "@N" 1 0 
COMMENT                                   0 12.17 1.97573 1.69231 0.820513 #181#) 
COMMENT                             #183=(CWideArrow 
COMMENT                                   (CWideLine 
COMMENT                                    (CWidget 0 (3 #12# 0) 1 2 0 0 #132# 
COMMENT                                     1767521696 100) (LOGPEN 0 0 3355545) 1 
COMMENT                                    (LOGBRUSH 0 6724095 0) 1 1.8718 2.96316 1 
COMMENT                                    0.082322) 0.8 1.8 0) 
COMMENT                             #184=(CLabel 
COMMENT                                   (CWidget 0 (0 0) 1 2 0 0 #129# -24252112 100) 
COMMENT                                   (LOGPEN 0 0 0) 1 
COMMENT                                   (LOGFONT 32 12 0 0 700 0 0 0 0 3 2 1 34 
COMMENT                                    "Arial") 2.53336 0.666667 0 "cre" "@N" 1 0 0 
COMMENT                                   3.88088 1.97573 1.10256 0.820513 #183#) 
COMMENT                             #185=(CWideArrow 
COMMENT                                   (CWideLine 
COMMENT                                    (CWidget 0 (3 #13# 0) 1 2 0 0 #132# 
COMMENT                                     1952540515 100) (LOGPEN 0 0 3355545) 1 
COMMENT                                    (LOGBRUSH 0 6724095 0) 1 4.74402 5.49908 1 
COMMENT                                    0.082322) 0.8 1.8 0) 
COMMENT                             #186=(CLabel (CWidget 0 (0 0) 1 2 0 0 #129# 0 100) 
COMMENT                                   (LOGPEN 0 0 0) 1 
COMMENT                                   (LOGFONT 32 12 0 0 700 0 0 0 0 3 2 1 34 
COMMENT                                    "Arial") 2.53336 0.666667 0 "CI857" "@N" 1 0 
COMMENT                                   0 -10.3568 7.04245 1.84615 0.820513 #185#)) 
COMMENT                            (CObjectList)) 
COMMENT                      #187=(CGroupWidget 
COMMENT                            (CWidget 21 (7 21 0) 1 2 0 0 Nil -250 100) 
COMMENT                            (CObjectList 
COMMENT                             #188=(CLine 
COMMENT                                   (CWidget 0 (3 #0# 0) 1 2 0 0 #133# 2097157 
COMMENT                                    100) (LOGPEN 0 0 6723840) 1 0.835356 5.60484 
COMMENT                                   5.7127) 
COMMENT                             #189=(CLabel (CWidget 0 (0 0) 1 2 0 0 #129# 0 100) 
COMMENT                                   (LOGPEN 0 0 0) 1 
COMMENT                                   (LOGFONT 32 12 0 0 700 0 0 0 0 3 2 1 34 
COMMENT                                    "Arial") 2.53336 0.666667 0 "cro" "@N" 1 0 0 
COMMENT                                   -12.3029 1.97573 1.10256 0.820513 #188#) 
COMMENT                             #190=(CScratch 
COMMENT                                   (CWidget 0 (3 #3# 0) 1 2 0 0 #133# 58203296 
COMMENT                                    100) (LOGPEN 0 0 6723840) 1 1 5.57734 1.9 
COMMENT                                   0.082322 1) 
COMMENT                             #191=(CLabel (CWidget 0 (0 0) 1 2 0 0 #129# 0 100) 
COMMENT                                   (LOGPEN 0 0 0) 1 
COMMENT                                   (LOGFONT 32 12 0 0 700 0 0 0 0 3 2 1 34 
COMMENT                                    "Arial") 2.53336 0.666667 0 "OP R1" "@N" 1 0 
COMMENT                                   0 -12.4644 3.24241 2.12821 0.820513 #190#) 
COMMENT                             #192=(CScratch 
COMMENT                                   (CWidget 0 (3 #4# 0) 1 2 0 0 #133# 0 100) 
COMMENT                                   (LOGPEN 0 0 6723840) 1 1 5.55196 1.9 0.082322 
COMMENT                                   1) 
COMMENT                             #193=(CLabel (CWidget 0 (0 0) 1 2 0 0 #129# 0 100) 
COMMENT                                   (LOGPEN 0 0 0) 1 
COMMENT                                   (LOGFONT 32 12 0 0 700 0 0 0 0 3 2 1 34 
COMMENT                                    "Arial") 2.53336 0.666667 0 "OP R2" "@N" 1 0 
COMMENT                                   0 -12.3549 4.50909 2.12821 0.820513 #192#) 
COMMENT                             #194=(CScratch 
COMMENT                                   (CWidget 0 (3 #5# 0) 1 2 0 0 #133# 0 100) 
COMMENT                                   (LOGPEN 0 0 6723840) 1 1 5.52764 1.9 0.082322 
COMMENT                                   1) 
COMMENT                             #195=(CLabel (CWidget 0 (0 0) 1 2 0 0 #129# 0 100) 
COMMENT                                   (LOGPEN 0 0 0) 1 
COMMENT                                   (LOGFONT 32 12 0 0 700 0 0 0 0 3 2 1 34 
COMMENT                                    "Arial") 2.53336 0.666667 0 "OP R3" "@N" 1 0 
COMMENT                                   0 -12.2499 5.77577 2.12821 0.820513 #194#) 
COMMENT                             #196=(CScratch 
COMMENT                                   (CWidget 0 (3 #6# 0) 1 2 0 0 #133# 58204096 
COMMENT                                    100) (LOGPEN 0 0 6723840) 1 1 3.07843 1.9 
COMMENT                                   0.082322 1) 
COMMENT                             #197=(CLabel (CWidget 0 (0 0) 1 2 0 0 #129# 0 100) 
COMMENT                                   (LOGPEN 0 0 0) 1 
COMMENT                                   (LOGFONT 32 12 0 0 700 0 0 0 0 3 2 1 34 
COMMENT                                    "Arial") 2.53336 0.666667 0 "OP L3" "@N" 1 0 
COMMENT                                   0 1.30326 4.50909 2.02564 0.820513 #196#) 
COMMENT                             #198=(CScratch 
COMMENT                                   (CWidget 0 (3 #7# 0) 1 2 0 0 #133# 0 100) 
COMMENT                                   (LOGPEN 0 0 6723840) 1 1 3.05728 1.9 0.082322 
COMMENT                                   1) 
COMMENT                             #199=(CLabel (CWidget 0 (0 0) 1 2 0 0 #129# 0 100) 
COMMENT                                   (LOGPEN 0 0 0) 1 
COMMENT                                   (LOGFONT 32 12 0 0 700 0 0 0 0 3 2 1 34 
COMMENT                                    "Arial") 2.53336 0.666667 0 "OP L2" "@N" 1 0 
COMMENT                                   0 1.40051 3.24241 2.02564 0.820513 #198#) 
COMMENT                             #200=(CScratch 
COMMENT                                   (CWidget 0 (3 #8# 0) 1 2 0 0 #133# 58167848 
COMMENT                                    100) (LOGPEN 0 0 6723840) 1 1 3.0319 1.9 
COMMENT                                   0.082322 1) 
COMMENT                             #201=(CLabel 
COMMENT                                   (CWidget 0 (0 0) 1 2 0 0 #129# 44575936 100) 
COMMENT                                   (LOGPEN 0 0 0) 1 
COMMENT                                   (LOGFONT 32 12 0 0 700 0 0 0 0 3 2 1 34 
COMMENT                                    "Arial") 2.53336 0.666667 0 "OP L1" "@N" 1 0 
COMMENT                                   0 1.51721 1.97573 2.02564 0.820513 #200#)) 
COMMENT                            (CObjectList)) 
COMMENT                      #202=(CGroupWidget 
COMMENT                            (CWidget 43 (7 43 0) 1 2 0 0 Nil -509 100) 
COMMENT                            (CObjectList 
COMMENT                             #203=(CLine 
COMMENT                                   (CWidget 0 (3 #11# 0) 1 2 0 0 #137# 0 100) 
COMMENT                                   (LOGPEN 0 6 13395507) 10 0.835356 1.44457 
COMMENT                                   1.54609) 
COMMENT                             #204=(CLabel (CWidget 0 (0 0) 1 2 0 0 #129# 0 100) 
COMMENT                                   (LOGPEN 0 0 0) 1 
COMMENT                                   (LOGFONT 32 12 0 0 700 0 0 0 0 3 2 1 34 
COMMENT                                    "Arial") 2.53336 0.666667 0 "t0-term" "@N" 1 
COMMENT                                   0 0 8.74932 1.97573 2.35897 0.820513 #203#)) 
COMMENT                            (CObjectList))) (CObjectList)) 
COMMENT               #205=(CGroupWidget (CWidget 14 (16 0) 1 2 0 0 Nil -250 100) 
COMMENT                     (CObjectList) (CObjectList)) 
COMMENT               #206=(CGroupWidget (CWidget 11 (0 0) 1 2 0 0 Nil -250 100) 
COMMENT                     (CObjectList) (CObjectList)) 
COMMENT               #207=(CGroupWidget (CWidget 12 (0 0) 1 2 0 0 Nil -102053 100) 
COMMENT                     (CObjectList) (CObjectList))) (CObjectList))) 
COMMENT       (CSeqView 10 17 (CObjectList #208=(XLATFRAGMENT 732 237 0 1 733 713)) 
COMMENT        (CObList #209=(AnlzFontColorItem 4162 4393 37173247) 
COMMENT         #210=(AnlzFontColorItem 4394 4414 37173247) 
COMMENT         #211=(AnlzXLATItem 732 1445 1 732 1445)) 1 
COMMENT        (CObList #212=(AnlzFontBackColorItem 3055 3060 41976063) 
COMMENT         #213=(AnlzFontBackColorItem 3078 3083 41976063) 
COMMENT         #214=(AnlzFontBackColorItem 3090 3090 41976063) 
COMMENT         #215=(AnlzFontBackColorItem 3103 3109 43633766) 
COMMENT         #216=(AnlzFontBackColorItem 3021 3054 43633766) 
COMMENT         #217=(AnlzFontBackColorItem 3061 3077 43633766) 
COMMENT         #218=(AnlzFontBackColorItem 3084 3089 43633766) 
COMMENT         #219=(AnlzFontBackColorItem 3091 3102 43633766) 
COMMENT         #220=(AnlzFontBackColorItem 3130 3911 46186688) 
COMMENT         #221=(AnlzFontBackColorItem 3110 3129 50305331) 
COMMENT         #222=(AnlzFontBackColorItem 4470 4565 45977377) 
COMMENT         #223=(AnlzFontBackColorItem 3933 4161 43633766) 
COMMENT         #224=(AnlzFontBackColorItem 3912 3932 40304639) 
COMMENT         #225=(AnlzFontBackColorItem 4394 4414 40304639) 
COMMENT         #226=(AnlzFontBackColorItem 930 930 33567743))) (CObList) 0 
COMMENT       (CStringList) 49170384 48523324 (CObList)))
FEATURES             Location/Qualifiers
     misc_feature    complement(531..632)
                     /vntifkey="21"
                     /label=cro
     CDS             733..1446
                     /vntifkey="4"
                     /label=CI857
     CDS             1559..2398
                     /vntifkey="4"
                     /label=REXA
     CDS             2414..2848
                     /vntifkey="4"
                     /label=REXB
     misc_feature    complement(659..675)
                     /vntifkey="21"
                     /label=OP_R1
     misc_feature    complement(683..699)
                     /vntifkey="21"
                     /label=OP_R2
     misc_feature    complement(706..722)
                     /vntifkey="21"
                     /label=OP_R3
     misc_feature    3022..3038
                     /vntifkey="21"
                     /label=OP_L3
     misc_feature    3042..3058
                     /vntifkey="21"
                     /label=OP_L2
     misc_feature    3066..3082
                     /vntifkey="21"
                     /label=OP_L1
     CDS             1..477
                     /gene="ybhB"
                     /locus_tag="b0773"
                     /gene_synonym="ECK0762; JW0756"
                     /codon_start=1
                     /transl_table=11
                     /product="kinase inhibitor homolog, UPF0098 family"
                     /protein_id="NP_415294.1"
                     /db_xref="ASAP:ABE-0002632"
                     /db_xref="UniProtKB/Swiss-Prot:P12994"
                     /db_xref="EcoGene:EG11238"
                     /db_xref="GeneID:945383"
                     /vntifkey="4"
                     /label=ybhB
     CDS             4649..5932
                     /gene="ybhC"
                     /locus_tag="b0772"
                     /gene_synonym="ECK0761; JW0755"
                     /function="putative enzyme"
                     /GO_component="GO:0009279 - cell outer membrane"
                     /GO_process="GO:0008152 - metabolic process; GO:0000272 -
                     polysaccharide catabolic process"
                     /codon_start=1
                     /transl_table=11
                     /product="acyl-CoA thioesterase, lipoprotein"
                     /protein_id="NP_415293.1"
                     /db_xref="ASAP:ABE-0002629"
                     /db_xref="UniProtKB/Swiss-Prot:P46130"
                     /db_xref="EcoGene:EG12875"
                     /db_xref="GeneID:945381"
                     /vntifkey="4"
                     /label=ybhC
     terminator      4471..4566
                     /vntifkey="43"
                     /label=t0-term
     CDS             3131..4162
                     /gene="cre"
                     /experiment="experimental evidence, no additional details
                     recorded"
                     /codon_start=1
                     /transl_table=11
                     /product="Cre"
                     /protein_id="AAQ13978.1"
                     /db_xref="GI:33338655"
                     /vntifkey="4"
                     /label=cre
BASE COUNT     1575 a      1355 c      1457 g      1545 t 
ORIGIN
        1 atgaaactca tcagtaacga tctgcgcgat ggcgataaat tgccgcatcg tcatgtcttt 
       61 aacggcatgg gttacgatgg cgataatatt tcaccgcatc tggcgtggga tgatgttcct 
      121 gcgggaacga aaagttttgt tgtcacctgc tacgacccgg atgcgccaac cggctccggc 
      181 tggtggcact gggtagttgt taacttaccc gctgataccc gcgtattacc gcaagggttt 
      241 ggctctggtc tggtagcaat gccagacggc gttttgcaga cgcgtaccga ctttggtaaa 
      301 accgggtacg atggcgcagc accgccgaaa ggcgaaactc atcgctacat ttttaccgtt 
      361 cacgcgctgg atatagaacg tattgatgtc gatgaaggtg ccagcggcgc gatggtcggg 
      421 tttaacgttc atttccactc tctggcaagc gcctcgatta ctgcgatgtt tagttaatca 
      481 ctctgccaga tggcgcaatg ccatctggta tcacttaaag gtattaaaaa ttaggccttg 
      541 ttgatcgcgc tttgatatac gccgagatct ttagctgtct tggtttgccc aaagcgcatt 
      601 gcataatctt tcagggttat gcgttgttcc atacaacctc cttagtacat gcaaccatta 
      661 tcaccgccag aggtaaaata gtcaacacgc acggtgttag atatttatcc cttgcggtga 
      721 tagatttaac gtatgagcac aaaaaagaaa ccattaacac aagagcagct tgaggacgca 
      781 cgtcgcctta aagcaattta tgaaaaaaag aaaaatgaac ttggcttatc ccaggaatct 
      841 gtcgcagaca agatggggat ggggcagtca ggcgttggtg ctttatttaa tggcatcaat 
      901 gcattaaatg cttataacgc cgcattgctt acaaaaattc tcaaagttag cgttgaagaa 
      961 tttagccctt caatcgccag agaaatctac gagatgtatg aagcggttag tatgcagccg 
     1021 tcacttagaa gtgagtatga gtaccctgtt ttttctcatg ttcaggcagg gatgttctca 
     1081 cctgagctta gaacctttac caaaggtgat gcggagagat gggtaagcac aaccaaaaaa 
     1141 gccagtgatt ctgcattctg gcttgaggtt gaaggtaatt ccatgaccgc accaacaggc 
     1201 tccaagccaa gctttcctga cggaatgtta attctcgttg accctgagca ggctgttgag 
     1261 ccaggtgatt tctgcatagc cagacttggg ggtgatgagt ttaccttcaa gaaactgatc 
     1321 agggatagcg gtcaggtgtt tttacaacca ctaaacccac agtacccaat gatcccatgc 
     1381 aatgagagtt gttccgttgt ggggaaagtt atcgctagtc agtggcctga agagacgttt 
     1441 ggctgatcgg caaggtgttc tggtcggcgc atagctgata acaattgagc aagaatcttc 
     1501 atcgaattag gggaattttc actcccctca gaacataaca tagtaaatgg attgaattat 
     1561 gaagaatggt ttttatgcga cttaccgcag caaaaataaa gggaaagata agcgctcaat 
     1621 aaacctgtct gttttcctta attctctgct ggctgataat catcacctgc aggttggctc 
     1681 caattatttg tatattcata aaatcgatgg aaaaactttt ctctttacca aaacaaatga 
     1741 caagagtctg gttcagaaga taaatcgctc taaagcttca gttgaagata ttaagaacag 
     1801 cctcgcagat gacgaatcat tgggattccc atcttttttg tttgttgaag gcgacaccat 
     1861 tggttttgcc agaactgttt tcgggccgac cacatccgat ctgacagatt ttttaatcgg 
     1921 gaaaggaatg tcattaagca gtggagagcg cgttcagata gagccactga tgaggggaac 
     1981 caccaaagac gatgttatgc atatgcattt catcggccga acaacggtga aggtagaagc 
     2041 caagctacct gtatttggcg atatattaaa ggtcttaggg gcaacagata ttgaagggga 
     2101 gctttttgac tcattggata tagtcattaa gccaaaattt aaaagggata taaaaaaggt 
     2161 tgccaaggat attattttta acccgtcacc tcaattttca gacattagcc tgcgggcaaa 
     2221 agatgaggcc ggagatattt taacagaaca ttatctatca gaaaaaggcc atctctcagc 
     2281 gcctctgaac aaggtcacca atgctgagat agctgaagag atggcatatt gctacgcaag 
     2341 aatgaaaagt gatatactgg aatgttttaa aaggcaggtg ggcaaagtta aggattaatt 
     2401 atcaggagta attatgcgga acagaatcat gcctggtgtt tacatagtaa taattcctta 
     2461 cgttatcgta agcatttgct atctcctttt ccgccactac attcctggtg tttctttttc 
     2521 agctcataga gatggtcttg gggcgacatt gtcatcatat gcaggaacca tgattgcaat 
     2581 cctgattgct gccttgacgt ttctaatcgg aagcagaacg cgccgactgg ccaagattag 
     2641 agagtatggg tatatgacat cggtagttat tgtctatgcc cttagttttg ttgagcttgg 
     2701 agctttgttt ttctgcgggt tattgcttct ttccagcata agcggctaca tgatacccac 
     2761 tatcgccatc ggcattgcct ctgcatcgtt cattcatata tgcatccttg ttttccaact 
     2821 atataatttg accagagaac aagaataacc cggcctcagc gccgggtttt ctttgcctca 
     2881 cgatcgcccc caaaacacat aaccaattgt atttattgaa aaataaatag atacaactca 
     2941 ctaaacatag caattcagat ctctcaccta ccaaacaatg cccccctgca aaaaataaat 
     3001 tcatataaaa aacatacaga taaccatctg cggtgataaa ttatctctgg cggtgttgac 
     3061 ataaatacca ctggcggtga tactgagcac atcagcagga cgcactgacc ttaaagagga 
     3121 gaaattaact atgtccaatt tactgaccgt acaccaaaat ttgcctgcat taccggtcga 
     3181 tgcaacgagt gatgaggttc gcaagaacct gatggacatg ttcagggatc gccaggcgtt 
     3241 ttctgagcat acctggaaaa tgcttctgtc cgtttgccgg tcgtgggcgg catggtgcaa 
     3301 gttgaataac cggaaatggt ttcccgcaga acctgaagat gttcgcgatt atcttctata 
     3361 tcttcaggcg cgcggtctgg cagtaaaaac tatccagcaa catttgggcc agctaaacat 
     3421 gcttcatcgt cggtccgggc tgccacgacc aagtgacagc aatgctgttt cactggttat 
     3481 gcggcggatc cgaaaagaaa acgttgatgc cggtgaacgt gcaaaacagg ctctagcgtt 
     3541 cgaacgcact gatttcgacc aggttcgttc actcatggaa aatagcgatc gctgccagga 
     3601 tatacgtaat ctggcatttc tggggattgc ttataacacc ctgttacgta tagccgaaat 
     3661 tgccaggatc agggttaaag atatctcacg tactgacggt gggagaatgt taatccatat 
     3721 tggcagaacg aaaacgctgg ttagcaccgc aggtgtagag aaggcactta gcctgggggt 
     3781 aactaaactg gtcgagcgat ggatttccgt ctctggtgta gctgatgatc cgaataacta 
     3841 cctgttttgc cgggtcagaa aaaatggtgt tgccgcgcca tctgccacca gccagctatc 
     3901 aactcgcgcc ctggaaggga tttttgaagc aactcatcga ttgatttacg gcgctaagga 
     3961 tgactctggt cagagatacc tggcctggtc tggacacagt gcccgtgtcg gagccgcgcg 
     4021 agatatggcc cgcgctggag tttcaatacc ggagatcatg caagctggtg gctggaccaa 
     4081 tgtaaatatt gtcatgaact atatccgtaa cctggatagt gaaacagggg caatggtgcg 
     4141 cctgctggaa gatggcgatt agcatagcgt tggctacccg tgatattgct gaagagcttg 
     4201 gcggcgaatg ggctgaccgc ttcctcgtgc tttacggtat cgccgctccc gattcgcagc 
     4261 gcatcgcctt ctatcgcctt cttgacgagt tcttctaata aggggatctt tttttttaag 
     4321 gcagttattg gtgcccttaa acgcctggtg ctacgcctga ataagtgata ataagcggat 
     4381 gaatggcaga aattcgtcga agcttaacac agaaaaaagc ccgcacctga cagtgcgggc 
     4441 tttttttttc gaccacatcg agctcgcttg gactcctgtt gatagatcca gtaatgacct 
     4501 cagaactcca tctggatttg ttcagaacgc tcggttgccg ccgggcgttt tttattggtg 
     4561 agaatccaag cactatctag agctcacaat tccacacaac ataggcttca acggattcat 
     4621 ttttctattt catagcccgg agcaacctgt gaacacattt tcagtttccc gtctggcgct 
     4681 ggcattggct tttggcgtga cgctgaccgc ctgtagctca accccgcccg atcaacgtcc 
     4741 ttctgatcaa accgcgcctg gtacctcttc tcgcccgatt ctgtcggcaa aagaagcgca 
     4801 gaatttcgat gctcaacact attttgcatc cctgacacca ggtgctgcag cgtggaatcc 
     4861 ttccccgatt accctgcctg cgcaacctga ctttgttgtc ggcccggcgg gcactcaagg 
     4921 tgtaacgcat accacgattc aggcggcggt agatgcggca attatcaagc gtaccaacaa 
     4981 gcgccagtat attgccgtga tgcctggtga gtatcaggga acggtatatg tccctgccgc 
     5041 tccgggtgga attactctgt acggtacagg tgaaaaaccg attgatgtga agattgggct 
     5101 ttcccttgat ggtggcatga gccctgccga ctggcgtcac gacgtcaacc cgcgcggcaa 
     5161 atatatgcca ggtaaaccag cgtggtatat gtacgatagc tgccagagca aacgcagcga 
     5221 cagtatcggt gttctctgct ctgcggtctt ctggtcacaa aacaatggcc tgcaactgca 
     5281 aaatctgacc atcgaaaaca cgctgggcga tagcgtagat gcaggtaacc atccggcggt 
     5341 ggcactgcgt actgatggtg accaggtaca gattaacaac gttaacattc tcggtcgtca 
     5401 gaacaccttc tttgtcacca acagcggtgt gcagaaccgt ctggaaacga atcgtcagcc 
     5461 gcgtacgctg gtgaccaaca gctacattga aggggatgtg gatatcgttt ctggtcgcgg 
     5521 cgcagtggtg ttcgataaca ccgaattccg cgtggtgaac tcacgtactc agcaagaagc 
     5581 gtatgtgttt gcaccggcta cgctgtccaa catttactac ggtttcctcg ccgtaaacag 
     5641 ccgtttcaat gctttcggtg atggtgtggc gcaactgggc cgctcgctgg atgttgatgc 
     5701 caataccaac ggtcaggtgg tgatccgtga tagcgccatc aacgaaggtt ttaacacggc 
     5761 taaaccgtgg gccgatgcgg tgatctctaa tcgtccgttt gcgggtaata ccggcagcgt 
     5821 agatgataac gacgaaatac agcgcaatct gaatgacact aactacaacc gcatgtggga 
     5881 atacaataac cgcggcgtgg gtagtaaagt ggttgcagag gcgaagaagt aa 
//
