# Supplementary material for: A DNA assembly toolkit to unlock the CRISPR/Cas9 potential for metabolic engineering
Source: Commun Biol. 2023 Aug 18;6:858. doi: 10.1038/s42003-023-05202-5 (PMC10439232; doi:10.1038/s42003-023-05202-5)
Supplement: Supplementary file 5 — Supplementary GenBank files [file 42003_2023_5202_MOESM5_ESM.zip › data_set/EcoRed - modified Lambda prophage.gb]

LOCUS       EcoRed                 10957 bp    DNA     linear       23-AUG-2021
SOURCE      
  ORGANISM  
COMMENT     This file is created by Vector NTI
            http://www.invitrogen.com/
COMMENT     ORIGDB|GenBank
COMMENT     VNTDATE|-14012258|
COMMENT     VNTDBDATE|-14012095|
COMMENT     LSOWNER|
COMMENT     VNTNAME|EcoRed|
COMMENT     VNTAUTHORNAME|Dmitrii|
COMMENT     VNTREPLTYPE|Chromosome
COMMENT     VNTEXTCHREPL|Bacteria
COMMENT     Vector_NTI_Display_Data_(Do_Not_Edit!)
COMMENT     (SXF 
COMMENT      (CGexDoc "EcoRed" 1 10957 
COMMENT       (CDBMol 1 0 1 1 1 0 0 1 0 "" "" 0 0 0 0 (CObList) (CObList) (CObList) 
COMMENT        (CObList) -1 "") 
COMMENT       (CDocSetData 1 0 0 0 0 0 "MAIN" 1 1 1 1 0 0 1 1 1 0 10 10 4294967295 50 0 
COMMENT        1 0 (CHomObj 0 0 0 3 75) (CWordArray) (CWordArray) 
COMMENT        (CStringList "ApaLI" "AvaI" "BamHI" "ClaI" "EcoRI" "HindIII" "NcoI" 
COMMENT         "PstI" "SmaI" "XmaI") (CStringList "atg" "gtg") 
COMMENT        (CStringList "taa" "tga" "tag") (CObList) 1 "{(0,1),2}" 0 0 "" 0 
COMMENT        4294967295 0 0 0 0 0 0 0 "MAIN" 0 0 30 0 
COMMENT        (CProteinMotifSearchObject 70 20 1 1 1 1 0 0 1 0 0 0 0 0)) 
COMMENT       (CMolPar 0 0 0 0 4294967295 1 10957 0 0 0 0 0 0 0 0) (CStringList) 
COMMENT       (CStringList) (CObList) (COAPar 25 250 50 0 6 4 3 7) 
COMMENT       (COAPar 25 250 50 0 6 4 3 7) (COAPar 25 250 50 0 6 4 3 7) (CObList) 
COMMENT       (CObList 
COMMENT        #0=(CFSignal (CObList) "cro" 21 0 1 531 632 0 (CStringList) 
COMMENT            (CStringList) 1 1 1 1 "complement(531..632)") 
COMMENT        #1=(CFSignal (CObList) "attL" 21 0 1 10850 10957 0 (CStringList) 
COMMENT            (CStringList) 1 1 1 1 "complement(10850..10957)") 
COMMENT        #2=(CFSignal (CObList) "REXA" 4 0 0 1559 2398 0 (CStringList) 
COMMENT            (CStringList) 1 1 1 1 "1559..2398") 
COMMENT        #3=(CFSignal (CObList) "REXB" 4 0 0 2414 2848 0 (CStringList) 
COMMENT            (CStringList) 1 1 1 1 "2414..2848") 
COMMENT        #4=(CFSignal (CObList) "N" 4 0 0 3235 3636 0 (CStringList) (CStringList) 
COMMENT            1 1 1 1 "3235..3636") 
COMMENT        #5=(CFSignal (CObList) "RAL" 4 0 0 4386 4586 0 (CStringList) 
COMMENT            (CStringList) 1 1 1 1 "4386..4586") 
COMMENT        #6=(CFSignal (CObList) "EA10" 4 0 0 4769 5137 0 (CStringList) 
COMMENT            (CStringList) 1 1 1 1 "4769..5137") 
COMMENT        #7=(CFSignal (CObList) "CIII" 4 0 0 5210 5374 0 (CStringList) 
COMMENT            (CStringList) 1 1 1 1 "5210..5374") 
COMMENT        #8=(CFSignal (CObList) "KIL" 4 0 0 5343 5486 0 (CStringList) 
COMMENT            (CStringList) 1 1 1 1 "5343..5486") 
COMMENT        #9=(CFSignal (CObList) "GAM" 4 0 0 5441 5857 0 (CStringList) 
COMMENT            (CStringList) 1 1 1 1 "5441..5857") 
COMMENT        #10=(CFSignal (CObList) "BET" 4 0 0 5863 6648 0 (CStringList) 
COMMENT             (CStringList) 1 1 1 1 "5863..6648") 
COMMENT        #11=(CFSignal (CObList) "EXO" 4 0 0 6645 7325 0 (CStringList) 
COMMENT             (CStringList) 1 1 1 1 "6645..7325") 
COMMENT        #12=(CFSignal (CObList) "EA22" 4 0 0 8278 8826 0 (CStringList) 
COMMENT             (CStringList) 1 1 1 1 "8278..8826") 
COMMENT        #13=(CFSignal (CObList) "EA8.5" 4 0 0 9018 9299 0 (CStringList) 
COMMENT             (CStringList) 1 1 1 1 "9018..9299") 
COMMENT        #14=(CFSignal (CObList) "XIS" 4 0 0 9595 9813 0 (CStringList) 
COMMENT             (CStringList) 1 1 1 1 "9595..9813") 
COMMENT        #15=(CFSignal (CObList) "INT" 4 0 0 9791 10861 0 (CStringList) 
COMMENT             (CStringList) 1 1 1 1 "9791..10861") 
COMMENT        #16=(CFSignal (CObList) "OP_R1" 21 0 1 659 675 0 (CStringList) 
COMMENT             (CStringList) 1 1 1 1 "complement(659..675)") 
COMMENT        #17=(CFSignal (CObList) "OP_R2" 21 0 1 683 699 0 (CStringList) 
COMMENT             (CStringList) 1 1 1 1 "complement(683..699)") 
COMMENT        #18=(CFSignal (CObList) "OP_R3" 21 0 1 706 722 0 (CStringList) 
COMMENT             (CStringList) 1 1 1 1 "complement(706..722)") 
COMMENT        #19=(CFSignal (CObList) "OP_L3" 21 0 0 3022 3038 0 (CStringList) 
COMMENT             (CStringList) 1 1 1 1 "3022..3038") 
COMMENT        #20=(CFSignal (CObList) "OP_L2" 21 0 0 3042 3058 0 (CStringList) 
COMMENT             (CStringList) 1 1 1 1 "3042..3058") 
COMMENT        #21=(CFSignal (CObList) "OP_L1" 21 0 0 3066 3082 0 (CStringList) 
COMMENT             (CStringList) 1 1 1 1 "3066..3082") 
COMMENT        #22=(CFSignal (CObList) "ybhB" 4 0 0 1 477 0 (CStringList) 
COMMENT             (CStringList "/gene=\"ybhB\"" "/locus_tag=\"b0773\"" 
COMMENT              "/gene_synonym=\"ECK0762; JW0756\"" "/codon_start=1" 
COMMENT              "/transl_table=11" 
COMMENT              "/product=\"kinase inhibitor homolog, UPF0098 family\"" 
COMMENT              "/protein_id=\"NP_415294.1\"" "/db_xref=\"ASAP:ABE-0002632\"" 
COMMENT              "/db_xref=\"UniProtKB/Swiss-Prot:P12994\"" 
COMMENT              "/db_xref=\"EcoGene:EG11238\"" "/db_xref=\"GeneID:945383\"") 1 1 1 
COMMENT             1 "1..477") 
COMMENT        #23=(CFSignal (CObList) "CI857" 4 0 0 733 1446 0 (CStringList) 
COMMENT             (CStringList) 1 1 1 1 "733..1446")) (CObList) (CObList) (CObList) 
COMMENT       (CObList) (CObList) (CObList) 
COMMENT       (CTextView 0 
COMMENT        #24=(CGroupPar (CParagraph 0 (0 0) 1 2 0 0 180) 
COMMENT             (CObjectList 
COMMENT              #25=(CRefLinePar 
COMMENT                   (CLinePar (CParagraph 0 (0 0) 0 2 0 0 233) "EcoRed" 2) 5 "" 0 
COMMENT                   4) 
COMMENT              #26=(CFolderPar 
COMMENT                   (CGroupPar (CParagraph 1 (0 0) 1 1 0 0 178) 
COMMENT                    (CObjectList 
COMMENT                     #27=(CLinePar (CParagraph 0 (0 0) 1 2 1 0 180) 
COMMENT                          "DNA Chromosome 'EcoRed'" 1) 
COMMENT                     #28=(CLinePar (CParagraph 0 (0 0) 1 2 1 0 180) 
COMMENT                          "Foreign object. Author: Dmitrii. Original author: Dmitrii" 
COMMENT                          1) 
COMMENT                     #29=(CLinePar (CParagraph 0 (0 0) 1 2 1 0 180) 
COMMENT                          "Created: 08/23/21 04:53" 1) 
COMMENT                     #30=(CLinePar (CParagraph 0 (0 0) 1 2 1 0 180) 
COMMENT                          "Last Modified: 08/23/21 02:10" 1) 
COMMENT                     #31=(CLinePar (CParagraph 0 (0 0) 1 2 1 0 180) 
COMMENT                          "length: 10957 bp" 1) 
COMMENT                     #32=(CLinePar (CParagraph 0 (0 0) 1 2 1 0 180) 
COMMENT                          "storage type: Basic" 1) 
COMMENT                     #33=(CLinePar (CParagraph 0 (0 0) 1 2 1 0 180) 
COMMENT                          "form: Linear" 1))) "General Description") 
COMMENT              #34=(CFolderPar 
COMMENT                   (CGroupPar (CParagraph 2 (0 0) 1 1 0 0 178) 
COMMENT                    (CObjectList 
COMMENT                     #35=(CLinePar (CParagraph 0 (0 0) 1 2 1 0 180) 
COMMENT                          "Original Source Database: GenBank" 1) 
COMMENT                     #36=(CLinePar (CParagraph 0 (0 0) 1 2 1 0 180) 
COMMENT                          "Modification Date in the Original DB: 23-AUG-2021" 1) 
COMMENT                     #37=(CLinePar (CParagraph 0 (0 0) 1 2 1 0 180) 
COMMENT                          "Associated Genes:  ybhB;  ECK0762; JW0756" 1))) 
COMMENT                   "Standard Fields") 
COMMENT              #38=(CRefLinePar 
COMMENT                   (CLinePar (CParagraph 0 (0 0) 0 2 0 0 233) "Comments" 2) 1 "" 
COMMENT                   0 0) 
COMMENT              #39=(CFolderPar 
COMMENT                   (CGroupPar (CParagraph 8 (0 0) 1 2 0 0 178) (CObjectList)) 
COMMENT                   "Annotations") 
COMMENT              #40=(CFolderPar 
COMMENT                   (CGroupPar (CParagraph 12 (6 0) 1 2 0 0 178) 
COMMENT                    (CObjectList 
COMMENT                     #41=(CFolderPar 
COMMENT                          (CGroupPar (CParagraph 4 (7 4 0) 1 2 1 0 178) 
COMMENT                           (CObjectList 
COMMENT                            #42=(CFolderPar 
COMMENT                                 (CGroupPar 
COMMENT                                  (CParagraph 1 (3 #22# 0) 1 2 2 0 327) 
COMMENT                                  (CObjectList 
COMMENT                                   #43=(CLinePar 
COMMENT                                        (CParagraph 0 (0 0) 1 2 3 0 180) 
COMMENT                                        "Start: 1     End: 477 " 1) 
COMMENT                                   #44=(CLinePar 
COMMENT                                        (CParagraph 0 (0 0) 1 2 3 0 180) 
COMMENT                                        "Original Location Description:" 1) 
COMMENT                                   #45=(CLinePar 
COMMENT                                        (CParagraph 0 (0 0) 1 2 3 0 180) 
COMMENT                                        "   1..477" 1) 
COMMENT                                   #46=(CLinePar 
COMMENT                                        (CParagraph 0 (0 0) 1 2 3 0 180) 
COMMENT                                        "Qualifiers:" 1) 
COMMENT                                   #47=(CLinePar 
COMMENT                                        (CParagraph 0 (0 0) 1 2 3 0 180) 
COMMENT                                        "   /gene=\"ybhB\"" 1) 
COMMENT                                   #48=(CLinePar 
COMMENT                                        (CParagraph 0 (0 0) 1 2 3 0 180) 
COMMENT                                        "   /locus_tag=\"b0773\"" 1) 
COMMENT                                   #49=(CLinePar 
COMMENT                                        (CParagraph 0 (0 0) 1 2 3 0 180) 
COMMENT                                        "   /gene_synonym=\"ECK0762; JW0756\"" 1) 
COMMENT                                   #50=(CLinePar 
COMMENT                                        (CParagraph 0 (0 0) 1 2 3 0 180) 
COMMENT                                        "   /codon_start=1" 1) 
COMMENT                                   #51=(CLinePar 
COMMENT                                        (CParagraph 0 (0 0) 1 2 3 0 180) 
COMMENT                                        "   /transl_table=11" 1) 
COMMENT                                   #52=(CLinePar 
COMMENT                                        (CParagraph 0 (0 0) 1 2 3 0 180) 
COMMENT                                        "   /product=\"kinase inhibitor homolog, UPF0098 family\"" 
COMMENT                                        1) 
COMMENT                                   #53=(CLinePar 
COMMENT                                        (CParagraph 0 (0 0) 1 2 3 0 180) 
COMMENT                                        "   /protein_id=<a href=\"ncbi:protein/NP_415294.1\">NP_415294.1</a>" 
COMMENT                                        1) 
COMMENT                                   #54=(CLinePar 
COMMENT                                        (CParagraph 0 (0 0) 1 2 3 0 180) 
COMMENT                                        "   /db_xref=<a href=\"ncbilink:asap/ABE-0002632\">ASAP:ABE-0002632</a>" 
COMMENT                                        1) 
COMMENT                                   #55=(CLinePar 
COMMENT                                        (CParagraph 0 (0 0) 1 2 3 0 180) 
COMMENT                                        "   /db_xref=<a href=\"ncbilink:uniprotkb/swiss-prot/P12994\">UniProtKB/Swiss-Prot:P12994</a>" 
COMMENT                                        1) 
COMMENT                                   #56=(CLinePar 
COMMENT                                        (CParagraph 0 (0 0) 1 2 3 0 180) 
COMMENT                                        "   /db_xref=<a href=\"ncbilink:ecogene/EG11238\">EcoGene:EG11238</a>" 
COMMENT                                        1) 
COMMENT                                   #57=(CLinePar 
COMMENT                                        (CParagraph 0 (0 0) 1 2 3 0 180) 
COMMENT                                        "   /db_xref=<a href=\"ncbilink:geneid/945383\">GeneID:945383</a>" 
COMMENT                                        1))) "ybhB") 
COMMENT                            #58=(CFolderPar 
COMMENT                                 (CGroupPar 
COMMENT                                  (CParagraph 733 (3 #23# 0) 1 2 2 0 327) 
COMMENT                                  (CObjectList 
COMMENT                                   #59=(CLinePar 
COMMENT                                        (CParagraph 0 (0 0) 1 2 3 0 180) 
COMMENT                                        "Start: 733   End: 1446" 1) 
COMMENT                                   #60=(CLinePar 
COMMENT                                        (CParagraph 0 (0 0) 1 2 3 0 180) 
COMMENT                                        "Original Location Description:" 1) 
COMMENT                                   #61=(CLinePar 
COMMENT                                        (CParagraph 0 (0 0) 1 2 3 0 180) 
COMMENT                                        "   733..1446" 1))) "CI857") 
COMMENT                            #62=(CFolderPar 
COMMENT                                 (CGroupPar 
COMMENT                                  (CParagraph 1559 (3 #2# 0) 1 2 2 0 327) 
COMMENT                                  (CObjectList 
COMMENT                                   #63=(CLinePar 
COMMENT                                        (CParagraph 0 (0 0) 1 2 3 0 180) 
COMMENT                                        "Start: 1559  End: 2398" 1) 
COMMENT                                   #64=(CLinePar 
COMMENT                                        (CParagraph 0 (0 0) 1 2 3 0 180) 
COMMENT                                        "Original Location Description:" 1) 
COMMENT                                   #65=(CLinePar 
COMMENT                                        (CParagraph 0 (0 0) 1 2 3 0 180) 
COMMENT                                        "   1559..2398" 1))) "REXA") 
COMMENT                            #66=(CFolderPar 
COMMENT                                 (CGroupPar 
COMMENT                                  (CParagraph 2414 (3 #3# 0) 1 2 2 0 327) 
COMMENT                                  (CObjectList 
COMMENT                                   #67=(CLinePar 
COMMENT                                        (CParagraph 0 (0 0) 1 2 3 0 180) 
COMMENT                                        "Start: 2414  End: 2848" 1) 
COMMENT                                   #68=(CLinePar 
COMMENT                                        (CParagraph 0 (0 0) 1 2 3 0 180) 
COMMENT                                        "Original Location Description:" 1) 
COMMENT                                   #69=(CLinePar 
COMMENT                                        (CParagraph 0 (0 0) 1 2 3 0 180) 
COMMENT                                        "   2414..2848" 1))) "REXB") 
COMMENT                            #70=(CFolderPar 
COMMENT                                 (CGroupPar 
COMMENT                                  (CParagraph 3235 (3 #4# 0) 1 2 2 0 327) 
COMMENT                                  (CObjectList 
COMMENT                                   #71=(CLinePar 
COMMENT                                        (CParagraph 0 (0 0) 1 2 3 0 180) 
COMMENT                                        "Start: 3235  End: 3636" 1) 
COMMENT                                   #72=(CLinePar 
COMMENT                                        (CParagraph 0 (0 0) 1 2 3 0 180) 
COMMENT                                        "Original Location Description:" 1) 
COMMENT                                   #73=(CLinePar 
COMMENT                                        (CParagraph 0 (0 0) 1 2 3 0 180) 
COMMENT                                        "   3235..3636" 1))) "N") 
COMMENT                            #74=(CFolderPar 
COMMENT                                 (CGroupPar 
COMMENT                                  (CParagraph 4386 (3 #5# 0) 1 2 2 0 327) 
COMMENT                                  (CObjectList 
COMMENT                                   #75=(CLinePar 
COMMENT                                        (CParagraph 0 (0 0) 1 2 3 0 180) 
COMMENT                                        "Start: 4386  End: 4586" 1) 
COMMENT                                   #76=(CLinePar 
COMMENT                                        (CParagraph 0 (0 0) 1 2 3 0 180) 
COMMENT                                        "Original Location Description:" 1) 
COMMENT                                   #77=(CLinePar 
COMMENT                                        (CParagraph 0 (0 0) 1 2 3 0 180) 
COMMENT                                        "   4386..4586" 1))) "RAL") 
COMMENT                            #78=(CFolderPar 
COMMENT                                 (CGroupPar 
COMMENT                                  (CParagraph 4769 (3 #6# 0) 1 2 2 0 327) 
COMMENT                                  (CObjectList 
COMMENT                                   #79=(CLinePar 
COMMENT                                        (CParagraph 0 (0 0) 1 2 3 0 180) 
COMMENT                                        "Start: 4769  End: 5137" 1) 
COMMENT                                   #80=(CLinePar 
COMMENT                                        (CParagraph 0 (0 0) 1 2 3 0 180) 
COMMENT                                        "Original Location Description:" 1) 
COMMENT                                   #81=(CLinePar 
COMMENT                                        (CParagraph 0 (0 0) 1 2 3 0 180) 
COMMENT                                        "   4769..5137" 1))) "EA10") 
COMMENT                            #82=(CFolderPar 
COMMENT                                 (CGroupPar 
COMMENT                                  (CParagraph 5210 (3 #7# 0) 1 2 2 0 327) 
COMMENT                                  (CObjectList 
COMMENT                                   #83=(CLinePar 
COMMENT                                        (CParagraph 0 (0 0) 1 2 3 0 180) 
COMMENT                                        "Start: 5210  End: 5374" 1) 
COMMENT                                   #84=(CLinePar 
COMMENT                                        (CParagraph 0 (0 0) 1 2 3 0 180) 
COMMENT                                        "Original Location Description:" 1) 
COMMENT                                   #85=(CLinePar 
COMMENT                                        (CParagraph 0 (0 0) 1 2 3 0 180) 
COMMENT                                        "   5210..5374" 1))) "CIII") 
COMMENT                            #86=(CFolderPar 
COMMENT                                 (CGroupPar 
COMMENT                                  (CParagraph 5343 (3 #8# 0) 1 2 2 0 327) 
COMMENT                                  (CObjectList 
COMMENT                                   #87=(CLinePar 
COMMENT                                        (CParagraph 0 (0 0) 1 2 3 0 180) 
COMMENT                                        "Start: 5343  End: 5486" 1) 
COMMENT                                   #88=(CLinePar 
COMMENT                                        (CParagraph 0 (0 0) 1 2 3 0 180) 
COMMENT                                        "Original Location Description:" 1) 
COMMENT                                   #89=(CLinePar 
COMMENT                                        (CParagraph 0 (0 0) 1 2 3 0 180) 
COMMENT                                        "   5343..5486" 1))) "KIL") 
COMMENT                            #90=(CFolderPar 
COMMENT                                 (CGroupPar 
COMMENT                                  (CParagraph 5441 (3 #9# 0) 1 2 2 0 327) 
COMMENT                                  (CObjectList 
COMMENT                                   #91=(CLinePar 
COMMENT                                        (CParagraph 0 (0 0) 1 2 3 0 180) 
COMMENT                                        "Start: 5441  End: 5857" 1) 
COMMENT                                   #92=(CLinePar 
COMMENT                                        (CParagraph 0 (0 0) 1 2 3 0 180) 
COMMENT                                        "Original Location Description:" 1) 
COMMENT                                   #93=(CLinePar 
COMMENT                                        (CParagraph 0 (0 0) 1 2 3 0 180) 
COMMENT                                        "   5441..5857" 1))) "GAM") 
COMMENT                            #94=(CFolderPar 
COMMENT                                 (CGroupPar 
COMMENT                                  (CParagraph 5863 (3 #10# 0) 1 2 2 0 327) 
COMMENT                                  (CObjectList 
COMMENT                                   #95=(CLinePar 
COMMENT                                        (CParagraph 0 (0 0) 1 2 3 0 180) 
COMMENT                                        "Start: 5863  End: 6648" 1) 
COMMENT                                   #96=(CLinePar 
COMMENT                                        (CParagraph 0 (0 0) 1 2 3 0 180) 
COMMENT                                        "Original Location Description:" 1) 
COMMENT                                   #97=(CLinePar 
COMMENT                                        (CParagraph 0 (0 0) 1 2 3 0 180) 
COMMENT                                        "   5863..6648" 1))) "BET") 
COMMENT                            #98=(CFolderPar 
COMMENT                                 (CGroupPar 
COMMENT                                  (CParagraph 6645 (3 #11# 0) 1 2 2 0 327) 
COMMENT                                  (CObjectList 
COMMENT                                   #99=(CLinePar 
COMMENT                                        (CParagraph 0 (0 0) 1 2 3 0 180) 
COMMENT                                        "Start: 6645  End: 7325" 1) 
COMMENT                                   #100=(CLinePar 
COMMENT                                         (CParagraph 0 (0 0) 1 2 3 0 180) 
COMMENT                                         "Original Location Description:" 1) 
COMMENT                                   #101=(CLinePar 
COMMENT                                         (CParagraph 0 (0 0) 1 2 3 0 180) 
COMMENT                                         "   6645..7325" 1))) "EXO") 
COMMENT                            #102=(CFolderPar 
COMMENT                                  (CGroupPar 
COMMENT                                   (CParagraph 8278 (3 #12# 0) 1 2 2 0 327) 
COMMENT                                   (CObjectList 
COMMENT                                    #103=(CLinePar 
COMMENT                                          (CParagraph 0 (0 0) 1 2 3 0 180) 
COMMENT                                          "Start: 8278  End: 8826" 1) 
COMMENT                                    #104=(CLinePar 
COMMENT                                          (CParagraph 0 (0 0) 1 2 3 0 180) 
COMMENT                                          "Original Location Description:" 1) 
COMMENT                                    #105=(CLinePar 
COMMENT                                          (CParagraph 0 (0 0) 1 2 3 0 180) 
COMMENT                                          "   8278..8826" 1))) "EA22") 
COMMENT                            #106=(CFolderPar 
COMMENT                                  (CGroupPar 
COMMENT                                   (CParagraph 9018 (3 #13# 0) 1 2 2 0 327) 
COMMENT                                   (CObjectList 
COMMENT                                    #107=(CLinePar 
COMMENT                                          (CParagraph 0 (0 0) 1 2 3 0 180) 
COMMENT                                          "Start: 9018  End: 9299" 1) 
COMMENT                                    #108=(CLinePar 
COMMENT                                          (CParagraph 0 (0 0) 1 2 3 0 180) 
COMMENT                                          "Original Location Description:" 1) 
COMMENT                                    #109=(CLinePar 
COMMENT                                          (CParagraph 0 (0 0) 1 2 3 0 180) 
COMMENT                                          "   9018..9299" 1))) "EA8.5") 
COMMENT                            #110=(CFolderPar 
COMMENT                                  (CGroupPar 
COMMENT                                   (CParagraph 9595 (3 #14# 0) 1 2 2 0 327) 
COMMENT                                   (CObjectList 
COMMENT                                    #111=(CLinePar 
COMMENT                                          (CParagraph 0 (0 0) 1 2 3 0 180) 
COMMENT                                          "Start: 9595  End: 9813" 1) 
COMMENT                                    #112=(CLinePar 
COMMENT                                          (CParagraph 0 (0 0) 1 2 3 0 180) 
COMMENT                                          "Original Location Description:" 1) 
COMMENT                                    #113=(CLinePar 
COMMENT                                          (CParagraph 0 (0 0) 1 2 3 0 180) 
COMMENT                                          "   9595..9813" 1))) "XIS") 
COMMENT                            #114=(CFolderPar 
COMMENT                                  (CGroupPar 
COMMENT                                   (CParagraph 9791 (3 #15# 0) 1 2 2 0 327) 
COMMENT                                   (CObjectList 
COMMENT                                    #115=(CLinePar 
COMMENT                                          (CParagraph 0 (0 0) 1 2 3 0 180) 
COMMENT                                          "Start: 9791  End: 10861" 1) 
COMMENT                                    #116=(CLinePar 
COMMENT                                          (CParagraph 0 (0 0) 1 2 3 0 180) 
COMMENT                                          "Original Location Description:" 1) 
COMMENT                                    #117=(CLinePar 
COMMENT                                          (CParagraph 0 (0 0) 1 2 3 0 180) 
COMMENT                                          "   9791..10861" 1))) "INT"))) 
COMMENT                          "CDS (16 total)") 
COMMENT                     #118=(CFolderPar 
COMMENT                           (CGroupPar (CParagraph 21 (7 21 0) 1 1 1 0 178) 
COMMENT                            (CObjectList 
COMMENT                             #119=(CFolderPar 
COMMENT                                   (CGroupPar 
COMMENT                                    (CParagraph 531 (3 #0# 0) 1 2 2 0 194) 
COMMENT                                    (CObjectList 
COMMENT                                     #120=(CLinePar 
COMMENT                                           (CParagraph 0 (0 0) 1 2 3 0 180) 
COMMENT                                           "Start: 531   End: 632  (Complementary)" 
COMMENT                                           1) 
COMMENT                                     #121=(CLinePar 
COMMENT                                           (CParagraph 0 (0 0) 1 2 3 0 180) 
COMMENT                                           "Original Location Description:" 1) 
COMMENT                                     #122=(CLinePar 
COMMENT                                           (CParagraph 0 (0 0) 1 2 3 0 180) 
COMMENT                                           "   complement(531..632)" 1))) "cro") 
COMMENT                             #123=(CFolderPar 
COMMENT                                   (CGroupPar 
COMMENT                                    (CParagraph 659 (3 #16# 0) 1 2 2 0 194) 
COMMENT                                    (CObjectList 
COMMENT                                     #124=(CLinePar 
COMMENT                                           (CParagraph 0 (0 0) 1 2 3 0 180) 
COMMENT                                           "Start: 659   End: 675  (Complementary)" 
COMMENT                                           1) 
COMMENT                                     #125=(CLinePar 
COMMENT                                           (CParagraph 0 (0 0) 1 2 3 0 180) 
COMMENT                                           "Original Location Description:" 1) 
COMMENT                                     #126=(CLinePar 
COMMENT                                           (CParagraph 0 (0 0) 1 2 3 0 180) 
COMMENT                                           "   complement(659..675)" 1))) 
COMMENT                                   "OP_R1") 
COMMENT                             #127=(CFolderPar 
COMMENT                                   (CGroupPar 
COMMENT                                    (CParagraph 683 (3 #17# 0) 1 2 2 0 194) 
COMMENT                                    (CObjectList 
COMMENT                                     #128=(CLinePar 
COMMENT                                           (CParagraph 0 (0 0) 1 2 3 0 180) 
COMMENT                                           "Start: 683   End: 699  (Complementary)" 
COMMENT                                           1) 
COMMENT                                     #129=(CLinePar 
COMMENT                                           (CParagraph 0 (0 0) 1 2 3 0 180) 
COMMENT                                           "Original Location Description:" 1) 
COMMENT                                     #130=(CLinePar 
COMMENT                                           (CParagraph 0 (0 0) 1 2 3 0 180) 
COMMENT                                           "   complement(683..699)" 1))) 
COMMENT                                   "OP_R2") 
COMMENT                             #131=(CFolderPar 
COMMENT                                   (CGroupPar 
COMMENT                                    (CParagraph 706 (3 #18# 0) 1 2 2 0 194) 
COMMENT                                    (CObjectList 
COMMENT                                     #132=(CLinePar 
COMMENT                                           (CParagraph 0 (0 0) 1 2 3 0 180) 
COMMENT                                           "Start: 706   End: 722  (Complementary)" 
COMMENT                                           1) 
COMMENT                                     #133=(CLinePar 
COMMENT                                           (CParagraph 0 (0 0) 1 2 3 0 180) 
COMMENT                                           "Original Location Description:" 1) 
COMMENT                                     #134=(CLinePar 
COMMENT                                           (CParagraph 0 (0 0) 1 2 3 0 180) 
COMMENT                                           "   complement(706..722)" 1))) 
COMMENT                                   "OP_R3") 
COMMENT                             #135=(CFolderPar 
COMMENT                                   (CGroupPar 
COMMENT                                    (CParagraph 3022 (3 #19# 0) 1 2 2 0 194) 
COMMENT                                    (CObjectList 
COMMENT                                     #136=(CLinePar 
COMMENT                                           (CParagraph 0 (0 0) 1 2 3 0 180) 
COMMENT                                           "Start: 3022  End: 3038" 1) 
COMMENT                                     #137=(CLinePar 
COMMENT                                           (CParagraph 0 (0 0) 1 2 3 0 180) 
COMMENT                                           "Original Location Description:" 1) 
COMMENT                                     #138=(CLinePar 
COMMENT                                           (CParagraph 0 (0 0) 1 2 3 0 180) 
COMMENT                                           "   3022..3038" 1))) "OP_L3") 
COMMENT                             #139=(CFolderPar 
COMMENT                                   (CGroupPar 
COMMENT                                    (CParagraph 3042 (3 #20# 0) 1 2 2 0 194) 
COMMENT                                    (CObjectList 
COMMENT                                     #140=(CLinePar 
COMMENT                                           (CParagraph 0 (0 0) 1 2 3 0 180) 
COMMENT                                           "Start: 3042  End: 3058" 1) 
COMMENT                                     #141=(CLinePar 
COMMENT                                           (CParagraph 0 (0 0) 1 2 3 0 180) 
COMMENT                                           "Original Location Description:" 1) 
COMMENT                                     #142=(CLinePar 
COMMENT                                           (CParagraph 0 (0 0) 1 2 3 0 180) 
COMMENT                                           "   3042..3058" 1))) "OP_L2") 
COMMENT                             #143=(CFolderPar 
COMMENT                                   (CGroupPar 
COMMENT                                    (CParagraph 3066 (3 #21# 0) 1 2 2 0 194) 
COMMENT                                    (CObjectList 
COMMENT                                     #144=(CLinePar 
COMMENT                                           (CParagraph 0 (0 0) 1 2 3 0 180) 
COMMENT                                           "Start: 3066  End: 3082" 1) 
COMMENT                                     #145=(CLinePar 
COMMENT                                           (CParagraph 0 (0 0) 1 2 3 0 180) 
COMMENT                                           "Original Location Description:" 1) 
COMMENT                                     #146=(CLinePar 
COMMENT                                           (CParagraph 0 (0 0) 1 2 3 0 180) 
COMMENT                                           "   3066..3082" 1))) "OP_L1") 
COMMENT                             #147=(CFolderPar 
COMMENT                                   (CGroupPar 
COMMENT                                    (CParagraph 10850 (3 #1# 0) 1 2 2 0 194) 
COMMENT                                    (CObjectList 
COMMENT                                     #148=(CLinePar 
COMMENT                                           (CParagraph 0 (0 0) 1 2 3 0 180) 
COMMENT                                           "Start: 10850  End: 10957 (Complementary)" 
COMMENT                                           1) 
COMMENT                                     #149=(CLinePar 
COMMENT                                           (CParagraph 0 (0 0) 1 2 3 0 180) 
COMMENT                                           "Original Location Description:" 1) 
COMMENT                                     #150=(CLinePar 
COMMENT                                           (CParagraph 0 (0 0) 1 2 3 0 180) 
COMMENT                                           "   complement(10850..10957)" 1))) 
COMMENT                                   "attL"))) "Misc. Feature (8 total)"))) 
COMMENT                   "Feature Map")))) 
COMMENT       (CGraphView 
COMMENT        (CWStyleSheet 
COMMENT         (CObjectList 
COMMENT          #151=(CWidgetStyle "RSite Label" 1 (LOGPEN 0 0 13408563) 1 0 1 
COMMENT                (LOGFONT 0 0 0 0 400 0 0 0 0 3 2 1 18 "Georgia") 0.555556 0 1 5 
COMMENT                "@N (@S)" 0) 
COMMENT          #152=(CWidgetStyle "Signal Label" 1 (LOGPEN 0 0 0) 1 0 1 
COMMENT                (LOGFONT 0 0 0 0 700 0 0 0 0 3 2 1 34 "Arial") 0.666667 0 1 1 
COMMENT                "@N" 0) 
COMMENT          #153=(CWidgetStyle "Molecule Label 2" 0 0 1 
COMMENT                (LOGFONT 0 0 0 0 400 0 0 0 0 3 2 1 18 "Georgia") 0.555556 0 1 16 
COMMENT                "@L bp" 0) 
COMMENT          #154=(CWidgetStyle "Molecule Label 1" 0 0 1 
COMMENT                (LOGFONT 0 0 0 0 400 0 0 0 0 3 2 1 34 "Verdana") 0.833333 0 1 1 
COMMENT                "@N" 0) 
COMMENT          #155=(CWidgetStyle "Shape 3" 1 (LOGPEN 0 0 3355545) 1 1 
COMMENT                (LOGBRUSH 0 6724095 0) 0 0 1 (LOGSHAPE 9 1 0.8 1.8 0)) 
COMMENT          #156=(CWidgetStyle "Shape 1" 1 (LOGPEN 0 0 6723840) 1 1 
COMMENT                (LOGBRUSH 0 10079334 0) 0 0 1 (LOGSHAPE 9 1 0.8 1.8 0)) 
COMMENT          #157=(CWidgetStyle "Axis" 1 (LOGPEN 0 0 10079436) 2 1 
COMMENT                (LOGBRUSH 0 13434879 0) 0 0 1 (LOGSHAPE 10 1 0 0 0)) 
COMMENT          #158=(CWidgetStyle "Line 2" 1 (LOGPEN 0 0 6723840) 8 0 0 0 1 
COMMENT                (LOGSHAPE 1 1.9 0 0 0)) 
COMMENT          #159=(CWidgetStyle "RSite" 1 (LOGPEN 0 0 10053171) 8 0 0 0 1 
COMMENT                (LOGSHAPE 1 1.9 0 0 0)) 
COMMENT          #160=(CWidgetStyle "Short Signal" 1 (LOGPEN 0 0 13395507) 10 0 0 0 1 
COMMENT                (LOGSHAPE 1 1.9 0 0 0)) 
COMMENT          #161=(CWidgetStyle "Uniq RSite Label" 1 (LOGPEN 0 0 153) 1 0 1 
COMMENT                (LOGFONT 0 0 0 0 400 0 0 0 0 3 2 1 18 "Georgia") 0.555556 128 1 
COMMENT                5 "@N (@S)" 0) 
COMMENT          #162=(CWidgetStyle "Vanilla" 1 (LOGPEN 0 0 0) 1 1 
COMMENT                (LOGBRUSH 0 16777215 0) 1 
COMMENT                (LOGFONT 0 0 0 0 400 0 0 0 0 7 48 2 18 "Times New Roman") 0.8 0 
COMMENT                1 2 "?" 0) 
COMMENT          #163=(CWidgetStyle "Mark 1" 0 0 1 
COMMENT                (LOGFONT 0 0 0 0 400 0 0 0 2 7 48 2 2 "Windings") 0.7 0 1 2 "?" 
COMMENT                0) 
COMMENT          #164=(CWidgetStyle "Motif Label" 1 (LOGPEN 0 0 16744512) 1 0 1 
COMMENT                (LOGFONT 0 0 0 0 400 0 0 0 0 3 2 1 34 "Arial") 0.611111 8388608 
COMMENT                1 65535 "@N (@H)" 0) 
COMMENT          #165=(CWidgetStyle "Fragment Label 2" 1 (LOGPEN 0 0 0) 1 0 1 
COMMENT                (LOGFONT 0 0 0 0 400 0 0 0 0 3 2 1 49 "Courier New") 1.05 0 1 48 
COMMENT                "@F bp (molecule @L bp)" 0) 
COMMENT          #166=(CWidgetStyle "Fragment Label 1" 1 (LOGPEN 0 0 0) 1 0 1 
COMMENT                (LOGFONT 0 0 0 0 400 0 0 0 0 3 2 1 34 "Arial") 0.91 0 1 1 
COMMENT                "Fragment of @N" 0) 
COMMENT          #167=(CWidgetStyle "Shape 4" 1 (LOGPEN 0 0 0) 1 1 
COMMENT                (LOGBRUSH 2 8388608 5) 0 0 0) 
COMMENT          #168=(CWidgetStyle "Shape 2" 1 (LOGPEN 0 0 0) 1 1 (LOGBRUSH 0 128 0) 0 
COMMENT                0 0) 
COMMENT          #169=(CWidgetStyle "Shape 0" 1 (LOGPEN 0 0 0) 1 1 (LOGBRUSH 0 0 0) 0 0 
COMMENT                0) 
COMMENT          #170=(CWidgetStyle "ORF" 1 (LOGPEN 0 0 16384) 8 0 0 0 1 
COMMENT                (LOGSHAPE 7 0.2 3.41182 2.86186 0.609808)) 
COMMENT          #171=(CWidgetStyle "Line 4" 1 (LOGPEN 0 0 32768) 8 0 0 0 0) 
COMMENT          #172=(CWidgetStyle "Line 3" 1 (LOGPEN 0 0 16711680) 8 0 0 0 0) 
COMMENT          #173=(CWidgetStyle "Line 1" 1 (LOGPEN 0 0 16711680) 1 0 0 0 0) 
COMMENT          #174=(CWidgetStyle "Short Promoter" 1 (LOGPEN 0 0 128) 6 0 0 0 0) 
COMMENT          #175=(CWidgetStyle "Motif" 1 (LOGPEN 0 0 0) 1 0 0 0 0) 
COMMENT          #176=(CWidgetStyle "Line 0" 1 (LOGPEN 0 0 0) 8 0 0 0 0) 
COMMENT          #177=(CWidgetStyle "Void" 0 0 0 0 0) 
COMMENT          #178=(CWidgetStyle "General Label" 1 (LOGPEN 0 0 0) 1 0 1 
COMMENT                (LOGFONT 0 0 0 0 400 0 0 0 0 3 2 1 18 "Times New Roman") 0.91 0 
COMMENT                1 3 "@T @N " 0) 
COMMENT          #179=(CWidgetStyle "Position" 1 (LOGPEN 0 0 0) 1 0 0 0 0) 
COMMENT          #180=(CWidgetStyle "Annotation" 0 0 1 
COMMENT                (LOGFONT 0 0 0 0 400 0 0 0 0 3 2 1 18 "Times New Roman") 0.91 0 
COMMENT                0 0) 
COMMENT          #181=(CWidgetStyle "Position Label" 1 (LOGPEN 0 0 8388608) 1 0 1 
COMMENT                (LOGFONT 0 0 0 0 400 0 1 0 0 3 2 1 34 "Arial") 0.63 8388608 1 1 
COMMENT                "@N" 0) 
COMMENT          #182=(CWidgetStyle "Range" 1 (LOGPEN 0 0 0) 1 1 
COMMENT                (LOGBRUSH 0 16777215 0) 0 0 0) 
COMMENT          #183=(CWidgetStyle "Range Label" 1 (LOGPEN 0 0 8388608) 1 0 1 
COMMENT                (LOGFONT 0 0 0 0 400 0 1 0 0 3 2 1 34 "Arial") 0.63 8388608 1 1 
COMMENT                "@N" 0) 
COMMENT          #184=(CWidgetStyle "ORF Label" 1 (LOGPEN 0 0 49216) 1 0 1 
COMMENT                (LOGFONT 0 0 0 0 400 0 0 0 0 3 2 1 18 "Times New Roman") 
COMMENT                0.611111 0 1 65535 "@N" 0) 
COMMENT          #185=(CWidgetStyle "CDS Label" 1 (LOGPEN 0 0 4227264) 1 0 1 
COMMENT                (LOGFONT 0 0 0 0 400 0 0 0 0 3 2 1 34 "Arial") 0.555556 255 1 1 
COMMENT                "@N" 0) 
COMMENT          #186=(CWidgetStyle "Shape 5" 1 (LOGPEN 0 0 0) 3 1 
COMMENT                (LOGBRUSH 0 16777113 0) 1 
COMMENT                (LOGFONT 0 0 0 0 400 0 0 0 0 7 48 2 50 "Arial") 0.9 0 0 1 
COMMENT                (LOGSHAPE 9 1 0.8 1.8 0)) 
COMMENT          #187=(CWidgetStyle "CDS" 1 (LOGPEN 0 0 0) 1 1 (LOGBRUSH 2 39423 3) 0 0 
COMMENT                1 (LOGSHAPE 9 1 0.8 1.8 0)) 
COMMENT          #188=(CWidgetStyle "Label 2" 1 (LOGPEN 0 0 4227264) 1 0 1 
COMMENT                (LOGFONT 0 0 0 0 400 0 0 0 0 3 2 1 34 "Arial") 0.944444 8388608 
COMMENT                1 1 "@N" 0) 
COMMENT          #189=(CWidgetStyle "Label 3" 1 (LOGPEN 0 0 8421376) 1 0 1 
COMMENT                (LOGFONT 0 0 0 0 700 255 0 0 0 3 2 1 34 "Arial") 0.833333 255 1 
COMMENT                5 "@N (@S)" 0) 
COMMENT          #190=(CWidgetStyle "Label 4" 1 (LOGPEN 0 0 8437824) 1 0 1 
COMMENT                (LOGFONT 0 0 0 0 400 0 0 0 0 3 2 1 34 "Arial") 0.722222 0 1 5 
COMMENT                "@N (@S)" 0)) 0.164644 1.74233 0.164644 2.53336 
COMMENT         (21 (CShapeMapEntry 5 "Shape 1" 1 "Signal Label") 70 
COMMENT          (CShapeMapEntry 0 "Unique RSite" 1 "Uniq RSite Label") 67 
COMMENT          (CShapeMapEntry 0 "ORF" 0 "ORF Label")) 40.0378 40.0378 61.8016 
COMMENT         61.8016 0.1 -10957) 1 0 1 0 0 
COMMENT        (mapper: 16.5875 -9.86583 61.8016 61.8016 0.01 10 14 10957 10957 1 0 1) 
COMMENT        #191=(CGroupWidget (CWidget 0 (0 0) 1 2 0 0 Nil 4456504 100) 
COMMENT              (CObjectList 
COMMENT               #192=(CGroupWidget (CWidget 1 (0 0) 1 2 0 0 Nil -435 100) 
COMMENT                     (CObjectList 
COMMENT                      #193=(CAxis 
COMMENT                            (CWideLine 
COMMENT                             (CWidget 0 (0 0) 1 2 0 0 #157# 93811668 0) 
COMMENT                             (LOGPEN 0 2 10079436) 2 (LOGBRUSH 0 13434879 0) 1 
COMMENT                             6.27476 6.27276 1 0.0214037) 0.0572528) 
COMMENT                      #194=(CLabel 
COMMENT                            (CWidget 1001 (0 0) 1 2 0 0 #154# 12913048 100) 
COMMENT                            (LOGPEN 0 0 0) 1 
COMMENT                            (LOGFONT 65 24 0 0 400 0 0 0 0 3 2 1 34 "Verdana") 
COMMENT                            2.53336 0.833333 0 "EcoRed" "@N" 1 0 0.5 0 -6.206 
COMMENT                            2.91255 1.03557 Nil) 
COMMENT                      #195=(CLabel 
COMMENT                            (CWidget 1002 (0 0) 1 2 0 0 #153# 12913048 100) 
COMMENT                            (LOGPEN 0 0 0) 1 
COMMENT                            (LOGFONT 43 16 0 0 400 0 0 0 0 3 2 1 18 "Georgia") 
COMMENT                            2.53336 0.555556 0 "10957 bp" "@L bp" 16 0 -0.8 0 
COMMENT                            -7.47268 2.37858 0.695775 Nil)) (CObjectList)) 
COMMENT               #196=(CGroupWidget (CWidget 10 (6 0) 1 2 0 0 Nil -279 100) 
COMMENT                     (CObjectList 
COMMENT                      #197=(CGroupWidget 
COMMENT                            (CWidget 4 (7 4 0) 1 2 0 0 Nil -200 100) 
COMMENT                            (CObjectList 
COMMENT                             #198=(CWideArrow 
COMMENT                                   (CWideLine 
COMMENT                                    (CWidget 0 (3 #2# 0) 1 2 0 0 #155# 0 100) 
COMMENT                                    (LOGPEN 0 0 3355545) 1 
COMMENT                                    (LOGBRUSH 0 6724095 0) 1 4.90026 5.38119 1 
COMMENT                                    0.082322) 0.8 1.8 0) 
COMMENT                             #199=(CLabel 
COMMENT                                   (CWidget 0 (0 0) 1 2 0 0 #152# 12913048 100) 
COMMENT                                   (LOGPEN 0 0 0) 1 
COMMENT                                   (LOGFONT 51 19 0 0 700 0 0 0 0 3 2 1 34 
COMMENT                                    "Arial") 2.53336 0.666667 0 "REXA" "@N" 1 0 
COMMENT                                   0 -10.3903 1.97573 1.74753 0.841402 #198#) 
COMMENT                             #200=(CWideArrow 
COMMENT                                   (CWideLine 
COMMENT                                    (CWidget 0 (3 #3# 0) 1 2 0 0 #155# 0 100) 
COMMENT                                    (LOGPEN 0 0 3355545) 1 
COMMENT                                    (LOGBRUSH 0 6724095 0) 1 4.64263 4.89168 1 
COMMENT                                    0.082322) 0.8 1.8 0) 
COMMENT                             #201=(CLabel 
COMMENT                                   (CWidget 0 (0 0) 1 2 0 0 #152# 12913048 100) 
COMMENT                                   (LOGPEN 0 0 0) 1 
COMMENT                                   (LOGFONT 51 19 0 0 700 0 0 0 0 3 2 1 34 
COMMENT                                    "Arial") 2.53336 0.666667 0 "REXB" "@N" 1 0 
COMMENT                                   0 -8.77849 3.24241 1.74753 0.841402 #200#) 
COMMENT                             #202=(CWideArrow 
COMMENT                                   (CWideLine 
COMMENT                                    (CWidget 0 (3 #4# 0) 1 2 0 0 #155# 0 100) 
COMMENT                                    (LOGPEN 0 0 3355545) 1 
COMMENT                                    (LOGBRUSH 0 6724095 0) 1 4.19147 4.42163 1 
COMMENT                                    0.082322) 0.8 1.8 0) 
COMMENT                             #203=(CLabel (CWidget 0 (0 0) 1 2 0 0 #152# 0 100) 
COMMENT                                   (LOGPEN 0 0 0) 1 
COMMENT                                   (LOGFONT 51 19 0 0 700 0 0 0 0 3 2 1 34 
COMMENT                                    "Arial") 2.53336 0.666667 0 "N" "@N" 1 0 0 
COMMENT                                   -6.16828 1.97573 0.501605 0.841402 #202#) 
COMMENT                             #204=(CWideArrow 
COMMENT                                   (CWideLine 
COMMENT                                    (CWidget 0 (3 #5# 0) 1 2 0 0 #155# 0 100) 
COMMENT                                    (LOGPEN 0 0 3355545) 1 
COMMENT                                    (LOGBRUSH 0 6724095 0) 1 3.64757 3.76265 1 
COMMENT                                    0.082322) 0.8 1.8 0) 
COMMENT                             #205=(CLabel 
COMMENT                                   (CWidget 0 (0 0) 1 2 0 0 #152# 12913048 100) 
COMMENT                                   (LOGPEN 0 0 0) 1 
COMMENT                                   (LOGFONT 51 19 0 0 700 0 0 0 0 3 2 1 34 
COMMENT                                    "Arial") 2.53336 0.666667 0 "RAL" "@N" 1 0 0 
COMMENT                                   -3.99407 1.97573 1.31065 0.841402 #204#) 
COMMENT                             #206=(CWideArrow 
COMMENT                                   (CWideLine 
COMMENT                                    (CWidget 0 (3 #6# 0) 1 2 0 0 #155# 575205231 
COMMENT                                     100) (LOGPEN 0 0 3355545) 1 
COMMENT                                    (LOGBRUSH 0 6724095 0) 1 3.33211 3.54337 1 
COMMENT                                    0.082322) 0.8 1.8 0) 
COMMENT                             #207=(CLabel 
COMMENT                                   (CWidget 0 (0 0) 1 2 0 0 #152# 12913048 100) 
COMMENT                                   (LOGPEN 0 0 0) 1 
COMMENT                                   (LOGFONT 51 19 0 0 700 0 0 0 0 3 2 1 34 
COMMENT                                    "Arial") 2.53336 0.666667 0 "EA10" "@N" 1 0 
COMMENT                                   0 -2.98613 3.24241 1.6019 0.841402 #206#) 
COMMENT                             #208=(CWideArrow 
COMMENT                                   (CWideLine 
COMMENT                                    (CWidget 0 (3 #7# 0) 1 2 0 0 #155# 0 100) 
COMMENT                                    (LOGPEN 0 0 3355545) 1 
COMMENT                                    (LOGBRUSH 0 6724095 0) 1 3.19642 3.29089 1 
COMMENT                                    0.082322) 0.8 1.8 0) 
COMMENT                             #209=(CLabel 
COMMENT                                   (CWidget 0 (0 0) 1 2 0 0 #152# 92820248 100) 
COMMENT                                   (LOGPEN 0 0 0) 1 
COMMENT                                   (LOGFONT 51 19 0 0 700 0 0 0 0 3 2 1 34 
COMMENT                                    "Arial") 2.53336 0.666667 0 "CIII" "@N" 1 0 
COMMENT                                   0 -1.82513 4.50909 1.01939 0.841402 #208#) 
COMMENT                             #210=(CWideArrow 
COMMENT                                   (CWideLine 
COMMENT                                    (CWidget 0 (3 #8# 0) 1 2 0 0 #155# 0 100) 
COMMENT                                    (LOGPEN 0 0 3355545) 1 
COMMENT                                    (LOGBRUSH 0 6724095 0) 0.835356 3.1323 
COMMENT                                    3.21474 1 0.082322) 0.8 1.8 0) 
COMMENT                             #211=(CLabel 
COMMENT                                   (CWidget 0 (0 0) 1 2 0 0 #152# 12913048 100) 
COMMENT                                   (LOGPEN 0 0 0) 1 
COMMENT                                   (LOGFONT 51 19 0 0 700 0 0 0 0 3 2 1 34 
COMMENT                                    "Arial") 2.53336 0.666667 0 "KIL" "@N" 1 0 0 
COMMENT                                   -1.56299 5.77577 1.05175 0.841402 #210#) 
COMMENT                             #212=(CWideArrow 
COMMENT                                   (CWideLine 
COMMENT                                    (CWidget 0 (3 #9# 0) 1 2 0 0 #155# 0 100) 
COMMENT                                    (LOGPEN 0 0 3355545) 1 
COMMENT                                    (LOGBRUSH 0 6724095 0) 1 2.91989 3.15863 1 
COMMENT                                    0.082322) 0.8 1.8 0) 
COMMENT                             #213=(CLabel 
COMMENT                                   (CWidget 0 (0 0) 1 2 0 0 #152# 12913048 100) 
COMMENT                                   (LOGPEN 0 0 0) 1 
COMMENT                                   (LOGFONT 51 19 0 0 700 0 0 0 0 3 2 1 34 
COMMENT                                    "Arial") 2.53336 0.666667 0 "GAM" "@N" 1 0 0 
COMMENT                                   1.22294 1.97573 1.45627 0.841402 #212#) 
COMMENT                             #214=(CWideArrow 
COMMENT                                   (CWideLine 
COMMENT                                    (CWidget 0 (3 #10# 0) 1 2 0 0 #155# 3145776 
COMMENT                                     100) (LOGPEN 0 0 3355545) 1 
COMMENT                                    (LOGBRUSH 0 6724095 0) 1 2.46702 2.91703 1 
COMMENT                                    0.082322) 0.8 1.8 0) 
COMMENT                             #215=(CLabel 
COMMENT                                   (CWidget 0 (0 0) 1 2 0 0 #152# 12913048 100) 
COMMENT                                   (LOGPEN 0 0 0) 1 
COMMENT                                   (LOGFONT 51 19 0 0 700 0 0 0 0 3 2 1 34 
COMMENT                                    "Arial") 2.53336 0.666667 0 "BET" "@N" 1 0 0 
COMMENT                                   2.72252 1.97573 1.27828 0.841402 #214#) 
COMMENT                             #216=(CWideArrow 
COMMENT                                   (CWideLine 
COMMENT                                    (CWidget 0 (3 #11# 0) 1 2 0 0 #155# 0 100) 
COMMENT                                    (LOGPEN 0 0 3355545) 1 
COMMENT                                    (LOGBRUSH 0 6724095 0) 0.835356 2.07942 
COMMENT                                    2.46931 1 0.082322) 0.8 1.8 0) 
COMMENT                             #217=(CLabel (CWidget 0 (0 0) 1 2 0 0 #152# 1 100) 
COMMENT                                   (LOGPEN 0 0 0) 1 
COMMENT                                   (LOGFONT 51 19 0 0 700 0 0 0 0 3 2 1 34 
COMMENT                                    "Arial") 2.53336 0.666667 0 "EXO" "@N" 1 0 0 
COMMENT                                   4.65917 1.97573 1.34301 0.841402 #216#) 
COMMENT                             #218=(CWideArrow 
COMMENT                                   (CWideLine 
COMMENT                                    (CWidget 0 (3 #12# 0) 1 2 0 0 #155# 0 100) 
COMMENT                                    (LOGPEN 0 0 3355545) 1 
COMMENT                                    (LOGBRUSH 0 6724095 0) 1 1.22006 1.53437 1 
COMMENT                                    0.082322) 0.8 1.8 0) 
COMMENT                             #219=(CLabel 
COMMENT                                   (CWidget 0 (0 0) 1 2 0 0 #152# 12913048 100) 
COMMENT                                   (LOGPEN 0 0 0) 1 
COMMENT                                   (LOGFONT 51 19 0 0 700 0 0 0 0 3 2 1 34 
COMMENT                                    "Arial") 2.53336 0.666667 0 "EA22" "@N" 1 0 
COMMENT                                   0 8.93007 4.50909 1.6019 0.841402 #218#) 
COMMENT                             #220=(CWideArrow 
COMMENT                                   (CWideLine 
COMMENT                                    (CWidget 0 (3 #13# 0) 1 2 0 0 #155# 0 100) 
COMMENT                                    (LOGPEN 0 0 3355545) 1 
COMMENT                                    (LOGBRUSH 0 6724095 0) 1 0.949251 1.1107 1 
COMMENT                                    0.082322) 0.8 1.8 0) 
COMMENT                             #221=(CLabel 
COMMENT                                   (CWidget 0 (0 0) 1 2 0 0 #152# 12913048 100) 
COMMENT                                   (LOGPEN 0 0 0) 1 
COMMENT                                   (LOGFONT 51 19 0 0 700 0 0 0 0 3 2 1 34 
COMMENT                                    "Arial") 2.53336 0.666667 0 "EA8.5" "@N" 1 0 
COMMENT                                   0 10.6076 3.24241 1.77989 0.841402 #220#) 
COMMENT                             #222=(CWideArrow 
COMMENT                                   (CWideLine 
COMMENT                                    (CWidget 0 (3 #14# 0) 1 2 0 0 #155# 0 100) 
COMMENT                                    (LOGPEN 0 0 3355545) 1 
COMMENT                                    (LOGBRUSH 0 6724095 0) 1 0.654972 0.780355 1 
COMMENT                                    0.082322) 0.8 1.8 0) 
COMMENT                             #223=(CLabel (CWidget 0 (0 0) 1 2 0 0 #152# 0 100) 
COMMENT                                   (LOGPEN 0 0 0) 1 
COMMENT                                   (LOGFONT 51 19 0 0 700 0 0 0 0 3 2 1 34 
COMMENT                                    "Arial") 2.53336 0.666667 0 "XIS" "@N" 1 0 0 
COMMENT                                   11.6554 1.97573 1.05175 0.841402 #222#) 
COMMENT                             #224=(CWideArrow 
COMMENT                                   (CWideLine 
COMMENT                                    (CWidget 0 (3 #15# 0) 1 2 0 0 #155# 0 100) 
COMMENT                                    (LOGPEN 0 0 3355545) 1 
COMMENT                                    (LOGBRUSH 0 6724095 0) 0.835356 0.0549627 
COMMENT                                    0.66814 1 0.082322) 0.8 1.8 0) 
COMMENT                             #225=(CLabel 
COMMENT                                   (CWidget 0 (0 0) 1 2 0 0 #152# 12913048 100) 
COMMENT                                   (LOGPEN 0 0 0) 1 
COMMENT                                   (LOGFONT 51 19 0 0 700 0 0 0 0 3 2 1 34 
COMMENT                                    "Arial") 2.53336 0.666667 0 "INT" "@N" 1 0 0 
COMMENT                                   13.3171 1.97573 1.05175 0.841402 #224#) 
COMMENT                             #226=(CWideArrow 
COMMENT                                   (CWideLine 
COMMENT                                    (CWidget 0 (3 #22# 0) 1 2 0 0 #155# 0 100) 
COMMENT                                    (LOGPEN 0 0 3355545) 1 
COMMENT                                    (LOGBRUSH 0 6724095 0) 1 6.00009 6.27319 1 
COMMENT                                    0.082322) 0.8 1.8 0) 
COMMENT                             #227=(CLabel 
COMMENT                                   (CWidget 0 (0 0) 1 2 0 0 #152# 12913048 100) 
COMMENT                                   (LOGPEN 0 0 0) 1 
COMMENT                                   (LOGFONT 51 19 0 0 700 0 0 0 0 3 2 1 34 
COMMENT                                    "Arial") 2.53336 0.666667 0 "ybhB" "@N" 1 0 
COMMENT                                   0 -14.6467 1.97573 1.6019 0.841402 #226#) 
COMMENT                             #228=(CWideArrow 
COMMENT                                   (CWideLine 
COMMENT                                    (CWidget 0 (3 #23# 0) 1 2 0 0 #155# 3145776 
COMMENT                                     100) (LOGPEN 0 0 3355545) 1 
COMMENT                                    (LOGBRUSH 0 6724095 0) 1 5.44531 5.85409 1 
COMMENT                                    0.082322) 0.8 1.8 0) 
COMMENT                             #229=(CLabel 
COMMENT                                   (CWidget 0 (0 0) 1 2 0 0 #152# 12913048 100) 
COMMENT                                   (LOGPEN 0 0 0) 1 
COMMENT                                   (LOGFONT 51 19 0 0 700 0 0 0 0 3 2 1 34 
COMMENT                                    "Arial") 2.53336 0.666667 0 "CI857" "@N" 1 0 
COMMENT                                   0 -12.5862 8.30913 1.71517 0.841402 #228#)) 
COMMENT                            (CObjectList)) 
COMMENT                      #230=(CGroupWidget 
COMMENT                            (CWidget 21 (7 21 0) 1 2 0 0 Nil -947 100) 
COMMENT                            (CObjectList 
COMMENT                             #231=(CLine 
COMMENT                                   (CWidget 0 (3 #0# 0) 1 2 0 0 #156# 0 100) 
COMMENT                                   (LOGPEN 0 0 6723840) 1 0.835356 5.91135 
COMMENT                                   5.96975) 
COMMENT                             #232=(CLabel 
COMMENT                                   (CWidget 0 (0 0) 1 2 0 0 #152# 12913048 100) 
COMMENT                                   (LOGPEN 0 0 0) 1 
COMMENT                                   (LOGFONT 51 19 0 0 700 0 0 0 0 3 2 1 34 
COMMENT                                    "Arial") 2.53336 0.666667 0 "cro" "@N" 1 0 0 
COMMENT                                   -13.5013 3.24241 1.01939 0.841402 #231#) 
COMMENT                             #233=(CLine 
COMMENT                                   (CWidget 0 (3 #1# 0) 1 2 0 0 #156# 0 100) 
COMMENT                                   (LOGPEN 0 0 6723840) 1 0.670712 0 0.061833) 
COMMENT                             #234=(CLabel (CWidget 0 (0 0) 1 2 0 0 #152# 0 100) 
COMMENT                                   (LOGPEN 0 0 0) 1 
COMMENT                                   (LOGFONT 51 19 0 0 700 0 0 0 0 3 2 1 34 
COMMENT                                    "Arial") 2.53336 0.666667 0 "attL" "@N" 1 0 
COMMENT                                   0 14.9183 1.97573 1.19738 0.841402 #233#) 
COMMENT                             #235=(CScratch 
COMMENT                                   (CWidget 0 (3 #16# 0) 1 2 0 0 #156# 0 100) 
COMMENT                                   (LOGPEN 0 0 6723840) 1 1 5.89646 1.9 0.082322 
COMMENT                                   1) 
COMMENT                             #236=(CLabel 
COMMENT                                   (CWidget 0 (0 0) 1 2 0 0 #152# 12913048 100) 
COMMENT                                   (LOGPEN 0 0 0) 1 
COMMENT                                   (LOGFONT 51 19 0 0 700 0 0 0 0 3 2 1 34 
COMMENT                                    "Arial") 2.53336 0.666667 0 "OP R1" "@N" 1 0 
COMMENT                                   0 -13.7318 4.50909 1.89315 0.841402 #235#) 
COMMENT                             #237=(CScratch 
COMMENT                                   (CWidget 0 (3 #17# 0) 1 2 0 0 #156# 0 100) 
COMMENT                                   (LOGPEN 0 0 6723840) 1 1 5.88272 1.9 0.082322 
COMMENT                                   1) 
COMMENT                             #238=(CLabel 
COMMENT                                   (CWidget 0 (0 0) 1 2 0 0 #152# 12913048 100) 
COMMENT                                   (LOGPEN 0 0 0) 1 
COMMENT                                   (LOGFONT 51 19 0 0 700 0 0 0 0 3 2 1 34 
COMMENT                                    "Arial") 2.53336 0.666667 0 "OP R2" "@N" 1 0 
COMMENT                                   0 -13.6725 5.77577 1.89315 0.841402 #237#) 
COMMENT                             #239=(CScratch 
COMMENT                                   (CWidget 0 (3 #18# 0) 1 2 0 0 #156# 0 100) 
COMMENT                                   (LOGPEN 0 0 6723840) 1 1 5.86955 1.9 0.082322 
COMMENT                                   1) 
COMMENT                             #240=(CLabel 
COMMENT                                   (CWidget 0 (0 0) 1 2 0 0 #152# 12913048 100) 
COMMENT                                   (LOGPEN 0 0 0) 1 
COMMENT                                   (LOGFONT 51 19 0 0 700 0 0 0 0 3 2 1 34 
COMMENT                                    "Arial") 2.53336 0.666667 0 "OP R3" "@N" 1 0 
COMMENT                                   0 -13.6157 7.04245 1.89315 0.841402 #239#) 
COMMENT                             #241=(CScratch 
COMMENT                                   (CWidget 0 (3 #19# 0) 1 2 0 0 #156# 0 100) 
COMMENT                                   (LOGPEN 0 0 6723840) 1 1 4.54358 1.9 0.082322 
COMMENT                                   1) 
COMMENT                             #242=(CLabel 
COMMENT                                   (CWidget 0 (0 0) 1 2 0 0 #152# 12913048 100) 
COMMENT                                   (LOGPEN 0 0 0) 1 
COMMENT                                   (LOGFONT 51 19 0 0 700 0 0 0 0 3 2 1 34 
COMMENT                                    "Arial") 2.53336 0.666667 0 "OP L3" "@N" 1 0 
COMMENT                                   0 -7.87861 4.50909 1.82843 0.841402 #241#) 
COMMENT                             #243=(CScratch 
COMMENT                                   (CWidget 0 (3 #20# 0) 1 2 0 0 #156# 0 100) 
COMMENT                                   (LOGPEN 0 0 6723840) 1 1 4.53213 1.9 0.082322 
COMMENT                                   1) 
COMMENT                             #244=(CLabel 
COMMENT                                   (CWidget 0 (0 0) 1 2 0 0 #152# 12913048 100) 
COMMENT                                   (LOGPEN 0 0 0) 1 
COMMENT                                   (LOGFONT 51 19 0 0 700 0 0 0 0 3 2 1 34 
COMMENT                                    "Arial") 2.53336 0.666667 0 "OP L2" "@N" 1 0 
COMMENT                                   0 -7.82921 5.77577 1.82843 0.841402 #243#) 
COMMENT                             #245=(CScratch 
COMMENT                                   (CWidget 0 (3 #21# 0) 1 2 0 0 #156# 0 100) 
COMMENT                                   (LOGPEN 0 0 6723840) 1 1 4.51839 1.9 0.082322 
COMMENT                                   1) 
COMMENT                             #246=(CLabel 
COMMENT                                   (CWidget 0 (0 0) 1 2 0 0 #152# 12913048 100) 
COMMENT                                   (LOGPEN 0 0 0) 1 
COMMENT                                   (LOGFONT 51 19 0 0 700 0 0 0 0 3 2 1 34 
COMMENT                                    "Arial") 2.53336 0.666667 0 "OP L1" "@N" 1 0 
COMMENT                                   0 -7.76992 7.04245 1.82843 0.841402 #245#)) 
COMMENT                            (CObjectList))) (CObjectList)) 
COMMENT               #247=(CGroupWidget (CWidget 14 (16 0) 1 2 0 0 Nil -435 100) 
COMMENT                     (CObjectList) (CObjectList)) 
COMMENT               #248=(CGroupWidget (CWidget 11 (0 0) 1 2 0 0 Nil 3670072 100) 
COMMENT                     (CObjectList) (CObjectList)) 
COMMENT               #249=(CGroupWidget (CWidget 12 (0 0) 1 2 0 0 Nil -435 100) 
COMMENT                     (CObjectList) (CObjectList))) (CObjectList))) 
COMMENT       (CSeqView 10 10 (CObjectList #250=(XLATFRAGMENT 732 237 0 1 733 713)) 
COMMENT        (CObList #251=(AnlzXLATItem 732 1445 1 732 1445)) 1 
COMMENT        (CObList #252=(AnlzFontBackColorItem 930 930 33567743))) (CObList) 0 
COMMENT       (CStringList) 0 0 (CObList)))
FEATURES             Location/Qualifiers
     misc_feature    complement(531..632)
                     /vntifkey="21"
                     /label=cro
     misc_feature    complement(10850..10957)
                     /vntifkey="21"
                     /label=attL
     CDS             733..1446
                     /vntifkey="4"
                     /label=CI857
     CDS             1559..2398
                     /vntifkey="4"
                     /label=REXA
     CDS             2414..2848
                     /vntifkey="4"
                     /label=REXB
     CDS             3235..3636
                     /vntifkey="4"
                     /label=N
     CDS             4386..4586
                     /vntifkey="4"
                     /label=RAL
     CDS             4769..5137
                     /vntifkey="4"
                     /label=EA10
     CDS             5210..5374
                     /vntifkey="4"
                     /label=CIII
     CDS             5343..5486
                     /vntifkey="4"
                     /label=KIL
     CDS             5441..5857
                     /vntifkey="4"
                     /label=GAM
     CDS             5863..6648
                     /vntifkey="4"
                     /label=BET
     CDS             6645..7325
                     /vntifkey="4"
                     /label=EXO
     CDS             8278..8826
                     /vntifkey="4"
                     /label=EA22
     CDS             9018..9299
                     /vntifkey="4"
                     /label=EA8.5
     CDS             9595..9813
                     /vntifkey="4"
                     /label=XIS
     CDS             9791..10861
                     /vntifkey="4"
                     /label=INT
     misc_feature    complement(659..675)
                     /vntifkey="21"
                     /label=OP_R1
     misc_feature    complement(683..699)
                     /vntifkey="21"
                     /label=OP_R2
     misc_feature    complement(706..722)
                     /vntifkey="21"
                     /label=OP_R3
     misc_feature    3022..3038
                     /vntifkey="21"
                     /label=OP_L3
     misc_feature    3042..3058
                     /vntifkey="21"
                     /label=OP_L2
     misc_feature    3066..3082
                     /vntifkey="21"
                     /label=OP_L1
     CDS             1..477
                     /gene="ybhB"
                     /locus_tag="b0773"
                     /gene_synonym="ECK0762; JW0756"
                     /codon_start=1
                     /transl_table=11
                     /product="kinase inhibitor homolog, UPF0098 family"
                     /protein_id="NP_415294.1"
                     /db_xref="ASAP:ABE-0002632"
                     /db_xref="UniProtKB/Swiss-Prot:P12994"
                     /db_xref="EcoGene:EG11238"
                     /db_xref="GeneID:945383"
                     /vntifkey="4"
                     /label=ybhB
BASE COUNT     3258 a      2360 c      2599 g      2740 t 
ORIGIN
        1 atgaaactca tcagtaacga tctgcgcgat ggcgataaat tgccgcatcg tcatgtcttt 
       61 aacggcatgg gttacgatgg cgataatatt tcaccgcatc tggcgtggga tgatgttcct 
      121 gcgggaacga aaagttttgt tgtcacctgc tacgacccgg atgcgccaac cggctccggc 
      181 tggtggcact gggtagttgt taacttaccc gctgataccc gcgtattacc gcaagggttt 
      241 ggctctggtc tggtagcaat gccagacggc gttttgcaga cgcgtaccga ctttggtaaa 
      301 accgggtacg atggcgcagc accgccgaaa ggcgaaactc atcgctacat ttttaccgtt 
      361 cacgcgctgg atatagaacg tattgatgtc gatgaaggtg ccagcggcgc gatggtcggg 
      421 tttaacgttc atttccactc tctggcaagc gcctcgatta ctgcgatgtt tagttaatca 
      481 ctctgccaga tggcgcaatg ccatctggta tcacttaaag gtattaaaaa ttaggccttg 
      541 ttgatcgcgc tttgatatac gccgagatct ttagctgtct tggtttgccc aaagcgcatt 
      601 gcataatctt tcagggttat gcgttgttcc atacaacctc cttagtacat gcaaccatta 
      661 tcaccgccag aggtaaaata gtcaacacgc acggtgttag atatttatcc cttgcggtga 
      721 tagatttaac gtatgagcac aaaaaagaaa ccattaacac aagagcagct tgaggacgca 
      781 cgtcgcctta aagcaattta tgaaaaaaag aaaaatgaac ttggcttatc ccaggaatct 
      841 gtcgcagaca agatggggat ggggcagtca ggcgttggtg ctttatttaa tggcatcaat 
      901 gcattaaatg cttataacgc cgcattgctt acaaaaattc tcaaagttag cgttgaagaa 
      961 tttagccctt caatcgccag agaaatctac gagatgtatg aagcggttag tatgcagccg 
     1021 tcacttagaa gtgagtatga gtaccctgtt ttttctcatg ttcaggcagg gatgttctca 
     1081 cctgagctta gaacctttac caaaggtgat gcggagagat gggtaagcac aaccaaaaaa 
     1141 gccagtgatt ctgcattctg gcttgaggtt gaaggtaatt ccatgaccgc accaacaggc 
     1201 tccaagccaa gctttcctga cggaatgtta attctcgttg accctgagca ggctgttgag 
     1261 ccaggtgatt tctgcatagc cagacttggg ggtgatgagt ttaccttcaa gaaactgatc 
     1321 agggatagcg gtcaggtgtt tttacaacca ctaaacccac agtacccaat gatcccatgc 
     1381 aatgagagtt gttccgttgt ggggaaagtt atcgctagtc agtggcctga agagacgttt 
     1441 ggctgatcgg caaggtgttc tggtcggcgc atagctgata acaattgagc aagaatcttc 
     1501 atcgaattag gggaattttc actcccctca gaacataaca tagtaaatgg attgaattat 
     1561 gaagaatggt ttttatgcga cttaccgcag caaaaataaa gggaaagata agcgctcaat 
     1621 aaacctgtct gttttcctta attctctgct ggctgataat catcacctgc aggttggctc 
     1681 caattatttg tatattcata aaatcgatgg aaaaactttt ctctttacca aaacaaatga 
     1741 caagagtctg gttcagaaga taaatcgctc taaagcttca gttgaagata ttaagaacag 
     1801 cctcgcagat gacgaatcat tgggattccc atcttttttg tttgttgaag gcgacaccat 
     1861 tggttttgcc agaactgttt tcgggccgac cacatccgat ctgacagatt ttttaatcgg 
     1921 gaaaggaatg tcattaagca gtggagagcg cgttcagata gagccactga tgaggggaac 
     1981 caccaaagac gatgttatgc atatgcattt catcggccga acaacggtga aggtagaagc 
     2041 caagctacct gtatttggcg atatattaaa ggtcttaggg gcaacagata ttgaagggga 
     2101 gctttttgac tcattggata tagtcattaa gccaaaattt aaaagggata taaaaaaggt 
     2161 tgccaaggat attattttta acccgtcacc tcaattttca gacattagcc tgcgggcaaa 
     2221 agatgaggcc ggagatattt taacagaaca ttatctatca gaaaaaggcc atctctcagc 
     2281 gcctctgaac aaggtcacca atgctgagat agctgaagag atggcatatt gctacgcaag 
     2341 aatgaaaagt gatatactgg aatgttttaa aaggcaggtg ggcaaagtta aggattaatt 
     2401 atcaggagta attatgcgga acagaatcat gcctggtgtt tacatagtaa taattcctta 
     2461 cgttatcgta agcatttgct atctcctttt ccgccactac attcctggtg tttctttttc 
     2521 agctcataga gatggtcttg gggcgacatt gtcatcatat gcaggaacca tgattgcaat 
     2581 cctgattgct gccttgacgt ttctaatcgg aagcagaacg cgccgactgg ccaagattag 
     2641 agagtatggg tatatgacat cggtagttat tgtctatgcc cttagttttg ttgagcttgg 
     2701 agctttgttt ttctgcgggt tattgcttct ttccagcata agcggctaca tgatacccac 
     2761 tatcgccatc ggcattgcct ctgcatcgtt cattcatata tgcatccttg ttttccaact 
     2821 atataatttg accagagaac aagaataacc cggcctcagc gccgggtttt ctttgcctca 
     2881 cgatcgcccc caaaacacat aaccaattgt atttattgaa aaataaatag atacaactca 
     2941 ctaaacatag caattcagat ctctcaccta ccaaacaatg cccccctgca aaaaataaat 
     3001 tcatataaaa aacatacaga taaccatctg cggtgataaa ttatctctgg cggtgttgac 
     3061 ataaatacca ctggcggtga tactgagcac atcagcagga cgcactgacc accatgaagg 
     3121 tgacgctctt aaaaattaag ccctgaagaa gggcagcatt caaagcagaa ggctttgggg 
     3181 tgtgtgatac gaaacgaagc attggccgta agtgcgattc cggattagct gccaatgtgc 
     3241 caatcgcggg gggttttcgt tcaggactac aactgccaca caccaccaaa gctaactgac 
     3301 aggagaatcc agatggatgc acaaacacgc cgccgcgaac gtcgcgcaga gaaacaggct 
     3361 caatggaaag cagcaaatcc cctgttggtt ggggtaagcg caaaaccagt taaccgccct 
     3421 attctctcgc tgaatcgcaa accgaaatca cgagtagaaa gcgcactaaa tccgatagac 
     3481 cttacagtgc tggctgaata ccacaaacag attgaaagca acctgcaacg tattgagcgc 
     3541 aagaatcagc gcacatggta cagcaagcct ggcgaacgcg gcataacatg cagtggacgc 
     3601 cagaaaatta agggaaaatc gattcctctt atctagttac ttagatattg gccttggctt 
     3661 tatctcaata ttatatggat catagctggc aactaattca gtccagtaaa tatcctcaat 
     3721 agggaataat atatgctttc cattccatcg ggaaaaagtt ttgttcaaca caccaagctc 
     3781 aatcaactca ctaatgtatg ggaattgttt tgatgtaacc acatacttcc tgccttcatt 
     3841 aagggctgcg cacaaaacca tagattgctc ttctgtaagg ttttgaatta ctgatcgcac 
     3901 tttatcgttt tgcatcttaa tgcgttttct tagcttaaat cgcttatatc tggcgctggc 
     3961 aatagctgat aatcgatgca cattaattgc tagcgaaaat gcaagagcaa agacgaaaac 
     4021 atgccacaca tgaggaatac cgattctctc attaacatat tcaggccagt tatctgggct 
     4081 taaaagcaga agtccaaccc agataacgat catatacatg gttctctcca gaggttcatt 
     4141 actgaacact cgtccgagaa taacgagtgg atccatttct atactcatca aactgtaggg 
     4201 gttgtaatag tttatccgat ttctcgctgt aggggtacac gagaaccacc gagcctgatg 
     4261 tggttaaaag acaggcacaa tctttactac cgcaatccac tatttaaggt gatatatgga 
     4321 agaagaattt gaagagttcg aagagcatcc tcaggatgtg atggaacaat accaggacta 
     4381 tccgtatgac tacgactatt gataaaaatc aatggtgtgg acaattcaag cgatgcaatg 
     4441 gatgcaagct gcaatcggaa tgcatggtta agcctgaaga aatgtttcct gtaatggaag 
     4501 atgggaaata tgtcgataaa tgggcaatac gaacgacggc aatgattgcc agagaacttg 
     4561 gtaaacagaa caacaaagct gcctgatagt ggcctttatt tttggcataa ataacagaat 
     4621 aaacactgca ctgtgtattc attccaacga gtgaatacac ggagcaatgt cgctcgtaac 
     4681 taaacaggag ccgacttgtt ctgattattg gaaatcttct ttgccctcca gtgtgagggc 
     4741 gattttttat ctgtgaggat atgaacagat gtcaaacatc aaaaaataca tcattgatta 
     4801 cgactggaaa gcatcaatag aaattgaaat cgaccatgac gtaatgacag aggaaaaact 
     4861 tcaccagatt aataatttct ggtcagactc tgaataccga ctcaataaac acggctctgt 
     4921 attaaatgct gtattaatca tgctggcgca acatgctctg cttatagcaa tttcaagcga 
     4981 cttaaatgca tatggtgttg tgtgtgagtt cgactggaat gatggaaatg gtcaggaagg 
     5041 atggcctcca atggatggta gcgaaggaat aagaattacc gatatcgata catcaggaat 
     5101 atttgattca gatgatatga ctatcaaggc cgcctgagtg cggttttacc gcataccaat 
     5161 aacgcttcac tcgaggcgtt tttcgttatg tataaataag gagcacacca tgcaatatgc 
     5221 cattgcaggg tggcctgttg ctggctgccc ttccgaatct ttacttgaac gaatcacccg 
     5281 taaattacgt gacggatgga aacgccttat cgacatactt aatcagccag gagtcccaaa 
     5341 gaatggatca aacacttatg gctatccaga ctaaattcac tatcgccact tttattggcg 
     5401 atgaaaagat gtttcgtgaa gccgtcgacg cttataaaaa atggatatta atactgaaac 
     5461 tgagatcaag caaaagcatt cactaacccc ctttcctgtt ttcctaatca gcccggcatt 
     5521 tcgcgggcga tattttcaca gctatttcag gagttcagcc atgaacgctt attacattca 
     5581 ggatcgtctt gaggctcaga gctgggcgcg tcactaccag cagctcgccc gtgaagagaa 
     5641 agaggcagaa ctggcagacg acatggaaaa aggcctgccc cagcacctgt ttgaatcgct 
     5701 atgcatcgat catttgcaac gccacggggc cagcaaaaaa tccattaccc gtgcgtttga 
     5761 tgacgatgtt gagtttcagg agcgcatggc agaacacatc cggtacatgg ttgaaaccat 
     5821 tgctcaccac caggttgata ttgattcaga ggtataaaac gaatgagtac tgcactcgca 
     5881 acgctggctg ggaagctggc tgaacgtgtc ggcatggatt ctgtcgaccc acaggaactg 
     5941 atcaccactc ttcgccagac ggcatttaaa ggtgatgcca gcgatgcgca gttcatcgca 
     6001 ttactgatcg ttgccaacca gtacggcctt aatccgtgga cgaaagaaat ttacgccttt 
     6061 cctgataagc agaatggcat cgttccggtg gtgggcgttg atggctggtc ccgcatcatc 
     6121 aatgaaaacc agcagtttga tggcatggac tttgagcagg acaatgaatc ctgtacatgc 
     6181 cggatttacc gcaaggaccg taatcatccg atctgcgtta ccgaatggat ggatgaatgc 
     6241 cgccgcgaac cattcaaaac tcgcgaaggc agagaaatca cggggccgtg gcagtcgcat 
     6301 cccaaacgga tgttacgtca taaagccatg attcagtgtg cccgtctggc cttcggattt 
     6361 gctggtatct atgacaagga tgaagccgag cgcattgtcg aaaatactgc atacactgca 
     6421 gaacgtcagc cggaacgcga catcactccg gttaacgatg aaaccatgca ggagattaac 
     6481 actctgctga tcgccctgga taaaacatgg gatgacgact tattgccgct ctgttcccag 
     6541 atatttcgcc gcgacattcg tgcatcgtca gaactgacac aggccgaagc agtaaaagct 
     6601 cttggattcc tgaaacagaa agccgcagag cagaaggtgg cagcatgaca ccggacatta 
     6661 tcctgcagcg taccgggatc gatgtgagag ctgtcgaaca gggggatgat gcgtggcaca 
     6721 aattacggct cggcgtcatc accgcttcag aagttcacaa cgtgatagca aaaccccgct 
     6781 ccggaaagaa gtggcctgac atgaaaatgt cctacttcca caccctgctt gctgaggttt 
     6841 gcaccggtgt ggctccggaa gttaacgcta aagcactggc ctggggaaaa cagtacgaga 
     6901 acgacgccag aaccctgttt gaattcactt ccggcgtgaa tgttactgaa tccccgatca 
     6961 tctatcgcga cgaaagtatg cgtaccgcct gctctcccga tggtttatgc agtgacggca 
     7021 acggccttga actgaaatgc ccgtttacct cccgggattt catgaagttc cggctcggtg 
     7081 gtttcgaggc cataaagtca gcttacatgg cccaggtgca gtacagcatg tgggtgacgc 
     7141 gaaaaaatgc ctggtacttt gccaactatg acccgcgtat gaagcgtgaa ggcctgcatt 
     7201 atgtcgtgat tgagcgggat gaaaagtaca tggcgagttt tgacgagatc gtgccggagt 
     7261 tcatcgaaaa aatggacgag gcactggctg aaattggttt tgtatttggg gagcaatggc 
     7321 gatgacgcat cctcacgata atatccgggt aggcgcaatc actttcgtct actccgttac 
     7381 aaagcgaggc tgggtatttc ccggcctttc tgttatccga aatccactga aagcacagcg 
     7441 gctggctgag gagataaata ataaacgagg ggctgtatgc acaaagcatc ttctgttgag 
     7501 ttaagaacga gtatcgagat ggcacatagc cttgctcaaa ttggaatcag gtttgtgcca 
     7561 ataccagtag aaacagacga agaatttcat acgttagccg catccctttc acaaaagctg 
     7621 gaaatgatgg tggcgaaagc agaagcagat gagagaaacc aggtatgaca accacggaat 
     7681 gcatttttct ggcagcgggc ttcatattct gtgtgcttat gcttgccgac atgggacttg 
     7741 ttcaatgaca cctcagcagg aaaacgccct tcgcagcatt gcccgtcagg ctaattctga 
     7801 aatcaaaaaa agccagacag cagtttccgg ataaaaacgt cgatgacatt tgccgtagcg 
     7861 tactgaagaa gcaccgcgaa acggtaacgc tgatgggatt cacaccgact catttaagcc 
     7921 tggcaatcgg catgttaaac ggcgtcttta aggaacgatg aacatgaaaa gcaaaatcat 
     7981 cagggagcta caggctcctt ttttattatt cgcattcacc ctcaagcgta ttaaccaaca 
     8041 gttcagggat taatgaaaga tggcagacat cattgattca gcatcagaaa tagaagaatt 
     8101 acagcgcaac acagcaataa aaatgcgccg cctgaaccac caggctatat ctgccactca 
     8161 ttgttgtgag tgtggcgatc cgatagatga acgaagacgc ctggtcgttc agggttgtcg 
     8221 gacttgtgca agttgccagg aggatctgga acttatcagt aaacagagag gttcgaagtg 
     8281 agcgaaatta actctcaggc actgcgtgaa gcggcagagc aggcaatgca tgacgactgg 
     8341 ggatttgacg cagacctttt ccatgaattg gtaacaccat cgattgtgct ggaactgctg 
     8401 gatgaacggg aaagaaacca gcaatacatc aaacgccgcg accaggagaa cgaggatatt 
     8461 gcgctaacag tagggaaact gcgtgttgag cttgaaacag caaaatcaaa actcaacgag 
     8521 cagcgtgagt attacgaagg tgttatctcg gatgggagta agcgtattgc taaactggaa 
     8581 agcaacgaag tccgtgaaga cggaaaccag tttcttgttg ttcgccatcc tgggaagact 
     8641 cctgttatca agcactgcac tggtgacctg gaagagtttc tgcggcagtt aatcgaacaa 
     8701 gacccgttag taactatcga catcattacg catcgctatt acggggttgg aggtcaatgg 
     8761 gttcaggatg caggtgagta tctgcatatg atgtctgacg ctggcattcg catcaaagga 
     8821 gagtgagatc ggttttgtaa aagataacgc ttgtgaaaat gctgaatttc gcgtcgtctt 
     8881 cacagcgatg ccagagtctg tagtgtcaga tgatgaccgt actcaaacat cgggttgagt 
     8941 attatcttac tgtttcttta cataaacatt gctgataccg tttagctgaa acgacataca 
     9001 ttgcaaggag tttataaatg agtatcaatg agttagagtc tgagcaaaaa gattgggcgt 
     9061 tatcaatgtt gtgcagatcc ggtgtcttgt ctccatgcag acatcacgaa ggtgtttatg 
     9121 tagatgaagg tatagatata gagtcggcat acaaatattc catgaaggtt tataagtcta 
     9181 atgaagacaa atccccattc tgcaatgtgc gagaaatgac tgataccgtg caaaattatt 
     9241 atcacgagta cggtggaaac gatacttgcc ctctctgtac aaaacatata gatgattaaa 
     9301 cccaatatta cataacaatc ctcgcactcg cggggattta ttttatctga actcgctacg 
     9361 gcgggttttg ttttatggag atgataaatg cacttccgag tcacaggaga atggaatgga 
     9421 gagccattca acagagttat cgaagcggag aacatcaacg actgctacga ccactggatg 
     9481 atatgggcgc agatagcaca tgcagacgta accaatattc gaattgaaga actgaaagaa 
     9541 caccaagccg cctgatggcg gttttttctt gcgtgtaatt gcggagactt tgcgatgtac 
     9601 ttgacacttc aggagtggaa cgcacgccag cgacgtccaa gaagccttga aacagttcgt 
     9661 cgatgggttc gggaatgcag gatattccca cctccggtta aggatggaag agagtatctg 
     9721 ttccacgaat cagcggtaaa ggttgactta aatcgaccag taacaggtgg ccttttgaag 
     9781 aggatcagaa atgggaagaa ggcgaagtca tgagcgccgg gatttacccc ctaaccttta 
     9841 tataagaaac aatggatatt actgctacag ggacccaagg acgggtaaag agtttggatt 
     9901 aggcagagac aggcgaatcg caatcactga agctatacag gccaacattg agttattttc 
     9961 aggacacaaa cacaagcctc tgacagcgag aatcaacagt gataattccg ttacgttaca 
    10021 ttcatggctt gatcgctacg aaaaaatcct ggccagcaga ggaatcaagc agaagacact 
    10081 cataaattac atgagcaaaa ttaaagcaat aaggaggggt ctgcctgatg ctccacttga 
    10141 agacatcacc acaaaagaaa ttgcggcaat gctcaatgga tacatagacg agggcaaggc 
    10201 ggcgtcagcc aagttaatca gatcaacact gagcgatgca ttccgagagg caatagctga 
    10261 aggccatata acaacaaacc atgtcgctgc cactcgcgca gcaaaatcag aggtaaggag 
    10321 atcaagactt acggctgacg aatacctgaa aatttatcaa gcagcagaat catcaccatg 
    10381 ttggctcaga cttgcaatgg aactggctgt tgttaccggg caacgagttg gtgatttatg 
    10441 cgaaatgaag tggtctgata tcgtagatgg atatctttat gtcgagcaaa gcaaaacagg 
    10501 cgtaaaaatt gccatcccaa cagcattgca tattgatgct ctcggaatat caatgaagga 
    10561 aacacttgat aaatgcaaag agattcttgg cggagaaacc ataattgcat ctactcgtcg 
    10621 cgaaccgctt tcatccggca cagtatcaag gtattttatg cgcgcacgaa aagcatcagg 
    10681 tctttccttc gaaggggatc cgcctacctt tcacgagttg cgcagtttgt ctgcaagact 
    10741 ctatgagaag cagataagcg ataagtttgc tcaacatctt ctcgggcata agtcggacac 
    10801 catggcatca cagtatcgtg atgacagagg cagggagtgg gacaaaattg aaatcaaata 
    10861 atgattttat tttgactgat agtgacctgt tcgttgcaac aaattgataa gcaatgcttt 
    10921 tttataatgc caacttagta taaaaaagca ggcttca 
//
