# Supplementary material for: A DNA assembly toolkit to unlock the CRISPR/Cas9 potential for metabolic engineering
Source: Commun Biol. 2023 Aug 18;6:858. doi: 10.1038/s42003-023-05202-5 (PMC10439232; doi:10.1038/s42003-023-05202-5)
Supplement: Supplementary file 5 — Supplementary GenBank files [file 42003_2023_5202_MOESM5_ESM.zip › data_set/Hybrid promoters (43 plasmids)/pProUA-P13.gb]

LOCUS       pProUA-P13              6493 bp    DNA     circular     17-OCT-2021
DEFINITION                               ESK13 in pCUA-.
SOURCE      
  ORGANISM  
COMMENT                                  Resistance markers: Ampicilin
            
                                         This file was created using tools provided by Twist Bioscience
COMMENT     This file is created by Vector NTI
            http://www.invitrogen.com/
COMMENT     ORIGDB|GenBank
COMMENT     VNTDATE|-14091469|
COMMENT     VNTDBDATE|-14091469|
COMMENT     LSOWNER|
COMMENT     VNTNAME|pProUA-P13|
COMMENT     VNTAUTHORNAME|Demo User|
COMMENT     VNTOAUTHORNAME|UNKNOWN|
COMMENT     Vector_NTI_Display_Data_(Do_Not_Edit!)
COMMENT     (SXF 
COMMENT      (CGexDoc "pProUA-P13" 0 6493 
COMMENT       (CDBMol 0 0 1 1 1 0 0 0 0 "" "" 0 0 0 0 (CObList) (CObList) (CObList) 
COMMENT        (CObList) -1 "") 
COMMENT       (CDocSetData 1 1 0 0 0 0 "MAIN" 1 1 1 1 0 0 1 1 0 1 10 10 4294967295 50 0 
COMMENT        1 0 (CHomObj 0 0 0 3 75) (CWordArray) (CWordArray) 
COMMENT        (CStringList "ApaLI" "AvaI" "BamHI" "ClaI" "EcoRI" "HindIII" "NcoI" 
COMMENT         "PstI" "SmaI" "XmaI") (CStringList "atg" "gtg") 
COMMENT        (CStringList "taa" "tga" "tag") (CObList) 1 "{(0,1),2}" 0 0 "" 0 
COMMENT        4294967295 0 1 0 0 0 0 0 "MAIN" 0 0 30 0 
COMMENT        (CProteinMotifSearchObject 70 20 1 1 1 1 0 0 1 0 0 0 0 0)) 
COMMENT       (CMolPar 0 0 0 0 0 1 6493 0 0 0 0 0 0 0 0) (CStringList) (CStringList) 
COMMENT       (CObList) (COAPar 25 250 50 0 6 4 3 7) (COAPar 25 250 50 0 6 4 3 7) 
COMMENT       (COAPar 25 250 50 0 6 4 3 7) 
COMMENT       (CObList 
COMMENT        #0=(CRSite (CStringList) "ApaLI" "gtgcac" 2 0 2 3072 0 3730 0 0 "") 
COMMENT        #1=(CRSite (CStringList) "AvaI" "cycgrg" 2 0 7 1059 0 1404 0 4338 0 5318 
COMMENT            0 5390 0 5938 0 5971 0 0 "") 
COMMENT        #2=(CRSite (CStringList) "BamHI" "ggatcc" 2 0 0 0 "") 
COMMENT        #3=(CRSite (CStringList) "ClaI" "atcgat" 3 0 0 0 "") 
COMMENT        #4=(CRSite (CStringList) "EcoRI" "gaattc" 2 0 1 540 0 0 "") 
COMMENT        #5=(CRSite (CStringList) "HindIII" "aagctt" 2 0 2 744 0 2090 0 0 "") 
COMMENT        #6=(CRSite (CStringList) "NcoI" "ccatgg" 2 0 3 916 0 1827 0 1965 0 0 "") 
COMMENT        #7=(CRSite (CStringList) "PstI" "ctgcag" 6 0 3 859 0 1264 0 6032 0 0 "") 
COMMENT        #8=(CRSite (CStringList) "SmaI" "cccggg" 4 0 1 5320 0 0 "") 
COMMENT        #9=(CRSite (CStringList) "XmaI" "cccggg" 2 0 1 5318 0 0 "")) 
COMMENT       (CObList 
COMMENT        #10=(CFSignal (CObList) "Misc_Feature_2" 21 0 0 818 6493 0 (CStringList) 
COMMENT             (CStringList) 1 1 1 1 "818..6493") 
COMMENT        #11=(CFSignal (CObList) "Misc_Feature_3" 21 0 0 2331 3190 0 
COMMENT             (CStringList) (CStringList) 1 1 1 1 "2331..3190") 
COMMENT        #12=(CFSignal (CObList) "Misc_Feature_4" 21 0 0 3192 3295 0 
COMMENT             (CStringList) (CStringList) 1 1 1 1 "3192..3295") 
COMMENT        #13=(CFSignal (CObList) "Misc_Feature_5" 21 0 0 3415 3986 0 
COMMENT             (CStringList) (CStringList) 1 1 1 1 "3415..3986") 
COMMENT        #14=(CFSignal (CObList) "Misc_Feature_6" 21 0 0 4661 4759 0 
COMMENT             (CStringList) (CStringList) 1 1 1 1 "4661..4759") 
COMMENT        #15=(CFSignal (CObList) "Misc_Feature_7" 21 0 0 6227 6259 0 
COMMENT             (CStringList) (CStringList) 1 1 1 1 "6227..6259") 
COMMENT        #16=(CFSignal (CObList) "Misc_Feature_8" 21 0 0 6333 6432 0 
COMMENT             (CStringList) (CStringList) 1 1 1 1 "6333..6432") 
COMMENT        #17=(CFSignal (CObList) "P13" 21 0 0 1 817 0 (CStringList) (CStringList) 
COMMENT             1 1 1 1 "1..817")) (CObList) (CObList) (CObList) (CObList) 
COMMENT       (CObList) (CObList) 
COMMENT       (CTextView 0 
COMMENT        #18=(CGroupPar (CParagraph 0 (0 0) 1 2 0 0 180) 
COMMENT             (CObjectList 
COMMENT              #19=(CRefLinePar 
COMMENT                   (CLinePar (CParagraph 0 (0 0) 0 2 0 0 233) "pProUA-P13" 2) 5 
COMMENT                   "" 0 4) 
COMMENT              #20=(CFolderPar 
COMMENT                   (CGroupPar (CParagraph 1 (0 0) 1 1 0 0 178) 
COMMENT                    (CObjectList 
COMMENT                     #21=(CLinePar (CParagraph 0 (0 0) 1 2 1 0 180) 
COMMENT                          "DNA 'pProUA-P13'" 1) 
COMMENT                     #22=(CLinePar (CParagraph 0 (0 0) 1 2 1 0 180) 
COMMENT                          "                             ESK13 in pCUA-" 1) 
COMMENT                     #23=(CLinePar (CParagraph 0 (0 0) 1 2 1 0 180) 
COMMENT                          "Currently local object. Original author: UNKNOWN" 1) 
COMMENT                     #24=(CLinePar (CParagraph 0 (0 0) 1 2 1 0 180) 
COMMENT                          "Created: 10/17/21 05:04" 1) 
COMMENT                     #25=(CLinePar (CParagraph 0 (0 0) 1 2 1 0 180) 
COMMENT                          "Last Modified: 10/17/21 05:04" 1) 
COMMENT                     #26=(CLinePar (CParagraph 0 (0 0) 1 2 1 0 180) 
COMMENT                          "length: 6493 bp" 1) 
COMMENT                     #27=(CLinePar (CParagraph 0 (0 0) 1 2 1 0 180) 
COMMENT                          "storage type: Basic" 1) 
COMMENT                     #28=(CLinePar (CParagraph 0 (0 0) 1 2 1 0 180) 
COMMENT                          "form: Circular" 1))) "General Description") 
COMMENT              #29=(CFolderPar 
COMMENT                   (CGroupPar (CParagraph 2 (0 0) 1 1 0 0 178) 
COMMENT                    (CObjectList 
COMMENT                     #30=(CLinePar (CParagraph 0 (0 0) 1 2 1 0 180) 
COMMENT                          "Original Source Database: GenBank" 1) 
COMMENT                     #31=(CLinePar (CParagraph 0 (0 0) 1 2 1 0 180) 
COMMENT                          "Modification Date in the Original DB: 29-JAN-2020" 1))) 
COMMENT                   "Standard Fields") 
COMMENT              #32=(CRefLinePar 
COMMENT                   (CLinePar (CParagraph 0 (0 0) 0 2 0 0 233) "Comments" 2) 1 "" 
COMMENT                   0 0) 
COMMENT              #33=(CFolderPar 
COMMENT                   (CGroupPar (CParagraph 8 (0 0) 1 2 0 0 178) (CObjectList)) 
COMMENT                   "Annotations") 
COMMENT              #34=(CFolderPar 
COMMENT                   (CGroupPar (CParagraph 12 (6 0) 1 1 0 0 178) 
COMMENT                    (CObjectList 
COMMENT                     #35=(CFolderPar 
COMMENT                          (CGroupPar (CParagraph 21 (7 21 0) 1 1 1 0 178) 
COMMENT                           (CObjectList 
COMMENT                            #36=(CFolderPar 
COMMENT                                 (CGroupPar 
COMMENT                                  (CParagraph 1 (3 #17# 0) 1 2 2 0 194) 
COMMENT                                  (CObjectList 
COMMENT                                   #37=(CLinePar 
COMMENT                                        (CParagraph 0 (0 0) 1 2 3 0 180) 
COMMENT                                        "Start: 1     End: 817 " 1) 
COMMENT                                   #38=(CLinePar 
COMMENT                                        (CParagraph 0 (0 0) 1 2 3 0 180) 
COMMENT                                        "Unknown feature type:misc_feature_" 1) 
COMMENT                                   #39=(CLinePar 
COMMENT                                        (CParagraph 0 (0 0) 1 2 3 0 180) 
COMMENT                                        "Original Location Description:" 1) 
COMMENT                                   #40=(CLinePar 
COMMENT                                        (CParagraph 0 (0 0) 1 2 3 0 180) 
COMMENT                                        "   1..817" 1))) "P13") 
COMMENT                            #41=(CFolderPar 
COMMENT                                 (CGroupPar 
COMMENT                                  (CParagraph 818 (3 #10# 0) 1 2 2 0 194) 
COMMENT                                  (CObjectList 
COMMENT                                   #42=(CLinePar 
COMMENT                                        (CParagraph 0 (0 0) 1 2 3 0 180) 
COMMENT                                        "Start: 818   End: 6493" 1) 
COMMENT                                   #43=(CLinePar 
COMMENT                                        (CParagraph 0 (0 0) 1 2 3 0 180) 
COMMENT                                        "Unknown feature type:misc_feature_" 1) 
COMMENT                                   #44=(CLinePar 
COMMENT                                        (CParagraph 0 (0 0) 1 2 3 0 180) 
COMMENT                                        "Original Location Description:" 1) 
COMMENT                                   #45=(CLinePar 
COMMENT                                        (CParagraph 0 (0 0) 1 2 3 0 180) 
COMMENT                                        "   818..6493" 1))) "Misc_Feature_2") 
COMMENT                            #46=(CFolderPar 
COMMENT                                 (CGroupPar 
COMMENT                                  (CParagraph 2331 (3 #11# 0) 1 2 2 0 194) 
COMMENT                                  (CObjectList 
COMMENT                                   #47=(CLinePar 
COMMENT                                        (CParagraph 0 (0 0) 1 2 3 0 180) 
COMMENT                                        "Start: 2331  End: 3190" 1) 
COMMENT                                   #48=(CLinePar 
COMMENT                                        (CParagraph 0 (0 0) 1 2 3 0 180) 
COMMENT                                        "Unknown feature type:misc_feature_" 1) 
COMMENT                                   #49=(CLinePar 
COMMENT                                        (CParagraph 0 (0 0) 1 2 3 0 180) 
COMMENT                                        "Original Location Description:" 1) 
COMMENT                                   #50=(CLinePar 
COMMENT                                        (CParagraph 0 (0 0) 1 2 3 0 180) 
COMMENT                                        "   2331..3190" 1))) "Misc_Feature_3") 
COMMENT                            #51=(CFolderPar 
COMMENT                                 (CGroupPar 
COMMENT                                  (CParagraph 3192 (3 #12# 0) 1 2 2 0 194) 
COMMENT                                  (CObjectList 
COMMENT                                   #52=(CLinePar 
COMMENT                                        (CParagraph 0 (0 0) 1 2 3 0 180) 
COMMENT                                        "Start: 3192  End: 3295" 1) 
COMMENT                                   #53=(CLinePar 
COMMENT                                        (CParagraph 0 (0 0) 1 2 3 0 180) 
COMMENT                                        "Unknown feature type:misc_feature_" 1) 
COMMENT                                   #54=(CLinePar 
COMMENT                                        (CParagraph 0 (0 0) 1 2 3 0 180) 
COMMENT                                        "Original Location Description:" 1) 
COMMENT                                   #55=(CLinePar 
COMMENT                                        (CParagraph 0 (0 0) 1 2 3 0 180) 
COMMENT                                        "   3192..3295" 1))) "Misc_Feature_4") 
COMMENT                            #56=(CFolderPar 
COMMENT                                 (CGroupPar 
COMMENT                                  (CParagraph 3415 (3 #13# 0) 1 2 2 0 194) 
COMMENT                                  (CObjectList 
COMMENT                                   #57=(CLinePar 
COMMENT                                        (CParagraph 0 (0 0) 1 2 3 0 180) 
COMMENT                                        "Start: 3415  End: 3986" 1) 
COMMENT                                   #58=(CLinePar 
COMMENT                                        (CParagraph 0 (0 0) 1 2 3 0 180) 
COMMENT                                        "Unknown feature type:misc_feature_" 1) 
COMMENT                                   #59=(CLinePar 
COMMENT                                        (CParagraph 0 (0 0) 1 2 3 0 180) 
COMMENT                                        "Original Location Description:" 1) 
COMMENT                                   #60=(CLinePar 
COMMENT                                        (CParagraph 0 (0 0) 1 2 3 0 180) 
COMMENT                                        "   3415..3986" 1))) "Misc_Feature_5") 
COMMENT                            #61=(CFolderPar 
COMMENT                                 (CGroupPar 
COMMENT                                  (CParagraph 4661 (3 #14# 0) 1 2 2 0 194) 
COMMENT                                  (CObjectList 
COMMENT                                   #62=(CLinePar 
COMMENT                                        (CParagraph 0 (0 0) 1 2 3 0 180) 
COMMENT                                        "Start: 4661  End: 4759" 1) 
COMMENT                                   #63=(CLinePar 
COMMENT                                        (CParagraph 0 (0 0) 1 2 3 0 180) 
COMMENT                                        "Unknown feature type:misc_feature_" 1) 
COMMENT                                   #64=(CLinePar 
COMMENT                                        (CParagraph 0 (0 0) 1 2 3 0 180) 
COMMENT                                        "Original Location Description:" 1) 
COMMENT                                   #65=(CLinePar 
COMMENT                                        (CParagraph 0 (0 0) 1 2 3 0 180) 
COMMENT                                        "   4661..4759" 1))) "Misc_Feature_6") 
COMMENT                            #66=(CFolderPar 
COMMENT                                 (CGroupPar 
COMMENT                                  (CParagraph 6227 (3 #15# 0) 1 2 2 0 194) 
COMMENT                                  (CObjectList 
COMMENT                                   #67=(CLinePar 
COMMENT                                        (CParagraph 0 (0 0) 1 2 3 0 180) 
COMMENT                                        "Start: 6227  End: 6259" 1) 
COMMENT                                   #68=(CLinePar 
COMMENT                                        (CParagraph 0 (0 0) 1 2 3 0 180) 
COMMENT                                        "Unknown feature type:misc_feature_" 1) 
COMMENT                                   #69=(CLinePar 
COMMENT                                        (CParagraph 0 (0 0) 1 2 3 0 180) 
COMMENT                                        "Original Location Description:" 1) 
COMMENT                                   #70=(CLinePar 
COMMENT                                        (CParagraph 0 (0 0) 1 2 3 0 180) 
COMMENT                                        "   6227..6259" 1))) "Misc_Feature_7") 
COMMENT                            #71=(CFolderPar 
COMMENT                                 (CGroupPar 
COMMENT                                  (CParagraph 6333 (3 #16# 0) 1 2 2 0 194) 
COMMENT                                  (CObjectList 
COMMENT                                   #72=(CLinePar 
COMMENT                                        (CParagraph 0 (0 0) 1 2 3 0 180) 
COMMENT                                        "Start: 6333  End: 6432" 1) 
COMMENT                                   #73=(CLinePar 
COMMENT                                        (CParagraph 0 (0 0) 1 2 3 0 180) 
COMMENT                                        "Unknown feature type:misc_feature_" 1) 
COMMENT                                   #74=(CLinePar 
COMMENT                                        (CParagraph 0 (0 0) 1 2 3 0 180) 
COMMENT                                        "Original Location Description:" 1) 
COMMENT                                   #75=(CLinePar 
COMMENT                                        (CParagraph 0 (0 0) 1 2 3 0 180) 
COMMENT                                        "   6333..6432" 1))) "Misc_Feature_8"))) 
COMMENT                          "Misc. Feature (8 total)"))) "Feature Map") 
COMMENT              #76=(CFolderPar 
COMMENT                   (CGroupPar (CParagraph 12 (6 0) 1 1 0 0 178) 
COMMENT                    (CObjectList 
COMMENT                     #77=(CFolderPar 
COMMENT                          (CGroupPar (CParagraph 98 (0 0) 1 1 1 0 178) 
COMMENT                           (CObjectList 
COMMENT                            #78=(CFolderPar 
COMMENT                                 (CGroupPar (CParagraph 1 (0 0) 1 2 2 0 178) 
COMMENT                                  (CObjectList 
COMMENT                                   #79=(CLinePar 
COMMENT                                        (CParagraph 0 (0 0) 1 2 3 0 180) 
COMMENT                                        "Start: 1     End: 6493" 1) 
COMMENT                                   #80=(CLinePar 
COMMENT                                        (CParagraph 0 (0 0) 1 2 3 0 180) 
COMMENT                                        "Original Location Description:" 1) 
COMMENT                                   #81=(CLinePar 
COMMENT                                        (CParagraph 0 (0 0) 1 2 3 0 180) 
COMMENT                                        "   1..6493" 1))) "Source_1"))) 
COMMENT                          "Source (1 total)"))) 
COMMENT                   "Imported Features Not Shown on Map") 
COMMENT              #82=(CFolderPar 
COMMENT                   (CGroupPar (CParagraph 13 (0 0) 1 1 0 0 178) 
COMMENT                    (CObjectList 
COMMENT                     #83=(CRSFolderPar 
COMMENT                          (CFolderPar 
COMMENT                           (CGroupPar (CParagraph 59234664 (8 0) 1 1 1 0 178) 
COMMENT                            (CObjectList 
COMMENT                             #84=(CGroupPar 
COMMENT                                  (CParagraph 0 (10 #0# 0) 1 2 2 0 180) 
COMMENT                                  (CObjectList 
COMMENT                                   #85=(CLinePar 
COMMENT                                        (CParagraph 0 (1 #0# 1) 1 2 2 0 191) 
COMMENT                                        " N1: 3072 " 1) 
COMMENT                                   #86=(CLinePar 
COMMENT                                        (CParagraph 0 (1 #0# 2) 1 2 2 0 191) 
COMMENT                                        " N2: 3730 " 1))))) "ApaLI: 2 sites") 1 
COMMENT                          5 "GTGCAC" "CACGTG") 
COMMENT                     #87=(CRSFolderPar 
COMMENT                          (CFolderPar 
COMMENT                           (CGroupPar (CParagraph 59234744 (8 0) 1 1 1 0 178) 
COMMENT                            (CObjectList 
COMMENT                             #88=(CGroupPar 
COMMENT                                  (CParagraph 0 (10 #1# 0) 1 2 2 0 180) 
COMMENT                                  (CObjectList 
COMMENT                                   #89=(CLinePar 
COMMENT                                        (CParagraph 0 (1 #1# 1) 1 2 2 0 191) 
COMMENT                                        " N1: 1059 " 1) 
COMMENT                                   #90=(CLinePar 
COMMENT                                        (CParagraph 0 (1 #1# 2) 1 2 2 0 191) 
COMMENT                                        " N2: 1404 " 1) 
COMMENT                                   #91=(CLinePar 
COMMENT                                        (CParagraph 0 (1 #1# 3) 1 2 2 0 191) 
COMMENT                                        " N3: 4338 " 1) 
COMMENT                                   #92=(CLinePar 
COMMENT                                        (CParagraph 0 (1 #1# 4) 1 2 2 0 191) 
COMMENT                                        " N4: 5318 " 1) 
COMMENT                                   #93=(CLinePar 
COMMENT                                        (CParagraph 0 (1 #1# 5) 1 2 2 0 191) 
COMMENT                                        " N5: 5390 " 1) 
COMMENT                                   #94=(CLinePar 
COMMENT                                        (CParagraph 0 (1 #1# 6) 1 2 2 0 191) 
COMMENT                                        " N6: 5938 " 1) 
COMMENT                                   #95=(CLinePar 
COMMENT                                        (CParagraph 0 (1 #1# 7) 1 2 2 0 191) 
COMMENT                                        " N7: 5971 " 1))))) "AvaI: 7 sites") 1 5 
COMMENT                          "CYCGRG" "GRGCYC") 
COMMENT                     #96=(CRSFolderPar 
COMMENT                          (CFolderPar 
COMMENT                           (CGroupPar (CParagraph 59227176 (8 0) 1 1 1 0 178) 
COMMENT                            (CObjectList)) "BamHI: 0 sites") 1 5 "GGATCC" 
COMMENT                          "CCTAGG") 
COMMENT                     #97=(CRSFolderPar 
COMMENT                          (CFolderPar 
COMMENT                           (CGroupPar (CParagraph 58898144 (8 0) 1 1 1 0 178) 
COMMENT                            (CObjectList)) "ClaI: 0 sites") 2 4 "ATCGAT" 
COMMENT                          "TAGCTA") 
COMMENT                     #98=(CRSFolderPar 
COMMENT                          (CFolderPar 
COMMENT                           (CGroupPar (CParagraph 58906592 (8 0) 1 1 1 0 178) 
COMMENT                            (CObjectList 
COMMENT                             #99=(CGroupPar 
COMMENT                                  (CParagraph 0 (10 #4# 0) 1 2 2 0 180) 
COMMENT                                  (CObjectList 
COMMENT                                   #100=(CLinePar 
COMMENT                                         (CParagraph 0 (1 #4# 1) 1 2 2 0 191) 
COMMENT                                         " N1: 540 " 1))))) "EcoRI: 1 site") 1 5 
COMMENT                          "GAATTC" "CTTAAG") 
COMMENT                     #101=(CRSFolderPar 
COMMENT                           (CFolderPar 
COMMENT                            (CGroupPar (CParagraph 58944360 (8 0) 1 1 1 0 178) 
COMMENT                             (CObjectList 
COMMENT                              #102=(CGroupPar 
COMMENT                                    (CParagraph 0 (10 #5# 0) 1 2 2 0 180) 
COMMENT                                    (CObjectList 
COMMENT                                     #103=(CLinePar 
COMMENT                                           (CParagraph 0 (1 #5# 1) 1 2 2 0 191) 
COMMENT                                           " N1: 744 " 1) 
COMMENT                                     #104=(CLinePar 
COMMENT                                           (CParagraph 0 (1 #5# 2) 1 2 2 0 191) 
COMMENT                                           " N2: 2090 " 1))))) 
COMMENT                            "HindIII: 2 sites") 1 5 "AAGCTT" "TTCGAA") 
COMMENT                     #105=(CRSFolderPar 
COMMENT                           (CFolderPar 
COMMENT                            (CGroupPar (CParagraph 59133168 (8 0) 1 1 1 0 178) 
COMMENT                             (CObjectList 
COMMENT                              #106=(CGroupPar 
COMMENT                                    (CParagraph 0 (10 #6# 0) 1 2 2 0 180) 
COMMENT                                    (CObjectList 
COMMENT                                     #107=(CLinePar 
COMMENT                                           (CParagraph 0 (1 #6# 1) 1 2 2 0 191) 
COMMENT                                           " N1: 916 " 1) 
COMMENT                                     #108=(CLinePar 
COMMENT                                           (CParagraph 0 (1 #6# 2) 1 2 2 0 191) 
COMMENT                                           " N2: 1827 " 1) 
COMMENT                                     #109=(CLinePar 
COMMENT                                           (CParagraph 0 (1 #6# 3) 1 2 2 0 191) 
COMMENT                                           " N3: 1965 " 1))))) "NcoI: 3 sites") 
COMMENT                           1 5 "CCATGG" "GGTACC") 
COMMENT                     #110=(CRSFolderPar 
COMMENT                           (CFolderPar 
COMMENT                            (CGroupPar (CParagraph 59145776 (8 0) 1 1 1 0 178) 
COMMENT                             (CObjectList 
COMMENT                              #111=(CGroupPar 
COMMENT                                    (CParagraph 0 (10 #7# 0) 1 2 2 0 180) 
COMMENT                                    (CObjectList 
COMMENT                                     #112=(CLinePar 
COMMENT                                           (CParagraph 0 (1 #7# 1) 1 2 2 0 191) 
COMMENT                                           " N1: 859 " 1) 
COMMENT                                     #113=(CLinePar 
COMMENT                                           (CParagraph 0 (1 #7# 2) 1 2 2 0 191) 
COMMENT                                           " N2: 1264 " 1) 
COMMENT                                     #114=(CLinePar 
COMMENT                                           (CParagraph 0 (1 #7# 3) 1 2 2 0 191) 
COMMENT                                           " N3: 6032 " 1))))) "PstI: 3 sites") 
COMMENT                           5 1 "CTGCAG" "GACGTC") 
COMMENT                     #115=(CRSFolderPar 
COMMENT                           (CFolderPar 
COMMENT                            (CGroupPar (CParagraph 58989592 (8 0) 1 1 1 0 178) 
COMMENT                             (CObjectList 
COMMENT                              #116=(CGroupPar 
COMMENT                                    (CParagraph 0 (10 #8# 0) 1 2 2 0 180) 
COMMENT                                    (CObjectList 
COMMENT                                     #117=(CLinePar 
COMMENT                                           (CParagraph 0 (1 #8# 1) 1 2 2 0 191) 
COMMENT                                           " N1: 5320 " 1))))) "SmaI: 1 site") 3 
COMMENT                           3 "CCCGGG" "GGGCCC") 
COMMENT                     #118=(CRSFolderPar 
COMMENT                           (CFolderPar 
COMMENT                            (CGroupPar (CParagraph 59234184 (8 0) 1 1 1 0 178) 
COMMENT                             (CObjectList 
COMMENT                              #119=(CGroupPar 
COMMENT                                    (CParagraph 0 (10 #9# 0) 1 2 2 0 180) 
COMMENT                                    (CObjectList 
COMMENT                                     #120=(CLinePar 
COMMENT                                           (CParagraph 0 (1 #9# 1) 1 2 2 0 191) 
COMMENT                                           " N1: 5318 " 1))))) "XmaI: 1 site") 1 
COMMENT                           5 "CCCGGG" "GGGCCC"))) "Restriction/Methylation Map")))) 
COMMENT       (CGraphView 
COMMENT        (CWStyleSheet 
COMMENT         (CObjectList 
COMMENT          #121=(CWidgetStyle "RSite Label" 1 (LOGPEN 0 0 13408563) 1 0 1 
COMMENT                (LOGFONT 0 0 0 0 400 0 0 0 0 3 2 1 18 "Georgia") 0.555556 0 1 5 
COMMENT                "@N (@S)" 0) 
COMMENT          #122=(CWidgetStyle "Signal Label" 1 (LOGPEN 0 0 0) 1 0 1 
COMMENT                (LOGFONT 0 0 0 0 700 0 0 0 0 3 2 1 34 "Arial") 0.666667 0 1 1 
COMMENT                "@N" 0) 
COMMENT          #123=(CWidgetStyle "Molecule Label 2" 0 0 1 
COMMENT                (LOGFONT 0 0 0 0 400 0 0 0 0 3 2 1 18 "Georgia") 0.555556 0 1 16 
COMMENT                "@L bp" 0) 
COMMENT          #124=(CWidgetStyle "Molecule Label 1" 0 0 1 
COMMENT                (LOGFONT 0 0 0 0 400 0 0 0 0 3 2 1 34 "Verdana") 0.833333 0 1 1 
COMMENT                "@N" 0) 
COMMENT          #125=(CWidgetStyle "Shape 3" 1 (LOGPEN 0 0 3355545) 1 1 
COMMENT                (LOGBRUSH 0 6724095 0) 0 0 1 (LOGSHAPE 9 1 0.8 1.8 0)) 
COMMENT          #126=(CWidgetStyle "Shape 1" 1 (LOGPEN 0 0 6723840) 1 1 
COMMENT                (LOGBRUSH 0 10079334 0) 0 0 1 (LOGSHAPE 9 1 0.8 1.8 0)) 
COMMENT          #127=(CWidgetStyle "Axis" 1 (LOGPEN 0 0 10079436) 2 1 
COMMENT                (LOGBRUSH 0 13434879 0) 0 0 1 (LOGSHAPE 10 1 0 0 0)) 
COMMENT          #128=(CWidgetStyle "Line 2" 1 (LOGPEN 0 0 6723840) 8 0 0 0 1 
COMMENT                (LOGSHAPE 1 1.9 0 0 0)) 
COMMENT          #129=(CWidgetStyle "RSite" 1 (LOGPEN 0 0 10053171) 8 0 0 0 1 
COMMENT                (LOGSHAPE 1 1.9 0 0 0)) 
COMMENT          #130=(CWidgetStyle "Short Signal" 1 (LOGPEN 0 0 13395507) 10 0 0 0 1 
COMMENT                (LOGSHAPE 1 1.9 0 0 0)) 
COMMENT          #131=(CWidgetStyle "Uniq RSite Label" 1 (LOGPEN 0 0 153) 1 0 1 
COMMENT                (LOGFONT 0 0 0 0 400 0 0 0 0 3 2 1 18 "Georgia") 0.555556 128 1 
COMMENT                5 "@N (@S)" 0) 
COMMENT          #132=(CWidgetStyle "Vanilla" 1 (LOGPEN 0 0 0) 1 1 
COMMENT                (LOGBRUSH 0 16777215 0) 1 
COMMENT                (LOGFONT 0 0 0 0 400 0 0 0 0 7 48 2 18 "Times New Roman") 0.8 0 
COMMENT                1 2 "?" 0) 
COMMENT          #133=(CWidgetStyle "Mark 1" 0 0 1 
COMMENT                (LOGFONT 0 0 0 0 400 0 0 0 2 7 48 2 2 "Windings") 0.7 0 1 2 "?" 
COMMENT                0) 
COMMENT          #134=(CWidgetStyle "Motif Label" 1 (LOGPEN 0 0 16744512) 1 0 1 
COMMENT                (LOGFONT 0 0 0 0 400 0 0 0 0 3 2 1 34 "Arial") 0.611111 8388608 
COMMENT                1 65535 "@N (@H)" 0) 
COMMENT          #135=(CWidgetStyle "Fragment Label 2" 1 (LOGPEN 0 0 0) 1 0 1 
COMMENT                (LOGFONT 0 0 0 0 400 0 0 0 0 3 2 1 49 "Courier New") 1.05 0 1 48 
COMMENT                "@F bp (molecule @L bp)" 0) 
COMMENT          #136=(CWidgetStyle "Fragment Label 1" 1 (LOGPEN 0 0 0) 1 0 1 
COMMENT                (LOGFONT 0 0 0 0 400 0 0 0 0 3 2 1 34 "Arial") 0.91 0 1 1 
COMMENT                "Fragment of @N" 0) 
COMMENT          #137=(CWidgetStyle "Shape 4" 1 (LOGPEN 0 0 0) 1 1 
COMMENT                (LOGBRUSH 2 8388608 5) 0 0 0) 
COMMENT          #138=(CWidgetStyle "Shape 2" 1 (LOGPEN 0 0 0) 1 1 (LOGBRUSH 0 128 0) 0 
COMMENT                0 0) 
COMMENT          #139=(CWidgetStyle "Shape 0" 1 (LOGPEN 0 0 0) 1 1 (LOGBRUSH 0 0 0) 0 0 
COMMENT                0) 
COMMENT          #140=(CWidgetStyle "ORF" 1 (LOGPEN 0 0 16384) 8 0 0 0 1 
COMMENT                (LOGSHAPE 7 0.2 3.41182 2.86186 0.609808)) 
COMMENT          #141=(CWidgetStyle "Line 4" 1 (LOGPEN 0 0 32768) 8 0 0 0 0) 
COMMENT          #142=(CWidgetStyle "Line 3" 1 (LOGPEN 0 0 16711680) 8 0 0 0 0) 
COMMENT          #143=(CWidgetStyle "Line 1" 1 (LOGPEN 0 0 16711680) 1 0 0 0 0) 
COMMENT          #144=(CWidgetStyle "Short Promoter" 1 (LOGPEN 0 0 128) 6 0 0 0 0) 
COMMENT          #145=(CWidgetStyle "Motif" 1 (LOGPEN 0 0 0) 1 0 0 0 0) 
COMMENT          #146=(CWidgetStyle "Line 0" 1 (LOGPEN 0 0 0) 8 0 0 0 0) 
COMMENT          #147=(CWidgetStyle "Void" 0 0 0 0 0) 
COMMENT          #148=(CWidgetStyle "General Label" 1 (LOGPEN 0 0 0) 1 0 1 
COMMENT                (LOGFONT 0 0 0 0 400 0 0 0 0 3 2 1 18 "Times New Roman") 0.91 0 
COMMENT                1 3 "@T @N " 0) 
COMMENT          #149=(CWidgetStyle "Position" 1 (LOGPEN 0 0 0) 1 0 0 0 0) 
COMMENT          #150=(CWidgetStyle "Annotation" 0 0 1 
COMMENT                (LOGFONT 0 0 0 0 400 0 0 0 0 3 2 1 18 "Times New Roman") 0.91 0 
COMMENT                0 0) 
COMMENT          #151=(CWidgetStyle "Position Label" 1 (LOGPEN 0 0 8388608) 1 0 1 
COMMENT                (LOGFONT 0 0 0 0 400 0 1 0 0 3 2 1 34 "Arial") 0.63 8388608 1 1 
COMMENT                "@N" 0) 
COMMENT          #152=(CWidgetStyle "Range" 1 (LOGPEN 0 0 0) 1 1 
COMMENT                (LOGBRUSH 0 16777215 0) 0 0 0) 
COMMENT          #153=(CWidgetStyle "Range Label" 1 (LOGPEN 0 0 8388608) 1 0 1 
COMMENT                (LOGFONT 0 0 0 0 400 0 1 0 0 3 2 1 34 "Arial") 0.63 8388608 1 1 
COMMENT                "@N" 0) 
COMMENT          #154=(CWidgetStyle "ORF Label" 1 (LOGPEN 0 0 49216) 1 0 1 
COMMENT                (LOGFONT 0 0 0 0 400 0 0 0 0 3 2 1 18 "Times New Roman") 
COMMENT                0.611111 0 1 65535 "@N" 0) 
COMMENT          #155=(CWidgetStyle "CDS Label" 1 (LOGPEN 0 0 4227264) 1 0 1 
COMMENT                (LOGFONT 0 0 0 0 400 0 0 0 0 3 2 1 34 "Arial") 0.555556 255 1 1 
COMMENT                "@N" 0) 
COMMENT          #156=(CWidgetStyle "Shape 5" 1 (LOGPEN 0 0 0) 3 1 
COMMENT                (LOGBRUSH 0 16777113 0) 1 
COMMENT                (LOGFONT 0 0 0 0 400 0 0 0 0 7 48 2 50 "Arial") 0.9 0 0 1 
COMMENT                (LOGSHAPE 9 1 0.8 1.8 0)) 
COMMENT          #157=(CWidgetStyle "CDS" 1 (LOGPEN 0 0 0) 1 1 (LOGBRUSH 2 39423 3) 0 0 
COMMENT                1 (LOGSHAPE 9 1 0.8 1.8 0)) 
COMMENT          #158=(CWidgetStyle "Label 2" 1 (LOGPEN 0 0 4227264) 1 0 1 
COMMENT                (LOGFONT 0 0 0 0 400 0 0 0 0 3 2 1 34 "Arial") 0.944444 8388608 
COMMENT                1 1 "@N" 0) 
COMMENT          #159=(CWidgetStyle "Label 3" 1 (LOGPEN 0 0 8421376) 1 0 1 
COMMENT                (LOGFONT 0 0 0 0 700 255 0 0 0 3 2 1 34 "Arial") 0.833333 255 1 
COMMENT                5 "@N (@S)" 0) 
COMMENT          #160=(CWidgetStyle "Label 4" 1 (LOGPEN 0 0 8437824) 1 0 1 
COMMENT                (LOGFONT 0 0 0 0 400 0 0 0 0 3 2 1 34 "Arial") 0.722222 0 1 5 
COMMENT                "@N (@S)" 0)) 0.164644 1.74233 0.164644 2.53336 
COMMENT         (70 (CShapeMapEntry 0 "Unique RSite" 1 "Uniq RSite Label") 67 
COMMENT          (CShapeMapEntry 0 "ORF" 0 "ORF Label")) 40.0378 40.0378 39 39 0.1 -365) 
COMMENT        1 1 0 1 1 
COMMENT        (mapper: 19.8167 -18.0184 40.0378 40.0378 0.01 10 -1 6493 6493 1 0 0) 
COMMENT        #161=(CGroupWidget (CWidget 0 (0 0) 1 2 0 0 Nil -461 100) 
COMMENT              (CObjectList 
COMMENT               #162=(CGroupWidget (CWidget 1 (0 0) 1 2 0 0 Nil 3276850 100) 
COMMENT                     (CObjectList 
COMMENT                      #163=(CAxis 
COMMENT                            (CWideLine 
COMMENT                             (CWidget 0 (0 0) 1 2 0 0 #127# 58676620 0) 
COMMENT                             (LOGPEN 0 0 10079436) 2 (LOGBRUSH 0 13434879 0) 1 
COMMENT                             6.27515 6.27315 1 0.0214037) 0.0966146) 
COMMENT                      #164=(CLabel 
COMMENT                            (CWidget 1001 (0 0) 1 2 0 0 #124# 1473271161 100) 
COMMENT                            (LOGPEN 0 0 13408563) 1 
COMMENT                            (LOGFONT 58 22 0 0 400 0 0 0 0 3 2 1 34 "Verdana") 
COMMENT                            1.74233 0.833333 0 "pProUA-P13" "@N" 1 0 0.871165 0 
COMMENT                            -10 6.41893 1.42365 Nil) 
COMMENT                      #165=(CLabel 
COMMENT                            (CWidget 1002 (0 0) 1 2 0 0 #123# 1465931017 100) 
COMMENT                            (LOGPEN 0 0 0) 1 
COMMENT                            (LOGFONT 38 14 0 0 400 0 0 0 0 3 2 1 18 "Georgia") 
COMMENT                            1.74233 0.555556 0 "6493 bp" "@L bp" 16 0 -0.871165 
COMMENT                            0 -10.8 2.92224 0.949103 Nil)) (CObjectList)) 
COMMENT               #166=(CGroupWidget (CWidget 10 (6 0) 1 2 0 0 Nil 4587590 100) 
COMMENT                     (CObjectList 
COMMENT                      #167=(CGroupWidget 
COMMENT                            (CWidget 21 (7 21 0) 1 2 0 0 Nil -600 100) 
COMMENT                            (CObjectList 
COMMENT                             #168=(CWideArrow 
COMMENT                                   (CWideLine 
COMMENT                                    (CWidget 0 (3 #10# 0) 1 2 0 0 #126# 0 100) 
COMMENT                                    (LOGPEN 0 0 6723840) 1 
COMMENT                                    (LOGBRUSH 0 10079334 0) 1 6.27319 5.48384 1 
COMMENT                                    0.082322) 0.8 1.8 0) 
COMMENT                             #169=(CLabel 
COMMENT                                   (CWidget 0 (0 0) 1 2 0 0 #122# 1463571805 100) 
COMMENT                                   (LOGPEN 0 0 0) 1 
COMMENT                                   (LOGFONT 46 17 0 0 700 0 0 0 0 3 2 1 34 
COMMENT                                    "Arial") 1.74233 0.666667 0 "Misc Feature 2" 
COMMENT                                   "@N" 1 -8.6346 -12.1963 0 -10 6.09424 1.14891 
COMMENT                                   #168#) 
COMMENT                             #170=(CWideArrow 
COMMENT                                   (CWideLine 
COMMENT                                    (CWidget 0 (3 #11# 0) 1 2 0 0 #126# 0 100) 
COMMENT                                    (LOGPEN 0 0 6723840) 1 
COMMENT                                    (LOGBRUSH 0 10079334 0) 0.835356 3.19118 
COMMENT                                    4.02207 1 0.082322) 0.8 1.8 0) 
COMMENT                             #171=(CLabel 
COMMENT                                   (CWidget 0 (0 0) 1 2 0 0 #122# 1468552625 100) 
COMMENT                                   (LOGPEN 0 0 0) 1 
COMMENT                                   (LOGFONT 46 17 0 0 700 0 0 0 0 3 2 1 34 
COMMENT                                    "Arial") 1.74233 0.666667 0 "Misc Feature 3" 
COMMENT                                   "@N" 1 9.62712 -10.454 0 -10 6.09424 1.14891 
COMMENT                                   #170#) 
COMMENT                             #172=(CWideArrow 
COMMENT                                   (CWideLine 
COMMENT                                    (CWidget 0 (3 #12# 0) 1 2 0 0 #126# 0 100) 
COMMENT                                    (LOGPEN 0 0 6723840) 1 
COMMENT                                    (LOGBRUSH 0 10079334 0) 0.835356 3.08973 
COMMENT                                    3.19021 1 0.082322) 0.8 1.8 0) 
COMMENT                             #173=(CLabel 
COMMENT                                   (CWidget 0 (0 0) 1 2 0 0 #122# 1464620269 100) 
COMMENT                                   (LOGPEN 0 0 0) 1 
COMMENT                                   (LOGFONT 46 17 0 0 700 0 0 0 0 3 2 1 34 
COMMENT                                    "Arial") 1.74233 0.666667 0 "Misc Feature 4" 
COMMENT                                   "@N" 1 -4.05465 -13.9386 0 -10 6.09424 
COMMENT                                   1.14891 #172#) 
COMMENT                             #174=(CWideArrow 
COMMENT                                   (CWideLine 
COMMENT                                    (CWidget 0 (3 #13# 0) 1 2 0 0 #126# 0 100) 
COMMENT                                    (LOGPEN 0 0 6723840) 1 
COMMENT                                    (LOGBRUSH 0 10079334 0) 0.835356 2.42213 
COMMENT                                    2.97476 1 0.082322) 0.8 1.8 0) 
COMMENT                             #175=(CLabel 
COMMENT                                   (CWidget 0 (0 0) 1 2 0 0 #122# 1461212481 100) 
COMMENT                                   (LOGPEN 0 0 0) 1 
COMMENT                                   (LOGFONT 46 17 0 0 700 0 0 0 0 3 2 1 34 
COMMENT                                    "Arial") 1.74233 0.666667 0 "Misc Feature 5" 
COMMENT                                   "@N" 1 -9.62712 -10.454 0 -10 6.09424 1.14891 
COMMENT                                   #174#) 
COMMENT                             #176=(CWideArrow 
COMMENT                                   (CWideLine 
COMMENT                                    (CWidget 0 (3 #14# 0) 1 2 0 0 #126# 3145776 
COMMENT                                     100) (LOGPEN 0 0 6723840) 1 
COMMENT                                    (LOGBRUSH 0 10079334 0) 0.835356 1.6753 
COMMENT                                    1.77095 1 0.082322) 0.8 1.8 0) 
COMMENT                             #177=(CLabel 
COMMENT                                   (CWidget 0 (0 0) 1 2 0 0 #122# 1470911949 100) 
COMMENT                                   (LOGPEN 0 0 0) 1 
COMMENT                                   (LOGFONT 46 17 0 0 700 0 0 0 0 3 2 1 34 
COMMENT                                    "Arial") 1.74233 0.666667 0 "Misc Feature 6" 
COMMENT                                   "@N" 1 -15.0183 -1.74233 0 -10 6.09424 
COMMENT                                   1.14891 #176#) 
COMMENT                             #178=(CScratch 
COMMENT                                   (CWidget 0 (3 #15# 0) 1 2 0 0 #130# 58821088 
COMMENT                                    100) (LOGPEN 0 8 13395507) 10 1 0.257961 1.9 
COMMENT                                   0.082322 1) 
COMMENT                             #179=(CLabel 
COMMENT                                   (CWidget 0 (0 0) 1 2 0 0 #122# 1459901733 100) 
COMMENT                                   (LOGPEN 0 0 0) 1 
COMMENT                                   (LOGFONT 46 17 0 0 700 0 0 0 0 3 2 1 34 
COMMENT                                    "Arial") 1.74233 0.666667 0 "Misc Feature 7" 
COMMENT                                   "@N" 1 -7.09039 13.9386 0 -10 6.09424 1.14891 
COMMENT                                   #178#) 
COMMENT                             #180=(CWideArrow 
COMMENT                                   (CWideLine 
COMMENT                                    (CWidget 0 (3 #16# 0) 1 2 0 0 #126# 0 100) 
COMMENT                                    (LOGPEN 0 0 6723840) 1 
COMMENT                                    (LOGBRUSH 0 10079334 0) 0.835356 0.0589349 
COMMENT                                    0.155549 1 0.082322) 0.8 1.8 0) 
COMMENT                             #181=(CLabel 
COMMENT                                   (CWidget 0 (0 0) 1 2 0 0 #122# 1475630485 100) 
COMMENT                                   (LOGPEN 0 0 0) 1 
COMMENT                                   (LOGFONT 46 17 0 0 700 0 0 0 0 3 2 1 34 
COMMENT                                    "Arial") 1.74233 0.666667 0 "Misc Feature 8" 
COMMENT                                   "@N" 1 -5.41069 15.681 0 -10 6.09424 1.14891 
COMMENT                                   #180#) 
COMMENT                             #182=(CWideArrow 
COMMENT                                   (CWideLine 
COMMENT                                    (CWidget 0 (3 #17# 0) 1 2 0 0 #126# 0 100) 
COMMENT                                    (LOGPEN 0 0 6723840) 1 
COMMENT                                    (LOGBRUSH 0 10079334 0) 1 5.48384 6.27319 1 
COMMENT                                    0.082322) 0.8 1.8 0) 
COMMENT                             #183=(CLabel 
COMMENT                                   (CWidget 0 (0 0) 1 2 0 0 #122# 1634615854 100) 
COMMENT                                   (LOGPEN 0 0 0) 1 
COMMENT                                   (LOGFONT 46 17 0 0 700 0 0 0 0 3 2 1 34 
COMMENT                                    "Arial") 1.74233 0.666667 0 "P13" "@N" 1 
COMMENT                                   7.32725 10.454 0 -10 1.67342 1.14891 #182#)) 
COMMENT                            (CObjectList))) (CObjectList)) 
COMMENT               #184=(CGroupWidget (CWidget 11 (8 0) 1 2 0 0 Nil -461 100) 
COMMENT                     (CObjectList 
COMMENT                      #185=(CGroupWidget 
COMMENT                            (CWidget 1 (10 #4# 0) 1 2 0 0 Nil -600 100) 
COMMENT                            (CObjectList 
COMMENT                             #186=(CScratch 
COMMENT                                   (CWidget 1 (1 #4# 1) 1 2 0 0 #129# 58821888 
COMMENT                                    100) (LOGPEN 0 6 10053171) 8 1 5.75243 1.9 
COMMENT                                   0.082322 1) 
COMMENT                             #187=(CLabel 
COMMENT                                   (CWidget 0 (0 0) 1 2 0 0 #131# 544108393 100) 
COMMENT                                   (LOGPEN 0 0 153) 1 
COMMENT                                   (LOGFONT 38 14 0 0 400 0 0 0 0 3 2 1 18 
COMMENT                                    "Georgia") 1.74233 0.555556 128 
COMMENT                                   "{\\i Eco}RI (540)" "@N (@S)" 5 11.0975 
COMMENT                                   8.71165 0 -10 4.5457 0.949103 #186#)) 
COMMENT                            (CObjectList)) 
COMMENT                      #188=(CGroupWidget 
COMMENT                            (CWidget 1 (10 #8# 0) 1 2 0 0 Nil 3407938 100) 
COMMENT                            (CObjectList 
COMMENT                             #189=(CScratch 
COMMENT                                   (CWidget 1 (1 #8# 1) 1 2 0 0 #129# 58829216 
COMMENT                                    100) (LOGPEN 0 6 10053171) 8 1 1.13426 1.9 
COMMENT                                   0.082322 1) 
COMMENT                             #190=(CLabel 
COMMENT                                   (CWidget 0 (0 0) 1 2 0 0 #131# 1194148174 100) 
COMMENT                                   (LOGPEN 0 0 153) 1 
COMMENT                                   (LOGFONT 38 14 0 0 400 0 0 0 0 3 2 1 18 
COMMENT                                    "Georgia") 1.74233 0.555556 128 
COMMENT                                   "{\\i Sma}I (5320)" "@N (@S)" 5 -13.5175 
COMMENT                                   5.22699 0 -10 4.64561 0.949103 #189#)) 
COMMENT                            (CObjectList)) 
COMMENT                      #191=(CGroupWidget 
COMMENT                            (CWidget 1 (10 #9# 0) 1 2 0 0 Nil -740 100) 
COMMENT                            (CObjectList 
COMMENT                             #192=(CScratch 
COMMENT                                   (CWidget 1 (1 #9# 1) 1 2 0 0 #129# 0 100) 
COMMENT                                   (LOGPEN 0 6 10053171) 8 1 1.13619 1.9 
COMMENT                                   0.082322 1) 
COMMENT                             #193=(CLabel (CWidget 0 (0 0) 1 2 0 0 #131# 0 100) 
COMMENT                                   (LOGPEN 0 0 153) 1 
COMMENT                                   (LOGFONT 38 14 0 0 400 0 0 0 0 3 2 1 18 
COMMENT                                    "Georgia") 1.74233 0.555556 128 
COMMENT                                   "{\\i Xma}I (5318)" "@N (@S)" 5 -14.3301 
COMMENT                                   1.74233 0 -10 4.72054 0.949103 #192#)) 
COMMENT                            (CObjectList)) 
COMMENT                      #194=(CGroupWidget 
COMMENT                            (CWidget 2 (10 #0# 0) 1 2 0 0 Nil -670 100) 
COMMENT                            (CObjectList 
COMMENT                             #195=(CScratch 
COMMENT                                   (CWidget 1 (1 #0# 1) 1 2 0 0 #129# 58819888 
COMMENT                                    100) (LOGPEN 0 6 10053171) 8 1 3.30615 1.9 
COMMENT                                   0.082322 1) 
COMMENT                             #196=(CLabel 
COMMENT                                   (CWidget 0 (0 0) 1 2 0 0 #121# 1886682161 100) 
COMMENT                                   (LOGPEN 0 0 13408563) 1 
COMMENT                                   (LOGFONT 38 14 0 0 400 0 0 0 0 3 2 1 18 
COMMENT                                    "Georgia") 1.74233 0.555556 0 
COMMENT                                   "{\\i Apa}LI (3072)" "@N (@S)" 5 5.3674 
COMMENT                                   -12.1963 0 -10 4.92035 0.949103 #195#) 
COMMENT                             #197=(CScratch 
COMMENT                                   (CWidget 2 (1 #0# 2) 1 2 0 0 #129# 58821568 
COMMENT                                    100) (LOGPEN 0 6 10053171) 8 1 2.67043 1.9 
COMMENT                                   0.082322 1) 
COMMENT                             #198=(CLabel (CWidget 0 (0 0) 1 2 0 0 #121# 0 100) 
COMMENT                                   (LOGPEN 0 0 13408563) 1 
COMMENT                                   (LOGFONT 38 14 0 0 400 0 0 0 0 3 2 1 18 
COMMENT                                    "Georgia") 1.74233 0.555556 0 
COMMENT                                   "{\\i Apa}LI (3730)" "@N (@S)" 5 -11.3414 
COMMENT                                   -8.71165 0 -10 4.92035 0.949103 #197#)) 
COMMENT                            (CObjectList)) 
COMMENT                      #199=(CGroupWidget 
COMMENT                            (CWidget 2 (10 #5# 0) 1 2 0 0 Nil 3539001 100) 
COMMENT                            (CObjectList 
COMMENT                             #200=(CScratch 
COMMENT                                   (CWidget 1 (1 #5# 1) 1 2 0 0 #129# 0 100) 
COMMENT                                   (LOGPEN 0 6 10053171) 8 1 5.55534 1.9 
COMMENT                                   0.082322 1) 
COMMENT                             #201=(CLabel 
COMMENT                                   (CWidget 0 (0 0) 1 2 0 0 #121# 1868786785 100) 
COMMENT                                   (LOGPEN 0 0 13408563) 1 
COMMENT                                   (LOGFONT 38 14 0 0 400 0 0 0 0 3 2 1 18 
COMMENT                                    "Georgia") 1.74233 0.555556 0 
COMMENT                                   "{\\i Hin}dIII (744)" "@N (@S)" 5 12.7407 
COMMENT                                   6.96932 0 -10 4.99528 0.949103 #200#) 
COMMENT                             #202=(CScratch 
COMMENT                                   (CWidget 2 (1 #5# 2) 1 2 0 0 #129# 0 100) 
COMMENT                                   (LOGPEN 0 6 10053171) 8 1 4.25491 1.9 
COMMENT                                   0.082322 1) 
COMMENT                             #203=(CLabel 
COMMENT                                   (CWidget 0 (0 0) 1 2 0 0 #121# 2087610725 100) 
COMMENT                                   (LOGPEN 0 0 13408563) 1 
COMMENT                                   (LOGFONT 38 14 0 0 400 0 0 0 0 3 2 1 18 
COMMENT                                    "Georgia") 1.74233 0.555556 0 
COMMENT                                   "{\\i Hin}dIII (2090)" "@N (@S)" 5 14.0596 
COMMENT                                   -6.96932 0 -10 5.56974 0.949103 #202#)) 
COMMENT                            (CObjectList)) 
COMMENT                      #204=(CGroupWidget 
COMMENT                            (CWidget 3 (10 #6# 0) 1 2 0 0 Nil -949 100) 
COMMENT                            (CObjectList 
COMMENT                             #205=(CScratch 
COMMENT                                   (CWidget 1 (1 #6# 1) 1 2 0 0 #129# 58832176 
COMMENT                                    100) (LOGPEN 0 6 10053171) 8 1 5.38916 1.9 
COMMENT                                   0.082322 1) 
COMMENT                             #206=(CLabel 
COMMENT                                   (CWidget 0 (0 0) 1 2 0 0 #121# 1439611542 100) 
COMMENT                                   (LOGPEN 0 0 13408563) 1 
COMMENT                                   (LOGFONT 38 14 0 0 400 0 0 0 0 3 2 1 18 
COMMENT                                    "Georgia") 1.74233 0.555556 0 
COMMENT                                   "{\\i Nco}I (916)" "@N (@S)" 5 13.6196 
COMMENT                                   3.48466 0 -10 3.89632 0.949103 #205#) 
COMMENT                             #207=(CScratch 
COMMENT                                   (CWidget 2 (1 #6# 2) 1 2 0 0 #129# 58833216 
COMMENT                                    100) (LOGPEN 0 6 10053171) 8 1 4.509 1.9 
COMMENT                                   0.082322 1) 
COMMENT                             #208=(CLabel 
COMMENT                                   (CWidget 0 (0 0) 1 2 0 0 #121# 2087609703 100) 
COMMENT                                   (LOGPEN 0 0 13408563) 1 
COMMENT                                   (LOGFONT 38 14 0 0 400 0 0 0 0 3 2 1 18 
COMMENT                                    "Georgia") 1.74233 0.555556 0 
COMMENT                                   "{\\i Nco}I (1827)" "@N (@S)" 5 14.1262 
COMMENT                                   -3.48466 0 -10 4.34589 0.949103 #207#) 
COMMENT                             #209=(CScratch 
COMMENT                                   (CWidget 3 (1 #6# 3) 1 2 0 0 #129# 0 100) 
COMMENT                                   (LOGPEN 0 6 10053171) 8 1 4.37567 1.9 
COMMENT                                   0.082322 1) 
COMMENT                             #210=(CLabel 
COMMENT                                   (CWidget 0 (0 0) 1 2 0 0 #121# 1819505532 100) 
COMMENT                                   (LOGPEN 0 0 13408563) 1 
COMMENT                                   (LOGFONT 38 14 0 0 400 0 0 0 0 3 2 1 18 
COMMENT                                    "Georgia") 1.74233 0.555556 0 
COMMENT                                   "{\\i Nco}I (1965)" "@N (@S)" 5 13.7938 
COMMENT                                   -5.22699 0 -10 4.34589 0.949103 #209#)) 
COMMENT                            (CObjectList)) 
COMMENT                      #211=(CGroupWidget 
COMMENT                            (CWidget 3 (10 #7# 0) 1 2 0 0 Nil 4587590 100) 
COMMENT                            (CObjectList 
COMMENT                             #212=(CScratch 
COMMENT                                   (CWidget 1 (1 #7# 1) 1 2 0 0 #129# 58829696 
COMMENT                                    100) (LOGPEN 0 6 10053171) 8 1 5.44423 1.9 
COMMENT                                   0.082322 1) 
COMMENT                             #213=(CLabel 
COMMENT                                   (CWidget 0 (0 0) 1 2 0 0 #121# 1434202947 100) 
COMMENT                                   (LOGPEN 0 0 13408563) 1 
COMMENT                                   (LOGFONT 38 14 0 0 400 0 0 0 0 3 2 1 18 
COMMENT                                    "Georgia") 1.74233 0.555556 0 
COMMENT                                   "{\\i Pst}I (859)" "@N (@S)" 5 12.9257 
COMMENT                                   5.22699 0 -10 3.72148 0.949103 #212#) 
COMMENT                             #214=(CScratch 
COMMENT                                   (CWidget 2 (1 #7# 2) 1 2 0 0 #129# 58897504 
COMMENT                                    100) (LOGPEN 0 6 10053171) 8 1 5.05294 1.9 
COMMENT                                   0.082322 1) 
COMMENT                             #215=(CLabel 
COMMENT                                   (CWidget 0 (0 0) 1 2 0 0 #121# 1935762281 100) 
COMMENT                                   (LOGPEN 0 0 13408563) 1 
COMMENT                                   (LOGFONT 38 14 0 0 400 0 0 0 0 3 2 1 18 
COMMENT                                    "Georgia") 1.74233 0.555556 0 
COMMENT                                   "{\\i Pst}I (1264)" "@N (@S)" 5 14.1014 0 0 
COMMENT                                   -10 4.04618 0.949103 #214#) 
COMMENT                             #216=(CScratch 
COMMENT                                   (CWidget 3 (1 #7# 3) 1 2 0 0 #129# 58829776 
COMMENT                                    100) (LOGPEN 0 6 10053171) 8 1 0.446359 1.9 
COMMENT                                   0.082322 1) 
COMMENT                             #217=(CLabel (CWidget 0 (0 0) 1 2 0 0 #121# 0 100) 
COMMENT                                   (LOGPEN 0 0 13408563) 1 
COMMENT                                   (LOGFONT 38 14 0 0 400 0 0 0 0 3 2 1 18 
COMMENT                                    "Georgia") 1.74233 0.555556 0 
COMMENT                                   "{\\i Pst}I (6032)" "@N (@S)" 5 -8.14844 
COMMENT                                   12.1963 0 -10 4.17106 0.949103 #216#)) 
COMMENT                            (CObjectList)) 
COMMENT                      #218=(CGroupWidget 
COMMENT                            (CWidget 7 (10 #1# 0) 1 2 0 0 Nil -252 100) 
COMMENT                            (CObjectList 
COMMENT                             #219=(CScratch 
COMMENT                                   (CWidget 1 (1 #1# 1) 1 2 0 0 #129# 0 100) 
COMMENT                                   (LOGPEN 0 6 10053171) 8 1 5.251 1.9 0.082322 
COMMENT                                   1) 
COMMENT                             #220=(CLabel 
COMMENT                                   (CWidget 0 (0 0) 1 2 0 0 #121# 1869639538 100) 
COMMENT                                   (LOGPEN 0 0 13408563) 1 
COMMENT                                   (LOGFONT 38 14 0 0 400 0 0 0 0 3 2 1 18 
COMMENT                                    "Georgia") 1.74233 0.555556 0 
COMMENT                                   "{\\i Ava}I (1059)" "@N (@S)" 5 14.1907 
COMMENT                                   1.74233 0 -10 4.39585 0.949103 #219#) 
COMMENT                             #221=(CScratch 
COMMENT                                   (CWidget 2 (1 #1# 2) 1 2 0 0 #129# 0 100) 
COMMENT                                   (LOGPEN 0 6 10053171) 8 1 4.91768 1.9 
COMMENT                                   0.082322 1) 
COMMENT                             #222=(CLabel 
COMMENT                                   (CWidget 0 (0 0) 1 2 0 0 #121# 2085187184 100) 
COMMENT                                   (LOGPEN 0 0 13408563) 1 
COMMENT                                   (LOGFONT 38 14 0 0 400 0 0 0 0 3 2 1 18 
COMMENT                                    "Georgia") 1.74233 0.555556 0 
COMMENT                                   "{\\i Ava}I (1404)" "@N (@S)" 5 14.2082 
COMMENT                                   -1.74233 0 -10 4.39585 0.949103 #221#) 
COMMENT                             #223=(CScratch 
COMMENT                                   (CWidget 3 (1 #1# 3) 1 2 0 0 #129# 58818608 
COMMENT                                    100) (LOGPEN 0 6 10053171) 8 1 2.08301 1.9 
COMMENT                                   0.082322 1) 
COMMENT                             #224=(CLabel 
COMMENT                                   (CWidget 0 (0 0) 1 2 0 0 #121# 1702126437 100) 
COMMENT                                   (LOGPEN 0 0 13408563) 1 
COMMENT                                   (LOGFONT 38 14 0 0 400 0 0 0 0 3 2 1 18 
COMMENT                                    "Georgia") 1.74233 0.555556 0 
COMMENT                                   "{\\i Ava}I (4338)" "@N (@S)" 5 -13.3438 
COMMENT                                   -5.22699 0 -10 4.47078 0.949103 #223#) 
COMMENT                             #225=(CScratch 
COMMENT                                   (CWidget 4 (1 #1# 4) 1 2 0 0 #129# 0 100) 
COMMENT                                   (LOGPEN 0 6 10053171) 8 1 1.13619 1.9 
COMMENT                                   0.082322 1) 
COMMENT                             #226=(CLabel 
COMMENT                                   (CWidget 0 (0 0) 1 2 0 0 #121# 2087610725 100) 
COMMENT                                   (LOGPEN 0 0 13408563) 1 
COMMENT                                   (LOGFONT 38 14 0 0 400 0 0 0 0 3 2 1 18 
COMMENT                                    "Georgia") 1.74233 0.555556 0 
COMMENT                                   "{\\i Ava}I (5318)" "@N (@S)" 5 -13.8548 
COMMENT                                   3.48466 0 -10 4.39585 0.949103 #225#) 
COMMENT                             #227=(CScratch 
COMMENT                                   (CWidget 5 (1 #1# 5) 1 2 0 0 #129# 0 100) 
COMMENT                                   (LOGPEN 0 6 10053171) 8 1 1.06663 1.9 
COMMENT                                   0.082322 1) 
COMMENT                             #228=(CLabel 
COMMENT                                   (CWidget 0 (0 0) 1 2 0 0 #121# 776830025 100) 
COMMENT                                   (LOGPEN 0 0 13408563) 1 
COMMENT                                   (LOGFONT 38 14 0 0 400 0 0 0 0 3 2 1 18 
COMMENT                                    "Georgia") 1.74233 0.555556 0 
COMMENT                                   "{\\i Ava}I (5390)" "@N (@S)" 5 -13.1912 
COMMENT                                   6.96932 0 -10 4.47078 0.949103 #227#) 
COMMENT                             #229=(CScratch 
COMMENT                                   (CWidget 6 (1 #1# 6) 1 2 0 0 #129# 0 100) 
COMMENT                                   (LOGPEN 0 6 10053171) 8 1 0.537177 1.9 
COMMENT                                   0.082322 1) 
COMMENT                             #230=(CLabel 
COMMENT                                   (CWidget 0 (0 0) 1 2 0 0 #121# 538980402 100) 
COMMENT                                   (LOGPEN 0 0 13408563) 1 
COMMENT                                   (LOGFONT 38 14 0 0 400 0 0 0 0 3 2 1 18 
COMMENT                                    "Georgia") 1.74233 0.555556 0 
COMMENT                                   "{\\i Ava}I (5938)" "@N (@S)" 5 -11.0626 
COMMENT                                   8.71165 0 -10 4.47078 0.949103 #229#) 
COMMENT                             #231=(CScratch 
COMMENT                                   (CWidget 7 (1 #1# 7) 1 2 0 0 #129# 0 100) 
COMMENT                                   (LOGPEN 0 6 10053171) 8 1 0.505294 1.9 
COMMENT                                   0.082322 1) 
COMMENT                             #232=(CLabel (CWidget 0 (0 0) 1 2 0 0 #121# 1 100) 
COMMENT                                   (LOGPEN 0 0 13408563) 1 
COMMENT                                   (LOGFONT 38 14 0 0 400 0 0 0 0 3 2 1 18 
COMMENT                                    "Georgia") 1.74233 0.555556 0 
COMMENT                                   "{\\i Ava}I (5971)" "@N (@S)" 5 -8.75596 
COMMENT                                   10.454 0 -10 4.29594 0.949103 #231#)) 
COMMENT                            (CObjectList))) (CObjectList)) 
COMMENT               #233=(CGroupWidget (CWidget 14 (16 0) 1 2 0 0 Nil 3539001 100) 
COMMENT                     (CObjectList) (CObjectList)) 
COMMENT               #234=(CGroupWidget (CWidget 12 (0 0) 1 2 0 0 Nil 0 100) 
COMMENT                     (CObjectList) (CObjectList))) (CObjectList))) 
COMMENT       (CSeqView 10 10 (CObjectList) (CObList) 1 (CObList)) (CObList) 59316304 
COMMENT       (CStringList) 59357136 1466822207 (CObList)))
FEATURES             Location/Qualifiers
     source          1..6493
                     /vntifkey="98"
     misc_feature_   1..817
                     /vntifkey="21"
                     /label=P13
                     /note="Unknown feature type:misc_feature_"
     misc_feature_   818..6493
                     /vntifkey="21"
                     /label=Misc_Feature_2
                     /note="Unknown feature type:misc_feature_"
     misc_feature_   2331..3190
                     /vntifkey="21"
                     /label=Misc_Feature_3
                     /note="Unknown feature type:misc_feature_"
     misc_feature_   3192..3295
                     /vntifkey="21"
                     /label=Misc_Feature_4
                     /note="Unknown feature type:misc_feature_"
     misc_feature_   3415..3986
                     /vntifkey="21"
                     /label=Misc_Feature_5
                     /note="Unknown feature type:misc_feature_"
     misc_feature_   4661..4759
                     /vntifkey="21"
                     /label=Misc_Feature_6
                     /note="Unknown feature type:misc_feature_"
     misc_feature_   6227..6259
                     /vntifkey="21"
                     /label=Misc_Feature_7
                     /note="Unknown feature type:misc_feature_"
     misc_feature_   6333..6432
                     /vntifkey="21"
                     /label=Misc_Feature_8
                     /note="Unknown feature type:misc_feature_"
BASE COUNT     1639 a      1599 c      1520 g      1735 t 
ORIGIN
        1 ggtctcaacg gcagacagtg acgagtcata cattctccgt ataatatcgt gtatgtccag 
       61 acgatagtcg tactcgtact cgttactgta actactgtgc gagtactcgt gcatgtatcg 
      121 taggtattgt atgttcgagt acatacacat acgataccaa acactgccca ctgttctgtc 
      181 atgttagatc atggccaatc cacgtgactt gcatgcaggt ttggcattga atattcagcg 
      241 tggctactac aagtagtaca tactgtatca atacgattgt acatacggta ctcacccttt 
      301 gctacagtat gtacatacaa gggcgcacat ggaccttgcc cttttgacta gggtactact 
      361 ctgggcaggg tacttactaa actgggccca gacagacaga ggcccagaca gaggccccaa 
      421 agagaagccg ccaggttccc tgcctaggcc ttcctctggt tgccccccag agtaccctcc 
      481 ggaacgaaac gaaacgaaaa cgcacatcgt gatgcgcgct attataattg cgtcttgcga 
      541 attccatacg ccatgcgctt agttagcaca tgaagattct ggtgggaata ctgctgatag 
      601 cctaacgttc atgatcaaaa tttaactgtt ctaaccccta cttgacagca atatataaac 
      661 agaaggaagc tgccctgtct taaacctttt ttttatcatc attattagct tactttcata 
      721 attgcgactg gttccaattg acaagctttt gattttaacg acttttaacg acaacttgag 
      781 aagatcaaaa aacaactaat tattcgaaac aatgggagac ctggtgagca agcagatcct 
      841 gaagaacacc ggcctgcagg agatcatgag cttcaaggtg aacctggagg gcgtggtgaa 
      901 caaccacgtt ttcaccatgg agggctgcgg caagggcaac atcctgttcg gcaaccagct 
      961 ggtgcagatc cgcgtgacca agggcgcccc cctgcccttc gccttcgaca tcctgagccc 
     1021 cgccttccag tacggcaacc gcaccttcac caagtacccc gaggacatca gcgacttctt 
     1081 catccagagc ttccctgctg gattcgtgta cgagcgcacc ctgcgctacg aggacggagg 
     1141 actggtggag atccgcagcg acatcaacct gatcgaggag atgttcgtgt accgcgtgga 
     1201 gtacaagggc cgcaacttcc ccaacgacgg ccccgtgatg aagaaaacca tcaccggcct 
     1261 gcagcccagc ttcgaggtgg tgtacatgaa cgacggcgtg ctggtgggcc aggtgatcct 
     1321 ggtgtaccgc ctgaacagcg gcaagttcta cagctgccac atgcgcaccc tgatgaagtc 
     1381 taagggcgtg gtgaaggact tccccgagta ccacttcatc cagcaccgcc tggaaaagac 
     1441 ctacgtggag gacggcggct tcgtggagca gcacgagact gccatcgccc agctgaccag 
     1501 cctgggcaag cccctgggca gcctgcacga gtgggtgtaa tctagtgtct gtggtatcta 
     1561 agctatttat cactctttac aacttctacc tcaactatct actttaataa atgaatatcg 
     1621 tttattctct atgattactg tatatgcgtt cctctaagac agagtccaag gagacggagt 
     1681 actagcaggt gtaagaagtt ggtgaaaaca tttacgccta acgcattgct ttttcagcct 
     1741 tctcttattg tgatgctcct ttcccgtttt tttttttgtt ttctgctata aaaagacctg 
     1801 ctttcttttt ctttgtgcgt ggcagccatg gcggctatct gtgtatacgc gaataaataa 
     1861 tatattgtag gacgttgcag acgacagagc actcctgggg acctcaacga ccggttctcg 
     1921 tatctttgac tctctctcta tcgactgtac tactactact gagccatggg ccaaccagtt 
     1981 gagctcagat tctgtattac gagttgaaac cataagagga tcaagatgga gcacgatacc 
     2041 atttggaaag atataactaa gcacccttta gctgtggatc acagtctcaa gctttcgtac 
     2101 ctggaatttc ttttggcgga acggatagct tctcggtaac cagagagtac gttgatctcc 
     2161 aaactcgatc ttcaacacgc ccaccttttg gaacttgtct gtctccacct ttgcacgttt 
     2221 aaacgcggcc gctgcggatt atcaaaaagg atcttcacct agatcctttt aaattaaaaa 
     2281 tgaagtttta aataaatcta aagtatatat gagtaaactt ggtctgacag ttaccaatgc 
     2341 ttaatcagtg aggcacctat ctcagcgatc tgtctatttc gttcatccat agttgcctga 
     2401 ctccccgtcg tgtagataac tacgatacgg gagggcttac catctggccc cagtgctgca 
     2461 atgataccgc gggacccacg ctcaccggct ccagatttat cagcaataaa ccagccagcc 
     2521 ggaagggccg agcgcagaag tggtcctgca actttatccg cctccatcca gtctattaat 
     2581 tgttgccggg aagctagagt aagtagttcg ccagttaata gtttgcgcaa cgttgttgcc 
     2641 attgctacag gcatcgtggt gtcacgctcg tcgtttggta tggcttcatt cagctccggt 
     2701 tcccaacgat caaggcgagt tacatgatcc cccatgttgt gcaaaaaagc ggttagctcc 
     2761 ttcggtcctc cgatcgttgt cagaagtaag ttggccgcag tgttatcact catggttatg 
     2821 gcagcactgc ataattctct tactgtcatg ccatccgtaa gatgcttttc tgtgactggt 
     2881 gagtactcaa ccaagtcatt ctgagaatag tgtatgcggc gaccgagttg ctcttgcccg 
     2941 gcgtcaatac gggataatac cgcgccacat agcagaactt taaaagtgct catcattgga 
     3001 aaacgttctt cggggcgaaa actctcaagg atcttaccgc tgttgagatc cagttcgatg 
     3061 taacccactc gtgcacccaa ctgatcttca gcatctttta ctttcaccag cgtttctggg 
     3121 tgagcaaaaa caggaaggca aaatgccgca aaaaagggaa taagggcgac acggaaatgt 
     3181 tgaatactca tactcttcct ttttcaatat tattgaagca tttatcaggg ttattgtctc 
     3241 atgagcggat acatatttga atgtatttag aaaaataaac aaataggggt tccgcgcaca 
     3301 tttccccgaa aagtgccacc tgtcatgacc aaaatccctt aacgtgagtt ttcgttccac 
     3361 tgagcgtcag accccgtaga aaagatcaaa ggatcttctt gagatccttt ttttctgcgc 
     3421 gtaatctgct gcttgcaaac aaaaaaacca ccgctaccag cggtggtttg tttgccggat 
     3481 caagagctac caactctttt tccgaaggta actggcttca gcagagcgca gataccaaat 
     3541 actgttcttc tagtgtagcc gtagttaggc caccacttca agaactctgt agcaccgcct 
     3601 acatacctcg ctctgctaat cctgttacca gtggctgctg ccagtggcga taagtcgtgt 
     3661 cttaccgggt tggactcaag acgatagtta ccggataagg cgcagcggtc gggctgaacg 
     3721 gggggttcgt gcacacagcc cagcttggag cgaacgacct acaccgaact gagataccta 
     3781 cagcgtgagc tatgagaaag cgccacgctt cccgaaggga gaaaggcgga caggtatccg 
     3841 gtaagcggca gggtcggaac aggagagcgc acgagggagc ttccaggggg aaacgcctgg 
     3901 tatctttata gtcctgtcgg gtttcgccac ctctgacttg agcgtcgatt tttgtgatgc 
     3961 tcgtcagggg ggcggagcct atggaaaaac gccagcaacg cggccttttt acggttcctg 
     4021 gccttttgct ggccttttgc tcacatgttc tttcctgcgt tatcccctga ttctgtggat 
     4081 aaccgtgcct gcggccgcgt ttaaacacgc cagacttggt ttattacgag gtctgacgag 
     4141 ctacaacgct acaactgcgg tatttggctc tatgtattgc aacttctact actgtacgca 
     4201 aaaaagaaac taggctgcaa tgaggttgac atttttttga tgtgggtata attcggctca 
     4261 tgcctttgta gtcacgtcaa tatatttctg cactacagta tgatatatgc tcatttattg 
     4321 atatttcggt cgcgttctcg agtcagtgtg cgtactttct gcgtcctgta ttttttcatg 
     4381 tagagtggga acacgagcaa tgtttcacaa gacgagaatg aacagcccga tgtacctccg 
     4441 agttcggtca gtctgttatt attcacgctg gaaatgccct cttggcacgt atttacgggc 
     4501 atggatctga cgaacttgcc tggcaacgta gcgagactac aactgcttgt tggtccgata 
     4561 cgattcagaa ctactactga caggaaagtt ccgtttgagg agctaattgg ctctaccgat 
     4621 agtctacacc tgctagtagg tagggataac agggtaatga agcctgcttt tttatactaa 
     4681 gttggcatta taaaaaagca ttgcttatca atttgttgca acgaacaggt cactatcagt 
     4741 caaaataaaa tcattatttg atttcacttc ccatagtact ttttgaccac ctcccccacc 
     4801 ccccccctct ctaccgttcg tataatgtat gctatacgaa gttattgtga ctggggatgt 
     4861 agttgagaat aagtcataca caagtcagct ttcttcaagc ctcatataag tataagtagt 
     4921 tcaatcgtat tagctacttg tacccagcat ctccgtatcg agaaacacaa caacacgccc 
     4981 cattggacag atcatgcgga tacacaggtt gtgcagtatc atacatactc gatcagacag 
     5041 gtcgtctgac catcatacaa gctgaacaag cgctccatac ttgcacgctc tctatataca 
     5101 cagttaaatt acatatccat agtctaacct ctaacagtta atcttctggt aagcctccca 
     5161 gccagccttc tggtatcgct tggcctcctc aataggatct cggttctggc cgtacagacc 
     5221 tcggccgaca attatgatat ccgttccggt agacatgaca tcctcaacag ttcggtactg 
     5281 ctgtccgaga gcgtcaccct tgtcgtcaag acccaccccg ggggtcagaa taagccagtc 
     5341 ctcagagtcg cccttaggtc ggttctgggc aatgaagcca accacaaact cggggtcgga 
     5401 tcgggcaagc tcaatggtct gcttggagta ctcgccagtg gccagagagc ccttgcaaga 
     5461 cagctcggcc agcatgagca gacctctggc cagcttctcg ttgggagagg ggaccaggaa 
     5521 ctccttgtac tcggagttct cgtagtcaga cacgtcctcc ttcttctgct cagagacagt 
     5581 ttcctcggca ccagctcgca ggccagcaat gattccggtt ccgggtacac cgtgggcgtt 
     5641 ggtgatatcg gaccactcgg cgattcggta gacaccgttc ttgtgctggt gcttgacagt 
     5701 gttgccaata tctgcgaact ttctgtcctc gaacaggaag aaaccgtgct taagagcaag 
     5761 ttccttgagg gggagcacag tgccggcgta ggtgaagtcg tcaatgatgt cgatatgggt 
     5821 cttgatcatg cacacataag gtccgacctt atcggcaagc tcaatgagct ccttggtggt 
     5881 ggtaacatcc agagaagcac acaggttggt tttcttggct gccacgagct tgagcactcg 
     5941 agcggcaaag gcggacttgt ggacgttagc tcgagcttcg taggagggca ttttggtggt 
     6001 gaagaggaga ctgaaataaa tttagtctgc agaacttttt atcggaacct tatctggggc 
     6061 agtgaagtat atgttatggt aatagttacg agttagttga acttatagat agactggact 
     6121 atacggctat cggtccaaat tagaaagaac gtcaatggct ctctgggcgt cgcctttgcc 
     6181 gacaaaaatg tgatcatgat gaaagccagc aatgacgttg cagctgataa cttcgtataa 
     6241 tgtatgctat acgaacggta cctcctcccc cgcccacgtg aaatccattc caattctgtt 
     6301 acaggtcact aataccatct aagtagttga ttcatagtga ctgcatatgt tgtgttttac 
     6361 agtattatgt agtctgtttt ttatgcaaaa tctaatttaa tatattgata tttatatcat 
     6421 tttacgtttc tcgttcagct tttttatact aacttgagcg tagggataac agggtaatac 
     6481 ggcgtctcgc tga 
//
