# Supplementary material for: A DNA assembly toolkit to unlock the CRISPR/Cas9 potential for metabolic engineering
Source: Commun Biol. 2023 Aug 18;6:858. doi: 10.1038/s42003-023-05202-5 (PMC10439232; doi:10.1038/s42003-023-05202-5)
Supplement: Supplementary file 5 — Supplementary GenBank files [file 42003_2023_5202_MOESM5_ESM.zip › data_set/Native promoters (94 plasmids)/pProUA-ACO1.gb]

LOCUS       ACO1                    6173 bp ds-DNA     circular SYN 02-JAN-2022
DEFINITION  ACO1 in pCUA-.
SOURCE      synthetic DNA construct
  ORGANISM  synthetic DNA construct
REFERENCE   1  (bases 1 to 6173)
  AUTHORS   .
  TITLE     Direct Submission
  JOURNAL   Exported Sunday, Jan 2, 2022 from SnapGene Viewer 5.2.3 to Vector 
            NTI(R) format
            https://www.snapgene.com
COMMENT     Resistance markers: Ampicilin
            This file was created using tools provided by Twist Bioscience
COMMENT     VNTDATE|973382400|
COMMENT     VNTDBDATE|973382400|
COMMENT     VNTNAME|pProUA-ACO1|
FEATURES             Location/Qualifiers
     source          1..6173
                     /organism="ACO1 in pCUA-"
                     /label=source
     misc_feature    1..497
                     /label=insert
                     /label=nonstandard type: misc_feature_
                     /label=ACO1
     misc_feature    498..6173
                     /label=nonstandard type: misc_feature_
                     /label=vector_backbone-497-6173
     misc_feature    2011..2870
                     /label=nonstandard type: misc_feature_
                     /label=ampR
     misc_feature    2872..2975
                     /label=nonstandard type: misc_feature_
                     /label=AmpR_promoter
     misc_feature    3095..3666
                     /label=nonstandard type: misc_feature_
                     /label=colE1_high_copy
     misc_feature    4341..4439
                     /label=nonstandard type: misc_feature_
                     /label=attL1
     misc_feature    5907..5939
                     /label=nonstandard type: misc_feature_
                     /label=lox71
     misc_feature    6013..6135
                     /label=nonstandard type: misc_feature_
                     /label=attR1
     misc_feature    6013..6112
                     /label=nonstandard type: misc_feature_
                     /label=attR2
ORIGIN
        1 ggtctcaacg ggagctgcgg gccaaaggac caataagtgc cgaggaatgt taagccaaaa
       61 gaacaacgac gatcgccaga caggtttagt gggagcagca gcagcagagg ccgtgcaacg
      121 gcaggagaga gaggtctggc gaaaaggagc agacggggtg ttaattgatt tgcggatttt
      181 ccgcccagcc acaaaaatgg cctattttgg cgggtttaac ggcgtcccct ccaattaatc
      241 cgaaccccgt ttaccacgca gcctacacta tgtactgttg acaacacccc atgacggtag
      301 tctccggagc cgagccggac ttgtgtttaa aatcggcacg attttgttca gaggttaggg
      361 ttcaccctgg ctaatagatt ggcgctgatt ggcccgacca aacccaaaat gggcactctg
      421 cagtgtttat aaaacctctc cgaggcccac gattcaactt tctcctttcc gctctaacac
      481 cacatatcac aatgggagac ctggtgagca agcagatcct gaagaacacc ggcctgcagg
      541 agatcatgag cttcaaggtg aacctggagg gcgtggtgaa caaccacgtt ttcaccatgg
      601 agggctgcgg caagggcaac atcctgttcg gcaaccagct ggtgcagatc cgcgtgacca
      661 agggcgcccc cctgcccttc gccttcgaca tcctgagccc cgccttccag tacggcaacc
      721 gcaccttcac caagtacccc gaggacatca gcgacttctt catccagagc ttccctgctg
      781 gattcgtgta cgagcgcacc ctgcgctacg aggacggagg actggtggag atccgcagcg
      841 acatcaacct gatcgaggag atgttcgtgt accgcgtgga gtacaagggc cgcaacttcc
      901 ccaacgacgg ccccgtgatg aagaaaacca tcaccggcct gcagcccagc ttcgaggtgg
      961 tgtacatgaa cgacggcgtg ctggtgggcc aggtgatcct ggtgtaccgc ctgaacagcg
     1021 gcaagttcta cagctgccac atgcgcaccc tgatgaagtc taagggcgtg gtgaaggact
     1081 tccccgagta ccacttcatc cagcaccgcc tggaaaagac ctacgtggag gacggcggct
     1141 tcgtggagca gcacgagact gccatcgccc agctgaccag cctgggcaag cccctgggca
     1201 gcctgcacga gtgggtgtaa tctagtgtct gtggtatcta agctatttat cactctttac
     1261 aacttctacc tcaactatct actttaataa atgaatatcg tttattctct atgattactg
     1321 tatatgcgtt cctctaagac agagtccaag gagacggagt actagcaggt gtaagaagtt
     1381 ggtgaaaaca tttacgccta acgcattgct ttttcagcct tctcttattg tgatgctcct
     1441 ttcccgtttt tttttttgtt ttctgctata aaaagacctg ctttcttttt ctttgtgcgt
     1501 ggcagccatg gcggctatct gtgtatacgc gaataaataa tatattgtag gacgttgcag
     1561 acgacagagc actcctgggg acctcaacga ccggttctcg tatctttgac tctctctcta
     1621 tcgactgtac tactactact gagccatggg ccaaccagtt gagctcagat tctgtattac
     1681 gagttgaaac cataagagga tcaagatgga gcacgatacc atttggaaag atataactaa
     1741 gcacccttta gctgtggatc acagtctcaa gctttcgtac ctggaatttc ttttggcgga
     1801 acggatagct tctcggtaac cagagagtac gttgatctcc aaactcgatc ttcaacacgc
     1861 ccaccttttg gaacttgtct gtctccacct ttgcacgttt aaacgcggcc gctgcggatt
     1921 atcaaaaagg atcttcacct agatcctttt aaattaaaaa tgaagtttta aataaatcta
     1981 aagtatatat gagtaaactt ggtctgacag ttaccaatgc ttaatcagtg aggcacctat
     2041 ctcagcgatc tgtctatttc gttcatccat agttgcctga ctccccgtcg tgtagataac
     2101 tacgatacgg gagggcttac catctggccc cagtgctgca atgataccgc gggacccacg
     2161 ctcaccggct ccagatttat cagcaataaa ccagccagcc ggaagggccg agcgcagaag
     2221 tggtcctgca actttatccg cctccatcca gtctattaat tgttgccggg aagctagagt
     2281 aagtagttcg ccagttaata gtttgcgcaa cgttgttgcc attgctacag gcatcgtggt
     2341 gtcacgctcg tcgtttggta tggcttcatt cagctccggt tcccaacgat caaggcgagt
     2401 tacatgatcc cccatgttgt gcaaaaaagc ggttagctcc ttcggtcctc cgatcgttgt
     2461 cagaagtaag ttggccgcag tgttatcact catggttatg gcagcactgc ataattctct
     2521 tactgtcatg ccatccgtaa gatgcttttc tgtgactggt gagtactcaa ccaagtcatt
     2581 ctgagaatag tgtatgcggc gaccgagttg ctcttgcccg gcgtcaatac gggataatac
     2641 cgcgccacat agcagaactt taaaagtgct catcattgga aaacgttctt cggggcgaaa
     2701 actctcaagg atcttaccgc tgttgagatc cagttcgatg taacccactc gtgcacccaa
     2761 ctgatcttca gcatctttta ctttcaccag cgtttctggg tgagcaaaaa caggaaggca
     2821 aaatgccgca aaaaagggaa taagggcgac acggaaatgt tgaatactca tactcttcct
     2881 ttttcaatat tattgaagca tttatcaggg ttattgtctc atgagcggat acatatttga
     2941 atgtatttag aaaaataaac aaataggggt tccgcgcaca tttccccgaa aagtgccacc
     3001 tgtcatgacc aaaatccctt aacgtgagtt ttcgttccac tgagcgtcag accccgtaga
     3061 aaagatcaaa ggatcttctt gagatccttt ttttctgcgc gtaatctgct gcttgcaaac
     3121 aaaaaaacca ccgctaccag cggtggtttg tttgccggat caagagctac caactctttt
     3181 tccgaaggta actggcttca gcagagcgca gataccaaat actgttcttc tagtgtagcc
     3241 gtagttaggc caccacttca agaactctgt agcaccgcct acatacctcg ctctgctaat
     3301 cctgttacca gtggctgctg ccagtggcga taagtcgtgt cttaccgggt tggactcaag
     3361 acgatagtta ccggataagg cgcagcggtc gggctgaacg gggggttcgt gcacacagcc
     3421 cagcttggag cgaacgacct acaccgaact gagataccta cagcgtgagc tatgagaaag
     3481 cgccacgctt cccgaaggga gaaaggcgga caggtatccg gtaagcggca gggtcggaac
     3541 aggagagcgc acgagggagc ttccaggggg aaacgcctgg tatctttata gtcctgtcgg
     3601 gtttcgccac ctctgacttg agcgtcgatt tttgtgatgc tcgtcagggg ggcggagcct
     3661 atggaaaaac gccagcaacg cggccttttt acggttcctg gccttttgct ggccttttgc
     3721 tcacatgttc tttcctgcgt tatcccctga ttctgtggat aaccgtgcct gcggccgcgt
     3781 ttaaacacgc cagacttggt ttattacgag gtctgacgag ctacaacgct acaactgcgg
     3841 tatttggctc tatgtattgc aacttctact actgtacgca aaaaagaaac taggctgcaa
     3901 tgaggttgac atttttttga tgtgggtata attcggctca tgcctttgta gtcacgtcaa
     3961 tatatttctg cactacagta tgatatatgc tcatttattg atatttcggt cgcgttctcg
     4021 agtcagtgtg cgtactttct gcgtcctgta ttttttcatg tagagtggga acacgagcaa
     4081 tgtttcacaa gacgagaatg aacagcccga tgtacctccg agttcggtca gtctgttatt
     4141 attcacgctg gaaatgccct cttggcacgt atttacgggc atggatctga cgaacttgcc
     4201 tggcaacgta gcgagactac aactgcttgt tggtccgata cgattcagaa ctactactga
     4261 caggaaagtt ccgtttgagg agctaattgg ctctaccgat agtctacacc tgctagtagg
     4321 tagggataac agggtaatga agcctgcttt tttatactaa gttggcatta taaaaaagca
     4381 ttgcttatca atttgttgca acgaacaggt cactatcagt caaaataaaa tcattatttg
     4441 atttcacttc ccatagtact ttttgaccac ctcccccacc ccccccctct ctaccgttcg
     4501 tataatgtat gctatacgaa gttattgtga ctggggatgt agttgagaat aagtcataca
     4561 caagtcagct ttcttcaagc ctcatataag tataagtagt tcaatcgtat tagctacttg
     4621 tacccagcat ctccgtatcg agaaacacaa caacacgccc cattggacag atcatgcgga
     4681 tacacaggtt gtgcagtatc atacatactc gatcagacag gtcgtctgac catcatacaa
     4741 gctgaacaag cgctccatac ttgcacgctc tctatataca cagttaaatt acatatccat
     4801 agtctaacct ctaacagtta atcttctggt aagcctccca gccagccttc tggtatcgct
     4861 tggcctcctc aataggatct cggttctggc cgtacagacc tcggccgaca attatgatat
     4921 ccgttccggt agacatgaca tcctcaacag ttcggtactg ctgtccgaga gcgtcaccct
     4981 tgtcgtcaag acccaccccg ggggtcagaa taagccagtc ctcagagtcg cccttaggtc
     5041 ggttctgggc aatgaagcca accacaaact cggggtcgga tcgggcaagc tcaatggtct
     5101 gcttggagta ctcgccagtg gccagagagc ccttgcaaga cagctcggcc agcatgagca
     5161 gacctctggc cagcttctcg ttgggagagg ggaccaggaa ctccttgtac tcggagttct
     5221 cgtagtcaga cacgtcctcc ttcttctgct cagagacagt ttcctcggca ccagctcgca
     5281 ggccagcaat gattccggtt ccgggtacac cgtgggcgtt ggtgatatcg gaccactcgg
     5341 cgattcggta gacaccgttc ttgtgctggt gcttgacagt gttgccaata tctgcgaact
     5401 ttctgtcctc gaacaggaag aaaccgtgct taagagcaag ttccttgagg gggagcacag
     5461 tgccggcgta ggtgaagtcg tcaatgatgt cgatatgggt cttgatcatg cacacataag
     5521 gtccgacctt atcggcaagc tcaatgagct ccttggtggt ggtaacatcc agagaagcac
     5581 acaggttggt tttcttggct gccacgagct tgagcactcg agcggcaaag gcggacttgt
     5641 ggacgttagc tcgagcttcg taggagggca ttttggtggt gaagaggaga ctgaaataaa
     5701 tttagtctgc agaacttttt atcggaacct tatctggggc agtgaagtat atgttatggt
     5761 aatagttacg agttagttga acttatagat agactggact atacggctat cggtccaaat
     5821 tagaaagaac gtcaatggct ctctgggcgt cgcctttgcc gacaaaaatg tgatcatgat
     5881 gaaagccagc aatgacgttg cagctgataa cttcgtataa tgtatgctat acgaacggta
     5941 cctcctcccc cgcccacgtg aaatccattc caattctgtt acaggtcact aataccatct
     6001 aagtagttga ttcatagtga ctgcatatgt tgtgttttac agtattatgt agtctgtttt
     6061 ttatgcaaaa tctaatttaa tatattgata tttatatcat tttacgtttc tcgttcagct
     6121 tttttatact aacttgagcg tagggataac agggtaatac ggcgtctcgc tga
//
