# Supplementary material for: A DNA assembly toolkit to unlock the CRISPR/Cas9 potential for metabolic engineering
Source: Commun Biol. 2023 Aug 18;6:858. doi: 10.1038/s42003-023-05202-5 (PMC10439232; doi:10.1038/s42003-023-05202-5)
Supplement: Supplementary file 5 — Supplementary GenBank files [file 42003_2023_5202_MOESM5_ESM.zip › data_set/Native promoters (94 plasmids)/pProUA-AQP1.gb]

LOCUS       pProUA-AQP              6534 bp ds-DNA     circular SYN 11-JAN-2022
DEFINITION  Golden Gate/Type IIS Cloning ligation product.
ACCESSION   urn.local...i0-dhb6sga
SOURCE      synthetic DNA construct
  ORGANISM  synthetic DNA construct
REFERENCE   1  (bases 1 to 6534)
  AUTHORS   .
  TITLE     Direct Submission
  JOURNAL   Exported Tuesday, Jan 11, 2022 from SnapGene Viewer 5.2.3 to Vector 
            NTI(R) format
            https://www.snapgene.com
COMMENT     VNTDATE|974160000|
COMMENT     VNTDBDATE|974160000|
COMMENT     VNTNAME|pProUA-AQP1|
FEATURES             Location/Qualifiers
     misc_feature    1..858
                     /standard_name="AQPp"
                     /label=AQP
                     /label=AQP1
                     /note="Geneious type: insertion_seq"
                     /note="Geneious type: insertion"
     misc_feature    859..6534
                     /label=vector_backbone-859-6534
     misc_feature    2375..3232
                     /standard_name="CDS"
                     /label=AmpR
     regulatory      3233..3363
                     /regulatory_class="promoter"
                     /standard_name="promoter"
                     /label=AmpR_promoter
                     /label=ampR promoter
                     /note="Geneious type: promoter"
     misc_feature    3456..4027
                     /label=colE1_high_copy
     repeat_region   4699..4806
                     /standard_name="attL"
                     /label=attL1
                     /label=attL
     misc_feature    6268..6300
                     /label=lox71
     repeat_region   6336..6501
                     /standard_name="attR"
                     /label=attR1
                     /label=attR
     misc_feature    6374..6473
                     /label=attR2
ORIGIN
        1 ggtctcaacg gcggattaaa ccgaataaac ctcggatcat ttgtttagca aaaaaacata
       61 tttagttatt tattaattct attaattcaa tttaattctt tgtaaattct cccaaatgct
      121 gcccaaatca acacccaaat tgactttgaa cactcacata gaaactgcac gcccttctct
      181 ccgccccggt cgatggtgat gagagagagg gaaaaaagag ggaaaaaaag aggcaaagaa
      241 agagacgaaa aaaggaagaa aactggaggc aaaaaaagga cagaaaaata ccgtggaaaa
      301 acctccaaaa ccgccgaaaa cgctctccaa attcagccag caaccacgct gtcaaacctg
      361 ccacgccagc aacatgtata tgcggactaa aaaccacaaa acgacaaaag acaaaaatct
      421 aaaataaaaa aactaaaaaa tattaaaaaa caaggactaa aaaaatctaa accacgtcta
      481 accccagtca gttaggtgtc cccctcctcc aaagaagcac caaacaggga aaaaaataaa
      541 aaaaaggaca aaaggacaaa aggacaaaaa ggaaaaagag aaaagggaaa agggaaaaaa
      601 aggtcgtgga ccggtttttg gacgtatata tataatggtg gtttcgggtg tcattggtgt
      661 cattatcagc actaacatct actcctcaca cagtggttga ttgattcgac gactagagct
      721 cgacgactag acccagaccc cactgactcc agattcgaca tccatcaaac ttcacaagtc
      781 ctcttcaagc aaatcaccca aatcacccaa atcaccaaat cacttaatca ccaaatcacc
      841 aaatcttctc caatgggaga cctggtgagc aagcagatcc tgaagaacac cggcctgcag
      901 gagatcatga gcttcaaggt gaacctggag ggcgtggtga acaaccacgt tttcaccatg
      961 gagggctgcg gcaagggcaa catcctgttc ggcaaccagc tggtgcagat ccgcgtgacc
     1021 aagggcgccc ccctgccctt cgccttcgac atcctgagcc ccgccttcca gtacggcaac
     1081 cgcaccttca ccaagtaccc cgaggacatc agcgacttct tcatccagag cttccctgct
     1141 ggattcgtgt acgagcgcac cctgcgctac gaggacggag gactggtgga gatccgcagc
     1201 gacatcaacc tgatcgagga gatgttcgtg taccgcgtgg agtacaaggg ccgcaacttc
     1261 cccaacgacg gccccgtgat gaagaaaacc atcaccggcc tgcagcccag cttcgaggtg
     1321 gtgtacatga acgacggcgt gctggtgggc caggtgatcc tggtgtaccg cctgaacagc
     1381 ggcaagttct acagctgcca catgcgcacc ctgatgaagt ctaagggcgt ggtgaaggac
     1441 ttccccgagt accacttcat ccagcaccgc ctggaaaaga cctacgtgga ggacggcggc
     1501 ttcgtggagc agcacgagac tgccatcgcc cagctgacca gcctgggcaa gcccctgggc
     1561 agcctgcacg agtgggtgta atctagtgtc tgtggtatct aagctattta tcactcttta
     1621 caacttctac ctcaactatc tactttaata aatgaatatc gtttattctc tatgattact
     1681 gtatatgcgt tcctctaaga cagagtccaa ggagacggag tactagcagg tgtaagaagt
     1741 tggtgaaaac atttacgcct aacgcattgc tttttcagcc ttctcttatt gtgatgctcc
     1801 tttcccgttt ttttttttgt tttctgctat aaaaagacct gctttctttt tctttgtgcg
     1861 tggcagccat ggcggctatc tgtgtatacg cgaataaata atatattgta ggacgttgca
     1921 gacgacagag cactcctggg gacctcaacg accggttctc gtatctttga ctctctctct
     1981 atcgactgta ctactactac tgagccatgg gccaaccagt tgagctcaga ttctgtatta
     2041 cgagttgaaa ccataagagg atcaagatgg agcacgatac catttggaaa gatataacta
     2101 agcacccttt agctgtggat cacagtctca agctttcgta cctggaattt cttttggcgg
     2161 aacggatagc ttctcggtaa ccagagagta cgttgatctc caaactcgat cttcaacacg
     2221 cccacctttt ggaacttgtc tgtctccacc tttgcacgtt taaacgcggc cgctgcggat
     2281 tatcaaaaag gatcttcacc tagatccttt taaattaaaa atgaagtttt aaataaatct
     2341 aaagtatata tgagtaaact tggtctgaca gttaccaatg cttaatcagt gaggcaccta
     2401 tctcagcgat ctgtctattt cgttcatcca tagttgcctg actccccgtc gtgtagataa
     2461 ctacgatacg ggagggctta ccatctggcc ccagtgctgc aatgataccg cgggacccac
     2521 gctcaccggc tccagattta tcagcaataa accagccagc cggaagggcc gagcgcagaa
     2581 gtggtcctgc aactttatcc gcctccatcc agtctattaa ttgttgccgg gaagctagag
     2641 taagtagttc gccagttaat agtttgcgca acgttgttgc cattgctaca ggcatcgtgg
     2701 tgtcacgctc gtcgtttggt atggcttcat tcagctccgg ttcccaacga tcaaggcgag
     2761 ttacatgatc ccccatgttg tgcaaaaaag cggttagctc cttcggtcct ccgatcgttg
     2821 tcagaagtaa gttggccgca gtgttatcac tcatggttat ggcagcactg cataattctc
     2881 ttactgtcat gccatccgta agatgctttt ctgtgactgg tgagtactca accaagtcat
     2941 tctgagaata gtgtatgcgg cgaccgagtt gctcttgccc ggcgtcaata cgggataata
     3001 ccgcgccaca tagcagaact ttaaaagtgc tcatcattgg aaaacgttct tcggggcgaa
     3061 aactctcaag gatcttaccg ctgttgagat ccagttcgat gtaacccact cgtgcaccca
     3121 actgatcttc agcatctttt actttcacca gcgtttctgg gtgagcaaaa acaggaaggc
     3181 aaaatgccgc aaaaaaggga ataagggcga cacggaaatg ttgaatactc atactcttcc
     3241 tttttcaata ttattgaagc atttatcagg gttattgtct catgagcgga tacatatttg
     3301 aatgtattta gaaaaataaa caaatagggg ttccgcgcac atttccccga aaagtgccac
     3361 ctgtcatgac caaaatccct taacgtgagt tttcgttcca ctgagcgtca gaccccgtag
     3421 aaaagatcaa aggatcttct tgagatcctt tttttctgcg cgtaatctgc tgcttgcaaa
     3481 caaaaaaacc accgctacca gcggtggttt gtttgccgga tcaagagcta ccaactcttt
     3541 ttccgaaggt aactggcttc agcagagcgc agataccaaa tactgttctt ctagtgtagc
     3601 cgtagttagg ccaccacttc aagaactctg tagcaccgcc tacatacctc gctctgctaa
     3661 tcctgttacc agtggctgct gccagtggcg ataagtcgtg tcttaccggg ttggactcaa
     3721 gacgatagtt accggataag gcgcagcggt cgggctgaac ggggggttcg tgcacacagc
     3781 ccagcttgga gcgaacgacc tacaccgaac tgagatacct acagcgtgag ctatgagaaa
     3841 gcgccacgct tcccgaaggg agaaaggcgg acaggtatcc ggtaagcggc agggtcggaa
     3901 caggagagcg cacgagggag cttccagggg gaaacgcctg gtatctttat agtcctgtcg
     3961 ggtttcgcca cctctgactt gagcgtcgat ttttgtgatg ctcgtcaggg gggcggagcc
     4021 tatggaaaaa cgccagcaac gcggcctttt tacggttcct ggccttttgc tggccttttg
     4081 ctcacatgtt ctttcctgcg ttatcccctg attctgtgga taaccgtgcc tgcggccgcg
     4141 tttaaacacg ccagacttgg tttattacga ggtctgacga gctacaacgc tacaactgcg
     4201 gtatttggct ctatgtattg caacttctac tactgtacgc aaaaaagaaa ctaggctgca
     4261 atgaggttga catttttttg atgtgggtat aattcggctc atgcctttgt agtcacgtca
     4321 atatatttct gcactacagt atgatatatg ctcatttatt gatatttcgg tcgcgttctc
     4381 gagtcagtgt gcgtactttc tgcgtcctgt attttttcat gtagagtggg aacacgagca
     4441 atgtttcaca agacgagaat gaacagcccg atgtacctcc gagttcggtc agtctgttat
     4501 tattcacgct ggaaatgccc tcttggcacg tatttacggg catggatctg acgaacttgc
     4561 ctggcaacgt agcgagacta caactgcttg ttggtccgat acgattcaga actactactg
     4621 acaggaaagt tccgtttgag gagctaattg gctctaccga tagtctacac ctgctagtag
     4681 gtagggataa cagggtaatg aagcctgctt ttttatacta agttggcatt ataaaaaagc
     4741 attgcttatc aatttgttgc aacgaacagg tcactatcag tcaaaataaa atcattattt
     4801 gatttcactt cccatagtac tttttgacca cctcccccac cccccccctc tctaccgttc
     4861 gtataatgta tgctatacga agttattgtg actggggatg tagttgagaa taagtcatac
     4921 acaagtcagc tttcttcaag cctcatataa gtataagtag ttcaatcgta ttagctactt
     4981 gtacccagca tctccgtatc gagaaacaca acaacacgcc ccattggaca gatcatgcgg
     5041 atacacaggt tgtgcagtat catacatact cgatcagaca ggtcgtctga ccatcataca
     5101 agctgaacaa gcgctccata cttgcacgct ctctatatac acagttaaat tacatatcca
     5161 tagtctaacc tctaacagtt aatcttctgg taagcctccc agccagcctt ctggtatcgc
     5221 ttggcctcct caataggatc tcggttctgg ccgtacagac ctcggccgac aattatgata
     5281 tccgttccgg tagacatgac atcctcaaca gttcggtact gctgtccgag agcgtcaccc
     5341 ttgtcgtcaa gacccacccc gggggtcaga ataagccagt cctcagagtc gcccttaggt
     5401 cggttctggg caatgaagcc aaccacaaac tcggggtcgg atcgggcaag ctcaatggtc
     5461 tgcttggagt actcgccagt ggccagagag cccttgcaag acagctcggc cagcatgagc
     5521 agacctctgg ccagcttctc gttgggagag gggaccagga actccttgta ctcggagttc
     5581 tcgtagtcag acacgtcctc cttcttctgc tcagagacag tttcctcggc accagctcgc
     5641 aggccagcaa tgattccggt tccgggtaca ccgtgggcgt tggtgatatc ggaccactcg
     5701 gcgattcggt agacaccgtt cttgtgctgg tgcttgacag tgttgccaat atctgcgaac
     5761 tttctgtcct cgaacaggaa gaaaccgtgc ttaagagcaa gttccttgag ggggagcaca
     5821 gtgccggcgt aggtgaagtc gtcaatgatg tcgatatggg tcttgatcat gcacacataa
     5881 ggtccgacct tatcggcaag ctcaatgagc tccttggtgg tggtaacatc cagagaagca
     5941 cacaggttgg ttttcttggc tgccacgagc ttgagcactc gagcggcaaa ggcggacttg
     6001 tggacgttag ctcgagcttc gtaggagggc attttggtgg tgaagaggag actgaaataa
     6061 atttagtctg cagaactttt tatcggaacc ttatctgggg cagtgaagta tatgttatgg
     6121 taatagttac gagttagttg aacttataga tagactggac tatacggcta tcggtccaaa
     6181 ttagaaagaa cgtcaatggc tctctgggcg tcgcctttgc cgacaaaaat gtgatcatga
     6241 tgaaagccag caatgacgtt gcagctgata acttcgtata atgtatgcta tacgaacggt
     6301 acctcctccc ccgcccacgt gaaatccatt ccaattctgt tacaggtcac taataccatc
     6361 taagtagttg attcatagtg actgcatatg ttgtgtttta cagtattatg tagtctgttt
     6421 tttatgcaaa atctaattta atatattgat atttatatca ttttacgttt ctcgttcagc
     6481 ttttttatac taacttgagc gtagggataa cagggtaata cggcgtctcg ctga
//
