# Supplementary material for: A DNA assembly toolkit to unlock the CRISPR/Cas9 potential for metabolic engineering
Source: Commun Biol. 2023 Aug 18;6:858. doi: 10.1038/s42003-023-05202-5 (PMC10439232; doi:10.1038/s42003-023-05202-5)
Supplement: Supplementary file 5 — Supplementary GenBank files [file 42003_2023_5202_MOESM5_ESM.zip › data_set/Native promoters (94 plasmids)/pProUA-EXP1.gb]

LOCUS       EXP1                    6697 bp ds-DNA     circular SYN 02-JAN-2022
DEFINITION  EXP1 in pCUA-.
SOURCE      synthetic DNA construct
  ORGANISM  synthetic DNA construct
REFERENCE   1  (bases 1 to 6697)
  AUTHORS   .
  TITLE     Direct Submission
  JOURNAL   Exported Sunday, Jan 2, 2022 from SnapGene Viewer 5.2.3 to Vector 
            NTI(R) format
            https://www.snapgene.com
COMMENT     Resistance markers: Ampicilin
            This file was created using tools provided by Twist Bioscience
COMMENT     VNTDATE|973382400|
COMMENT     VNTDBDATE|973382400|
COMMENT     VNTNAME|pProUA-EXP1|
FEATURES             Location/Qualifiers
     source          1..6697
                     /organism="EXP1 in pCUA-"
                     /label=source
     misc_feature    1..1021
                     /label=insert
                     /label=nonstandard type: misc_feature_
                     /label=EXP1
     misc_feature    1022..6697
                     /label=nonstandard type: misc_feature_
                     /label=vector_backbone-1021-6697
     misc_feature    2535..3394
                     /label=nonstandard type: misc_feature_
                     /label=ampR
     misc_feature    3396..3499
                     /label=nonstandard type: misc_feature_
                     /label=AmpR_promoter
     misc_feature    3619..4190
                     /label=nonstandard type: misc_feature_
                     /label=colE1_high_copy
     misc_feature    4865..4963
                     /label=nonstandard type: misc_feature_
                     /label=attL1
     misc_feature    6431..6463
                     /label=nonstandard type: misc_feature_
                     /label=lox71
     misc_feature    6537..6659
                     /label=nonstandard type: misc_feature_
                     /label=attR1
     misc_feature    6537..6636
                     /label=nonstandard type: misc_feature_
                     /label=attR2
ORIGIN
        1 ggtctcaacg gtataaggag tttggcgccc gttttttcga gccccacacg tttcggtgag
       61 tatgagcggc ggcagattcg agcgtttccg gtttccgcgg cgggacgaga gcccatgatg
      121 ggggctccca ccaccagcaa tcagggccct gattacacac ccacctgtaa tgtcatgctg
      181 ttcatcgtgg ttaatgctgc tgtgtgctgt gtgtgtgtgt tgtttggcgc tcattgttgc
      241 gttatgcagc gtacaccaca atattggaag cttattagcc tttctatttt ttcgtttgca
      301 aggcttaaca acattgctgt ggagagggat ggggatatgg aggccgctgg agggagtcgg
      361 agaggcgttt tggagcggct tggcctggcg cccactcgcg aaacgcacct aggacccttt
      421 ggcacgccga aatgtgccac ttttcagtct agtaacgcct tacctacgtc attccatgca
      481 tgcatgtttg cgcctttttt cccttgccct tgatcgccac acagtacagt gcactgtaca
      541 gtggaggttt tgggggggtc ttagatggga gctaaaagcg gcctagcggt acactagtgg
      601 gattgtatgg agtggcatgg agcctgggtg gagcctgaca ggacgcacga ccggctagcc
      661 cgtgacagac gatgggtggc tcctgttgtc caccgcgtac aaatgtttgg gccaaagtct
      721 tgtcagcctt gcttgcgaac ctaattccca attttgtcac ttcgcacccc cattgatcga
      781 gccctaaccc ctgcccatca ggcaatccaa ttaagctcgc attgtctgcc ttgtttagtt
      841 tggctcctgc ccgtttcggc gtccacttgc acaaacacaa acaagcatta tatataaggc
      901 tcctctctcc ctcccaacca cactcacttt tttgcccgtc ttgccttgct aacacaaaag
      961 tcaagaacac aaacaaccac cccaaccccc ttacacacaa gacatatcta cagcaatggg
     1021 agacctggtg agcaagcaga tcctgaagaa caccggcctg caggagatca tgagcttcaa
     1081 ggtgaacctg gagggcgtgg tgaacaacca cgttttcacc atggagggct gcggcaaggg
     1141 caacatcctg ttcggcaacc agctggtgca gatccgcgtg accaagggcg cccccctgcc
     1201 cttcgccttc gacatcctga gccccgcctt ccagtacggc aaccgcacct tcaccaagta
     1261 ccccgaggac atcagcgact tcttcatcca gagcttccct gctggattcg tgtacgagcg
     1321 caccctgcgc tacgaggacg gaggactggt ggagatccgc agcgacatca acctgatcga
     1381 ggagatgttc gtgtaccgcg tggagtacaa gggccgcaac ttccccaacg acggccccgt
     1441 gatgaagaaa accatcaccg gcctgcagcc cagcttcgag gtggtgtaca tgaacgacgg
     1501 cgtgctggtg ggccaggtga tcctggtgta ccgcctgaac agcggcaagt tctacagctg
     1561 ccacatgcgc accctgatga agtctaaggg cgtggtgaag gacttccccg agtaccactt
     1621 catccagcac cgcctggaaa agacctacgt ggaggacggc ggcttcgtgg agcagcacga
     1681 gactgccatc gcccagctga ccagcctggg caagcccctg ggcagcctgc acgagtgggt
     1741 gtaatctagt gtctgtggta tctaagctat ttatcactct ttacaacttc tacctcaact
     1801 atctacttta ataaatgaat atcgtttatt ctctatgatt actgtatatg cgttcctcta
     1861 agacagagtc caaggagacg gagtactagc aggtgtaaga agttggtgaa aacatttacg
     1921 cctaacgcat tgctttttca gccttctctt attgtgatgc tcctttcccg tttttttttt
     1981 tgttttctgc tataaaaaga cctgctttct ttttctttgt gcgtggcagc catggcggct
     2041 atctgtgtat acgcgaataa ataatatatt gtaggacgtt gcagacgaca gagcactcct
     2101 ggggacctca acgaccggtt ctcgtatctt tgactctctc tctatcgact gtactactac
     2161 tactgagcca tgggccaacc agttgagctc agattctgta ttacgagttg aaaccataag
     2221 aggatcaaga tggagcacga taccatttgg aaagatataa ctaagcaccc tttagctgtg
     2281 gatcacagtc tcaagctttc gtacctggaa tttcttttgg cggaacggat agcttctcgg
     2341 taaccagaga gtacgttgat ctccaaactc gatcttcaac acgcccacct tttggaactt
     2401 gtctgtctcc acctttgcac gtttaaacgc ggccgctgcg gattatcaaa aaggatcttc
     2461 acctagatcc ttttaaatta aaaatgaagt tttaaataaa tctaaagtat atatgagtaa
     2521 acttggtctg acagttacca atgcttaatc agtgaggcac ctatctcagc gatctgtcta
     2581 tttcgttcat ccatagttgc ctgactcccc gtcgtgtaga taactacgat acgggagggc
     2641 ttaccatctg gccccagtgc tgcaatgata ccgcgggacc cacgctcacc ggctccagat
     2701 ttatcagcaa taaaccagcc agccggaagg gccgagcgca gaagtggtcc tgcaacttta
     2761 tccgcctcca tccagtctat taattgttgc cgggaagcta gagtaagtag ttcgccagtt
     2821 aatagtttgc gcaacgttgt tgccattgct acaggcatcg tggtgtcacg ctcgtcgttt
     2881 ggtatggctt cattcagctc cggttcccaa cgatcaaggc gagttacatg atcccccatg
     2941 ttgtgcaaaa aagcggttag ctccttcggt cctccgatcg ttgtcagaag taagttggcc
     3001 gcagtgttat cactcatggt tatggcagca ctgcataatt ctcttactgt catgccatcc
     3061 gtaagatgct tttctgtgac tggtgagtac tcaaccaagt cattctgaga atagtgtatg
     3121 cggcgaccga gttgctcttg cccggcgtca atacgggata ataccgcgcc acatagcaga
     3181 actttaaaag tgctcatcat tggaaaacgt tcttcggggc gaaaactctc aaggatctta
     3241 ccgctgttga gatccagttc gatgtaaccc actcgtgcac ccaactgatc ttcagcatct
     3301 tttactttca ccagcgtttc tgggtgagca aaaacaggaa ggcaaaatgc cgcaaaaaag
     3361 ggaataaggg cgacacggaa atgttgaata ctcatactct tcctttttca atattattga
     3421 agcatttatc agggttattg tctcatgagc ggatacatat ttgaatgtat ttagaaaaat
     3481 aaacaaatag gggttccgcg cacatttccc cgaaaagtgc cacctgtcat gaccaaaatc
     3541 ccttaacgtg agttttcgtt ccactgagcg tcagaccccg tagaaaagat caaaggatct
     3601 tcttgagatc ctttttttct gcgcgtaatc tgctgcttgc aaacaaaaaa accaccgcta
     3661 ccagcggtgg tttgtttgcc ggatcaagag ctaccaactc tttttccgaa ggtaactggc
     3721 ttcagcagag cgcagatacc aaatactgtt cttctagtgt agccgtagtt aggccaccac
     3781 ttcaagaact ctgtagcacc gcctacatac ctcgctctgc taatcctgtt accagtggct
     3841 gctgccagtg gcgataagtc gtgtcttacc gggttggact caagacgata gttaccggat
     3901 aaggcgcagc ggtcgggctg aacggggggt tcgtgcacac agcccagctt ggagcgaacg
     3961 acctacaccg aactgagata cctacagcgt gagctatgag aaagcgccac gcttcccgaa
     4021 gggagaaagg cggacaggta tccggtaagc ggcagggtcg gaacaggaga gcgcacgagg
     4081 gagcttccag ggggaaacgc ctggtatctt tatagtcctg tcgggtttcg ccacctctga
     4141 cttgagcgtc gatttttgtg atgctcgtca ggggggcgga gcctatggaa aaacgccagc
     4201 aacgcggcct ttttacggtt cctggccttt tgctggcctt ttgctcacat gttctttcct
     4261 gcgttatccc ctgattctgt ggataaccgt gcctgcggcc gcgtttaaac acgccagact
     4321 tggtttatta cgaggtctga cgagctacaa cgctacaact gcggtatttg gctctatgta
     4381 ttgcaacttc tactactgta cgcaaaaaag aaactaggct gcaatgaggt tgacattttt
     4441 ttgatgtggg tataattcgg ctcatgcctt tgtagtcacg tcaatatatt tctgcactac
     4501 agtatgatat atgctcattt attgatattt cggtcgcgtt ctcgagtcag tgtgcgtact
     4561 ttctgcgtcc tgtatttttt catgtagagt gggaacacga gcaatgtttc acaagacgag
     4621 aatgaacagc ccgatgtacc tccgagttcg gtcagtctgt tattattcac gctggaaatg
     4681 ccctcttggc acgtatttac gggcatggat ctgacgaact tgcctggcaa cgtagcgaga
     4741 ctacaactgc ttgttggtcc gatacgattc agaactacta ctgacaggaa agttccgttt
     4801 gaggagctaa ttggctctac cgatagtcta cacctgctag taggtaggga taacagggta
     4861 atgaagcctg cttttttata ctaagttggc attataaaaa agcattgctt atcaatttgt
     4921 tgcaacgaac aggtcactat cagtcaaaat aaaatcatta tttgatttca cttcccatag
     4981 tactttttga ccacctcccc cacccccccc ctctctaccg ttcgtataat gtatgctata
     5041 cgaagttatt gtgactgggg atgtagttga gaataagtca tacacaagtc agctttcttc
     5101 aagcctcata taagtataag tagttcaatc gtattagcta cttgtaccca gcatctccgt
     5161 atcgagaaac acaacaacac gccccattgg acagatcatg cggatacaca ggttgtgcag
     5221 tatcatacat actcgatcag acaggtcgtc tgaccatcat acaagctgaa caagcgctcc
     5281 atacttgcac gctctctata tacacagtta aattacatat ccatagtcta acctctaaca
     5341 gttaatcttc tggtaagcct cccagccagc cttctggtat cgcttggcct cctcaatagg
     5401 atctcggttc tggccgtaca gacctcggcc gacaattatg atatccgttc cggtagacat
     5461 gacatcctca acagttcggt actgctgtcc gagagcgtca cccttgtcgt caagacccac
     5521 cccgggggtc agaataagcc agtcctcaga gtcgccctta ggtcggttct gggcaatgaa
     5581 gccaaccaca aactcggggt cggatcgggc aagctcaatg gtctgcttgg agtactcgcc
     5641 agtggccaga gagcccttgc aagacagctc ggccagcatg agcagacctc tggccagctt
     5701 ctcgttggga gaggggacca ggaactcctt gtactcggag ttctcgtagt cagacacgtc
     5761 ctccttcttc tgctcagaga cagtttcctc ggcaccagct cgcaggccag caatgattcc
     5821 ggttccgggt acaccgtggg cgttggtgat atcggaccac tcggcgattc ggtagacacc
     5881 gttcttgtgc tggtgcttga cagtgttgcc aatatctgcg aactttctgt cctcgaacag
     5941 gaagaaaccg tgcttaagag caagttcctt gagggggagc acagtgccgg cgtaggtgaa
     6001 gtcgtcaatg atgtcgatat gggtcttgat catgcacaca taaggtccga ccttatcggc
     6061 aagctcaatg agctccttgg tggtggtaac atccagagaa gcacacaggt tggttttctt
     6121 ggctgccacg agcttgagca ctcgagcggc aaaggcggac ttgtggacgt tagctcgagc
     6181 ttcgtaggag ggcattttgg tggtgaagag gagactgaaa taaatttagt ctgcagaact
     6241 ttttatcgga accttatctg gggcagtgaa gtatatgtta tggtaatagt tacgagttag
     6301 ttgaacttat agatagactg gactatacgg ctatcggtcc aaattagaaa gaacgtcaat
     6361 ggctctctgg gcgtcgcctt tgccgacaaa aatgtgatca tgatgaaagc cagcaatgac
     6421 gttgcagctg ataacttcgt ataatgtatg ctatacgaac ggtacctcct cccccgccca
     6481 cgtgaaatcc attccaattc tgttacaggt cactaatacc atctaagtag ttgattcata
     6541 gtgactgcat atgttgtgtt ttacagtatt atgtagtctg ttttttatgc aaaatctaat
     6601 ttaatatatt gatatttata tcattttacg tttctcgttc agctttttta tactaacttg
     6661 agcgtaggga taacagggta atacggcgtc tcgctga
//
