# Supplementary material for: A DNA assembly toolkit to unlock the CRISPR/Cas9 potential for metabolic engineering
Source: Commun Biol. 2023 Aug 18;6:858. doi: 10.1038/s42003-023-05202-5 (PMC10439232; doi:10.1038/s42003-023-05202-5)
Supplement: Supplementary file 5 — Supplementary GenBank files [file 42003_2023_5202_MOESM5_ESM.zip › data_set/Native promoters (94 plasmids)/pProUA-FBA1.gb]

LOCUS       FBA1                    6497 bp ds-DNA     circular SYN 02-JAN-2022
DEFINITION  FBA1 in pCUA-.
SOURCE      synthetic DNA construct
  ORGANISM  synthetic DNA construct
REFERENCE   1  (bases 1 to 6497)
  AUTHORS   .
  TITLE     Direct Submission
  JOURNAL   Exported Sunday, Jan 2, 2022 from SnapGene Viewer 5.2.3 to Vector 
            NTI(R) format
            https://www.snapgene.com
COMMENT     Resistance markers: Ampicilin
            This file was created using tools provided by Twist Bioscience
COMMENT     VNTDATE|973382400|
COMMENT     VNTDBDATE|973382400|
COMMENT     VNTNAME|pProUA-FBA1|
FEATURES             Location/Qualifiers
     source          1..6497
                     /organism="FBA1 in pCUA-"
                     /label=source
     misc_feature    1..821
                     /label=insert
                     /label=nonstandard type: misc_feature_
                     /label=FBA1
     misc_feature    822..6497
                     /label=nonstandard type: misc_feature_
                     /label=vector_backbone-821-6497
     misc_feature    2335..3194
                     /label=nonstandard type: misc_feature_
                     /label=ampR
     misc_feature    3196..3299
                     /label=nonstandard type: misc_feature_
                     /label=AmpR_promoter
     misc_feature    3419..3990
                     /label=nonstandard type: misc_feature_
                     /label=colE1_high_copy
     misc_feature    4665..4763
                     /label=nonstandard type: misc_feature_
                     /label=attL1
     misc_feature    6231..6263
                     /label=nonstandard type: misc_feature_
                     /label=lox71
     misc_feature    6337..6459
                     /label=nonstandard type: misc_feature_
                     /label=attR1
     misc_feature    6337..6436
                     /label=nonstandard type: misc_feature_
                     /label=attR2
ORIGIN
        1 ggtctcaacg gaacaattgc cccggagaac acggccaggc cgcctagatg acaaattcaa
       61 caactcacag ctgactttct gccattgcca ctaggggggg gcctttttat atggccaagc
      121 caagctctcc acgtcggttg ggctgcaccc aacaataaat gggtagggtt gcaccaacaa
      181 agggatggga tggggggtag aagatacgag gataacgggg ctcaatggca caaataagaa
      241 cgaatactgc cattaagact cgtgatccag cgactgacac cattgcatca tctaagggcc
      301 tcaaaactac ctcggaactg ctgcgctgat ctggacacca cagaggttcc gagcacttta
      361 ggttgcacca aatgtcccac caggtgcagg cagaaaacgc tggaacagcg tgtacagttt
      421 gtcttagcaa aaagtgaagg cgctgaggtc gagcagggtg gtgtgacttg ttatagcctt
      481 tagagctgcg aaagcgcgta tggatttggc tcatcaggcc agattgaggg tctgtggaca
      541 catgtcatgt tagtgtactt caatcgcccc ctggatatag ccccgacaat aggccgtggc
      601 ctcatttttt tgccttccgc acatttccat tgctcggtac ccacaccttg cttctcctgc
      661 acttgccaac cttaatactg gtttacattg accaacatct tacaagcggg gggcttgtct
      721 agggtatata taaacagtgg ctctcccaat cggttgccag tctctttttt cctttctttc
      781 cccacagatt cgaaatctaa actacacatc acacaatggg agacctggtg agcaagcaga
      841 tcctgaagaa caccggcctg caggagatca tgagcttcaa ggtgaacctg gagggcgtgg
      901 tgaacaacca cgttttcacc atggagggct gcggcaaggg caacatcctg ttcggcaacc
      961 agctggtgca gatccgcgtg accaagggcg cccccctgcc cttcgccttc gacatcctga
     1021 gccccgcctt ccagtacggc aaccgcacct tcaccaagta ccccgaggac atcagcgact
     1081 tcttcatcca gagcttccct gctggattcg tgtacgagcg caccctgcgc tacgaggacg
     1141 gaggactggt ggagatccgc agcgacatca acctgatcga ggagatgttc gtgtaccgcg
     1201 tggagtacaa gggccgcaac ttccccaacg acggccccgt gatgaagaaa accatcaccg
     1261 gcctgcagcc cagcttcgag gtggtgtaca tgaacgacgg cgtgctggtg ggccaggtga
     1321 tcctggtgta ccgcctgaac agcggcaagt tctacagctg ccacatgcgc accctgatga
     1381 agtctaaggg cgtggtgaag gacttccccg agtaccactt catccagcac cgcctggaaa
     1441 agacctacgt ggaggacggc ggcttcgtgg agcagcacga gactgccatc gcccagctga
     1501 ccagcctggg caagcccctg ggcagcctgc acgagtgggt gtaatctagt gtctgtggta
     1561 tctaagctat ttatcactct ttacaacttc tacctcaact atctacttta ataaatgaat
     1621 atcgtttatt ctctatgatt actgtatatg cgttcctcta agacagagtc caaggagacg
     1681 gagtactagc aggtgtaaga agttggtgaa aacatttacg cctaacgcat tgctttttca
     1741 gccttctctt attgtgatgc tcctttcccg tttttttttt tgttttctgc tataaaaaga
     1801 cctgctttct ttttctttgt gcgtggcagc catggcggct atctgtgtat acgcgaataa
     1861 ataatatatt gtaggacgtt gcagacgaca gagcactcct ggggacctca acgaccggtt
     1921 ctcgtatctt tgactctctc tctatcgact gtactactac tactgagcca tgggccaacc
     1981 agttgagctc agattctgta ttacgagttg aaaccataag aggatcaaga tggagcacga
     2041 taccatttgg aaagatataa ctaagcaccc tttagctgtg gatcacagtc tcaagctttc
     2101 gtacctggaa tttcttttgg cggaacggat agcttctcgg taaccagaga gtacgttgat
     2161 ctccaaactc gatcttcaac acgcccacct tttggaactt gtctgtctcc acctttgcac
     2221 gtttaaacgc ggccgctgcg gattatcaaa aaggatcttc acctagatcc ttttaaatta
     2281 aaaatgaagt tttaaataaa tctaaagtat atatgagtaa acttggtctg acagttacca
     2341 atgcttaatc agtgaggcac ctatctcagc gatctgtcta tttcgttcat ccatagttgc
     2401 ctgactcccc gtcgtgtaga taactacgat acgggagggc ttaccatctg gccccagtgc
     2461 tgcaatgata ccgcgggacc cacgctcacc ggctccagat ttatcagcaa taaaccagcc
     2521 agccggaagg gccgagcgca gaagtggtcc tgcaacttta tccgcctcca tccagtctat
     2581 taattgttgc cgggaagcta gagtaagtag ttcgccagtt aatagtttgc gcaacgttgt
     2641 tgccattgct acaggcatcg tggtgtcacg ctcgtcgttt ggtatggctt cattcagctc
     2701 cggttcccaa cgatcaaggc gagttacatg atcccccatg ttgtgcaaaa aagcggttag
     2761 ctccttcggt cctccgatcg ttgtcagaag taagttggcc gcagtgttat cactcatggt
     2821 tatggcagca ctgcataatt ctcttactgt catgccatcc gtaagatgct tttctgtgac
     2881 tggtgagtac tcaaccaagt cattctgaga atagtgtatg cggcgaccga gttgctcttg
     2941 cccggcgtca atacgggata ataccgcgcc acatagcaga actttaaaag tgctcatcat
     3001 tggaaaacgt tcttcggggc gaaaactctc aaggatctta ccgctgttga gatccagttc
     3061 gatgtaaccc actcgtgcac ccaactgatc ttcagcatct tttactttca ccagcgtttc
     3121 tgggtgagca aaaacaggaa ggcaaaatgc cgcaaaaaag ggaataaggg cgacacggaa
     3181 atgttgaata ctcatactct tcctttttca atattattga agcatttatc agggttattg
     3241 tctcatgagc ggatacatat ttgaatgtat ttagaaaaat aaacaaatag gggttccgcg
     3301 cacatttccc cgaaaagtgc cacctgtcat gaccaaaatc ccttaacgtg agttttcgtt
     3361 ccactgagcg tcagaccccg tagaaaagat caaaggatct tcttgagatc ctttttttct
     3421 gcgcgtaatc tgctgcttgc aaacaaaaaa accaccgcta ccagcggtgg tttgtttgcc
     3481 ggatcaagag ctaccaactc tttttccgaa ggtaactggc ttcagcagag cgcagatacc
     3541 aaatactgtt cttctagtgt agccgtagtt aggccaccac ttcaagaact ctgtagcacc
     3601 gcctacatac ctcgctctgc taatcctgtt accagtggct gctgccagtg gcgataagtc
     3661 gtgtcttacc gggttggact caagacgata gttaccggat aaggcgcagc ggtcgggctg
     3721 aacggggggt tcgtgcacac agcccagctt ggagcgaacg acctacaccg aactgagata
     3781 cctacagcgt gagctatgag aaagcgccac gcttcccgaa gggagaaagg cggacaggta
     3841 tccggtaagc ggcagggtcg gaacaggaga gcgcacgagg gagcttccag ggggaaacgc
     3901 ctggtatctt tatagtcctg tcgggtttcg ccacctctga cttgagcgtc gatttttgtg
     3961 atgctcgtca ggggggcgga gcctatggaa aaacgccagc aacgcggcct ttttacggtt
     4021 cctggccttt tgctggcctt ttgctcacat gttctttcct gcgttatccc ctgattctgt
     4081 ggataaccgt gcctgcggcc gcgtttaaac acgccagact tggtttatta cgaggtctga
     4141 cgagctacaa cgctacaact gcggtatttg gctctatgta ttgcaacttc tactactgta
     4201 cgcaaaaaag aaactaggct gcaatgaggt tgacattttt ttgatgtggg tataattcgg
     4261 ctcatgcctt tgtagtcacg tcaatatatt tctgcactac agtatgatat atgctcattt
     4321 attgatattt cggtcgcgtt ctcgagtcag tgtgcgtact ttctgcgtcc tgtatttttt
     4381 catgtagagt gggaacacga gcaatgtttc acaagacgag aatgaacagc ccgatgtacc
     4441 tccgagttcg gtcagtctgt tattattcac gctggaaatg ccctcttggc acgtatttac
     4501 gggcatggat ctgacgaact tgcctggcaa cgtagcgaga ctacaactgc ttgttggtcc
     4561 gatacgattc agaactacta ctgacaggaa agttccgttt gaggagctaa ttggctctac
     4621 cgatagtcta cacctgctag taggtaggga taacagggta atgaagcctg cttttttata
     4681 ctaagttggc attataaaaa agcattgctt atcaatttgt tgcaacgaac aggtcactat
     4741 cagtcaaaat aaaatcatta tttgatttca cttcccatag tactttttga ccacctcccc
     4801 cacccccccc ctctctaccg ttcgtataat gtatgctata cgaagttatt gtgactgggg
     4861 atgtagttga gaataagtca tacacaagtc agctttcttc aagcctcata taagtataag
     4921 tagttcaatc gtattagcta cttgtaccca gcatctccgt atcgagaaac acaacaacac
     4981 gccccattgg acagatcatg cggatacaca ggttgtgcag tatcatacat actcgatcag
     5041 acaggtcgtc tgaccatcat acaagctgaa caagcgctcc atacttgcac gctctctata
     5101 tacacagtta aattacatat ccatagtcta acctctaaca gttaatcttc tggtaagcct
     5161 cccagccagc cttctggtat cgcttggcct cctcaatagg atctcggttc tggccgtaca
     5221 gacctcggcc gacaattatg atatccgttc cggtagacat gacatcctca acagttcggt
     5281 actgctgtcc gagagcgtca cccttgtcgt caagacccac cccgggggtc agaataagcc
     5341 agtcctcaga gtcgccctta ggtcggttct gggcaatgaa gccaaccaca aactcggggt
     5401 cggatcgggc aagctcaatg gtctgcttgg agtactcgcc agtggccaga gagcccttgc
     5461 aagacagctc ggccagcatg agcagacctc tggccagctt ctcgttggga gaggggacca
     5521 ggaactcctt gtactcggag ttctcgtagt cagacacgtc ctccttcttc tgctcagaga
     5581 cagtttcctc ggcaccagct cgcaggccag caatgattcc ggttccgggt acaccgtggg
     5641 cgttggtgat atcggaccac tcggcgattc ggtagacacc gttcttgtgc tggtgcttga
     5701 cagtgttgcc aatatctgcg aactttctgt cctcgaacag gaagaaaccg tgcttaagag
     5761 caagttcctt gagggggagc acagtgccgg cgtaggtgaa gtcgtcaatg atgtcgatat
     5821 gggtcttgat catgcacaca taaggtccga ccttatcggc aagctcaatg agctccttgg
     5881 tggtggtaac atccagagaa gcacacaggt tggttttctt ggctgccacg agcttgagca
     5941 ctcgagcggc aaaggcggac ttgtggacgt tagctcgagc ttcgtaggag ggcattttgg
     6001 tggtgaagag gagactgaaa taaatttagt ctgcagaact ttttatcgga accttatctg
     6061 gggcagtgaa gtatatgtta tggtaatagt tacgagttag ttgaacttat agatagactg
     6121 gactatacgg ctatcggtcc aaattagaaa gaacgtcaat ggctctctgg gcgtcgcctt
     6181 tgccgacaaa aatgtgatca tgatgaaagc cagcaatgac gttgcagctg ataacttcgt
     6241 ataatgtatg ctatacgaac ggtacctcct cccccgccca cgtgaaatcc attccaattc
     6301 tgttacaggt cactaatacc atctaagtag ttgattcata gtgactgcat atgttgtgtt
     6361 ttacagtatt atgtagtctg ttttttatgc aaaatctaat ttaatatatt gatatttata
     6421 tcattttacg tttctcgttc agctttttta tactaacttg agcgtaggga taacagggta
     6481 atacggcgtc tcgctga
//
