# Supplementary material for: A DNA assembly toolkit to unlock the CRISPR/Cas9 potential for metabolic engineering
Source: Commun Biol. 2023 Aug 18;6:858. doi: 10.1038/s42003-023-05202-5 (PMC10439232; doi:10.1038/s42003-023-05202-5)
Supplement: Supplementary file 5 — Supplementary GenBank files [file 42003_2023_5202_MOESM5_ESM.zip › data_set/Native promoters (94 plasmids)/pProUA-hCMV.gb]

LOCUS       hCMV                    5989 bp ds-DNA     circular SYN 01-JAN-2022
DEFINITION  hCMV in pCUA-.
SOURCE      synthetic DNA construct
  ORGANISM  synthetic DNA construct
REFERENCE   1  (bases 1 to 5989)
  AUTHORS   .
  TITLE     Direct Submission
  JOURNAL   Exported Saturday, Jan 1, 2022 from SnapGene Viewer 5.2.3 to Vector 
            NTI(R) format
            https://www.snapgene.com
COMMENT     Resistance markers: Ampicilin
            This file was created using tools provided by Twist Bioscience
COMMENT     VNTDATE|973296000|
COMMENT     VNTDBDATE|973296000|
COMMENT     VNTNAME|pProUA-hCMV|
FEATURES             Location/Qualifiers
     source          1..5989
                     /organism="hCMV in pCUA-"
                     /label=source
     misc_feature    1..313
                     /label=insert
                     /label=nonstandard type: misc_feature_
                     /label=hCMV
     misc_feature    314..5989
                     /label=nonstandard type: misc_feature_
                     /label=vector_backbone-313-5989
     misc_feature    1827..2686
                     /label=nonstandard type: misc_feature_
                     /label=ampR
     misc_feature    2688..2791
                     /label=nonstandard type: misc_feature_
                     /label=AmpR_promoter
     misc_feature    2911..3482
                     /label=nonstandard type: misc_feature_
                     /label=colE1_high_copy
     misc_feature    4157..4255
                     /label=nonstandard type: misc_feature_
                     /label=attL1
     misc_feature    5723..5755
                     /label=nonstandard type: misc_feature_
                     /label=lox71
     misc_feature    5829..5951
                     /label=nonstandard type: misc_feature_
                     /label=attR1
     misc_feature    5829..5928
                     /label=nonstandard type: misc_feature_
                     /label=attR2
ORIGIN
        1 ggtctcaacg gatggcccgc ctggcattat gcccagtaca tgaccttatg ggactttcct
       61 acttggcagt acatctacgt attagtcatc gctattacca tggtgatgcg gttttggcag
      121 tacatcaatg ggcgtggata gcggtttgac tcacggggat ttccaagtct ccaccccatt
      181 gacgtcaatg ggagtttgtt ttggcaccaa aatcaacggg actttccaaa atgtcgtaac
      241 aactccgccc cattgacgca aatgggcggt aggcgtgtac ggtgggaggt ctatataagc
      301 agagctaatg ggagacctgg tgagcaagca gatcctgaag aacaccggcc tgcaggagat
      361 catgagcttc aaggtgaacc tggagggcgt ggtgaacaac cacgttttca ccatggaggg
      421 ctgcggcaag ggcaacatcc tgttcggcaa ccagctggtg cagatccgcg tgaccaaggg
      481 cgcccccctg cccttcgcct tcgacatcct gagccccgcc ttccagtacg gcaaccgcac
      541 cttcaccaag taccccgagg acatcagcga cttcttcatc cagagcttcc ctgctggatt
      601 cgtgtacgag cgcaccctgc gctacgagga cggaggactg gtggagatcc gcagcgacat
      661 caacctgatc gaggagatgt tcgtgtaccg cgtggagtac aagggccgca acttccccaa
      721 cgacggcccc gtgatgaaga aaaccatcac cggcctgcag cccagcttcg aggtggtgta
      781 catgaacgac ggcgtgctgg tgggccaggt gatcctggtg taccgcctga acagcggcaa
      841 gttctacagc tgccacatgc gcaccctgat gaagtctaag ggcgtggtga aggacttccc
      901 cgagtaccac ttcatccagc accgcctgga aaagacctac gtggaggacg gcggcttcgt
      961 ggagcagcac gagactgcca tcgcccagct gaccagcctg ggcaagcccc tgggcagcct
     1021 gcacgagtgg gtgtaatcta gtgtctgtgg tatctaagct atttatcact ctttacaact
     1081 tctacctcaa ctatctactt taataaatga atatcgttta ttctctatga ttactgtata
     1141 tgcgttcctc taagacagag tccaaggaga cggagtacta gcaggtgtaa gaagttggtg
     1201 aaaacattta cgcctaacgc attgcttttt cagccttctc ttattgtgat gctcctttcc
     1261 cgtttttttt tttgttttct gctataaaaa gacctgcttt ctttttcttt gtgcgtggca
     1321 gccatggcgg ctatctgtgt atacgcgaat aaataatata ttgtaggacg ttgcagacga
     1381 cagagcactc ctggggacct caacgaccgg ttctcgtatc tttgactctc tctctatcga
     1441 ctgtactact actactgagc catgggccaa ccagttgagc tcagattctg tattacgagt
     1501 tgaaaccata agaggatcaa gatggagcac gataccattt ggaaagatat aactaagcac
     1561 cctttagctg tggatcacag tctcaagctt tcgtacctgg aatttctttt ggcggaacgg
     1621 atagcttctc ggtaaccaga gagtacgttg atctccaaac tcgatcttca acacgcccac
     1681 cttttggaac ttgtctgtct ccacctttgc acgtttaaac gcggccgctg cggattatca
     1741 aaaaggatct tcacctagat ccttttaaat taaaaatgaa gttttaaata aatctaaagt
     1801 atatatgagt aaacttggtc tgacagttac caatgcttaa tcagtgaggc acctatctca
     1861 gcgatctgtc tatttcgttc atccatagtt gcctgactcc ccgtcgtgta gataactacg
     1921 atacgggagg gcttaccatc tggccccagt gctgcaatga taccgcggga cccacgctca
     1981 ccggctccag atttatcagc aataaaccag ccagccggaa gggccgagcg cagaagtggt
     2041 cctgcaactt tatccgcctc catccagtct attaattgtt gccgggaagc tagagtaagt
     2101 agttcgccag ttaatagttt gcgcaacgtt gttgccattg ctacaggcat cgtggtgtca
     2161 cgctcgtcgt ttggtatggc ttcattcagc tccggttccc aacgatcaag gcgagttaca
     2221 tgatccccca tgttgtgcaa aaaagcggtt agctccttcg gtcctccgat cgttgtcaga
     2281 agtaagttgg ccgcagtgtt atcactcatg gttatggcag cactgcataa ttctcttact
     2341 gtcatgccat ccgtaagatg cttttctgtg actggtgagt actcaaccaa gtcattctga
     2401 gaatagtgta tgcggcgacc gagttgctct tgcccggcgt caatacggga taataccgcg
     2461 ccacatagca gaactttaaa agtgctcatc attggaaaac gttcttcggg gcgaaaactc
     2521 tcaaggatct taccgctgtt gagatccagt tcgatgtaac ccactcgtgc acccaactga
     2581 tcttcagcat cttttacttt caccagcgtt tctgggtgag caaaaacagg aaggcaaaat
     2641 gccgcaaaaa agggaataag ggcgacacgg aaatgttgaa tactcatact cttccttttt
     2701 caatattatt gaagcattta tcagggttat tgtctcatga gcggatacat atttgaatgt
     2761 atttagaaaa ataaacaaat aggggttccg cgcacatttc cccgaaaagt gccacctgtc
     2821 atgaccaaaa tcccttaacg tgagttttcg ttccactgag cgtcagaccc cgtagaaaag
     2881 atcaaaggat cttcttgaga tccttttttt ctgcgcgtaa tctgctgctt gcaaacaaaa
     2941 aaaccaccgc taccagcggt ggtttgtttg ccggatcaag agctaccaac tctttttccg
     3001 aaggtaactg gcttcagcag agcgcagata ccaaatactg ttcttctagt gtagccgtag
     3061 ttaggccacc acttcaagaa ctctgtagca ccgcctacat acctcgctct gctaatcctg
     3121 ttaccagtgg ctgctgccag tggcgataag tcgtgtctta ccgggttgga ctcaagacga
     3181 tagttaccgg ataaggcgca gcggtcgggc tgaacggggg gttcgtgcac acagcccagc
     3241 ttggagcgaa cgacctacac cgaactgaga tacctacagc gtgagctatg agaaagcgcc
     3301 acgcttcccg aagggagaaa ggcggacagg tatccggtaa gcggcagggt cggaacagga
     3361 gagcgcacga gggagcttcc agggggaaac gcctggtatc tttatagtcc tgtcgggttt
     3421 cgccacctct gacttgagcg tcgatttttg tgatgctcgt caggggggcg gagcctatgg
     3481 aaaaacgcca gcaacgcggc ctttttacgg ttcctggcct tttgctggcc ttttgctcac
     3541 atgttctttc ctgcgttatc ccctgattct gtggataacc gtgcctgcgg ccgcgtttaa
     3601 acacgccaga cttggtttat tacgaggtct gacgagctac aacgctacaa ctgcggtatt
     3661 tggctctatg tattgcaact tctactactg tacgcaaaaa agaaactagg ctgcaatgag
     3721 gttgacattt ttttgatgtg ggtataattc ggctcatgcc tttgtagtca cgtcaatata
     3781 tttctgcact acagtatgat atatgctcat ttattgatat ttcggtcgcg ttctcgagtc
     3841 agtgtgcgta ctttctgcgt cctgtatttt ttcatgtaga gtgggaacac gagcaatgtt
     3901 tcacaagacg agaatgaaca gcccgatgta cctccgagtt cggtcagtct gttattattc
     3961 acgctggaaa tgccctcttg gcacgtattt acgggcatgg atctgacgaa cttgcctggc
     4021 aacgtagcga gactacaact gcttgttggt ccgatacgat tcagaactac tactgacagg
     4081 aaagttccgt ttgaggagct aattggctct accgatagtc tacacctgct agtaggtagg
     4141 gataacaggg taatgaagcc tgctttttta tactaagttg gcattataaa aaagcattgc
     4201 ttatcaattt gttgcaacga acaggtcact atcagtcaaa ataaaatcat tatttgattt
     4261 cacttcccat agtacttttt gaccacctcc cccacccccc ccctctctac cgttcgtata
     4321 atgtatgcta tacgaagtta ttgtgactgg ggatgtagtt gagaataagt catacacaag
     4381 tcagctttct tcaagcctca tataagtata agtagttcaa tcgtattagc tacttgtacc
     4441 cagcatctcc gtatcgagaa acacaacaac acgccccatt ggacagatca tgcggataca
     4501 caggttgtgc agtatcatac atactcgatc agacaggtcg tctgaccatc atacaagctg
     4561 aacaagcgct ccatacttgc acgctctcta tatacacagt taaattacat atccatagtc
     4621 taacctctaa cagttaatct tctggtaagc ctcccagcca gccttctggt atcgcttggc
     4681 ctcctcaata ggatctcggt tctggccgta cagacctcgg ccgacaatta tgatatccgt
     4741 tccggtagac atgacatcct caacagttcg gtactgctgt ccgagagcgt cacccttgtc
     4801 gtcaagaccc accccggggg tcagaataag ccagtcctca gagtcgccct taggtcggtt
     4861 ctgggcaatg aagccaacca caaactcggg gtcggatcgg gcaagctcaa tggtctgctt
     4921 ggagtactcg ccagtggcca gagagccctt gcaagacagc tcggccagca tgagcagacc
     4981 tctggccagc ttctcgttgg gagaggggac caggaactcc ttgtactcgg agttctcgta
     5041 gtcagacacg tcctccttct tctgctcaga gacagtttcc tcggcaccag ctcgcaggcc
     5101 agcaatgatt ccggttccgg gtacaccgtg ggcgttggtg atatcggacc actcggcgat
     5161 tcggtagaca ccgttcttgt gctggtgctt gacagtgttg ccaatatctg cgaactttct
     5221 gtcctcgaac aggaagaaac cgtgcttaag agcaagttcc ttgaggggga gcacagtgcc
     5281 ggcgtaggtg aagtcgtcaa tgatgtcgat atgggtcttg atcatgcaca cataaggtcc
     5341 gaccttatcg gcaagctcaa tgagctcctt ggtggtggta acatccagag aagcacacag
     5401 gttggttttc ttggctgcca cgagcttgag cactcgagcg gcaaaggcgg acttgtggac
     5461 gttagctcga gcttcgtagg agggcatttt ggtggtgaag aggagactga aataaattta
     5521 gtctgcagaa ctttttatcg gaaccttatc tggggcagtg aagtatatgt tatggtaata
     5581 gttacgagtt agttgaactt atagatagac tggactatac ggctatcggt ccaaattaga
     5641 aagaacgtca atggctctct gggcgtcgcc tttgccgaca aaaatgtgat catgatgaaa
     5701 gccagcaatg acgttgcagc tgataacttc gtataatgta tgctatacga acggtacctc
     5761 ctcccccgcc cacgtgaaat ccattccaat tctgttacag gtcactaata ccatctaagt
     5821 agttgattca tagtgactgc atatgttgtg ttttacagta ttatgtagtc tgttttttat
     5881 gcaaaatcta atttaatata ttgatattta tatcatttta cgtttctcgt tcagcttttt
     5941 tatactaact tgagcgtagg gataacaggg taatacggcg tctcgctga
//
