# Supplementary material for: A DNA assembly toolkit to unlock the CRISPR/Cas9 potential for metabolic engineering
Source: Commun Biol. 2023 Aug 18;6:858. doi: 10.1038/s42003-023-05202-5 (PMC10439232; doi:10.1038/s42003-023-05202-5)
Supplement: Supplementary file 5 — Supplementary GenBank files [file 42003_2023_5202_MOESM5_ESM.zip › data_set/Native promoters (94 plasmids)/pProUA-HTB1.gb]

LOCUS       H2B                     6409 bp ds-DNA     circular SYN 01-JAN-2022
DEFINITION  H2B in pCUA-.
SOURCE      synthetic DNA construct
  ORGANISM  synthetic DNA construct
REFERENCE   1  (bases 1 to 6409)
  AUTHORS   .
  TITLE     Direct Submission
  JOURNAL   Exported Saturday, Jan 1, 2022 from SnapGene Viewer 5.2.3 to Vector 
            NTI(R) format
            https://www.snapgene.com
COMMENT     Resistance markers: Ampicilin
            This file was created using tools provided by Twist Bioscience
COMMENT     VNTDATE|973296000|
COMMENT     VNTDBDATE|973296000|
COMMENT     VNTNAME|pProUA-HTB1|
FEATURES             Location/Qualifiers
     source          1..6409
                     /organism="H2B in pCUA-"
                     /label=source
     misc_feature    1..733
                     /label=insert
                     /label=nonstandard type: misc_feature_
                     /label=HTB1
     misc_feature    734..6409
                     /label=nonstandard type: misc_feature_
                     /label=vector_backbone-733-6409
     misc_feature    2247..3106
                     /label=nonstandard type: misc_feature_
                     /label=ampR
     misc_feature    3108..3211
                     /label=nonstandard type: misc_feature_
                     /label=AmpR_promoter
     misc_feature    3331..3902
                     /label=nonstandard type: misc_feature_
                     /label=colE1_high_copy
     misc_feature    4577..4675
                     /label=nonstandard type: misc_feature_
                     /label=attL1
     misc_feature    6143..6175
                     /label=nonstandard type: misc_feature_
                     /label=lox71
     misc_feature    6249..6371
                     /label=nonstandard type: misc_feature_
                     /label=attR1
     misc_feature    6249..6348
                     /label=nonstandard type: misc_feature_
                     /label=attR2
ORIGIN
        1 ggtctcaacg gtgtgtgttg ttgttgttgt tagataaaag tgttagtgag gagtggaaat
       61 aaaagtgatt ttatttcgca gattgtgcac ttgaattggt tgtggaatga aaagggtaga
      121 aagaggggga cacgagcagg tatatataag tttggggggc gtgaggaagg gtggcgcacg
      181 gtagcttggg ggttcaatgt tatttcctgt ttggtgcacg tggaatgtaa tgttgggagg
      241 gggttaccgc caggagtctg tgtgttacgt gttgatgcgt ggtgttgcta tcaactgcta
      301 tcaggtttct ttgtctcgtc atttcctatt tgggacagtg gtgggaatac ttttgatgca
      361 gctctaaatg ccatagtatg cgtggcgctg taatttggga gaaatggagc ctattgtgct
      421 cgcgttggga gtttgtgcgt cgtgctgtaa aatttacact cctctgcata tcagagaacg
      481 gctgttagcg attaaggttc tatccaaagt cacctggcta gcacgcccaa aactcccaat
      541 tgtgcataca ccatggccac gcacgtcgag tctaacccac atcgtgcaca aatccattca
      601 caggacaaaa gttattataa ataacccccc ctccccatca catcaccttc tttcgataca
      661 cacctttatc atccgcctca aatcgagata aaagttacac actttcaacc aacacacaca
      721 gaacacaatg ggagacctgg tgagcaagca gatcctgaag aacaccggcc tgcaggagat
      781 catgagcttc aaggtgaacc tggagggcgt ggtgaacaac cacgttttca ccatggaggg
      841 ctgcggcaag ggcaacatcc tgttcggcaa ccagctggtg cagatccgcg tgaccaaggg
      901 cgcccccctg cccttcgcct tcgacatcct gagccccgcc ttccagtacg gcaaccgcac
      961 cttcaccaag taccccgagg acatcagcga cttcttcatc cagagcttcc ctgctggatt
     1021 cgtgtacgag cgcaccctgc gctacgagga cggaggactg gtggagatcc gcagcgacat
     1081 caacctgatc gaggagatgt tcgtgtaccg cgtggagtac aagggccgca acttccccaa
     1141 cgacggcccc gtgatgaaga aaaccatcac cggcctgcag cccagcttcg aggtggtgta
     1201 catgaacgac ggcgtgctgg tgggccaggt gatcctggtg taccgcctga acagcggcaa
     1261 gttctacagc tgccacatgc gcaccctgat gaagtctaag ggcgtggtga aggacttccc
     1321 cgagtaccac ttcatccagc accgcctgga aaagacctac gtggaggacg gcggcttcgt
     1381 ggagcagcac gagactgcca tcgcccagct gaccagcctg ggcaagcccc tgggcagcct
     1441 gcacgagtgg gtgtaatcta gtgtctgtgg tatctaagct atttatcact ctttacaact
     1501 tctacctcaa ctatctactt taataaatga atatcgttta ttctctatga ttactgtata
     1561 tgcgttcctc taagacagag tccaaggaga cggagtacta gcaggtgtaa gaagttggtg
     1621 aaaacattta cgcctaacgc attgcttttt cagccttctc ttattgtgat gctcctttcc
     1681 cgtttttttt tttgttttct gctataaaaa gacctgcttt ctttttcttt gtgcgtggca
     1741 gccatggcgg ctatctgtgt atacgcgaat aaataatata ttgtaggacg ttgcagacga
     1801 cagagcactc ctggggacct caacgaccgg ttctcgtatc tttgactctc tctctatcga
     1861 ctgtactact actactgagc catgggccaa ccagttgagc tcagattctg tattacgagt
     1921 tgaaaccata agaggatcaa gatggagcac gataccattt ggaaagatat aactaagcac
     1981 cctttagctg tggatcacag tctcaagctt tcgtacctgg aatttctttt ggcggaacgg
     2041 atagcttctc ggtaaccaga gagtacgttg atctccaaac tcgatcttca acacgcccac
     2101 cttttggaac ttgtctgtct ccacctttgc acgtttaaac gcggccgctg cggattatca
     2161 aaaaggatct tcacctagat ccttttaaat taaaaatgaa gttttaaata aatctaaagt
     2221 atatatgagt aaacttggtc tgacagttac caatgcttaa tcagtgaggc acctatctca
     2281 gcgatctgtc tatttcgttc atccatagtt gcctgactcc ccgtcgtgta gataactacg
     2341 atacgggagg gcttaccatc tggccccagt gctgcaatga taccgcggga cccacgctca
     2401 ccggctccag atttatcagc aataaaccag ccagccggaa gggccgagcg cagaagtggt
     2461 cctgcaactt tatccgcctc catccagtct attaattgtt gccgggaagc tagagtaagt
     2521 agttcgccag ttaatagttt gcgcaacgtt gttgccattg ctacaggcat cgtggtgtca
     2581 cgctcgtcgt ttggtatggc ttcattcagc tccggttccc aacgatcaag gcgagttaca
     2641 tgatccccca tgttgtgcaa aaaagcggtt agctccttcg gtcctccgat cgttgtcaga
     2701 agtaagttgg ccgcagtgtt atcactcatg gttatggcag cactgcataa ttctcttact
     2761 gtcatgccat ccgtaagatg cttttctgtg actggtgagt actcaaccaa gtcattctga
     2821 gaatagtgta tgcggcgacc gagttgctct tgcccggcgt caatacggga taataccgcg
     2881 ccacatagca gaactttaaa agtgctcatc attggaaaac gttcttcggg gcgaaaactc
     2941 tcaaggatct taccgctgtt gagatccagt tcgatgtaac ccactcgtgc acccaactga
     3001 tcttcagcat cttttacttt caccagcgtt tctgggtgag caaaaacagg aaggcaaaat
     3061 gccgcaaaaa agggaataag ggcgacacgg aaatgttgaa tactcatact cttccttttt
     3121 caatattatt gaagcattta tcagggttat tgtctcatga gcggatacat atttgaatgt
     3181 atttagaaaa ataaacaaat aggggttccg cgcacatttc cccgaaaagt gccacctgtc
     3241 atgaccaaaa tcccttaacg tgagttttcg ttccactgag cgtcagaccc cgtagaaaag
     3301 atcaaaggat cttcttgaga tccttttttt ctgcgcgtaa tctgctgctt gcaaacaaaa
     3361 aaaccaccgc taccagcggt ggtttgtttg ccggatcaag agctaccaac tctttttccg
     3421 aaggtaactg gcttcagcag agcgcagata ccaaatactg ttcttctagt gtagccgtag
     3481 ttaggccacc acttcaagaa ctctgtagca ccgcctacat acctcgctct gctaatcctg
     3541 ttaccagtgg ctgctgccag tggcgataag tcgtgtctta ccgggttgga ctcaagacga
     3601 tagttaccgg ataaggcgca gcggtcgggc tgaacggggg gttcgtgcac acagcccagc
     3661 ttggagcgaa cgacctacac cgaactgaga tacctacagc gtgagctatg agaaagcgcc
     3721 acgcttcccg aagggagaaa ggcggacagg tatccggtaa gcggcagggt cggaacagga
     3781 gagcgcacga gggagcttcc agggggaaac gcctggtatc tttatagtcc tgtcgggttt
     3841 cgccacctct gacttgagcg tcgatttttg tgatgctcgt caggggggcg gagcctatgg
     3901 aaaaacgcca gcaacgcggc ctttttacgg ttcctggcct tttgctggcc ttttgctcac
     3961 atgttctttc ctgcgttatc ccctgattct gtggataacc gtgcctgcgg ccgcgtttaa
     4021 acacgccaga cttggtttat tacgaggtct gacgagctac aacgctacaa ctgcggtatt
     4081 tggctctatg tattgcaact tctactactg tacgcaaaaa agaaactagg ctgcaatgag
     4141 gttgacattt ttttgatgtg ggtataattc ggctcatgcc tttgtagtca cgtcaatata
     4201 tttctgcact acagtatgat atatgctcat ttattgatat ttcggtcgcg ttctcgagtc
     4261 agtgtgcgta ctttctgcgt cctgtatttt ttcatgtaga gtgggaacac gagcaatgtt
     4321 tcacaagacg agaatgaaca gcccgatgta cctccgagtt cggtcagtct gttattattc
     4381 acgctggaaa tgccctcttg gcacgtattt acgggcatgg atctgacgaa cttgcctggc
     4441 aacgtagcga gactacaact gcttgttggt ccgatacgat tcagaactac tactgacagg
     4501 aaagttccgt ttgaggagct aattggctct accgatagtc tacacctgct agtaggtagg
     4561 gataacaggg taatgaagcc tgctttttta tactaagttg gcattataaa aaagcattgc
     4621 ttatcaattt gttgcaacga acaggtcact atcagtcaaa ataaaatcat tatttgattt
     4681 cacttcccat agtacttttt gaccacctcc cccacccccc ccctctctac cgttcgtata
     4741 atgtatgcta tacgaagtta ttgtgactgg ggatgtagtt gagaataagt catacacaag
     4801 tcagctttct tcaagcctca tataagtata agtagttcaa tcgtattagc tacttgtacc
     4861 cagcatctcc gtatcgagaa acacaacaac acgccccatt ggacagatca tgcggataca
     4921 caggttgtgc agtatcatac atactcgatc agacaggtcg tctgaccatc atacaagctg
     4981 aacaagcgct ccatacttgc acgctctcta tatacacagt taaattacat atccatagtc
     5041 taacctctaa cagttaatct tctggtaagc ctcccagcca gccttctggt atcgcttggc
     5101 ctcctcaata ggatctcggt tctggccgta cagacctcgg ccgacaatta tgatatccgt
     5161 tccggtagac atgacatcct caacagttcg gtactgctgt ccgagagcgt cacccttgtc
     5221 gtcaagaccc accccggggg tcagaataag ccagtcctca gagtcgccct taggtcggtt
     5281 ctgggcaatg aagccaacca caaactcggg gtcggatcgg gcaagctcaa tggtctgctt
     5341 ggagtactcg ccagtggcca gagagccctt gcaagacagc tcggccagca tgagcagacc
     5401 tctggccagc ttctcgttgg gagaggggac caggaactcc ttgtactcgg agttctcgta
     5461 gtcagacacg tcctccttct tctgctcaga gacagtttcc tcggcaccag ctcgcaggcc
     5521 agcaatgatt ccggttccgg gtacaccgtg ggcgttggtg atatcggacc actcggcgat
     5581 tcggtagaca ccgttcttgt gctggtgctt gacagtgttg ccaatatctg cgaactttct
     5641 gtcctcgaac aggaagaaac cgtgcttaag agcaagttcc ttgaggggga gcacagtgcc
     5701 ggcgtaggtg aagtcgtcaa tgatgtcgat atgggtcttg atcatgcaca cataaggtcc
     5761 gaccttatcg gcaagctcaa tgagctcctt ggtggtggta acatccagag aagcacacag
     5821 gttggttttc ttggctgcca cgagcttgag cactcgagcg gcaaaggcgg acttgtggac
     5881 gttagctcga gcttcgtagg agggcatttt ggtggtgaag aggagactga aataaattta
     5941 gtctgcagaa ctttttatcg gaaccttatc tggggcagtg aagtatatgt tatggtaata
     6001 gttacgagtt agttgaactt atagatagac tggactatac ggctatcggt ccaaattaga
     6061 aagaacgtca atggctctct gggcgtcgcc tttgccgaca aaaatgtgat catgatgaaa
     6121 gccagcaatg acgttgcagc tgataacttc gtataatgta tgctatacga acggtacctc
     6181 ctcccccgcc cacgtgaaat ccattccaat tctgttacag gtcactaata ccatctaagt
     6241 agttgattca tagtgactgc atatgttgtg ttttacagta ttatgtagtc tgttttttat
     6301 gcaaaatcta atttaatata ttgatattta tatcatttta cgtttctcgt tcagcttttt
     6361 tatactaact tgagcgtagg gataacaggg taatacggcg tctcgctga
//
