# Supplementary material for: A DNA assembly toolkit to unlock the CRISPR/Cas9 potential for metabolic engineering
Source: Commun Biol. 2023 Aug 18;6:858. doi: 10.1038/s42003-023-05202-5 (PMC10439232; doi:10.1038/s42003-023-05202-5)
Supplement: Supplementary file 5 — Supplementary GenBank files [file 42003_2023_5202_MOESM5_ESM.zip › data_set/Native promoters (94 plasmids)/pProUA-LPD1.gb]

LOCUS       LPD1                    6235 bp ds-DNA     circular SYN 01-JAN-2022
DEFINITION  LPD1 in pCUA-.
SOURCE      synthetic DNA construct
  ORGANISM  synthetic DNA construct
REFERENCE   1  (bases 1 to 6235)
  AUTHORS   .
  TITLE     Direct Submission
  JOURNAL   Exported Saturday, Jan 1, 2022 from SnapGene Viewer 5.2.3 to Vector 
            NTI(R) format
            https://www.snapgene.com
COMMENT     Resistance markers: Ampicilin
            This file was created using tools provided by Twist Bioscience
COMMENT     VNTDATE|973296000|
COMMENT     VNTDBDATE|973296000|
COMMENT     VNTNAME|pProUA-LPD1|
FEATURES             Location/Qualifiers
     source          1..6235
                     /organism="LPD1 in pCUA-"
                     /label=source
     misc_feature    1..559
                     /label=insert
                     /label=nonstandard type: misc_feature_
                     /label=LPD1
     misc_feature    560..6235
                     /label=nonstandard type: misc_feature_
                     /label=vector_backbone-559-6235
     misc_feature    2073..2932
                     /label=nonstandard type: misc_feature_
                     /label=ampR
     misc_feature    2934..3037
                     /label=nonstandard type: misc_feature_
                     /label=AmpR_promoter
     misc_feature    3157..3728
                     /label=nonstandard type: misc_feature_
                     /label=colE1_high_copy
     misc_feature    4403..4501
                     /label=nonstandard type: misc_feature_
                     /label=attL1
     misc_feature    5969..6001
                     /label=nonstandard type: misc_feature_
                     /label=lox71
     misc_feature    6075..6197
                     /label=nonstandard type: misc_feature_
                     /label=attR1
     misc_feature    6075..6174
                     /label=nonstandard type: misc_feature_
                     /label=attR2
ORIGIN
        1 ggtctcaacg gttgatactg tattttttta attccttctc gtgtctgtct gtttgttgaa
       61 ttttttccct ctcatttacc ccattttccg cccgtccaac caacaaccgc tttttacggc
      121 tacaaccggg tattagcgca tttcacctaa aataagcttc cgttggctta aacagttttg
      181 actctctgcg attgctaagc accatcacgg ggtccgtgtg tctctacaga agagtatata
      241 tagacgggcg tgttccgcaa tgataggcca cgatcacaaa cacacacagt gagtatcttg
      301 tgcgccaatt cttaaacgcc accagcgccg ccctcagacc ctccgcgcga acacggacct
      361 gtcatagtgc acgtatgtac agtatgtact ggcaggagag tgtgtgaact caaatgtgac
      421 atttgccttt gactattgtt ccggacccaa caagagcagg gtaagtctgc tgcgaggagc
      481 gcacctacac agacgcatag tttaacaact cacccagacc cttccgaaat tcacacatat
      541 ttccaacacg acaatgggag acctggtgag caagcagatc ctgaagaaca ccggcctgca
      601 ggagatcatg agcttcaagg tgaacctgga gggcgtggtg aacaaccacg ttttcaccat
      661 ggagggctgc ggcaagggca acatcctgtt cggcaaccag ctggtgcaga tccgcgtgac
      721 caagggcgcc cccctgccct tcgccttcga catcctgagc cccgccttcc agtacggcaa
      781 ccgcaccttc accaagtacc ccgaggacat cagcgacttc ttcatccaga gcttccctgc
      841 tggattcgtg tacgagcgca ccctgcgcta cgaggacgga ggactggtgg agatccgcag
      901 cgacatcaac ctgatcgagg agatgttcgt gtaccgcgtg gagtacaagg gccgcaactt
      961 ccccaacgac ggccccgtga tgaagaaaac catcaccggc ctgcagccca gcttcgaggt
     1021 ggtgtacatg aacgacggcg tgctggtggg ccaggtgatc ctggtgtacc gcctgaacag
     1081 cggcaagttc tacagctgcc acatgcgcac cctgatgaag tctaagggcg tggtgaagga
     1141 cttccccgag taccacttca tccagcaccg cctggaaaag acctacgtgg aggacggcgg
     1201 cttcgtggag cagcacgaga ctgccatcgc ccagctgacc agcctgggca agcccctggg
     1261 cagcctgcac gagtgggtgt aatctagtgt ctgtggtatc taagctattt atcactcttt
     1321 acaacttcta cctcaactat ctactttaat aaatgaatat cgtttattct ctatgattac
     1381 tgtatatgcg ttcctctaag acagagtcca aggagacgga gtactagcag gtgtaagaag
     1441 ttggtgaaaa catttacgcc taacgcattg ctttttcagc cttctcttat tgtgatgctc
     1501 ctttcccgtt tttttttttg ttttctgcta taaaaagacc tgctttcttt ttctttgtgc
     1561 gtggcagcca tggcggctat ctgtgtatac gcgaataaat aatatattgt aggacgttgc
     1621 agacgacaga gcactcctgg ggacctcaac gaccggttct cgtatctttg actctctctc
     1681 tatcgactgt actactacta ctgagccatg ggccaaccag ttgagctcag attctgtatt
     1741 acgagttgaa accataagag gatcaagatg gagcacgata ccatttggaa agatataact
     1801 aagcaccctt tagctgtgga tcacagtctc aagctttcgt acctggaatt tcttttggcg
     1861 gaacggatag cttctcggta accagagagt acgttgatct ccaaactcga tcttcaacac
     1921 gcccaccttt tggaacttgt ctgtctccac ctttgcacgt ttaaacgcgg ccgctgcgga
     1981 ttatcaaaaa ggatcttcac ctagatcctt ttaaattaaa aatgaagttt taaataaatc
     2041 taaagtatat atgagtaaac ttggtctgac agttaccaat gcttaatcag tgaggcacct
     2101 atctcagcga tctgtctatt tcgttcatcc atagttgcct gactccccgt cgtgtagata
     2161 actacgatac gggagggctt accatctggc cccagtgctg caatgatacc gcgggaccca
     2221 cgctcaccgg ctccagattt atcagcaata aaccagccag ccggaagggc cgagcgcaga
     2281 agtggtcctg caactttatc cgcctccatc cagtctatta attgttgccg ggaagctaga
     2341 gtaagtagtt cgccagttaa tagtttgcgc aacgttgttg ccattgctac aggcatcgtg
     2401 gtgtcacgct cgtcgtttgg tatggcttca ttcagctccg gttcccaacg atcaaggcga
     2461 gttacatgat cccccatgtt gtgcaaaaaa gcggttagct ccttcggtcc tccgatcgtt
     2521 gtcagaagta agttggccgc agtgttatca ctcatggtta tggcagcact gcataattct
     2581 cttactgtca tgccatccgt aagatgcttt tctgtgactg gtgagtactc aaccaagtca
     2641 ttctgagaat agtgtatgcg gcgaccgagt tgctcttgcc cggcgtcaat acgggataat
     2701 accgcgccac atagcagaac tttaaaagtg ctcatcattg gaaaacgttc ttcggggcga
     2761 aaactctcaa ggatcttacc gctgttgaga tccagttcga tgtaacccac tcgtgcaccc
     2821 aactgatctt cagcatcttt tactttcacc agcgtttctg ggtgagcaaa aacaggaagg
     2881 caaaatgccg caaaaaaggg aataagggcg acacggaaat gttgaatact catactcttc
     2941 ctttttcaat attattgaag catttatcag ggttattgtc tcatgagcgg atacatattt
     3001 gaatgtattt agaaaaataa acaaataggg gttccgcgca catttccccg aaaagtgcca
     3061 cctgtcatga ccaaaatccc ttaacgtgag ttttcgttcc actgagcgtc agaccccgta
     3121 gaaaagatca aaggatcttc ttgagatcct ttttttctgc gcgtaatctg ctgcttgcaa
     3181 acaaaaaaac caccgctacc agcggtggtt tgtttgccgg atcaagagct accaactctt
     3241 tttccgaagg taactggctt cagcagagcg cagataccaa atactgttct tctagtgtag
     3301 ccgtagttag gccaccactt caagaactct gtagcaccgc ctacatacct cgctctgcta
     3361 atcctgttac cagtggctgc tgccagtggc gataagtcgt gtcttaccgg gttggactca
     3421 agacgatagt taccggataa ggcgcagcgg tcgggctgaa cggggggttc gtgcacacag
     3481 cccagcttgg agcgaacgac ctacaccgaa ctgagatacc tacagcgtga gctatgagaa
     3541 agcgccacgc ttcccgaagg gagaaaggcg gacaggtatc cggtaagcgg cagggtcgga
     3601 acaggagagc gcacgaggga gcttccaggg ggaaacgcct ggtatcttta tagtcctgtc
     3661 gggtttcgcc acctctgact tgagcgtcga tttttgtgat gctcgtcagg ggggcggagc
     3721 ctatggaaaa acgccagcaa cgcggccttt ttacggttcc tggccttttg ctggcctttt
     3781 gctcacatgt tctttcctgc gttatcccct gattctgtgg ataaccgtgc ctgcggccgc
     3841 gtttaaacac gccagacttg gtttattacg aggtctgacg agctacaacg ctacaactgc
     3901 ggtatttggc tctatgtatt gcaacttcta ctactgtacg caaaaaagaa actaggctgc
     3961 aatgaggttg acattttttt gatgtgggta taattcggct catgcctttg tagtcacgtc
     4021 aatatatttc tgcactacag tatgatatat gctcatttat tgatatttcg gtcgcgttct
     4081 cgagtcagtg tgcgtacttt ctgcgtcctg tattttttca tgtagagtgg gaacacgagc
     4141 aatgtttcac aagacgagaa tgaacagccc gatgtacctc cgagttcggt cagtctgtta
     4201 ttattcacgc tggaaatgcc ctcttggcac gtatttacgg gcatggatct gacgaacttg
     4261 cctggcaacg tagcgagact acaactgctt gttggtccga tacgattcag aactactact
     4321 gacaggaaag ttccgtttga ggagctaatt ggctctaccg atagtctaca cctgctagta
     4381 ggtagggata acagggtaat gaagcctgct tttttatact aagttggcat tataaaaaag
     4441 cattgcttat caatttgttg caacgaacag gtcactatca gtcaaaataa aatcattatt
     4501 tgatttcact tcccatagta ctttttgacc acctccccca ccccccccct ctctaccgtt
     4561 cgtataatgt atgctatacg aagttattgt gactggggat gtagttgaga ataagtcata
     4621 cacaagtcag ctttcttcaa gcctcatata agtataagta gttcaatcgt attagctact
     4681 tgtacccagc atctccgtat cgagaaacac aacaacacgc cccattggac agatcatgcg
     4741 gatacacagg ttgtgcagta tcatacatac tcgatcagac aggtcgtctg accatcatac
     4801 aagctgaaca agcgctccat acttgcacgc tctctatata cacagttaaa ttacatatcc
     4861 atagtctaac ctctaacagt taatcttctg gtaagcctcc cagccagcct tctggtatcg
     4921 cttggcctcc tcaataggat ctcggttctg gccgtacaga cctcggccga caattatgat
     4981 atccgttccg gtagacatga catcctcaac agttcggtac tgctgtccga gagcgtcacc
     5041 cttgtcgtca agacccaccc cgggggtcag aataagccag tcctcagagt cgcccttagg
     5101 tcggttctgg gcaatgaagc caaccacaaa ctcggggtcg gatcgggcaa gctcaatggt
     5161 ctgcttggag tactcgccag tggccagaga gcccttgcaa gacagctcgg ccagcatgag
     5221 cagacctctg gccagcttct cgttgggaga ggggaccagg aactccttgt actcggagtt
     5281 ctcgtagtca gacacgtcct ccttcttctg ctcagagaca gtttcctcgg caccagctcg
     5341 caggccagca atgattccgg ttccgggtac accgtgggcg ttggtgatat cggaccactc
     5401 ggcgattcgg tagacaccgt tcttgtgctg gtgcttgaca gtgttgccaa tatctgcgaa
     5461 ctttctgtcc tcgaacagga agaaaccgtg cttaagagca agttccttga gggggagcac
     5521 agtgccggcg taggtgaagt cgtcaatgat gtcgatatgg gtcttgatca tgcacacata
     5581 aggtccgacc ttatcggcaa gctcaatgag ctccttggtg gtggtaacat ccagagaagc
     5641 acacaggttg gttttcttgg ctgccacgag cttgagcact cgagcggcaa aggcggactt
     5701 gtggacgtta gctcgagctt cgtaggaggg cattttggtg gtgaagagga gactgaaata
     5761 aatttagtct gcagaacttt ttatcggaac cttatctggg gcagtgaagt atatgttatg
     5821 gtaatagtta cgagttagtt gaacttatag atagactgga ctatacggct atcggtccaa
     5881 attagaaaga acgtcaatgg ctctctgggc gtcgcctttg ccgacaaaaa tgtgatcatg
     5941 atgaaagcca gcaatgacgt tgcagctgat aacttcgtat aatgtatgct atacgaacgg
     6001 tacctcctcc cccgcccacg tgaaatccat tccaattctg ttacaggtca ctaataccat
     6061 ctaagtagtt gattcatagt gactgcatat gttgtgtttt acagtattat gtagtctgtt
     6121 ttttatgcaa aatctaattt aatatattga tatttatatc attttacgtt tctcgttcag
     6181 cttttttata ctaacttgag cgtagggata acagggtaat acggcgtctc gctga
//
