# Supplementary material for: A DNA assembly toolkit to unlock the CRISPR/Cas9 potential for metabolic engineering
Source: Commun Biol. 2023 Aug 18;6:858. doi: 10.1038/s42003-023-05202-5 (PMC10439232; doi:10.1038/s42003-023-05202-5)
Supplement: Supplementary file 5 — Supplementary GenBank files [file 42003_2023_5202_MOESM5_ESM.zip › data_set/Native promoters (94 plasmids)/pProUA-RPL10.gb]

LOCUS       RPL10                   6491 bp ds-DNA     circular SYN 01-JAN-2022
DEFINITION  RPL10 in pCUA-.
SOURCE      synthetic DNA construct
  ORGANISM  synthetic DNA construct
REFERENCE   1  (bases 1 to 6491)
  AUTHORS   .
  TITLE     Direct Submission
  JOURNAL   Exported Saturday, Jan 1, 2022 from SnapGene Viewer 5.2.3 to Vector 
            NTI(R) format
            https://www.snapgene.com
COMMENT     Resistance markers: Ampicilin
            This file was created using tools provided by Twist Bioscience
COMMENT     VNTDATE|973296000|
COMMENT     VNTDBDATE|973296000|
COMMENT     VNTNAME|pProUA-RPL10|
FEATURES             Location/Qualifiers
     source          1..6491
                     /organism="RPL10 in pCUA-"
                     /label=source
     misc_feature    1..815
                     /label=insert
                     /label=nonstandard type: misc_feature_
                     /label=RPL10
     misc_feature    816..6491
                     /label=nonstandard type: misc_feature_
                     /label=vector_backbone-815-6491
     misc_feature    2329..3188
                     /label=nonstandard type: misc_feature_
                     /label=ampR
     misc_feature    3190..3293
                     /label=nonstandard type: misc_feature_
                     /label=AmpR_promoter
     misc_feature    3413..3984
                     /label=nonstandard type: misc_feature_
                     /label=colE1_high_copy
     misc_feature    4659..4757
                     /label=nonstandard type: misc_feature_
                     /label=attL1
     misc_feature    6225..6257
                     /label=nonstandard type: misc_feature_
                     /label=lox71
     misc_feature    6331..6453
                     /label=nonstandard type: misc_feature_
                     /label=attR1
     misc_feature    6331..6430
                     /label=nonstandard type: misc_feature_
                     /label=attR2
ORIGIN
        1 ggtctcaacg gcaatttcca aatgcctaat taatccatat atgacgcaaa tgcacagacg
       61 caaatgcaaa gaacgcaatc atgaccatct atctcgatta ttggtaatag agtccgatcg
      121 tcactccagc aatcacgctt atgtaaaaac ggacgtccgc ctccgacatg agtaatacat
      181 gcataaattg gtaactctac aaaggttgct tacatgacaa gactgcaatc aactatcccc
      241 gcaagtcacg tgtcctgttt tgttatttta ctttgcttag tcaggggacg tttcttccgt
      301 cgattgtgtc acgtgatatt taaactttat tactaaattg ggacagaggt gcggaattcg
      361 cagtccgcgg aatggcgaat ttgaaccggt ttagccagtg tgtatcagtc gtatcgcgtg
      421 acatattatt aaatcaatat ttctccccgt ctgttggtca tctggtatta tctcaaacgc
      481 ccttattagt ccacctctgc tcggtatgca tcacatgacc ttcccgattt gaaaaagcag
      541 tcacaggtac tctgttttgt agcaacccta acatcgattg cctgtttcgg accacctccc
      601 aacgccgact cacaaatttc agtaccttct ttctttcagt ctgtgtacga cgataataat
      661 caagtgagta cggacgatat ttgaagctat gtgtggcgag aaaacgatga gcggatgagc
      721 aggacgtctg gagagcaaca cgacttttgt gatgggcaca acattggcaa agtgatggac
      781 aacttgtgtg actggcgcga caaaaactaa tgggagacct ggtgagcaag cagatcctga
      841 agaacaccgg cctgcaggag atcatgagct tcaaggtgaa cctggagggc gtggtgaaca
      901 accacgtttt caccatggag ggctgcggca agggcaacat cctgttcggc aaccagctgg
      961 tgcagatccg cgtgaccaag ggcgcccccc tgcccttcgc cttcgacatc ctgagccccg
     1021 ccttccagta cggcaaccgc accttcacca agtaccccga ggacatcagc gacttcttca
     1081 tccagagctt ccctgctgga ttcgtgtacg agcgcaccct gcgctacgag gacggaggac
     1141 tggtggagat ccgcagcgac atcaacctga tcgaggagat gttcgtgtac cgcgtggagt
     1201 acaagggccg caacttcccc aacgacggcc ccgtgatgaa gaaaaccatc accggcctgc
     1261 agcccagctt cgaggtggtg tacatgaacg acggcgtgct ggtgggccag gtgatcctgg
     1321 tgtaccgcct gaacagcggc aagttctaca gctgccacat gcgcaccctg atgaagtcta
     1381 agggcgtggt gaaggacttc cccgagtacc acttcatcca gcaccgcctg gaaaagacct
     1441 acgtggagga cggcggcttc gtggagcagc acgagactgc catcgcccag ctgaccagcc
     1501 tgggcaagcc cctgggcagc ctgcacgagt gggtgtaatc tagtgtctgt ggtatctaag
     1561 ctatttatca ctctttacaa cttctacctc aactatctac tttaataaat gaatatcgtt
     1621 tattctctat gattactgta tatgcgttcc tctaagacag agtccaagga gacggagtac
     1681 tagcaggtgt aagaagttgg tgaaaacatt tacgcctaac gcattgcttt ttcagccttc
     1741 tcttattgtg atgctccttt cccgtttttt tttttgtttt ctgctataaa aagacctgct
     1801 ttctttttct ttgtgcgtgg cagccatggc ggctatctgt gtatacgcga ataaataata
     1861 tattgtagga cgttgcagac gacagagcac tcctggggac ctcaacgacc ggttctcgta
     1921 tctttgactc tctctctatc gactgtacta ctactactga gccatgggcc aaccagttga
     1981 gctcagattc tgtattacga gttgaaacca taagaggatc aagatggagc acgataccat
     2041 ttggaaagat ataactaagc accctttagc tgtggatcac agtctcaagc tttcgtacct
     2101 ggaatttctt ttggcggaac ggatagcttc tcggtaacca gagagtacgt tgatctccaa
     2161 actcgatctt caacacgccc accttttgga acttgtctgt ctccaccttt gcacgtttaa
     2221 acgcggccgc tgcggattat caaaaaggat cttcacctag atccttttaa attaaaaatg
     2281 aagttttaaa taaatctaaa gtatatatga gtaaacttgg tctgacagtt accaatgctt
     2341 aatcagtgag gcacctatct cagcgatctg tctatttcgt tcatccatag ttgcctgact
     2401 ccccgtcgtg tagataacta cgatacggga gggcttacca tctggcccca gtgctgcaat
     2461 gataccgcgg gacccacgct caccggctcc agatttatca gcaataaacc agccagccgg
     2521 aagggccgag cgcagaagtg gtcctgcaac tttatccgcc tccatccagt ctattaattg
     2581 ttgccgggaa gctagagtaa gtagttcgcc agttaatagt ttgcgcaacg ttgttgccat
     2641 tgctacaggc atcgtggtgt cacgctcgtc gtttggtatg gcttcattca gctccggttc
     2701 ccaacgatca aggcgagtta catgatcccc catgttgtgc aaaaaagcgg ttagctcctt
     2761 cggtcctccg atcgttgtca gaagtaagtt ggccgcagtg ttatcactca tggttatggc
     2821 agcactgcat aattctctta ctgtcatgcc atccgtaaga tgcttttctg tgactggtga
     2881 gtactcaacc aagtcattct gagaatagtg tatgcggcga ccgagttgct cttgcccggc
     2941 gtcaatacgg gataataccg cgccacatag cagaacttta aaagtgctca tcattggaaa
     3001 acgttcttcg gggcgaaaac tctcaaggat cttaccgctg ttgagatcca gttcgatgta
     3061 acccactcgt gcacccaact gatcttcagc atcttttact ttcaccagcg tttctgggtg
     3121 agcaaaaaca ggaaggcaaa atgccgcaaa aaagggaata agggcgacac ggaaatgttg
     3181 aatactcata ctcttccttt ttcaatatta ttgaagcatt tatcagggtt attgtctcat
     3241 gagcggatac atatttgaat gtatttagaa aaataaacaa ataggggttc cgcgcacatt
     3301 tccccgaaaa gtgccacctg tcatgaccaa aatcccttaa cgtgagtttt cgttccactg
     3361 agcgtcagac cccgtagaaa agatcaaagg atcttcttga gatccttttt ttctgcgcgt
     3421 aatctgctgc ttgcaaacaa aaaaaccacc gctaccagcg gtggtttgtt tgccggatca
     3481 agagctacca actctttttc cgaaggtaac tggcttcagc agagcgcaga taccaaatac
     3541 tgttcttcta gtgtagccgt agttaggcca ccacttcaag aactctgtag caccgcctac
     3601 atacctcgct ctgctaatcc tgttaccagt ggctgctgcc agtggcgata agtcgtgtct
     3661 taccgggttg gactcaagac gatagttacc ggataaggcg cagcggtcgg gctgaacggg
     3721 gggttcgtgc acacagccca gcttggagcg aacgacctac accgaactga gatacctaca
     3781 gcgtgagcta tgagaaagcg ccacgcttcc cgaagggaga aaggcggaca ggtatccggt
     3841 aagcggcagg gtcggaacag gagagcgcac gagggagctt ccagggggaa acgcctggta
     3901 tctttatagt cctgtcgggt ttcgccacct ctgacttgag cgtcgatttt tgtgatgctc
     3961 gtcagggggg cggagcctat ggaaaaacgc cagcaacgcg gcctttttac ggttcctggc
     4021 cttttgctgg ccttttgctc acatgttctt tcctgcgtta tcccctgatt ctgtggataa
     4081 ccgtgcctgc ggccgcgttt aaacacgcca gacttggttt attacgaggt ctgacgagct
     4141 acaacgctac aactgcggta tttggctcta tgtattgcaa cttctactac tgtacgcaaa
     4201 aaagaaacta ggctgcaatg aggttgacat ttttttgatg tgggtataat tcggctcatg
     4261 cctttgtagt cacgtcaata tatttctgca ctacagtatg atatatgctc atttattgat
     4321 atttcggtcg cgttctcgag tcagtgtgcg tactttctgc gtcctgtatt ttttcatgta
     4381 gagtgggaac acgagcaatg tttcacaaga cgagaatgaa cagcccgatg tacctccgag
     4441 ttcggtcagt ctgttattat tcacgctgga aatgccctct tggcacgtat ttacgggcat
     4501 ggatctgacg aacttgcctg gcaacgtagc gagactacaa ctgcttgttg gtccgatacg
     4561 attcagaact actactgaca ggaaagttcc gtttgaggag ctaattggct ctaccgatag
     4621 tctacacctg ctagtaggta gggataacag ggtaatgaag cctgcttttt tatactaagt
     4681 tggcattata aaaaagcatt gcttatcaat ttgttgcaac gaacaggtca ctatcagtca
     4741 aaataaaatc attatttgat ttcacttccc atagtacttt ttgaccacct cccccacccc
     4801 ccccctctct accgttcgta taatgtatgc tatacgaagt tattgtgact ggggatgtag
     4861 ttgagaataa gtcatacaca agtcagcttt cttcaagcct catataagta taagtagttc
     4921 aatcgtatta gctacttgta cccagcatct ccgtatcgag aaacacaaca acacgcccca
     4981 ttggacagat catgcggata cacaggttgt gcagtatcat acatactcga tcagacaggt
     5041 cgtctgacca tcatacaagc tgaacaagcg ctccatactt gcacgctctc tatatacaca
     5101 gttaaattac atatccatag tctaacctct aacagttaat cttctggtaa gcctcccagc
     5161 cagccttctg gtatcgcttg gcctcctcaa taggatctcg gttctggccg tacagacctc
     5221 ggccgacaat tatgatatcc gttccggtag acatgacatc ctcaacagtt cggtactgct
     5281 gtccgagagc gtcacccttg tcgtcaagac ccaccccggg ggtcagaata agccagtcct
     5341 cagagtcgcc cttaggtcgg ttctgggcaa tgaagccaac cacaaactcg gggtcggatc
     5401 gggcaagctc aatggtctgc ttggagtact cgccagtggc cagagagccc ttgcaagaca
     5461 gctcggccag catgagcaga cctctggcca gcttctcgtt gggagagggg accaggaact
     5521 ccttgtactc ggagttctcg tagtcagaca cgtcctcctt cttctgctca gagacagttt
     5581 cctcggcacc agctcgcagg ccagcaatga ttccggttcc gggtacaccg tgggcgttgg
     5641 tgatatcgga ccactcggcg attcggtaga caccgttctt gtgctggtgc ttgacagtgt
     5701 tgccaatatc tgcgaacttt ctgtcctcga acaggaagaa accgtgctta agagcaagtt
     5761 ccttgagggg gagcacagtg ccggcgtagg tgaagtcgtc aatgatgtcg atatgggtct
     5821 tgatcatgca cacataaggt ccgaccttat cggcaagctc aatgagctcc ttggtggtgg
     5881 taacatccag agaagcacac aggttggttt tcttggctgc cacgagcttg agcactcgag
     5941 cggcaaaggc ggacttgtgg acgttagctc gagcttcgta ggagggcatt ttggtggtga
     6001 agaggagact gaaataaatt tagtctgcag aactttttat cggaacctta tctggggcag
     6061 tgaagtatat gttatggtaa tagttacgag ttagttgaac ttatagatag actggactat
     6121 acggctatcg gtccaaatta gaaagaacgt caatggctct ctgggcgtcg cctttgccga
     6181 caaaaatgtg atcatgatga aagccagcaa tgacgttgca gctgataact tcgtataatg
     6241 tatgctatac gaacggtacc tcctcccccg cccacgtgaa atccattcca attctgttac
     6301 aggtcactaa taccatctaa gtagttgatt catagtgact gcatatgttg tgttttacag
     6361 tattatgtag tctgtttttt atgcaaaatc taatttaata tattgatatt tatatcattt
     6421 tacgtttctc gttcagcttt tttatactaa cttgagcgta gggataacag ggtaatacgg
     6481 cgtctcgctg a
//
