# Supplementary material for: A DNA assembly toolkit to unlock the CRISPR/Cas9 potential for metabolic engineering
Source: Commun Biol. 2023 Aug 18;6:858. doi: 10.1038/s42003-023-05202-5 (PMC10439232; doi:10.1038/s42003-023-05202-5)
Supplement: Supplementary file 5 — Supplementary GenBank files [file 42003_2023_5202_MOESM5_ESM.zip › data_set/Native promoters (94 plasmids)/pProUA-RPL14.gb]

LOCUS       RPL14                   6261 bp ds-DNA     circular SYN 02-JAN-2022
DEFINITION  RPL14 in pCUA-.
SOURCE      synthetic DNA construct
  ORGANISM  synthetic DNA construct
REFERENCE   1  (bases 1 to 6261)
  AUTHORS   .
  TITLE     Direct Submission
  JOURNAL   Exported Sunday, Jan 2, 2022 from SnapGene Viewer 5.2.3 to Vector 
            NTI(R) format
            https://www.snapgene.com
COMMENT     Resistance markers: Ampicilin
            This file was created using tools provided by Twist Bioscience
COMMENT     VNTDATE|973382400|
COMMENT     VNTDBDATE|973382400|
COMMENT     VNTNAME|pProUA-RPL14|
FEATURES             Location/Qualifiers
     source          1..6261
                     /organism="RPL14 in pCUA-"
                     /label=source
     misc_feature    1..585
                     /label=insert
                     /label=nonstandard type: misc_feature_
                     /label=RPL14
     misc_feature    586..6261
                     /label=nonstandard type: misc_feature_
                     /label=vector_backbone-585-6261
     misc_feature    2099..2958
                     /label=nonstandard type: misc_feature_
                     /label=ampR
     misc_feature    2960..3063
                     /label=nonstandard type: misc_feature_
                     /label=AmpR_promoter
     misc_feature    3183..3754
                     /label=nonstandard type: misc_feature_
                     /label=colE1_high_copy
     misc_feature    4429..4527
                     /label=nonstandard type: misc_feature_
                     /label=attL1
     misc_feature    5995..6027
                     /label=nonstandard type: misc_feature_
                     /label=lox71
     misc_feature    6101..6223
                     /label=nonstandard type: misc_feature_
                     /label=attR1
     misc_feature    6101..6200
                     /label=nonstandard type: misc_feature_
                     /label=attR2
ORIGIN
        1 ggtctcaacg gtgatggggg tgtttgcaac agttgtattt atagtcaggt aattaatgaa
       61 tggtaatata atgcgggagt agacgtgggt agcgccacca gtatgaacat tataaaggga
      121 tacacataaa tatgggagat gtttcgggga tgaaatgtat cttgctccag tacattgtac
      181 gattacgcat tcgttctgtc tgctatgtgt gtgtgcttat tatcatgtct gttcgtgcta
      241 tatagaggag acactacttg cagtaggtct gcttcaggta tctgggttag aatatgttta
      301 gaaaacgcct taggcattat agtaacatca gcgatcttgg tgataaaaga tttcttcagg
      361 tgtacagaaa agtagcagat agttatcatc agaggagagg attgctgaag gagttactca
      421 ccataaagtc tctatgtaga gtgtgtgtgt gcgtctgtat agttaatcat cgtgtttgtg
      481 tcggaggtgt cgttagtggc ttgtcaggtt tgtgtcgcag gggtatcact gcctagagag
      541 agattgacat tgagtcgtcg catttcaacc tttgttagaa tgggagacct ggtgagcaag
      601 cagatcctga agaacaccgg cctgcaggag atcatgagct tcaaggtgaa cctggagggc
      661 gtggtgaaca accacgtttt caccatggag ggctgcggca agggcaacat cctgttcggc
      721 aaccagctgg tgcagatccg cgtgaccaag ggcgcccccc tgcccttcgc cttcgacatc
      781 ctgagccccg ccttccagta cggcaaccgc accttcacca agtaccccga ggacatcagc
      841 gacttcttca tccagagctt ccctgctgga ttcgtgtacg agcgcaccct gcgctacgag
      901 gacggaggac tggtggagat ccgcagcgac atcaacctga tcgaggagat gttcgtgtac
      961 cgcgtggagt acaagggccg caacttcccc aacgacggcc ccgtgatgaa gaaaaccatc
     1021 accggcctgc agcccagctt cgaggtggtg tacatgaacg acggcgtgct ggtgggccag
     1081 gtgatcctgg tgtaccgcct gaacagcggc aagttctaca gctgccacat gcgcaccctg
     1141 atgaagtcta agggcgtggt gaaggacttc cccgagtacc acttcatcca gcaccgcctg
     1201 gaaaagacct acgtggagga cggcggcttc gtggagcagc acgagactgc catcgcccag
     1261 ctgaccagcc tgggcaagcc cctgggcagc ctgcacgagt gggtgtaatc tagtgtctgt
     1321 ggtatctaag ctatttatca ctctttacaa cttctacctc aactatctac tttaataaat
     1381 gaatatcgtt tattctctat gattactgta tatgcgttcc tctaagacag agtccaagga
     1441 gacggagtac tagcaggtgt aagaagttgg tgaaaacatt tacgcctaac gcattgcttt
     1501 ttcagccttc tcttattgtg atgctccttt cccgtttttt tttttgtttt ctgctataaa
     1561 aagacctgct ttctttttct ttgtgcgtgg cagccatggc ggctatctgt gtatacgcga
     1621 ataaataata tattgtagga cgttgcagac gacagagcac tcctggggac ctcaacgacc
     1681 ggttctcgta tctttgactc tctctctatc gactgtacta ctactactga gccatgggcc
     1741 aaccagttga gctcagattc tgtattacga gttgaaacca taagaggatc aagatggagc
     1801 acgataccat ttggaaagat ataactaagc accctttagc tgtggatcac agtctcaagc
     1861 tttcgtacct ggaatttctt ttggcggaac ggatagcttc tcggtaacca gagagtacgt
     1921 tgatctccaa actcgatctt caacacgccc accttttgga acttgtctgt ctccaccttt
     1981 gcacgtttaa acgcggccgc tgcggattat caaaaaggat cttcacctag atccttttaa
     2041 attaaaaatg aagttttaaa taaatctaaa gtatatatga gtaaacttgg tctgacagtt
     2101 accaatgctt aatcagtgag gcacctatct cagcgatctg tctatttcgt tcatccatag
     2161 ttgcctgact ccccgtcgtg tagataacta cgatacggga gggcttacca tctggcccca
     2221 gtgctgcaat gataccgcgg gacccacgct caccggctcc agatttatca gcaataaacc
     2281 agccagccgg aagggccgag cgcagaagtg gtcctgcaac tttatccgcc tccatccagt
     2341 ctattaattg ttgccgggaa gctagagtaa gtagttcgcc agttaatagt ttgcgcaacg
     2401 ttgttgccat tgctacaggc atcgtggtgt cacgctcgtc gtttggtatg gcttcattca
     2461 gctccggttc ccaacgatca aggcgagtta catgatcccc catgttgtgc aaaaaagcgg
     2521 ttagctcctt cggtcctccg atcgttgtca gaagtaagtt ggccgcagtg ttatcactca
     2581 tggttatggc agcactgcat aattctctta ctgtcatgcc atccgtaaga tgcttttctg
     2641 tgactggtga gtactcaacc aagtcattct gagaatagtg tatgcggcga ccgagttgct
     2701 cttgcccggc gtcaatacgg gataataccg cgccacatag cagaacttta aaagtgctca
     2761 tcattggaaa acgttcttcg gggcgaaaac tctcaaggat cttaccgctg ttgagatcca
     2821 gttcgatgta acccactcgt gcacccaact gatcttcagc atcttttact ttcaccagcg
     2881 tttctgggtg agcaaaaaca ggaaggcaaa atgccgcaaa aaagggaata agggcgacac
     2941 ggaaatgttg aatactcata ctcttccttt ttcaatatta ttgaagcatt tatcagggtt
     3001 attgtctcat gagcggatac atatttgaat gtatttagaa aaataaacaa ataggggttc
     3061 cgcgcacatt tccccgaaaa gtgccacctg tcatgaccaa aatcccttaa cgtgagtttt
     3121 cgttccactg agcgtcagac cccgtagaaa agatcaaagg atcttcttga gatccttttt
     3181 ttctgcgcgt aatctgctgc ttgcaaacaa aaaaaccacc gctaccagcg gtggtttgtt
     3241 tgccggatca agagctacca actctttttc cgaaggtaac tggcttcagc agagcgcaga
     3301 taccaaatac tgttcttcta gtgtagccgt agttaggcca ccacttcaag aactctgtag
     3361 caccgcctac atacctcgct ctgctaatcc tgttaccagt ggctgctgcc agtggcgata
     3421 agtcgtgtct taccgggttg gactcaagac gatagttacc ggataaggcg cagcggtcgg
     3481 gctgaacggg gggttcgtgc acacagccca gcttggagcg aacgacctac accgaactga
     3541 gatacctaca gcgtgagcta tgagaaagcg ccacgcttcc cgaagggaga aaggcggaca
     3601 ggtatccggt aagcggcagg gtcggaacag gagagcgcac gagggagctt ccagggggaa
     3661 acgcctggta tctttatagt cctgtcgggt ttcgccacct ctgacttgag cgtcgatttt
     3721 tgtgatgctc gtcagggggg cggagcctat ggaaaaacgc cagcaacgcg gcctttttac
     3781 ggttcctggc cttttgctgg ccttttgctc acatgttctt tcctgcgtta tcccctgatt
     3841 ctgtggataa ccgtgcctgc ggccgcgttt aaacacgcca gacttggttt attacgaggt
     3901 ctgacgagct acaacgctac aactgcggta tttggctcta tgtattgcaa cttctactac
     3961 tgtacgcaaa aaagaaacta ggctgcaatg aggttgacat ttttttgatg tgggtataat
     4021 tcggctcatg cctttgtagt cacgtcaata tatttctgca ctacagtatg atatatgctc
     4081 atttattgat atttcggtcg cgttctcgag tcagtgtgcg tactttctgc gtcctgtatt
     4141 ttttcatgta gagtgggaac acgagcaatg tttcacaaga cgagaatgaa cagcccgatg
     4201 tacctccgag ttcggtcagt ctgttattat tcacgctgga aatgccctct tggcacgtat
     4261 ttacgggcat ggatctgacg aacttgcctg gcaacgtagc gagactacaa ctgcttgttg
     4321 gtccgatacg attcagaact actactgaca ggaaagttcc gtttgaggag ctaattggct
     4381 ctaccgatag tctacacctg ctagtaggta gggataacag ggtaatgaag cctgcttttt
     4441 tatactaagt tggcattata aaaaagcatt gcttatcaat ttgttgcaac gaacaggtca
     4501 ctatcagtca aaataaaatc attatttgat ttcacttccc atagtacttt ttgaccacct
     4561 cccccacccc ccccctctct accgttcgta taatgtatgc tatacgaagt tattgtgact
     4621 ggggatgtag ttgagaataa gtcatacaca agtcagcttt cttcaagcct catataagta
     4681 taagtagttc aatcgtatta gctacttgta cccagcatct ccgtatcgag aaacacaaca
     4741 acacgcccca ttggacagat catgcggata cacaggttgt gcagtatcat acatactcga
     4801 tcagacaggt cgtctgacca tcatacaagc tgaacaagcg ctccatactt gcacgctctc
     4861 tatatacaca gttaaattac atatccatag tctaacctct aacagttaat cttctggtaa
     4921 gcctcccagc cagccttctg gtatcgcttg gcctcctcaa taggatctcg gttctggccg
     4981 tacagacctc ggccgacaat tatgatatcc gttccggtag acatgacatc ctcaacagtt
     5041 cggtactgct gtccgagagc gtcacccttg tcgtcaagac ccaccccggg ggtcagaata
     5101 agccagtcct cagagtcgcc cttaggtcgg ttctgggcaa tgaagccaac cacaaactcg
     5161 gggtcggatc gggcaagctc aatggtctgc ttggagtact cgccagtggc cagagagccc
     5221 ttgcaagaca gctcggccag catgagcaga cctctggcca gcttctcgtt gggagagggg
     5281 accaggaact ccttgtactc ggagttctcg tagtcagaca cgtcctcctt cttctgctca
     5341 gagacagttt cctcggcacc agctcgcagg ccagcaatga ttccggttcc gggtacaccg
     5401 tgggcgttgg tgatatcgga ccactcggcg attcggtaga caccgttctt gtgctggtgc
     5461 ttgacagtgt tgccaatatc tgcgaacttt ctgtcctcga acaggaagaa accgtgctta
     5521 agagcaagtt ccttgagggg gagcacagtg ccggcgtagg tgaagtcgtc aatgatgtcg
     5581 atatgggtct tgatcatgca cacataaggt ccgaccttat cggcaagctc aatgagctcc
     5641 ttggtggtgg taacatccag agaagcacac aggttggttt tcttggctgc cacgagcttg
     5701 agcactcgag cggcaaaggc ggacttgtgg acgttagctc gagcttcgta ggagggcatt
     5761 ttggtggtga agaggagact gaaataaatt tagtctgcag aactttttat cggaacctta
     5821 tctggggcag tgaagtatat gttatggtaa tagttacgag ttagttgaac ttatagatag
     5881 actggactat acggctatcg gtccaaatta gaaagaacgt caatggctct ctgggcgtcg
     5941 cctttgccga caaaaatgtg atcatgatga aagccagcaa tgacgttgca gctgataact
     6001 tcgtataatg tatgctatac gaacggtacc tcctcccccg cccacgtgaa atccattcca
     6061 attctgttac aggtcactaa taccatctaa gtagttgatt catagtgact gcatatgttg
     6121 tgttttacag tattatgtag tctgtttttt atgcaaaatc taatttaata tattgatatt
     6181 tatatcattt tacgtttctc gttcagcttt tttatactaa cttgagcgta gggataacag
     6241 ggtaatacgg cgtctcgctg a
//
