# Supplementary material for: A DNA assembly toolkit to unlock the CRISPR/Cas9 potential for metabolic engineering
Source: Commun Biol. 2023 Aug 18;6:858. doi: 10.1038/s42003-023-05202-5 (PMC10439232; doi:10.1038/s42003-023-05202-5)
Supplement: Supplementary file 5 — Supplementary GenBank files [file 42003_2023_5202_MOESM5_ESM.zip › data_set/Native promoters (94 plasmids)/pProUA-RPL19.gb]

LOCUS       RPL19                   6492 bp ds-DNA     circular SYN 01-JAN-2022
DEFINITION  RPL19 in pCUA-.
SOURCE      synthetic DNA construct
  ORGANISM  synthetic DNA construct
REFERENCE   1  (bases 1 to 6492)
  AUTHORS   .
  TITLE     Direct Submission
  JOURNAL   Exported Saturday, Jan 1, 2022 from SnapGene Viewer 5.2.3 to Vector 
            NTI(R) format
            https://www.snapgene.com
COMMENT     Resistance markers: Ampicilin
            This file was created using tools provided by Twist Bioscience
COMMENT     VNTDATE|973296000|
COMMENT     VNTDBDATE|973296000|
COMMENT     VNTNAME|pProUA-RPL19|
FEATURES             Location/Qualifiers
     source          1..6492
                     /organism="RPL19 in pCUA-"
                     /label=source
     misc_feature    1..816
                     /label=insert
                     /label=nonstandard type: misc_feature_
                     /label=RPL19
     misc_feature    817..6492
                     /label=nonstandard type: misc_feature_
                     /label=vector_backbone-816-6492
     misc_feature    2330..3189
                     /label=nonstandard type: misc_feature_
                     /label=ampR
     misc_feature    3191..3294
                     /label=nonstandard type: misc_feature_
                     /label=AmpR_promoter
     misc_feature    3414..3985
                     /label=nonstandard type: misc_feature_
                     /label=colE1_high_copy
     misc_feature    4660..4758
                     /label=nonstandard type: misc_feature_
                     /label=attL1
     misc_feature    6226..6258
                     /label=nonstandard type: misc_feature_
                     /label=lox71
     misc_feature    6332..6454
                     /label=nonstandard type: misc_feature_
                     /label=attR1
     misc_feature    6332..6431
                     /label=nonstandard type: misc_feature_
                     /label=attR2
ORIGIN
        1 ggtctcaacg gcaagagctg catggaggtg cataacccca gtaaggttta cctaaattaa
       61 tacaaacgtc gcagtgtcga atcgaaccca caatcacccg gcgcggttcc aaatttcaac
      121 ctcagatcac atgacttatt ccgctttggg aagagtggtc acaaactctc gagtgctccc
      181 aaccgcaacc agtagacaac cctattcccc atagtaagtt aactggtcac cctcgcagcg
      241 ctcccaatta gtcgaagttt ttctggcttt tctcttcttc tcatcttgaa caacgacact
      301 gacaaaaatg tgagtagaca gcattggaat ggaccccgag cgagagggat tacgatgtgg
      361 aggagatgag gacatgacag agattttatc gacatttcgg cgtccatctt ttgactcttc
      421 tgagattaga gactccgtgg tatccacgat cggaggtgtt taatggggtg cgaagctgag
      481 agtgtttggt gggcacattt tgctacatac cttacactgt ccgtttgtgc tctctacact
      541 ctctctatag ctctttggcc tgtcttgacc ccctctttgc tcttgttgtt ccccctcttt
      601 tgatgtattc gccaccagca ccacaacaca tgtaactaac tccagggcaa acctcaagac
      661 cactaagcga ctcgccgcca gcgtcctcgg cgttggaaag agaaagatct ggctcgaccc
      721 ccaggagctg accgacattg ctaacgccaa ctctcgacag cagtgcgaaa gctcgtgtcc
      781 gacggcctta ttgtgcgaaa gcccaacgca atgggagacc tggtgagcaa gcagatcctg
      841 aagaacaccg gcctgcagga gatcatgagc ttcaaggtga acctggaggg cgtggtgaac
      901 aaccacgttt tcaccatgga gggctgcggc aagggcaaca tcctgttcgg caaccagctg
      961 gtgcagatcc gcgtgaccaa gggcgccccc ctgcccttcg ccttcgacat cctgagcccc
     1021 gccttccagt acggcaaccg caccttcacc aagtaccccg aggacatcag cgacttcttc
     1081 atccagagct tccctgctgg attcgtgtac gagcgcaccc tgcgctacga ggacggagga
     1141 ctggtggaga tccgcagcga catcaacctg atcgaggaga tgttcgtgta ccgcgtggag
     1201 tacaagggcc gcaacttccc caacgacggc cccgtgatga agaaaaccat caccggcctg
     1261 cagcccagct tcgaggtggt gtacatgaac gacggcgtgc tggtgggcca ggtgatcctg
     1321 gtgtaccgcc tgaacagcgg caagttctac agctgccaca tgcgcaccct gatgaagtct
     1381 aagggcgtgg tgaaggactt ccccgagtac cacttcatcc agcaccgcct ggaaaagacc
     1441 tacgtggagg acggcggctt cgtggagcag cacgagactg ccatcgccca gctgaccagc
     1501 ctgggcaagc ccctgggcag cctgcacgag tgggtgtaat ctagtgtctg tggtatctaa
     1561 gctatttatc actctttaca acttctacct caactatcta ctttaataaa tgaatatcgt
     1621 ttattctcta tgattactgt atatgcgttc ctctaagaca gagtccaagg agacggagta
     1681 ctagcaggtg taagaagttg gtgaaaacat ttacgcctaa cgcattgctt tttcagcctt
     1741 ctcttattgt gatgctcctt tcccgttttt ttttttgttt tctgctataa aaagacctgc
     1801 tttctttttc tttgtgcgtg gcagccatgg cggctatctg tgtatacgcg aataaataat
     1861 atattgtagg acgttgcaga cgacagagca ctcctgggga cctcaacgac cggttctcgt
     1921 atctttgact ctctctctat cgactgtact actactactg agccatgggc caaccagttg
     1981 agctcagatt ctgtattacg agttgaaacc ataagaggat caagatggag cacgatacca
     2041 tttggaaaga tataactaag caccctttag ctgtggatca cagtctcaag ctttcgtacc
     2101 tggaatttct tttggcggaa cggatagctt ctcggtaacc agagagtacg ttgatctcca
     2161 aactcgatct tcaacacgcc caccttttgg aacttgtctg tctccacctt tgcacgttta
     2221 aacgcggccg ctgcggatta tcaaaaagga tcttcaccta gatcctttta aattaaaaat
     2281 gaagttttaa ataaatctaa agtatatatg agtaaacttg gtctgacagt taccaatgct
     2341 taatcagtga ggcacctatc tcagcgatct gtctatttcg ttcatccata gttgcctgac
     2401 tccccgtcgt gtagataact acgatacggg agggcttacc atctggcccc agtgctgcaa
     2461 tgataccgcg ggacccacgc tcaccggctc cagatttatc agcaataaac cagccagccg
     2521 gaagggccga gcgcagaagt ggtcctgcaa ctttatccgc ctccatccag tctattaatt
     2581 gttgccggga agctagagta agtagttcgc cagttaatag tttgcgcaac gttgttgcca
     2641 ttgctacagg catcgtggtg tcacgctcgt cgtttggtat ggcttcattc agctccggtt
     2701 cccaacgatc aaggcgagtt acatgatccc ccatgttgtg caaaaaagcg gttagctcct
     2761 tcggtcctcc gatcgttgtc agaagtaagt tggccgcagt gttatcactc atggttatgg
     2821 cagcactgca taattctctt actgtcatgc catccgtaag atgcttttct gtgactggtg
     2881 agtactcaac caagtcattc tgagaatagt gtatgcggcg accgagttgc tcttgcccgg
     2941 cgtcaatacg ggataatacc gcgccacata gcagaacttt aaaagtgctc atcattggaa
     3001 aacgttcttc ggggcgaaaa ctctcaagga tcttaccgct gttgagatcc agttcgatgt
     3061 aacccactcg tgcacccaac tgatcttcag catcttttac tttcaccagc gtttctgggt
     3121 gagcaaaaac aggaaggcaa aatgccgcaa aaaagggaat aagggcgaca cggaaatgtt
     3181 gaatactcat actcttcctt tttcaatatt attgaagcat ttatcagggt tattgtctca
     3241 tgagcggata catatttgaa tgtatttaga aaaataaaca aataggggtt ccgcgcacat
     3301 ttccccgaaa agtgccacct gtcatgacca aaatccctta acgtgagttt tcgttccact
     3361 gagcgtcaga ccccgtagaa aagatcaaag gatcttcttg agatcctttt tttctgcgcg
     3421 taatctgctg cttgcaaaca aaaaaaccac cgctaccagc ggtggtttgt ttgccggatc
     3481 aagagctacc aactcttttt ccgaaggtaa ctggcttcag cagagcgcag ataccaaata
     3541 ctgttcttct agtgtagccg tagttaggcc accacttcaa gaactctgta gcaccgccta
     3601 catacctcgc tctgctaatc ctgttaccag tggctgctgc cagtggcgat aagtcgtgtc
     3661 ttaccgggtt ggactcaaga cgatagttac cggataaggc gcagcggtcg ggctgaacgg
     3721 ggggttcgtg cacacagccc agcttggagc gaacgaccta caccgaactg agatacctac
     3781 agcgtgagct atgagaaagc gccacgcttc ccgaagggag aaaggcggac aggtatccgg
     3841 taagcggcag ggtcggaaca ggagagcgca cgagggagct tccaggggga aacgcctggt
     3901 atctttatag tcctgtcggg tttcgccacc tctgacttga gcgtcgattt ttgtgatgct
     3961 cgtcaggggg gcggagccta tggaaaaacg ccagcaacgc ggccttttta cggttcctgg
     4021 ccttttgctg gccttttgct cacatgttct ttcctgcgtt atcccctgat tctgtggata
     4081 accgtgcctg cggccgcgtt taaacacgcc agacttggtt tattacgagg tctgacgagc
     4141 tacaacgcta caactgcggt atttggctct atgtattgca acttctacta ctgtacgcaa
     4201 aaaagaaact aggctgcaat gaggttgaca tttttttgat gtgggtataa ttcggctcat
     4261 gcctttgtag tcacgtcaat atatttctgc actacagtat gatatatgct catttattga
     4321 tatttcggtc gcgttctcga gtcagtgtgc gtactttctg cgtcctgtat tttttcatgt
     4381 agagtgggaa cacgagcaat gtttcacaag acgagaatga acagcccgat gtacctccga
     4441 gttcggtcag tctgttatta ttcacgctgg aaatgccctc ttggcacgta tttacgggca
     4501 tggatctgac gaacttgcct ggcaacgtag cgagactaca actgcttgtt ggtccgatac
     4561 gattcagaac tactactgac aggaaagttc cgtttgagga gctaattggc tctaccgata
     4621 gtctacacct gctagtaggt agggataaca gggtaatgaa gcctgctttt ttatactaag
     4681 ttggcattat aaaaaagcat tgcttatcaa tttgttgcaa cgaacaggtc actatcagtc
     4741 aaaataaaat cattatttga tttcacttcc catagtactt tttgaccacc tcccccaccc
     4801 cccccctctc taccgttcgt ataatgtatg ctatacgaag ttattgtgac tggggatgta
     4861 gttgagaata agtcatacac aagtcagctt tcttcaagcc tcatataagt ataagtagtt
     4921 caatcgtatt agctacttgt acccagcatc tccgtatcga gaaacacaac aacacgcccc
     4981 attggacaga tcatgcggat acacaggttg tgcagtatca tacatactcg atcagacagg
     5041 tcgtctgacc atcatacaag ctgaacaagc gctccatact tgcacgctct ctatatacac
     5101 agttaaatta catatccata gtctaacctc taacagttaa tcttctggta agcctcccag
     5161 ccagccttct ggtatcgctt ggcctcctca ataggatctc ggttctggcc gtacagacct
     5221 cggccgacaa ttatgatatc cgttccggta gacatgacat cctcaacagt tcggtactgc
     5281 tgtccgagag cgtcaccctt gtcgtcaaga cccaccccgg gggtcagaat aagccagtcc
     5341 tcagagtcgc ccttaggtcg gttctgggca atgaagccaa ccacaaactc ggggtcggat
     5401 cgggcaagct caatggtctg cttggagtac tcgccagtgg ccagagagcc cttgcaagac
     5461 agctcggcca gcatgagcag acctctggcc agcttctcgt tgggagaggg gaccaggaac
     5521 tccttgtact cggagttctc gtagtcagac acgtcctcct tcttctgctc agagacagtt
     5581 tcctcggcac cagctcgcag gccagcaatg attccggttc cgggtacacc gtgggcgttg
     5641 gtgatatcgg accactcggc gattcggtag acaccgttct tgtgctggtg cttgacagtg
     5701 ttgccaatat ctgcgaactt tctgtcctcg aacaggaaga aaccgtgctt aagagcaagt
     5761 tccttgaggg ggagcacagt gccggcgtag gtgaagtcgt caatgatgtc gatatgggtc
     5821 ttgatcatgc acacataagg tccgacctta tcggcaagct caatgagctc cttggtggtg
     5881 gtaacatcca gagaagcaca caggttggtt ttcttggctg ccacgagctt gagcactcga
     5941 gcggcaaagg cggacttgtg gacgttagct cgagcttcgt aggagggcat tttggtggtg
     6001 aagaggagac tgaaataaat ttagtctgca gaacttttta tcggaacctt atctggggca
     6061 gtgaagtata tgttatggta atagttacga gttagttgaa cttatagata gactggacta
     6121 tacggctatc ggtccaaatt agaaagaacg tcaatggctc tctgggcgtc gcctttgccg
     6181 acaaaaatgt gatcatgatg aaagccagca atgacgttgc agctgataac ttcgtataat
     6241 gtatgctata cgaacggtac ctcctccccc gcccacgtga aatccattcc aattctgtta
     6301 caggtcacta ataccatcta agtagttgat tcatagtgac tgcatatgtt gtgttttaca
     6361 gtattatgta gtctgttttt tatgcaaaat ctaatttaat atattgatat ttatatcatt
     6421 ttacgtttct cgttcagctt ttttatacta acttgagcgt agggataaca gggtaatacg
     6481 gcgtctcgct ga
//
