# Supplementary material for: A DNA assembly toolkit to unlock the CRISPR/Cas9 potential for metabolic engineering
Source: Commun Biol. 2023 Aug 18;6:858. doi: 10.1038/s42003-023-05202-5 (PMC10439232; doi:10.1038/s42003-023-05202-5)
Supplement: Supplementary file 5 — Supplementary GenBank files [file 42003_2023_5202_MOESM5_ESM.zip › data_set/Native promoters (94 plasmids)/pProUA-RPL22.gb]

LOCUS       RPL22                   6150 bp ds-DNA     circular SYN 01-JAN-2022
DEFINITION  RPL22 in pCUA-.
SOURCE      synthetic DNA construct
  ORGANISM  synthetic DNA construct
REFERENCE   1  (bases 1 to 6150)
  AUTHORS   .
  TITLE     Direct Submission
  JOURNAL   Exported Saturday, Jan 1, 2022 from SnapGene Viewer 5.2.3 to Vector 
            NTI(R) format
            https://www.snapgene.com
COMMENT     Resistance markers: Ampicilin
            This file was created using tools provided by Twist Bioscience
COMMENT     VNTDATE|973296000|
COMMENT     VNTDBDATE|973296000|
COMMENT     VNTNAME|pProUA-RPL22|
FEATURES             Location/Qualifiers
     source          1..6150
                     /organism="RPL22 in pCUA-"
                     /label=source
     misc_feature    1..474
                     /label=insert
                     /label=nonstandard type: misc_feature_
                     /label=RPL22
     misc_feature    475..6150
                     /label=nonstandard type: misc_feature_
                     /label=vector_backbone-474-6150
     misc_feature    1988..2847
                     /label=nonstandard type: misc_feature_
                     /label=ampR
     misc_feature    2849..2952
                     /label=nonstandard type: misc_feature_
                     /label=AmpR_promoter
     misc_feature    3072..3643
                     /label=nonstandard type: misc_feature_
                     /label=colE1_high_copy
     misc_feature    4318..4416
                     /label=nonstandard type: misc_feature_
                     /label=attL1
     misc_feature    5884..5916
                     /label=nonstandard type: misc_feature_
                     /label=lox71
     misc_feature    5990..6112
                     /label=nonstandard type: misc_feature_
                     /label=attR1
     misc_feature    5990..6089
                     /label=nonstandard type: misc_feature_
                     /label=attR2
ORIGIN
        1 ggtctcaacg gacgatggcg taaaaaggct tgggtcgaaa gtatcacctc agcttatata
       61 tttgtataat actaatgcat tttgaagtta tatacccacc gacatgctct agagtaattt
      121 cttagcaaat tatacgttct tgtataaaac tgccagactg acaaccaaga gcgcagcact
      181 gtctattcca tgtttgccta ccgattttta aacattcgat tgcgtgtttc ggcgcgtcgc
      241 ttgcttctct ctctttcgtt tccgcattat tcgtcatttc gtgattatac acctcctccc
      301 cgcgattcga acacacaacc ttctactcag ataacccttt aagtcacgtg gatatgtgac
      361 tcggtttttc caaattggga ataactctaa attgaaaaaa cacccaagca ccctataact
      421 aaaccaaaag ttcagtcatt ttttttctcc aaccactaat cgacaaaaat gggagacctg
      481 gtgagcaagc agatcctgaa gaacaccggc ctgcaggaga tcatgagctt caaggtgaac
      541 ctggagggcg tggtgaacaa ccacgttttc accatggagg gctgcggcaa gggcaacatc
      601 ctgttcggca accagctggt gcagatccgc gtgaccaagg gcgcccccct gcccttcgcc
      661 ttcgacatcc tgagccccgc cttccagtac ggcaaccgca ccttcaccaa gtaccccgag
      721 gacatcagcg acttcttcat ccagagcttc cctgctggat tcgtgtacga gcgcaccctg
      781 cgctacgagg acggaggact ggtggagatc cgcagcgaca tcaacctgat cgaggagatg
      841 ttcgtgtacc gcgtggagta caagggccgc aacttcccca acgacggccc cgtgatgaag
      901 aaaaccatca ccggcctgca gcccagcttc gaggtggtgt acatgaacga cggcgtgctg
      961 gtgggccagg tgatcctggt gtaccgcctg aacagcggca agttctacag ctgccacatg
     1021 cgcaccctga tgaagtctaa gggcgtggtg aaggacttcc ccgagtacca cttcatccag
     1081 caccgcctgg aaaagaccta cgtggaggac ggcggcttcg tggagcagca cgagactgcc
     1141 atcgcccagc tgaccagcct gggcaagccc ctgggcagcc tgcacgagtg ggtgtaatct
     1201 agtgtctgtg gtatctaagc tatttatcac tctttacaac ttctacctca actatctact
     1261 ttaataaatg aatatcgttt attctctatg attactgtat atgcgttcct ctaagacaga
     1321 gtccaaggag acggagtact agcaggtgta agaagttggt gaaaacattt acgcctaacg
     1381 cattgctttt tcagccttct cttattgtga tgctcctttc ccgttttttt ttttgttttc
     1441 tgctataaaa agacctgctt tctttttctt tgtgcgtggc agccatggcg gctatctgtg
     1501 tatacgcgaa taaataatat attgtaggac gttgcagacg acagagcact cctggggacc
     1561 tcaacgaccg gttctcgtat ctttgactct ctctctatcg actgtactac tactactgag
     1621 ccatgggcca accagttgag ctcagattct gtattacgag ttgaaaccat aagaggatca
     1681 agatggagca cgataccatt tggaaagata taactaagca ccctttagct gtggatcaca
     1741 gtctcaagct ttcgtacctg gaatttcttt tggcggaacg gatagcttct cggtaaccag
     1801 agagtacgtt gatctccaaa ctcgatcttc aacacgccca ccttttggaa cttgtctgtc
     1861 tccacctttg cacgtttaaa cgcggccgct gcggattatc aaaaaggatc ttcacctaga
     1921 tccttttaaa ttaaaaatga agttttaaat aaatctaaag tatatatgag taaacttggt
     1981 ctgacagtta ccaatgctta atcagtgagg cacctatctc agcgatctgt ctatttcgtt
     2041 catccatagt tgcctgactc cccgtcgtgt agataactac gatacgggag ggcttaccat
     2101 ctggccccag tgctgcaatg ataccgcggg acccacgctc accggctcca gatttatcag
     2161 caataaacca gccagccgga agggccgagc gcagaagtgg tcctgcaact ttatccgcct
     2221 ccatccagtc tattaattgt tgccgggaag ctagagtaag tagttcgcca gttaatagtt
     2281 tgcgcaacgt tgttgccatt gctacaggca tcgtggtgtc acgctcgtcg tttggtatgg
     2341 cttcattcag ctccggttcc caacgatcaa ggcgagttac atgatccccc atgttgtgca
     2401 aaaaagcggt tagctccttc ggtcctccga tcgttgtcag aagtaagttg gccgcagtgt
     2461 tatcactcat ggttatggca gcactgcata attctcttac tgtcatgcca tccgtaagat
     2521 gcttttctgt gactggtgag tactcaacca agtcattctg agaatagtgt atgcggcgac
     2581 cgagttgctc ttgcccggcg tcaatacggg ataataccgc gccacatagc agaactttaa
     2641 aagtgctcat cattggaaaa cgttcttcgg ggcgaaaact ctcaaggatc ttaccgctgt
     2701 tgagatccag ttcgatgtaa cccactcgtg cacccaactg atcttcagca tcttttactt
     2761 tcaccagcgt ttctgggtga gcaaaaacag gaaggcaaaa tgccgcaaaa aagggaataa
     2821 gggcgacacg gaaatgttga atactcatac tcttcctttt tcaatattat tgaagcattt
     2881 atcagggtta ttgtctcatg agcggataca tatttgaatg tatttagaaa aataaacaaa
     2941 taggggttcc gcgcacattt ccccgaaaag tgccacctgt catgaccaaa atcccttaac
     3001 gtgagttttc gttccactga gcgtcagacc ccgtagaaaa gatcaaagga tcttcttgag
     3061 atcctttttt tctgcgcgta atctgctgct tgcaaacaaa aaaaccaccg ctaccagcgg
     3121 tggtttgttt gccggatcaa gagctaccaa ctctttttcc gaaggtaact ggcttcagca
     3181 gagcgcagat accaaatact gttcttctag tgtagccgta gttaggccac cacttcaaga
     3241 actctgtagc accgcctaca tacctcgctc tgctaatcct gttaccagtg gctgctgcca
     3301 gtggcgataa gtcgtgtctt accgggttgg actcaagacg atagttaccg gataaggcgc
     3361 agcggtcggg ctgaacgggg ggttcgtgca cacagcccag cttggagcga acgacctaca
     3421 ccgaactgag atacctacag cgtgagctat gagaaagcgc cacgcttccc gaagggagaa
     3481 aggcggacag gtatccggta agcggcaggg tcggaacagg agagcgcacg agggagcttc
     3541 cagggggaaa cgcctggtat ctttatagtc ctgtcgggtt tcgccacctc tgacttgagc
     3601 gtcgattttt gtgatgctcg tcaggggggc ggagcctatg gaaaaacgcc agcaacgcgg
     3661 cctttttacg gttcctggcc ttttgctggc cttttgctca catgttcttt cctgcgttat
     3721 cccctgattc tgtggataac cgtgcctgcg gccgcgttta aacacgccag acttggttta
     3781 ttacgaggtc tgacgagcta caacgctaca actgcggtat ttggctctat gtattgcaac
     3841 ttctactact gtacgcaaaa aagaaactag gctgcaatga ggttgacatt tttttgatgt
     3901 gggtataatt cggctcatgc ctttgtagtc acgtcaatat atttctgcac tacagtatga
     3961 tatatgctca tttattgata tttcggtcgc gttctcgagt cagtgtgcgt actttctgcg
     4021 tcctgtattt tttcatgtag agtgggaaca cgagcaatgt ttcacaagac gagaatgaac
     4081 agcccgatgt acctccgagt tcggtcagtc tgttattatt cacgctggaa atgccctctt
     4141 ggcacgtatt tacgggcatg gatctgacga acttgcctgg caacgtagcg agactacaac
     4201 tgcttgttgg tccgatacga ttcagaacta ctactgacag gaaagttccg tttgaggagc
     4261 taattggctc taccgatagt ctacacctgc tagtaggtag ggataacagg gtaatgaagc
     4321 ctgctttttt atactaagtt ggcattataa aaaagcattg cttatcaatt tgttgcaacg
     4381 aacaggtcac tatcagtcaa aataaaatca ttatttgatt tcacttccca tagtactttt
     4441 tgaccacctc ccccaccccc cccctctcta ccgttcgtat aatgtatgct atacgaagtt
     4501 attgtgactg gggatgtagt tgagaataag tcatacacaa gtcagctttc ttcaagcctc
     4561 atataagtat aagtagttca atcgtattag ctacttgtac ccagcatctc cgtatcgaga
     4621 aacacaacaa cacgccccat tggacagatc atgcggatac acaggttgtg cagtatcata
     4681 catactcgat cagacaggtc gtctgaccat catacaagct gaacaagcgc tccatacttg
     4741 cacgctctct atatacacag ttaaattaca tatccatagt ctaacctcta acagttaatc
     4801 ttctggtaag cctcccagcc agccttctgg tatcgcttgg cctcctcaat aggatctcgg
     4861 ttctggccgt acagacctcg gccgacaatt atgatatccg ttccggtaga catgacatcc
     4921 tcaacagttc ggtactgctg tccgagagcg tcacccttgt cgtcaagacc caccccgggg
     4981 gtcagaataa gccagtcctc agagtcgccc ttaggtcggt tctgggcaat gaagccaacc
     5041 acaaactcgg ggtcggatcg ggcaagctca atggtctgct tggagtactc gccagtggcc
     5101 agagagccct tgcaagacag ctcggccagc atgagcagac ctctggccag cttctcgttg
     5161 ggagagggga ccaggaactc cttgtactcg gagttctcgt agtcagacac gtcctccttc
     5221 ttctgctcag agacagtttc ctcggcacca gctcgcaggc cagcaatgat tccggttccg
     5281 ggtacaccgt gggcgttggt gatatcggac cactcggcga ttcggtagac accgttcttg
     5341 tgctggtgct tgacagtgtt gccaatatct gcgaactttc tgtcctcgaa caggaagaaa
     5401 ccgtgcttaa gagcaagttc cttgaggggg agcacagtgc cggcgtaggt gaagtcgtca
     5461 atgatgtcga tatgggtctt gatcatgcac acataaggtc cgaccttatc ggcaagctca
     5521 atgagctcct tggtggtggt aacatccaga gaagcacaca ggttggtttt cttggctgcc
     5581 acgagcttga gcactcgagc ggcaaaggcg gacttgtgga cgttagctcg agcttcgtag
     5641 gagggcattt tggtggtgaa gaggagactg aaataaattt agtctgcaga actttttatc
     5701 ggaaccttat ctggggcagt gaagtatatg ttatggtaat agttacgagt tagttgaact
     5761 tatagataga ctggactata cggctatcgg tccaaattag aaagaacgtc aatggctctc
     5821 tgggcgtcgc ctttgccgac aaaaatgtga tcatgatgaa agccagcaat gacgttgcag
     5881 ctgataactt cgtataatgt atgctatacg aacggtacct cctcccccgc ccacgtgaaa
     5941 tccattccaa ttctgttaca ggtcactaat accatctaag tagttgattc atagtgactg
     6001 catatgttgt gttttacagt attatgtagt ctgtttttta tgcaaaatct aatttaatat
     6061 attgatattt atatcatttt acgtttctcg ttcagctttt ttatactaac ttgagcgtag
     6121 ggataacagg gtaatacggc gtctcgctga
//
