# Supplementary material for: A DNA assembly toolkit to unlock the CRISPR/Cas9 potential for metabolic engineering
Source: Commun Biol. 2023 Aug 18;6:858. doi: 10.1038/s42003-023-05202-5 (PMC10439232; doi:10.1038/s42003-023-05202-5)
Supplement: Supplementary file 5 — Supplementary GenBank files [file 42003_2023_5202_MOESM5_ESM.zip › data_set/Native promoters (94 plasmids)/pProUA-RPL24A.gb]

LOCUS       pProUA-RPL24            6429 bp ds-DNA     circular SYN 12-JAN-2022
DEFINITION  RPL24 in pCUA-.
SOURCE      synthetic DNA construct
  ORGANISM  synthetic DNA construct
REFERENCE   1  (bases 1 to 6429)
  AUTHORS   .
  TITLE     Direct Submission
  JOURNAL   Exported Wednesday, Jan 12, 2022 from SnapGene Viewer 5.2.3 to 
            Vector NTI(R) format
            https://www.snapgene.com
COMMENT     Resistance markers: Ampicilin
            This file was created using tools provided by Twist Bioscience
COMMENT     VNTDATE|973382400|
COMMENT     VNTDBDATE|974246400|
COMMENT     VNTNAME|pProUA-RPL24A|
FEATURES             Location/Qualifiers
     source          1..6429
                     /organism="RPL24 in pCUA-"
                     /label=source
     misc_feature    1..753
                     /label=RPL24
                     /label=insert
                     /label=nonstandard type: misc_feature_
                     /label=RPL24A
     misc_feature    754..6429
                     /label=nonstandard type: misc_feature_
                     /label=vector_backbone-753-6429
     misc_feature    2267..3126
                     /label=nonstandard type: misc_feature_
                     /label=ampR
     misc_feature    3128..3231
                     /label=nonstandard type: misc_feature_
                     /label=AmpR_promoter
     misc_feature    3351..3922
                     /label=nonstandard type: misc_feature_
                     /label=colE1_high_copy
     misc_feature    4597..4695
                     /label=nonstandard type: misc_feature_
                     /label=attL1
     misc_feature    6163..6195
                     /label=nonstandard type: misc_feature_
                     /label=lox71
     misc_feature    6269..6391
                     /label=nonstandard type: misc_feature_
                     /label=attR1
     misc_feature    6269..6368
                     /label=nonstandard type: misc_feature_
                     /label=attR2
ORIGIN
        1 ggtctcaacg gcatctctgc gctttgttgt aatatgcact ccggaagtgt ttgtgggaaa
       61 aaaagaagtg gttgttagaa ttttataatc tgtacggtgc atctttggga ctagagttga
      121 aaatccaaat cgggaaatga cccgaagtag aggggtaatt tgtggtctgc aaacaagagc
      181 ttccagaacg cgattgactg gggaaaaagg gctgaatttg tgaacagaac gtttttgagg
      241 gccccgaacc aactcccgtg accattttct gcatatctct tctgcaacga attcttgttg
      301 gttccagtaa tgtcgcaaaa gacagtcaca aatagacttt attcacgtga ctacacaaac
      361 caactcactc ccaaccatga caacctttgc aaaattagaa tacctgtttc tcttgttaca
      421 gactaccgac aacaggagaa ttcaaggtga gtttttggag gaaatccgtg cgcgcaagtg
      481 gaccgatgaa tttcgacggt gacatgggga ttgtggtcac gacagggagt gtggtcgcga
      541 cagggagtgt tggcatggag attgtgtctc aacatgagca agatgatgga cgacatggcg
      601 gagatgtggt ggttccattt ggagcattgc gcaattttcg acttgtctct gtatgttcgg
      661 tgatcacttt ggtggacact tccgtgttac tctgatgtcg tcggttctct cttcaggttc
      721 tcacctccta cgattatact aacgcaaatg ggagacctgg tgagcaagca gatcctgaag
      781 aacaccggcc tgcaggagat catgagcttc aaggtgaacc tggagggcgt ggtgaacaac
      841 cacgttttca ccatggaggg ctgcggcaag ggcaacatcc tgttcggcaa ccagctggtg
      901 cagatccgcg tgaccaaggg cgcccccctg cccttcgcct tcgacatcct gagccccgcc
      961 ttccagtacg gcaaccgcac cttcaccaag taccccgagg acatcagcga cttcttcatc
     1021 cagagcttcc ctgctggatt cgtgtacgag cgcaccctgc gctacgagga cggaggactg
     1081 gtggagatcc gcagcgacat caacctgatc gaggagatgt tcgtgtaccg cgtggagtac
     1141 aagggccgca acttccccaa cgacggcccc gtgatgaaga aaaccatcac cggcctgcag
     1201 cccagcttcg aggtggtgta catgaacgac ggcgtgctgg tgggccaggt gatcctggtg
     1261 taccgcctga acagcggcaa gttctacagc tgccacatgc gcaccctgat gaagtctaag
     1321 ggcgtggtga aggacttccc cgagtaccac ttcatccagc accgcctgga aaagacctac
     1381 gtggaggacg gcggcttcgt ggagcagcac gagactgcca tcgcccagct gaccagcctg
     1441 ggcaagcccc tgggcagcct gcacgagtgg gtgtaatcta gtgtctgtgg tatctaagct
     1501 atttatcact ctttacaact tctacctcaa ctatctactt taataaatga atatcgttta
     1561 ttctctatga ttactgtata tgcgttcctc taagacagag tccaaggaga cggagtacta
     1621 gcaggtgtaa gaagttggtg aaaacattta cgcctaacgc attgcttttt cagccttctc
     1681 ttattgtgat gctcctttcc cgtttttttt tttgttttct gctataaaaa gacctgcttt
     1741 ctttttcttt gtgcgtggca gccatggcgg ctatctgtgt atacgcgaat aaataatata
     1801 ttgtaggacg ttgcagacga cagagcactc ctggggacct caacgaccgg ttctcgtatc
     1861 tttgactctc tctctatcga ctgtactact actactgagc catgggccaa ccagttgagc
     1921 tcagattctg tattacgagt tgaaaccata agaggatcaa gatggagcac gataccattt
     1981 ggaaagatat aactaagcac cctttagctg tggatcacag tctcaagctt tcgtacctgg
     2041 aatttctttt ggcggaacgg atagcttctc ggtaaccaga gagtacgttg atctccaaac
     2101 tcgatcttca acacgcccac cttttggaac ttgtctgtct ccacctttgc acgtttaaac
     2161 gcggccgctg cggattatca aaaaggatct tcacctagat ccttttaaat taaaaatgaa
     2221 gttttaaata aatctaaagt atatatgagt aaacttggtc tgacagttac caatgcttaa
     2281 tcagtgaggc acctatctca gcgatctgtc tatttcgttc atccatagtt gcctgactcc
     2341 ccgtcgtgta gataactacg atacgggagg gcttaccatc tggccccagt gctgcaatga
     2401 taccgcggga cccacgctca ccggctccag atttatcagc aataaaccag ccagccggaa
     2461 gggccgagcg cagaagtggt cctgcaactt tatccgcctc catccagtct attaattgtt
     2521 gccgggaagc tagagtaagt agttcgccag ttaatagttt gcgcaacgtt gttgccattg
     2581 ctacaggcat cgtggtgtca cgctcgtcgt ttggtatggc ttcattcagc tccggttccc
     2641 aacgatcaag gcgagttaca tgatccccca tgttgtgcaa aaaagcggtt agctccttcg
     2701 gtcctccgat cgttgtcaga agtaagttgg ccgcagtgtt atcactcatg gttatggcag
     2761 cactgcataa ttctcttact gtcatgccat ccgtaagatg cttttctgtg actggtgagt
     2821 actcaaccaa gtcattctga gaatagtgta tgcggcgacc gagttgctct tgcccggcgt
     2881 caatacggga taataccgcg ccacatagca gaactttaaa agtgctcatc attggaaaac
     2941 gttcttcggg gcgaaaactc tcaaggatct taccgctgtt gagatccagt tcgatgtaac
     3001 ccactcgtgc acccaactga tcttcagcat cttttacttt caccagcgtt tctgggtgag
     3061 caaaaacagg aaggcaaaat gccgcaaaaa agggaataag ggcgacacgg aaatgttgaa
     3121 tactcatact cttccttttt caatattatt gaagcattta tcagggttat tgtctcatga
     3181 gcggatacat atttgaatgt atttagaaaa ataaacaaat aggggttccg cgcacatttc
     3241 cccgaaaagt gccacctgtc atgaccaaaa tcccttaacg tgagttttcg ttccactgag
     3301 cgtcagaccc cgtagaaaag atcaaaggat cttcttgaga tccttttttt ctgcgcgtaa
     3361 tctgctgctt gcaaacaaaa aaaccaccgc taccagcggt ggtttgtttg ccggatcaag
     3421 agctaccaac tctttttccg aaggtaactg gcttcagcag agcgcagata ccaaatactg
     3481 ttcttctagt gtagccgtag ttaggccacc acttcaagaa ctctgtagca ccgcctacat
     3541 acctcgctct gctaatcctg ttaccagtgg ctgctgccag tggcgataag tcgtgtctta
     3601 ccgggttgga ctcaagacga tagttaccgg ataaggcgca gcggtcgggc tgaacggggg
     3661 gttcgtgcac acagcccagc ttggagcgaa cgacctacac cgaactgaga tacctacagc
     3721 gtgagctatg agaaagcgcc acgcttcccg aagggagaaa ggcggacagg tatccggtaa
     3781 gcggcagggt cggaacagga gagcgcacga gggagcttcc agggggaaac gcctggtatc
     3841 tttatagtcc tgtcgggttt cgccacctct gacttgagcg tcgatttttg tgatgctcgt
     3901 caggggggcg gagcctatgg aaaaacgcca gcaacgcggc ctttttacgg ttcctggcct
     3961 tttgctggcc ttttgctcac atgttctttc ctgcgttatc ccctgattct gtggataacc
     4021 gtgcctgcgg ccgcgtttaa acacgccaga cttggtttat tacgaggtct gacgagctac
     4081 aacgctacaa ctgcggtatt tggctctatg tattgcaact tctactactg tacgcaaaaa
     4141 agaaactagg ctgcaatgag gttgacattt ttttgatgtg ggtataattc ggctcatgcc
     4201 tttgtagtca cgtcaatata tttctgcact acagtatgat atatgctcat ttattgatat
     4261 ttcggtcgcg ttctcgagtc agtgtgcgta ctttctgcgt cctgtatttt ttcatgtaga
     4321 gtgggaacac gagcaatgtt tcacaagacg agaatgaaca gcccgatgta cctccgagtt
     4381 cggtcagtct gttattattc acgctggaaa tgccctcttg gcacgtattt acgggcatgg
     4441 atctgacgaa cttgcctggc aacgtagcga gactacaact gcttgttggt ccgatacgat
     4501 tcagaactac tactgacagg aaagttccgt ttgaggagct aattggctct accgatagtc
     4561 tacacctgct agtaggtagg gataacaggg taatgaagcc tgctttttta tactaagttg
     4621 gcattataaa aaagcattgc ttatcaattt gttgcaacga acaggtcact atcagtcaaa
     4681 ataaaatcat tatttgattt cacttcccat agtacttttt gaccacctcc cccacccccc
     4741 ccctctctac cgttcgtata atgtatgcta tacgaagtta ttgtgactgg ggatgtagtt
     4801 gagaataagt catacacaag tcagctttct tcaagcctca tataagtata agtagttcaa
     4861 tcgtattagc tacttgtacc cagcatctcc gtatcgagaa acacaacaac acgccccatt
     4921 ggacagatca tgcggataca caggttgtgc agtatcatac atactcgatc agacaggtcg
     4981 tctgaccatc atacaagctg aacaagcgct ccatacttgc acgctctcta tatacacagt
     5041 taaattacat atccatagtc taacctctaa cagttaatct tctggtaagc ctcccagcca
     5101 gccttctggt atcgcttggc ctcctcaata ggatctcggt tctggccgta cagacctcgg
     5161 ccgacaatta tgatatccgt tccggtagac atgacatcct caacagttcg gtactgctgt
     5221 ccgagagcgt cacccttgtc gtcaagaccc accccggggg tcagaataag ccagtcctca
     5281 gagtcgccct taggtcggtt ctgggcaatg aagccaacca caaactcggg gtcggatcgg
     5341 gcaagctcaa tggtctgctt ggagtactcg ccagtggcca gagagccctt gcaagacagc
     5401 tcggccagca tgagcagacc tctggccagc ttctcgttgg gagaggggac caggaactcc
     5461 ttgtactcgg agttctcgta gtcagacacg tcctccttct tctgctcaga gacagtttcc
     5521 tcggcaccag ctcgcaggcc agcaatgatt ccggttccgg gtacaccgtg ggcgttggtg
     5581 atatcggacc actcggcgat tcggtagaca ccgttcttgt gctggtgctt gacagtgttg
     5641 ccaatatctg cgaactttct gtcctcgaac aggaagaaac cgtgcttaag agcaagttcc
     5701 ttgaggggga gcacagtgcc ggcgtaggtg aagtcgtcaa tgatgtcgat atgggtcttg
     5761 atcatgcaca cataaggtcc gaccttatcg gcaagctcaa tgagctcctt ggtggtggta
     5821 acatccagag aagcacacag gttggttttc ttggctgcca cgagcttgag cactcgagcg
     5881 gcaaaggcgg acttgtggac gttagctcga gcttcgtagg agggcatttt ggtggtgaag
     5941 aggagactga aataaattta gtctgcagaa ctttttatcg gaaccttatc tggggcagtg
     6001 aagtatatgt tatggtaata gttacgagtt agttgaactt atagatagac tggactatac
     6061 ggctatcggt ccaaattaga aagaacgtca atggctctct gggcgtcgcc tttgccgaca
     6121 aaaatgtgat catgatgaaa gccagcaatg acgttgcagc tgataacttc gtataatgta
     6181 tgctatacga acggtacctc ctcccccgcc cacgtgaaat ccattccaat tctgttacag
     6241 gtcactaata ccatctaagt agttgattca tagtgactgc atatgttgtg ttttacagta
     6301 ttatgtagtc tgttttttat gcaaaatcta atttaatata ttgatattta tatcatttta
     6361 cgtttctcgt tcagcttttt tatactaact tgagcgtagg gataacaggg taatacggcg
     6421 tctcgctga
//
