# Supplementary material for: A DNA assembly toolkit to unlock the CRISPR/Cas9 potential for metabolic engineering
Source: Commun Biol. 2023 Aug 18;6:858. doi: 10.1038/s42003-023-05202-5 (PMC10439232; doi:10.1038/s42003-023-05202-5)
Supplement: Supplementary file 5 — Supplementary GenBank files [file 42003_2023_5202_MOESM5_ESM.zip › data_set/Native promoters (94 plasmids)/pProUA-RPL25.gb]

LOCUS       RPL25                   6494 bp ds-DNA     circular SYN 02-JAN-2022
DEFINITION  RPL25 in pCUA-.
SOURCE      synthetic DNA construct
  ORGANISM  synthetic DNA construct
REFERENCE   1  (bases 1 to 6494)
  AUTHORS   .
  TITLE     Direct Submission
  JOURNAL   Exported Sunday, Jan 2, 2022 from SnapGene Viewer 5.2.3 to Vector 
            NTI(R) format
            https://www.snapgene.com
COMMENT     Resistance markers: Ampicilin
            This file was created using tools provided by Twist Bioscience
COMMENT     VNTDATE|973382400|
COMMENT     VNTDBDATE|973382400|
COMMENT     VNTNAME|pProUA-RPL25|
FEATURES             Location/Qualifiers
     source          1..6494
                     /organism="RPL25 in pCUA-"
                     /label=source
     misc_feature    1..818
                     /label=insert
                     /label=nonstandard type: misc_feature_
                     /label=RPL25
     misc_feature    819..6494
                     /label=nonstandard type: misc_feature_
                     /label=vector_backbone-818-6494
     misc_feature    2332..3191
                     /label=nonstandard type: misc_feature_
                     /label=ampR
     misc_feature    3193..3296
                     /label=nonstandard type: misc_feature_
                     /label=AmpR_promoter
     misc_feature    3416..3987
                     /label=nonstandard type: misc_feature_
                     /label=colE1_high_copy
     misc_feature    4662..4760
                     /label=nonstandard type: misc_feature_
                     /label=attL1
     misc_feature    6228..6260
                     /label=nonstandard type: misc_feature_
                     /label=lox71
     misc_feature    6334..6456
                     /label=nonstandard type: misc_feature_
                     /label=attR1
     misc_feature    6334..6433
                     /label=nonstandard type: misc_feature_
                     /label=attR2
ORIGIN
        1 ggtctcaacg gttcaaccgc cactttcgca cctctggatg caagaagccc cacatcacca
       61 ttgtcaacag agcaacggta gaagcccgaa tgatggccga tagatacgaa tttcattagt
      121 aatgaacttg aatagtgtat ctgcgtggcg ggccttatac ctgtgctttt attccacaat
      181 gttcagtgag atattaacct gcagtacatc cgcggttaaa taagtttagt tgggagtact
      241 tgttgtatgt caacagacga cctactgact ctgtattgta gggcaacagt tcgcacaagt
      301 agacgtttag cacattaatc ttcgaagtaa tgctttatca cgtgacataa tctgcaaaaa
      361 gtcatatgac gctcctgggc aataacatgc aacaagtccg gagaataagg cccattattt
      421 agtgcatggc gatcttcgaa cgcgcacttc tatagctcca tccatccatc ccatcaccaa
      481 gtccaaactc cgtctaccaa taagggttta aggttcgtcc tttttggggt catctatcca
      541 cgtgacctat tttagacgac cctaaatata gctctagaaa tcgtcattat ggttgaatgt
      601 ttctgtccac atgccactac aagacaaata tttacctggt aataattccc ctaccacatc
      661 ttccgctccc acacagagtt accctgcctt tagtctaggg ttagccctaa agacagtcac
      721 aggctaacct aaagcggtgc caaacttttc actacatcaa atccgccggc tcaaaaatct
      781 tagttcctca gctcacactc acgacatcaa caatgggaga cctggtgagc aagcagatcc
      841 tgaagaacac cggcctgcag gagatcatga gcttcaaggt gaacctggag ggcgtggtga
      901 acaaccacgt tttcaccatg gagggctgcg gcaagggcaa catcctgttc ggcaaccagc
      961 tggtgcagat ccgcgtgacc aagggcgccc ccctgccctt cgccttcgac atcctgagcc
     1021 ccgccttcca gtacggcaac cgcaccttca ccaagtaccc cgaggacatc agcgacttct
     1081 tcatccagag cttccctgct ggattcgtgt acgagcgcac cctgcgctac gaggacggag
     1141 gactggtgga gatccgcagc gacatcaacc tgatcgagga gatgttcgtg taccgcgtgg
     1201 agtacaaggg ccgcaacttc cccaacgacg gccccgtgat gaagaaaacc atcaccggcc
     1261 tgcagcccag cttcgaggtg gtgtacatga acgacggcgt gctggtgggc caggtgatcc
     1321 tggtgtaccg cctgaacagc ggcaagttct acagctgcca catgcgcacc ctgatgaagt
     1381 ctaagggcgt ggtgaaggac ttccccgagt accacttcat ccagcaccgc ctggaaaaga
     1441 cctacgtgga ggacggcggc ttcgtggagc agcacgagac tgccatcgcc cagctgacca
     1501 gcctgggcaa gcccctgggc agcctgcacg agtgggtgta atctagtgtc tgtggtatct
     1561 aagctattta tcactcttta caacttctac ctcaactatc tactttaata aatgaatatc
     1621 gtttattctc tatgattact gtatatgcgt tcctctaaga cagagtccaa ggagacggag
     1681 tactagcagg tgtaagaagt tggtgaaaac atttacgcct aacgcattgc tttttcagcc
     1741 ttctcttatt gtgatgctcc tttcccgttt ttttttttgt tttctgctat aaaaagacct
     1801 gctttctttt tctttgtgcg tggcagccat ggcggctatc tgtgtatacg cgaataaata
     1861 atatattgta ggacgttgca gacgacagag cactcctggg gacctcaacg accggttctc
     1921 gtatctttga ctctctctct atcgactgta ctactactac tgagccatgg gccaaccagt
     1981 tgagctcaga ttctgtatta cgagttgaaa ccataagagg atcaagatgg agcacgatac
     2041 catttggaaa gatataacta agcacccttt agctgtggat cacagtctca agctttcgta
     2101 cctggaattt cttttggcgg aacggatagc ttctcggtaa ccagagagta cgttgatctc
     2161 caaactcgat cttcaacacg cccacctttt ggaacttgtc tgtctccacc tttgcacgtt
     2221 taaacgcggc cgctgcggat tatcaaaaag gatcttcacc tagatccttt taaattaaaa
     2281 atgaagtttt aaataaatct aaagtatata tgagtaaact tggtctgaca gttaccaatg
     2341 cttaatcagt gaggcaccta tctcagcgat ctgtctattt cgttcatcca tagttgcctg
     2401 actccccgtc gtgtagataa ctacgatacg ggagggctta ccatctggcc ccagtgctgc
     2461 aatgataccg cgggacccac gctcaccggc tccagattta tcagcaataa accagccagc
     2521 cggaagggcc gagcgcagaa gtggtcctgc aactttatcc gcctccatcc agtctattaa
     2581 ttgttgccgg gaagctagag taagtagttc gccagttaat agtttgcgca acgttgttgc
     2641 cattgctaca ggcatcgtgg tgtcacgctc gtcgtttggt atggcttcat tcagctccgg
     2701 ttcccaacga tcaaggcgag ttacatgatc ccccatgttg tgcaaaaaag cggttagctc
     2761 cttcggtcct ccgatcgttg tcagaagtaa gttggccgca gtgttatcac tcatggttat
     2821 ggcagcactg cataattctc ttactgtcat gccatccgta agatgctttt ctgtgactgg
     2881 tgagtactca accaagtcat tctgagaata gtgtatgcgg cgaccgagtt gctcttgccc
     2941 ggcgtcaata cgggataata ccgcgccaca tagcagaact ttaaaagtgc tcatcattgg
     3001 aaaacgttct tcggggcgaa aactctcaag gatcttaccg ctgttgagat ccagttcgat
     3061 gtaacccact cgtgcaccca actgatcttc agcatctttt actttcacca gcgtttctgg
     3121 gtgagcaaaa acaggaaggc aaaatgccgc aaaaaaggga ataagggcga cacggaaatg
     3181 ttgaatactc atactcttcc tttttcaata ttattgaagc atttatcagg gttattgtct
     3241 catgagcgga tacatatttg aatgtattta gaaaaataaa caaatagggg ttccgcgcac
     3301 atttccccga aaagtgccac ctgtcatgac caaaatccct taacgtgagt tttcgttcca
     3361 ctgagcgtca gaccccgtag aaaagatcaa aggatcttct tgagatcctt tttttctgcg
     3421 cgtaatctgc tgcttgcaaa caaaaaaacc accgctacca gcggtggttt gtttgccgga
     3481 tcaagagcta ccaactcttt ttccgaaggt aactggcttc agcagagcgc agataccaaa
     3541 tactgttctt ctagtgtagc cgtagttagg ccaccacttc aagaactctg tagcaccgcc
     3601 tacatacctc gctctgctaa tcctgttacc agtggctgct gccagtggcg ataagtcgtg
     3661 tcttaccggg ttggactcaa gacgatagtt accggataag gcgcagcggt cgggctgaac
     3721 ggggggttcg tgcacacagc ccagcttgga gcgaacgacc tacaccgaac tgagatacct
     3781 acagcgtgag ctatgagaaa gcgccacgct tcccgaaggg agaaaggcgg acaggtatcc
     3841 ggtaagcggc agggtcggaa caggagagcg cacgagggag cttccagggg gaaacgcctg
     3901 gtatctttat agtcctgtcg ggtttcgcca cctctgactt gagcgtcgat ttttgtgatg
     3961 ctcgtcaggg gggcggagcc tatggaaaaa cgccagcaac gcggcctttt tacggttcct
     4021 ggccttttgc tggccttttg ctcacatgtt ctttcctgcg ttatcccctg attctgtgga
     4081 taaccgtgcc tgcggccgcg tttaaacacg ccagacttgg tttattacga ggtctgacga
     4141 gctacaacgc tacaactgcg gtatttggct ctatgtattg caacttctac tactgtacgc
     4201 aaaaaagaaa ctaggctgca atgaggttga catttttttg atgtgggtat aattcggctc
     4261 atgcctttgt agtcacgtca atatatttct gcactacagt atgatatatg ctcatttatt
     4321 gatatttcgg tcgcgttctc gagtcagtgt gcgtactttc tgcgtcctgt attttttcat
     4381 gtagagtggg aacacgagca atgtttcaca agacgagaat gaacagcccg atgtacctcc
     4441 gagttcggtc agtctgttat tattcacgct ggaaatgccc tcttggcacg tatttacggg
     4501 catggatctg acgaacttgc ctggcaacgt agcgagacta caactgcttg ttggtccgat
     4561 acgattcaga actactactg acaggaaagt tccgtttgag gagctaattg gctctaccga
     4621 tagtctacac ctgctagtag gtagggataa cagggtaatg aagcctgctt ttttatacta
     4681 agttggcatt ataaaaaagc attgcttatc aatttgttgc aacgaacagg tcactatcag
     4741 tcaaaataaa atcattattt gatttcactt cccatagtac tttttgacca cctcccccac
     4801 cccccccctc tctaccgttc gtataatgta tgctatacga agttattgtg actggggatg
     4861 tagttgagaa taagtcatac acaagtcagc tttcttcaag cctcatataa gtataagtag
     4921 ttcaatcgta ttagctactt gtacccagca tctccgtatc gagaaacaca acaacacgcc
     4981 ccattggaca gatcatgcgg atacacaggt tgtgcagtat catacatact cgatcagaca
     5041 ggtcgtctga ccatcataca agctgaacaa gcgctccata cttgcacgct ctctatatac
     5101 acagttaaat tacatatcca tagtctaacc tctaacagtt aatcttctgg taagcctccc
     5161 agccagcctt ctggtatcgc ttggcctcct caataggatc tcggttctgg ccgtacagac
     5221 ctcggccgac aattatgata tccgttccgg tagacatgac atcctcaaca gttcggtact
     5281 gctgtccgag agcgtcaccc ttgtcgtcaa gacccacccc gggggtcaga ataagccagt
     5341 cctcagagtc gcccttaggt cggttctggg caatgaagcc aaccacaaac tcggggtcgg
     5401 atcgggcaag ctcaatggtc tgcttggagt actcgccagt ggccagagag cccttgcaag
     5461 acagctcggc cagcatgagc agacctctgg ccagcttctc gttgggagag gggaccagga
     5521 actccttgta ctcggagttc tcgtagtcag acacgtcctc cttcttctgc tcagagacag
     5581 tttcctcggc accagctcgc aggccagcaa tgattccggt tccgggtaca ccgtgggcgt
     5641 tggtgatatc ggaccactcg gcgattcggt agacaccgtt cttgtgctgg tgcttgacag
     5701 tgttgccaat atctgcgaac tttctgtcct cgaacaggaa gaaaccgtgc ttaagagcaa
     5761 gttccttgag ggggagcaca gtgccggcgt aggtgaagtc gtcaatgatg tcgatatggg
     5821 tcttgatcat gcacacataa ggtccgacct tatcggcaag ctcaatgagc tccttggtgg
     5881 tggtaacatc cagagaagca cacaggttgg ttttcttggc tgccacgagc ttgagcactc
     5941 gagcggcaaa ggcggacttg tggacgttag ctcgagcttc gtaggagggc attttggtgg
     6001 tgaagaggag actgaaataa atttagtctg cagaactttt tatcggaacc ttatctgggg
     6061 cagtgaagta tatgttatgg taatagttac gagttagttg aacttataga tagactggac
     6121 tatacggcta tcggtccaaa ttagaaagaa cgtcaatggc tctctgggcg tcgcctttgc
     6181 cgacaaaaat gtgatcatga tgaaagccag caatgacgtt gcagctgata acttcgtata
     6241 atgtatgcta tacgaacggt acctcctccc ccgcccacgt gaaatccatt ccaattctgt
     6301 tacaggtcac taataccatc taagtagttg attcatagtg actgcatatg ttgtgtttta
     6361 cagtattatg tagtctgttt tttatgcaaa atctaattta atatattgat atttatatca
     6421 ttttacgttt ctcgttcagc ttttttatac taacttgagc gtagggataa cagggtaata
     6481 cggcgtctcg ctga
//
