# Supplementary material for: A DNA assembly toolkit to unlock the CRISPR/Cas9 potential for metabolic engineering
Source: Commun Biol. 2023 Aug 18;6:858. doi: 10.1038/s42003-023-05202-5 (PMC10439232; doi:10.1038/s42003-023-05202-5)
Supplement: Supplementary file 5 — Supplementary GenBank files [file 42003_2023_5202_MOESM5_ESM.zip › data_set/Native promoters (94 plasmids)/pProUA-RPL30.gb]

LOCUS       RPL30-32                6427 bp ds-DNA     circular SYN 01-JAN-2022
DEFINITION  RPL30-32 in pCUA-.
SOURCE      synthetic DNA construct
  ORGANISM  synthetic DNA construct
REFERENCE   1  (bases 1 to 6427)
  AUTHORS   .
  TITLE     Direct Submission
  JOURNAL   Exported Saturday, Jan 1, 2022 from SnapGene Viewer 5.2.3 to Vector 
            NTI(R) format
            https://www.snapgene.com
COMMENT     Resistance markers: Ampicilin
            This file was created using tools provided by Twist Bioscience
COMMENT     VNTDATE|973296000|
COMMENT     VNTDBDATE|973296000|
COMMENT     VNTNAME|pProUA-RPL30|
FEATURES             Location/Qualifiers
     source          1..6427
                     /organism="RPL30-32 in pCUA-"
                     /label=source
     misc_feature    1..751
                     /label=insert
                     /label=nonstandard type: misc_feature_
                     /label=RPL30
     misc_feature    752..6427
                     /label=nonstandard type: misc_feature_
                     /label=vector_backbone-751-6427
     misc_feature    2265..3124
                     /label=nonstandard type: misc_feature_
                     /label=ampR
     misc_feature    3126..3229
                     /label=nonstandard type: misc_feature_
                     /label=AmpR_promoter
     misc_feature    3349..3920
                     /label=nonstandard type: misc_feature_
                     /label=colE1_high_copy
     misc_feature    4595..4693
                     /label=nonstandard type: misc_feature_
                     /label=attL1
     misc_feature    6161..6193
                     /label=nonstandard type: misc_feature_
                     /label=lox71
     misc_feature    6267..6389
                     /label=nonstandard type: misc_feature_
                     /label=attR1
     misc_feature    6267..6366
                     /label=nonstandard type: misc_feature_
                     /label=attR2
ORIGIN
        1 ggtctcaacg gctgcgttag tataatcgta ggaggtgaga acctgaagag agaaccgacg
       61 acatcagagt aacacggaag tgtccaccaa agtgatcacc gaacatacag agacaagtcg
      121 aaaattgcgc aatgctccaa atggaaccac cacatctccg ccatgtcgtc catcatcttg
      181 ctcatgttag accacaatct ccatgccaac actccctgtc gcgaccacac tccctgtcgt
      241 gaccacaatc cccatgtcac cgtcgaaatt catcggtcca cttgcgcgca cggatttcct
      301 ccaaaaactc accttgaatt ctcctgttgt cggtagtctg taacaagaga aacaggtatt
      361 ctaattttgc aaaggttgtc atggttggga gtgagttggt ttgtgtagtc acgtgaataa
      421 agtctatttg tgactgtctt ttgcgacatt actggaacca acaagaattc gttgcagaag
      481 agatatgcag aaaatggtca cgggagttgg ttcggggccc tcaaaaacgt ctgtgttcac
      541 aaattcagcc ctttttcccc agtcaatcgc gttctggaag ctcttgtttg cagaccacaa
      601 attacccctc tacttcgggt catttcccga tttggatttt caactctagt cccaaagatg
      661 caccgtacag attataaaat tctaacaacc acttcttttt ttcccacaaa cacttccgga
      721 gtgcatatta caacaaagcg cagaaatggg agacctggtg agcaagcaga tcctgaagaa
      781 caccggcctg caggagatca tgagcttcaa ggtgaacctg gagggcgtgg tgaacaacca
      841 cgttttcacc atggagggct gcggcaaggg caacatcctg ttcggcaacc agctggtgca
      901 gatccgcgtg accaagggcg cccccctgcc cttcgccttc gacatcctga gccccgcctt
      961 ccagtacggc aaccgcacct tcaccaagta ccccgaggac atcagcgact tcttcatcca
     1021 gagcttccct gctggattcg tgtacgagcg caccctgcgc tacgaggacg gaggactggt
     1081 ggagatccgc agcgacatca acctgatcga ggagatgttc gtgtaccgcg tggagtacaa
     1141 gggccgcaac ttccccaacg acggccccgt gatgaagaaa accatcaccg gcctgcagcc
     1201 cagcttcgag gtggtgtaca tgaacgacgg cgtgctggtg ggccaggtga tcctggtgta
     1261 ccgcctgaac agcggcaagt tctacagctg ccacatgcgc accctgatga agtctaaggg
     1321 cgtggtgaag gacttccccg agtaccactt catccagcac cgcctggaaa agacctacgt
     1381 ggaggacggc ggcttcgtgg agcagcacga gactgccatc gcccagctga ccagcctggg
     1441 caagcccctg ggcagcctgc acgagtgggt gtaatctagt gtctgtggta tctaagctat
     1501 ttatcactct ttacaacttc tacctcaact atctacttta ataaatgaat atcgtttatt
     1561 ctctatgatt actgtatatg cgttcctcta agacagagtc caaggagacg gagtactagc
     1621 aggtgtaaga agttggtgaa aacatttacg cctaacgcat tgctttttca gccttctctt
     1681 attgtgatgc tcctttcccg tttttttttt tgttttctgc tataaaaaga cctgctttct
     1741 ttttctttgt gcgtggcagc catggcggct atctgtgtat acgcgaataa ataatatatt
     1801 gtaggacgtt gcagacgaca gagcactcct ggggacctca acgaccggtt ctcgtatctt
     1861 tgactctctc tctatcgact gtactactac tactgagcca tgggccaacc agttgagctc
     1921 agattctgta ttacgagttg aaaccataag aggatcaaga tggagcacga taccatttgg
     1981 aaagatataa ctaagcaccc tttagctgtg gatcacagtc tcaagctttc gtacctggaa
     2041 tttcttttgg cggaacggat agcttctcgg taaccagaga gtacgttgat ctccaaactc
     2101 gatcttcaac acgcccacct tttggaactt gtctgtctcc acctttgcac gtttaaacgc
     2161 ggccgctgcg gattatcaaa aaggatcttc acctagatcc ttttaaatta aaaatgaagt
     2221 tttaaataaa tctaaagtat atatgagtaa acttggtctg acagttacca atgcttaatc
     2281 agtgaggcac ctatctcagc gatctgtcta tttcgttcat ccatagttgc ctgactcccc
     2341 gtcgtgtaga taactacgat acgggagggc ttaccatctg gccccagtgc tgcaatgata
     2401 ccgcgggacc cacgctcacc ggctccagat ttatcagcaa taaaccagcc agccggaagg
     2461 gccgagcgca gaagtggtcc tgcaacttta tccgcctcca tccagtctat taattgttgc
     2521 cgggaagcta gagtaagtag ttcgccagtt aatagtttgc gcaacgttgt tgccattgct
     2581 acaggcatcg tggtgtcacg ctcgtcgttt ggtatggctt cattcagctc cggttcccaa
     2641 cgatcaaggc gagttacatg atcccccatg ttgtgcaaaa aagcggttag ctccttcggt
     2701 cctccgatcg ttgtcagaag taagttggcc gcagtgttat cactcatggt tatggcagca
     2761 ctgcataatt ctcttactgt catgccatcc gtaagatgct tttctgtgac tggtgagtac
     2821 tcaaccaagt cattctgaga atagtgtatg cggcgaccga gttgctcttg cccggcgtca
     2881 atacgggata ataccgcgcc acatagcaga actttaaaag tgctcatcat tggaaaacgt
     2941 tcttcggggc gaaaactctc aaggatctta ccgctgttga gatccagttc gatgtaaccc
     3001 actcgtgcac ccaactgatc ttcagcatct tttactttca ccagcgtttc tgggtgagca
     3061 aaaacaggaa ggcaaaatgc cgcaaaaaag ggaataaggg cgacacggaa atgttgaata
     3121 ctcatactct tcctttttca atattattga agcatttatc agggttattg tctcatgagc
     3181 ggatacatat ttgaatgtat ttagaaaaat aaacaaatag gggttccgcg cacatttccc
     3241 cgaaaagtgc cacctgtcat gaccaaaatc ccttaacgtg agttttcgtt ccactgagcg
     3301 tcagaccccg tagaaaagat caaaggatct tcttgagatc ctttttttct gcgcgtaatc
     3361 tgctgcttgc aaacaaaaaa accaccgcta ccagcggtgg tttgtttgcc ggatcaagag
     3421 ctaccaactc tttttccgaa ggtaactggc ttcagcagag cgcagatacc aaatactgtt
     3481 cttctagtgt agccgtagtt aggccaccac ttcaagaact ctgtagcacc gcctacatac
     3541 ctcgctctgc taatcctgtt accagtggct gctgccagtg gcgataagtc gtgtcttacc
     3601 gggttggact caagacgata gttaccggat aaggcgcagc ggtcgggctg aacggggggt
     3661 tcgtgcacac agcccagctt ggagcgaacg acctacaccg aactgagata cctacagcgt
     3721 gagctatgag aaagcgccac gcttcccgaa gggagaaagg cggacaggta tccggtaagc
     3781 ggcagggtcg gaacaggaga gcgcacgagg gagcttccag ggggaaacgc ctggtatctt
     3841 tatagtcctg tcgggtttcg ccacctctga cttgagcgtc gatttttgtg atgctcgtca
     3901 ggggggcgga gcctatggaa aaacgccagc aacgcggcct ttttacggtt cctggccttt
     3961 tgctggcctt ttgctcacat gttctttcct gcgttatccc ctgattctgt ggataaccgt
     4021 gcctgcggcc gcgtttaaac acgccagact tggtttatta cgaggtctga cgagctacaa
     4081 cgctacaact gcggtatttg gctctatgta ttgcaacttc tactactgta cgcaaaaaag
     4141 aaactaggct gcaatgaggt tgacattttt ttgatgtggg tataattcgg ctcatgcctt
     4201 tgtagtcacg tcaatatatt tctgcactac agtatgatat atgctcattt attgatattt
     4261 cggtcgcgtt ctcgagtcag tgtgcgtact ttctgcgtcc tgtatttttt catgtagagt
     4321 gggaacacga gcaatgtttc acaagacgag aatgaacagc ccgatgtacc tccgagttcg
     4381 gtcagtctgt tattattcac gctggaaatg ccctcttggc acgtatttac gggcatggat
     4441 ctgacgaact tgcctggcaa cgtagcgaga ctacaactgc ttgttggtcc gatacgattc
     4501 agaactacta ctgacaggaa agttccgttt gaggagctaa ttggctctac cgatagtcta
     4561 cacctgctag taggtaggga taacagggta atgaagcctg cttttttata ctaagttggc
     4621 attataaaaa agcattgctt atcaatttgt tgcaacgaac aggtcactat cagtcaaaat
     4681 aaaatcatta tttgatttca cttcccatag tactttttga ccacctcccc cacccccccc
     4741 ctctctaccg ttcgtataat gtatgctata cgaagttatt gtgactgggg atgtagttga
     4801 gaataagtca tacacaagtc agctttcttc aagcctcata taagtataag tagttcaatc
     4861 gtattagcta cttgtaccca gcatctccgt atcgagaaac acaacaacac gccccattgg
     4921 acagatcatg cggatacaca ggttgtgcag tatcatacat actcgatcag acaggtcgtc
     4981 tgaccatcat acaagctgaa caagcgctcc atacttgcac gctctctata tacacagtta
     5041 aattacatat ccatagtcta acctctaaca gttaatcttc tggtaagcct cccagccagc
     5101 cttctggtat cgcttggcct cctcaatagg atctcggttc tggccgtaca gacctcggcc
     5161 gacaattatg atatccgttc cggtagacat gacatcctca acagttcggt actgctgtcc
     5221 gagagcgtca cccttgtcgt caagacccac cccgggggtc agaataagcc agtcctcaga
     5281 gtcgccctta ggtcggttct gggcaatgaa gccaaccaca aactcggggt cggatcgggc
     5341 aagctcaatg gtctgcttgg agtactcgcc agtggccaga gagcccttgc aagacagctc
     5401 ggccagcatg agcagacctc tggccagctt ctcgttggga gaggggacca ggaactcctt
     5461 gtactcggag ttctcgtagt cagacacgtc ctccttcttc tgctcagaga cagtttcctc
     5521 ggcaccagct cgcaggccag caatgattcc ggttccgggt acaccgtggg cgttggtgat
     5581 atcggaccac tcggcgattc ggtagacacc gttcttgtgc tggtgcttga cagtgttgcc
     5641 aatatctgcg aactttctgt cctcgaacag gaagaaaccg tgcttaagag caagttcctt
     5701 gagggggagc acagtgccgg cgtaggtgaa gtcgtcaatg atgtcgatat gggtcttgat
     5761 catgcacaca taaggtccga ccttatcggc aagctcaatg agctccttgg tggtggtaac
     5821 atccagagaa gcacacaggt tggttttctt ggctgccacg agcttgagca ctcgagcggc
     5881 aaaggcggac ttgtggacgt tagctcgagc ttcgtaggag ggcattttgg tggtgaagag
     5941 gagactgaaa taaatttagt ctgcagaact ttttatcgga accttatctg gggcagtgaa
     6001 gtatatgtta tggtaatagt tacgagttag ttgaacttat agatagactg gactatacgg
     6061 ctatcggtcc aaattagaaa gaacgtcaat ggctctctgg gcgtcgcctt tgccgacaaa
     6121 aatgtgatca tgatgaaagc cagcaatgac gttgcagctg ataacttcgt ataatgtatg
     6181 ctatacgaac ggtacctcct cccccgccca cgtgaaatcc attccaattc tgttacaggt
     6241 cactaatacc atctaagtag ttgattcata gtgactgcat atgttgtgtt ttacagtatt
     6301 atgtagtctg ttttttatgc aaaatctaat ttaatatatt gatatttata tcattttacg
     6361 tttctcgttc agctttttta tactaacttg agcgtaggga taacagggta atacggcgtc
     6421 tcgctga
//
