# Supplementary material for: A DNA assembly toolkit to unlock the CRISPR/Cas9 potential for metabolic engineering
Source: Commun Biol. 2023 Aug 18;6:858. doi: 10.1038/s42003-023-05202-5 (PMC10439232; doi:10.1038/s42003-023-05202-5)
Supplement: Supplementary file 5 — Supplementary GenBank files [file 42003_2023_5202_MOESM5_ESM.zip › data_set/Native promoters (94 plasmids)/pProUA-RPL36.gb]

LOCUS       RPL36                   6107 bp ds-DNA     circular SYN 01-JAN-2022
DEFINITION  RPL36 in pCUA-.
SOURCE      synthetic DNA construct
  ORGANISM  synthetic DNA construct
REFERENCE   1  (bases 1 to 6107)
  AUTHORS   .
  TITLE     Direct Submission
  JOURNAL   Exported Saturday, Jan 1, 2022 from SnapGene Viewer 5.2.3 to Vector 
            NTI(R) format
            https://www.snapgene.com
COMMENT     Resistance markers: Ampicilin
            This file was created using tools provided by Twist Bioscience
COMMENT     VNTDATE|973296000|
COMMENT     VNTDBDATE|973296000|
COMMENT     VNTNAME|pProUA-RPL36|
FEATURES             Location/Qualifiers
     source          1..6107
                     /organism="RPL36 in pCUA-"
                     /label=source
     misc_feature    1..431
                     /label=insert
                     /label=nonstandard type: misc_feature_
                     /label=RPL36
     misc_feature    432..6107
                     /label=nonstandard type: misc_feature_
                     /label=vector_backbone-431-6107
     misc_feature    1945..2804
                     /label=nonstandard type: misc_feature_
                     /label=ampR
     misc_feature    2806..2909
                     /label=nonstandard type: misc_feature_
                     /label=AmpR_promoter
     misc_feature    3029..3600
                     /label=nonstandard type: misc_feature_
                     /label=colE1_high_copy
     misc_feature    4275..4373
                     /label=nonstandard type: misc_feature_
                     /label=attL1
     misc_feature    5841..5873
                     /label=nonstandard type: misc_feature_
                     /label=lox71
     misc_feature    5947..6069
                     /label=nonstandard type: misc_feature_
                     /label=attR1
     misc_feature    5947..6046
                     /label=nonstandard type: misc_feature_
                     /label=attR2
ORIGIN
        1 ggtctcaacg gttgtgtgta agtggtatga agtctgtagg atcgagcagt tatcgagcca
       61 tactgaacct aagtcaagtc agtgtccgat tatgcatgcc cgaaagcttc cagtacagac
      121 ccacatgaca acaccaatga atagaaaaac gaggccccta aatggtcttg caacagaaaa
      181 ttacaccagt gatcttacca tcttaatgac atgatgaatt tttacatttt actgacatta
      241 aatcatctcg acagcagtca cgtgactttt aagttttacc cggccttcct ttttggaaac
      301 ccactcagac caggaaataa gctcttacgt tctcaattct acacgcaccc cgattgggac
      361 catgcaaact tctcatcctg atattctctc ttcttttctt gtacaacttc acgacacata
      421 caaaaatggg agacctggtg agcaagcaga tcctgaagaa caccggcctg caggagatca
      481 tgagcttcaa ggtgaacctg gagggcgtgg tgaacaacca cgttttcacc atggagggct
      541 gcggcaaggg caacatcctg ttcggcaacc agctggtgca gatccgcgtg accaagggcg
      601 cccccctgcc cttcgccttc gacatcctga gccccgcctt ccagtacggc aaccgcacct
      661 tcaccaagta ccccgaggac atcagcgact tcttcatcca gagcttccct gctggattcg
      721 tgtacgagcg caccctgcgc tacgaggacg gaggactggt ggagatccgc agcgacatca
      781 acctgatcga ggagatgttc gtgtaccgcg tggagtacaa gggccgcaac ttccccaacg
      841 acggccccgt gatgaagaaa accatcaccg gcctgcagcc cagcttcgag gtggtgtaca
      901 tgaacgacgg cgtgctggtg ggccaggtga tcctggtgta ccgcctgaac agcggcaagt
      961 tctacagctg ccacatgcgc accctgatga agtctaaggg cgtggtgaag gacttccccg
     1021 agtaccactt catccagcac cgcctggaaa agacctacgt ggaggacggc ggcttcgtgg
     1081 agcagcacga gactgccatc gcccagctga ccagcctggg caagcccctg ggcagcctgc
     1141 acgagtgggt gtaatctagt gtctgtggta tctaagctat ttatcactct ttacaacttc
     1201 tacctcaact atctacttta ataaatgaat atcgtttatt ctctatgatt actgtatatg
     1261 cgttcctcta agacagagtc caaggagacg gagtactagc aggtgtaaga agttggtgaa
     1321 aacatttacg cctaacgcat tgctttttca gccttctctt attgtgatgc tcctttcccg
     1381 tttttttttt tgttttctgc tataaaaaga cctgctttct ttttctttgt gcgtggcagc
     1441 catggcggct atctgtgtat acgcgaataa ataatatatt gtaggacgtt gcagacgaca
     1501 gagcactcct ggggacctca acgaccggtt ctcgtatctt tgactctctc tctatcgact
     1561 gtactactac tactgagcca tgggccaacc agttgagctc agattctgta ttacgagttg
     1621 aaaccataag aggatcaaga tggagcacga taccatttgg aaagatataa ctaagcaccc
     1681 tttagctgtg gatcacagtc tcaagctttc gtacctggaa tttcttttgg cggaacggat
     1741 agcttctcgg taaccagaga gtacgttgat ctccaaactc gatcttcaac acgcccacct
     1801 tttggaactt gtctgtctcc acctttgcac gtttaaacgc ggccgctgcg gattatcaaa
     1861 aaggatcttc acctagatcc ttttaaatta aaaatgaagt tttaaataaa tctaaagtat
     1921 atatgagtaa acttggtctg acagttacca atgcttaatc agtgaggcac ctatctcagc
     1981 gatctgtcta tttcgttcat ccatagttgc ctgactcccc gtcgtgtaga taactacgat
     2041 acgggagggc ttaccatctg gccccagtgc tgcaatgata ccgcgggacc cacgctcacc
     2101 ggctccagat ttatcagcaa taaaccagcc agccggaagg gccgagcgca gaagtggtcc
     2161 tgcaacttta tccgcctcca tccagtctat taattgttgc cgggaagcta gagtaagtag
     2221 ttcgccagtt aatagtttgc gcaacgttgt tgccattgct acaggcatcg tggtgtcacg
     2281 ctcgtcgttt ggtatggctt cattcagctc cggttcccaa cgatcaaggc gagttacatg
     2341 atcccccatg ttgtgcaaaa aagcggttag ctccttcggt cctccgatcg ttgtcagaag
     2401 taagttggcc gcagtgttat cactcatggt tatggcagca ctgcataatt ctcttactgt
     2461 catgccatcc gtaagatgct tttctgtgac tggtgagtac tcaaccaagt cattctgaga
     2521 atagtgtatg cggcgaccga gttgctcttg cccggcgtca atacgggata ataccgcgcc
     2581 acatagcaga actttaaaag tgctcatcat tggaaaacgt tcttcggggc gaaaactctc
     2641 aaggatctta ccgctgttga gatccagttc gatgtaaccc actcgtgcac ccaactgatc
     2701 ttcagcatct tttactttca ccagcgtttc tgggtgagca aaaacaggaa ggcaaaatgc
     2761 cgcaaaaaag ggaataaggg cgacacggaa atgttgaata ctcatactct tcctttttca
     2821 atattattga agcatttatc agggttattg tctcatgagc ggatacatat ttgaatgtat
     2881 ttagaaaaat aaacaaatag gggttccgcg cacatttccc cgaaaagtgc cacctgtcat
     2941 gaccaaaatc ccttaacgtg agttttcgtt ccactgagcg tcagaccccg tagaaaagat
     3001 caaaggatct tcttgagatc ctttttttct gcgcgtaatc tgctgcttgc aaacaaaaaa
     3061 accaccgcta ccagcggtgg tttgtttgcc ggatcaagag ctaccaactc tttttccgaa
     3121 ggtaactggc ttcagcagag cgcagatacc aaatactgtt cttctagtgt agccgtagtt
     3181 aggccaccac ttcaagaact ctgtagcacc gcctacatac ctcgctctgc taatcctgtt
     3241 accagtggct gctgccagtg gcgataagtc gtgtcttacc gggttggact caagacgata
     3301 gttaccggat aaggcgcagc ggtcgggctg aacggggggt tcgtgcacac agcccagctt
     3361 ggagcgaacg acctacaccg aactgagata cctacagcgt gagctatgag aaagcgccac
     3421 gcttcccgaa gggagaaagg cggacaggta tccggtaagc ggcagggtcg gaacaggaga
     3481 gcgcacgagg gagcttccag ggggaaacgc ctggtatctt tatagtcctg tcgggtttcg
     3541 ccacctctga cttgagcgtc gatttttgtg atgctcgtca ggggggcgga gcctatggaa
     3601 aaacgccagc aacgcggcct ttttacggtt cctggccttt tgctggcctt ttgctcacat
     3661 gttctttcct gcgttatccc ctgattctgt ggataaccgt gcctgcggcc gcgtttaaac
     3721 acgccagact tggtttatta cgaggtctga cgagctacaa cgctacaact gcggtatttg
     3781 gctctatgta ttgcaacttc tactactgta cgcaaaaaag aaactaggct gcaatgaggt
     3841 tgacattttt ttgatgtggg tataattcgg ctcatgcctt tgtagtcacg tcaatatatt
     3901 tctgcactac agtatgatat atgctcattt attgatattt cggtcgcgtt ctcgagtcag
     3961 tgtgcgtact ttctgcgtcc tgtatttttt catgtagagt gggaacacga gcaatgtttc
     4021 acaagacgag aatgaacagc ccgatgtacc tccgagttcg gtcagtctgt tattattcac
     4081 gctggaaatg ccctcttggc acgtatttac gggcatggat ctgacgaact tgcctggcaa
     4141 cgtagcgaga ctacaactgc ttgttggtcc gatacgattc agaactacta ctgacaggaa
     4201 agttccgttt gaggagctaa ttggctctac cgatagtcta cacctgctag taggtaggga
     4261 taacagggta atgaagcctg cttttttata ctaagttggc attataaaaa agcattgctt
     4321 atcaatttgt tgcaacgaac aggtcactat cagtcaaaat aaaatcatta tttgatttca
     4381 cttcccatag tactttttga ccacctcccc cacccccccc ctctctaccg ttcgtataat
     4441 gtatgctata cgaagttatt gtgactgggg atgtagttga gaataagtca tacacaagtc
     4501 agctttcttc aagcctcata taagtataag tagttcaatc gtattagcta cttgtaccca
     4561 gcatctccgt atcgagaaac acaacaacac gccccattgg acagatcatg cggatacaca
     4621 ggttgtgcag tatcatacat actcgatcag acaggtcgtc tgaccatcat acaagctgaa
     4681 caagcgctcc atacttgcac gctctctata tacacagtta aattacatat ccatagtcta
     4741 acctctaaca gttaatcttc tggtaagcct cccagccagc cttctggtat cgcttggcct
     4801 cctcaatagg atctcggttc tggccgtaca gacctcggcc gacaattatg atatccgttc
     4861 cggtagacat gacatcctca acagttcggt actgctgtcc gagagcgtca cccttgtcgt
     4921 caagacccac cccgggggtc agaataagcc agtcctcaga gtcgccctta ggtcggttct
     4981 gggcaatgaa gccaaccaca aactcggggt cggatcgggc aagctcaatg gtctgcttgg
     5041 agtactcgcc agtggccaga gagcccttgc aagacagctc ggccagcatg agcagacctc
     5101 tggccagctt ctcgttggga gaggggacca ggaactcctt gtactcggag ttctcgtagt
     5161 cagacacgtc ctccttcttc tgctcagaga cagtttcctc ggcaccagct cgcaggccag
     5221 caatgattcc ggttccgggt acaccgtggg cgttggtgat atcggaccac tcggcgattc
     5281 ggtagacacc gttcttgtgc tggtgcttga cagtgttgcc aatatctgcg aactttctgt
     5341 cctcgaacag gaagaaaccg tgcttaagag caagttcctt gagggggagc acagtgccgg
     5401 cgtaggtgaa gtcgtcaatg atgtcgatat gggtcttgat catgcacaca taaggtccga
     5461 ccttatcggc aagctcaatg agctccttgg tggtggtaac atccagagaa gcacacaggt
     5521 tggttttctt ggctgccacg agcttgagca ctcgagcggc aaaggcggac ttgtggacgt
     5581 tagctcgagc ttcgtaggag ggcattttgg tggtgaagag gagactgaaa taaatttagt
     5641 ctgcagaact ttttatcgga accttatctg gggcagtgaa gtatatgtta tggtaatagt
     5701 tacgagttag ttgaacttat agatagactg gactatacgg ctatcggtcc aaattagaaa
     5761 gaacgtcaat ggctctctgg gcgtcgcctt tgccgacaaa aatgtgatca tgatgaaagc
     5821 cagcaatgac gttgcagctg ataacttcgt ataatgtatg ctatacgaac ggtacctcct
     5881 cccccgccca cgtgaaatcc attccaattc tgttacaggt cactaatacc atctaagtag
     5941 ttgattcata gtgactgcat atgttgtgtt ttacagtatt atgtagtctg ttttttatgc
     6001 aaaatctaat ttaatatatt gatatttata tcattttacg tttctcgttc agctttttta
     6061 tactaacttg agcgtaggga taacagggta atacggcgtc tcgctga
//
