# Supplementary material for: A DNA assembly toolkit to unlock the CRISPR/Cas9 potential for metabolic engineering
Source: Commun Biol. 2023 Aug 18;6:858. doi: 10.1038/s42003-023-05202-5 (PMC10439232; doi:10.1038/s42003-023-05202-5)
Supplement: Supplementary file 5 — Supplementary GenBank files [file 42003_2023_5202_MOESM5_ESM.zip › data_set/Native promoters (94 plasmids)/pProUA-RPL37.gb]

LOCUS       pProUA-37B              6207 bp ds-DNA     circular SYN 09-JAN-2022
DEFINITION  RPL33-37B in pCUA-.
SOURCE      synthetic DNA construct
  ORGANISM  synthetic DNA construct
REFERENCE   1  (bases 1 to 6207)
  AUTHORS   .
  TITLE     Direct Submission
  JOURNAL   Exported Sunday, Jan 9, 2022 from SnapGene Viewer 5.2.3 to Vector 
            NTI(R) format
            https://www.snapgene.com
COMMENT     Resistance markers: Ampicilin
            This file was created using tools provided by Twist Bioscience
COMMENT     VNTDATE|973382400|
COMMENT     VNTDBDATE|973987200|
COMMENT     VNTNAME|pProUA-RPL37|
FEATURES             Location/Qualifiers
     source          1..6207
                     /organism="RPL33-37B in pCUA-"
                     /label=source
     misc_feature    1..531
                     /label=RPL37B
                     /label=insert
                     /label=nonstandard type: misc_feature_
                     /label=RPL37
     misc_feature    532..6207
                     /label=nonstandard type: misc_feature_
                     /label=vector_backbone-531-6207
     misc_feature    2045..2904
                     /label=nonstandard type: misc_feature_
                     /label=ampR
     misc_feature    2906..3009
                     /label=nonstandard type: misc_feature_
                     /label=AmpR_promoter
     misc_feature    3129..3700
                     /label=nonstandard type: misc_feature_
                     /label=colE1_high_copy
     misc_feature    4375..4473
                     /label=nonstandard type: misc_feature_
                     /label=attL1
     misc_feature    5941..5973
                     /label=nonstandard type: misc_feature_
                     /label=lox71
     misc_feature    6047..6169
                     /label=nonstandard type: misc_feature_
                     /label=attR1
     misc_feature    6047..6146
                     /label=nonstandard type: misc_feature_
                     /label=attR2
ORIGIN
        1 ggtctcaacg gttcgggtcg tggcagttgt agatcgttca ataaccgact ttcattatgg
       61 ggtaattaac tttatctaat caggcgattt ttagcgataa cggaagcatc agtcatgtga
      121 tgtggttggt agagctggtg ggtgactaag ctgggatgag ttaatttctg agccgcagga
      181 cgaactacaa gtatgtacag taagtacatc atagaacaaa tcgcacaagt attagggatg
      241 actacttgta agtgacggag aagaatactc agtgttctat cacgtgatcg gaaaatcaga
      301 agaaataata attcagggtg gtaatcaaaa atcaccaaaa accccaccaa ttatattcag
      361 tatcatcatc cagttcttcc ctaacgctgt tagggttaac cctattttga tcacatgatc
      421 tattaacccg tttgggaaac ccatttggga cgaatccatg cacacactct tatcataccg
      481 aaatttggtt cagacctttc aaggtaatca accacatcac acaaaatggg agacctggtg
      541 agcaagcaga tcctgaagaa caccggcctg caggagatca tgagcttcaa ggtgaacctg
      601 gagggcgtgg tgaacaacca cgttttcacc atggagggct gcggcaaggg caacatcctg
      661 ttcggcaacc agctggtgca gatccgcgtg accaagggcg cccccctgcc cttcgccttc
      721 gacatcctga gccccgcctt ccagtacggc aaccgcacct tcaccaagta ccccgaggac
      781 atcagcgact tcttcatcca gagcttccct gctggattcg tgtacgagcg caccctgcgc
      841 tacgaggacg gaggactggt ggagatccgc agcgacatca acctgatcga ggagatgttc
      901 gtgtaccgcg tggagtacaa gggccgcaac ttccccaacg acggccccgt gatgaagaaa
      961 accatcaccg gcctgcagcc cagcttcgag gtggtgtaca tgaacgacgg cgtgctggtg
     1021 ggccaggtga tcctggtgta ccgcctgaac agcggcaagt tctacagctg ccacatgcgc
     1081 accctgatga agtctaaggg cgtggtgaag gacttccccg agtaccactt catccagcac
     1141 cgcctggaaa agacctacgt ggaggacggc ggcttcgtgg agcagcacga gactgccatc
     1201 gcccagctga ccagcctggg caagcccctg ggcagcctgc acgagtgggt gtaatctagt
     1261 gtctgtggta tctaagctat ttatcactct ttacaacttc tacctcaact atctacttta
     1321 ataaatgaat atcgtttatt ctctatgatt actgtatatg cgttcctcta agacagagtc
     1381 caaggagacg gagtactagc aggtgtaaga agttggtgaa aacatttacg cctaacgcat
     1441 tgctttttca gccttctctt attgtgatgc tcctttcccg tttttttttt tgttttctgc
     1501 tataaaaaga cctgctttct ttttctttgt gcgtggcagc catggcggct atctgtgtat
     1561 acgcgaataa ataatatatt gtaggacgtt gcagacgaca gagcactcct ggggacctca
     1621 acgaccggtt ctcgtatctt tgactctctc tctatcgact gtactactac tactgagcca
     1681 tgggccaacc agttgagctc agattctgta ttacgagttg aaaccataag aggatcaaga
     1741 tggagcacga taccatttgg aaagatataa ctaagcaccc tttagctgtg gatcacagtc
     1801 tcaagctttc gtacctggaa tttcttttgg cggaacggat agcttctcgg taaccagaga
     1861 gtacgttgat ctccaaactc gatcttcaac acgcccacct tttggaactt gtctgtctcc
     1921 acctttgcac gtttaaacgc ggccgctgcg gattatcaaa aaggatcttc acctagatcc
     1981 ttttaaatta aaaatgaagt tttaaataaa tctaaagtat atatgagtaa acttggtctg
     2041 acagttacca atgcttaatc agtgaggcac ctatctcagc gatctgtcta tttcgttcat
     2101 ccatagttgc ctgactcccc gtcgtgtaga taactacgat acgggagggc ttaccatctg
     2161 gccccagtgc tgcaatgata ccgcgggacc cacgctcacc ggctccagat ttatcagcaa
     2221 taaaccagcc agccggaagg gccgagcgca gaagtggtcc tgcaacttta tccgcctcca
     2281 tccagtctat taattgttgc cgggaagcta gagtaagtag ttcgccagtt aatagtttgc
     2341 gcaacgttgt tgccattgct acaggcatcg tggtgtcacg ctcgtcgttt ggtatggctt
     2401 cattcagctc cggttcccaa cgatcaaggc gagttacatg atcccccatg ttgtgcaaaa
     2461 aagcggttag ctccttcggt cctccgatcg ttgtcagaag taagttggcc gcagtgttat
     2521 cactcatggt tatggcagca ctgcataatt ctcttactgt catgccatcc gtaagatgct
     2581 tttctgtgac tggtgagtac tcaaccaagt cattctgaga atagtgtatg cggcgaccga
     2641 gttgctcttg cccggcgtca atacgggata ataccgcgcc acatagcaga actttaaaag
     2701 tgctcatcat tggaaaacgt tcttcggggc gaaaactctc aaggatctta ccgctgttga
     2761 gatccagttc gatgtaaccc actcgtgcac ccaactgatc ttcagcatct tttactttca
     2821 ccagcgtttc tgggtgagca aaaacaggaa ggcaaaatgc cgcaaaaaag ggaataaggg
     2881 cgacacggaa atgttgaata ctcatactct tcctttttca atattattga agcatttatc
     2941 agggttattg tctcatgagc ggatacatat ttgaatgtat ttagaaaaat aaacaaatag
     3001 gggttccgcg cacatttccc cgaaaagtgc cacctgtcat gaccaaaatc ccttaacgtg
     3061 agttttcgtt ccactgagcg tcagaccccg tagaaaagat caaaggatct tcttgagatc
     3121 ctttttttct gcgcgtaatc tgctgcttgc aaacaaaaaa accaccgcta ccagcggtgg
     3181 tttgtttgcc ggatcaagag ctaccaactc tttttccgaa ggtaactggc ttcagcagag
     3241 cgcagatacc aaatactgtt cttctagtgt agccgtagtt aggccaccac ttcaagaact
     3301 ctgtagcacc gcctacatac ctcgctctgc taatcctgtt accagtggct gctgccagtg
     3361 gcgataagtc gtgtcttacc gggttggact caagacgata gttaccggat aaggcgcagc
     3421 ggtcgggctg aacggggggt tcgtgcacac agcccagctt ggagcgaacg acctacaccg
     3481 aactgagata cctacagcgt gagctatgag aaagcgccac gcttcccgaa gggagaaagg
     3541 cggacaggta tccggtaagc ggcagggtcg gaacaggaga gcgcacgagg gagcttccag
     3601 ggggaaacgc ctggtatctt tatagtcctg tcgggtttcg ccacctctga cttgagcgtc
     3661 gatttttgtg atgctcgtca ggggggcgga gcctatggaa aaacgccagc aacgcggcct
     3721 ttttacggtt cctggccttt tgctggcctt ttgctcacat gttctttcct gcgttatccc
     3781 ctgattctgt ggataaccgt gcctgcggcc gcgtttaaac acgccagact tggtttatta
     3841 cgaggtctga cgagctacaa cgctacaact gcggtatttg gctctatgta ttgcaacttc
     3901 tactactgta cgcaaaaaag aaactaggct gcaatgaggt tgacattttt ttgatgtggg
     3961 tataattcgg ctcatgcctt tgtagtcacg tcaatatatt tctgcactac agtatgatat
     4021 atgctcattt attgatattt cggtcgcgtt ctcgagtcag tgtgcgtact ttctgcgtcc
     4081 tgtatttttt catgtagagt gggaacacga gcaatgtttc acaagacgag aatgaacagc
     4141 ccgatgtacc tccgagttcg gtcagtctgt tattattcac gctggaaatg ccctcttggc
     4201 acgtatttac gggcatggat ctgacgaact tgcctggcaa cgtagcgaga ctacaactgc
     4261 ttgttggtcc gatacgattc agaactacta ctgacaggaa agttccgttt gaggagctaa
     4321 ttggctctac cgatagtcta cacctgctag taggtaggga taacagggta atgaagcctg
     4381 cttttttata ctaagttggc attataaaaa agcattgctt atcaatttgt tgcaacgaac
     4441 aggtcactat cagtcaaaat aaaatcatta tttgatttca cttcccatag tactttttga
     4501 ccacctcccc cacccccccc ctctctaccg ttcgtataat gtatgctata cgaagttatt
     4561 gtgactgggg atgtagttga gaataagtca tacacaagtc agctttcttc aagcctcata
     4621 taagtataag tagttcaatc gtattagcta cttgtaccca gcatctccgt atcgagaaac
     4681 acaacaacac gccccattgg acagatcatg cggatacaca ggttgtgcag tatcatacat
     4741 actcgatcag acaggtcgtc tgaccatcat acaagctgaa caagcgctcc atacttgcac
     4801 gctctctata tacacagtta aattacatat ccatagtcta acctctaaca gttaatcttc
     4861 tggtaagcct cccagccagc cttctggtat cgcttggcct cctcaatagg atctcggttc
     4921 tggccgtaca gacctcggcc gacaattatg atatccgttc cggtagacat gacatcctca
     4981 acagttcggt actgctgtcc gagagcgtca cccttgtcgt caagacccac cccgggggtc
     5041 agaataagcc agtcctcaga gtcgccctta ggtcggttct gggcaatgaa gccaaccaca
     5101 aactcggggt cggatcgggc aagctcaatg gtctgcttgg agtactcgcc agtggccaga
     5161 gagcccttgc aagacagctc ggccagcatg agcagacctc tggccagctt ctcgttggga
     5221 gaggggacca ggaactcctt gtactcggag ttctcgtagt cagacacgtc ctccttcttc
     5281 tgctcagaga cagtttcctc ggcaccagct cgcaggccag caatgattcc ggttccgggt
     5341 acaccgtggg cgttggtgat atcggaccac tcggcgattc ggtagacacc gttcttgtgc
     5401 tggtgcttga cagtgttgcc aatatctgcg aactttctgt cctcgaacag gaagaaaccg
     5461 tgcttaagag caagttcctt gagggggagc acagtgccgg cgtaggtgaa gtcgtcaatg
     5521 atgtcgatat gggtcttgat catgcacaca taaggtccga ccttatcggc aagctcaatg
     5581 agctccttgg tggtggtaac atccagagaa gcacacaggt tggttttctt ggctgccacg
     5641 agcttgagca ctcgagcggc aaaggcggac ttgtggacgt tagctcgagc ttcgtaggag
     5701 ggcattttgg tggtgaagag gagactgaaa taaatttagt ctgcagaact ttttatcgga
     5761 accttatctg gggcagtgaa gtatatgtta tggtaatagt tacgagttag ttgaacttat
     5821 agatagactg gactatacgg ctatcggtcc aaattagaaa gaacgtcaat ggctctctgg
     5881 gcgtcgcctt tgccgacaaa aatgtgatca tgatgaaagc cagcaatgac gttgcagctg
     5941 ataacttcgt ataatgtatg ctatacgaac ggtacctcct cccccgccca cgtgaaatcc
     6001 attccaattc tgttacaggt cactaatacc atctaagtag ttgattcata gtgactgcat
     6061 atgttgtgtt ttacagtatt atgtagtctg ttttttatgc aaaatctaat ttaatatatt
     6121 gatatttata tcattttacg tttctcgttc agctttttta tactaacttg agcgtaggga
     6181 taacagggta atacggcgtc tcgctga
//
