# Supplementary material for: A DNA assembly toolkit to unlock the CRISPR/Cas9 potential for metabolic engineering
Source: Commun Biol. 2023 Aug 18;6:858. doi: 10.1038/s42003-023-05202-5 (PMC10439232; doi:10.1038/s42003-023-05202-5)
Supplement: Supplementary file 5 — Supplementary GenBank files [file 42003_2023_5202_MOESM5_ESM.zip › data_set/Native promoters (94 plasmids)/pProUA-RPL38.gb]

LOCUS       RPL38                   6103 bp ds-DNA     circular SYN 01-JAN-2022
DEFINITION  RPL38 in pCUA-.
SOURCE      synthetic DNA construct
  ORGANISM  synthetic DNA construct
REFERENCE   1  (bases 1 to 6103)
  AUTHORS   .
  TITLE     Direct Submission
  JOURNAL   Exported Saturday, Jan 1, 2022 from SnapGene Viewer 5.2.3 to Vector 
            NTI(R) format
            https://www.snapgene.com
COMMENT     Resistance markers: Ampicilin
            This file was created using tools provided by Twist Bioscience
COMMENT     VNTDATE|973296000|
COMMENT     VNTDBDATE|973296000|
COMMENT     VNTNAME|pProUA-RPL38|
FEATURES             Location/Qualifiers
     source          1..6103
                     /organism="RPL38 in pCUA-"
                     /label=source
     misc_feature    1..427
                     /label=insert
                     /label=nonstandard type: misc_feature_
                     /label=RPL38
     misc_feature    428..6103
                     /label=nonstandard type: misc_feature_
                     /label=vector_backbone-427-6103
     misc_feature    1941..2800
                     /label=nonstandard type: misc_feature_
                     /label=ampR
     misc_feature    2802..2905
                     /label=nonstandard type: misc_feature_
                     /label=AmpR_promoter
     misc_feature    3025..3596
                     /label=nonstandard type: misc_feature_
                     /label=colE1_high_copy
     misc_feature    4271..4369
                     /label=nonstandard type: misc_feature_
                     /label=attL1
     misc_feature    5837..5869
                     /label=nonstandard type: misc_feature_
                     /label=lox71
     misc_feature    5943..6065
                     /label=nonstandard type: misc_feature_
                     /label=attR1
     misc_feature    5943..6042
                     /label=nonstandard type: misc_feature_
                     /label=attR2
ORIGIN
        1 ggtctcaacg gtgttgccca aaataactat actaatgcat tattatagca tcgacttgaa
       61 aaggtacagg gttctgggcg attgtgtgat gtatggaggc accgagatga atgagaggcc
      121 aatggtcaca gtcacactgg cacccatagc tgacgttgga acgcgtgacc aacttagaac
      181 aattacccaa aaaaatgatg ggaaaatccg taaggttgct tcagagtctg taaagtatta
      241 atattatcaa acaggaaata caagtaagta ctgtatgtac cgtacatgta cttgtagcca
      301 aactcgacct ccactcagcg ttctcgcttg ttaccctaca cacagaactc tatgcgcatc
      361 aaacctgcaa gctcgtatta atcattagac gagctctggt tttcaacaat actcccccaa
      421 aatgggagac ctggtgagca agcagatcct gaagaacacc ggcctgcagg agatcatgag
      481 cttcaaggtg aacctggagg gcgtggtgaa caaccacgtt ttcaccatgg agggctgcgg
      541 caagggcaac atcctgttcg gcaaccagct ggtgcagatc cgcgtgacca agggcgcccc
      601 cctgcccttc gccttcgaca tcctgagccc cgccttccag tacggcaacc gcaccttcac
      661 caagtacccc gaggacatca gcgacttctt catccagagc ttccctgctg gattcgtgta
      721 cgagcgcacc ctgcgctacg aggacggagg actggtggag atccgcagcg acatcaacct
      781 gatcgaggag atgttcgtgt accgcgtgga gtacaagggc cgcaacttcc ccaacgacgg
      841 ccccgtgatg aagaaaacca tcaccggcct gcagcccagc ttcgaggtgg tgtacatgaa
      901 cgacggcgtg ctggtgggcc aggtgatcct ggtgtaccgc ctgaacagcg gcaagttcta
      961 cagctgccac atgcgcaccc tgatgaagtc taagggcgtg gtgaaggact tccccgagta
     1021 ccacttcatc cagcaccgcc tggaaaagac ctacgtggag gacggcggct tcgtggagca
     1081 gcacgagact gccatcgccc agctgaccag cctgggcaag cccctgggca gcctgcacga
     1141 gtgggtgtaa tctagtgtct gtggtatcta agctatttat cactctttac aacttctacc
     1201 tcaactatct actttaataa atgaatatcg tttattctct atgattactg tatatgcgtt
     1261 cctctaagac agagtccaag gagacggagt actagcaggt gtaagaagtt ggtgaaaaca
     1321 tttacgccta acgcattgct ttttcagcct tctcttattg tgatgctcct ttcccgtttt
     1381 tttttttgtt ttctgctata aaaagacctg ctttcttttt ctttgtgcgt ggcagccatg
     1441 gcggctatct gtgtatacgc gaataaataa tatattgtag gacgttgcag acgacagagc
     1501 actcctgggg acctcaacga ccggttctcg tatctttgac tctctctcta tcgactgtac
     1561 tactactact gagccatggg ccaaccagtt gagctcagat tctgtattac gagttgaaac
     1621 cataagagga tcaagatgga gcacgatacc atttggaaag atataactaa gcacccttta
     1681 gctgtggatc acagtctcaa gctttcgtac ctggaatttc ttttggcgga acggatagct
     1741 tctcggtaac cagagagtac gttgatctcc aaactcgatc ttcaacacgc ccaccttttg
     1801 gaacttgtct gtctccacct ttgcacgttt aaacgcggcc gctgcggatt atcaaaaagg
     1861 atcttcacct agatcctttt aaattaaaaa tgaagtttta aataaatcta aagtatatat
     1921 gagtaaactt ggtctgacag ttaccaatgc ttaatcagtg aggcacctat ctcagcgatc
     1981 tgtctatttc gttcatccat agttgcctga ctccccgtcg tgtagataac tacgatacgg
     2041 gagggcttac catctggccc cagtgctgca atgataccgc gggacccacg ctcaccggct
     2101 ccagatttat cagcaataaa ccagccagcc ggaagggccg agcgcagaag tggtcctgca
     2161 actttatccg cctccatcca gtctattaat tgttgccggg aagctagagt aagtagttcg
     2221 ccagttaata gtttgcgcaa cgttgttgcc attgctacag gcatcgtggt gtcacgctcg
     2281 tcgtttggta tggcttcatt cagctccggt tcccaacgat caaggcgagt tacatgatcc
     2341 cccatgttgt gcaaaaaagc ggttagctcc ttcggtcctc cgatcgttgt cagaagtaag
     2401 ttggccgcag tgttatcact catggttatg gcagcactgc ataattctct tactgtcatg
     2461 ccatccgtaa gatgcttttc tgtgactggt gagtactcaa ccaagtcatt ctgagaatag
     2521 tgtatgcggc gaccgagttg ctcttgcccg gcgtcaatac gggataatac cgcgccacat
     2581 agcagaactt taaaagtgct catcattgga aaacgttctt cggggcgaaa actctcaagg
     2641 atcttaccgc tgttgagatc cagttcgatg taacccactc gtgcacccaa ctgatcttca
     2701 gcatctttta ctttcaccag cgtttctggg tgagcaaaaa caggaaggca aaatgccgca
     2761 aaaaagggaa taagggcgac acggaaatgt tgaatactca tactcttcct ttttcaatat
     2821 tattgaagca tttatcaggg ttattgtctc atgagcggat acatatttga atgtatttag
     2881 aaaaataaac aaataggggt tccgcgcaca tttccccgaa aagtgccacc tgtcatgacc
     2941 aaaatccctt aacgtgagtt ttcgttccac tgagcgtcag accccgtaga aaagatcaaa
     3001 ggatcttctt gagatccttt ttttctgcgc gtaatctgct gcttgcaaac aaaaaaacca
     3061 ccgctaccag cggtggtttg tttgccggat caagagctac caactctttt tccgaaggta
     3121 actggcttca gcagagcgca gataccaaat actgttcttc tagtgtagcc gtagttaggc
     3181 caccacttca agaactctgt agcaccgcct acatacctcg ctctgctaat cctgttacca
     3241 gtggctgctg ccagtggcga taagtcgtgt cttaccgggt tggactcaag acgatagtta
     3301 ccggataagg cgcagcggtc gggctgaacg gggggttcgt gcacacagcc cagcttggag
     3361 cgaacgacct acaccgaact gagataccta cagcgtgagc tatgagaaag cgccacgctt
     3421 cccgaaggga gaaaggcgga caggtatccg gtaagcggca gggtcggaac aggagagcgc
     3481 acgagggagc ttccaggggg aaacgcctgg tatctttata gtcctgtcgg gtttcgccac
     3541 ctctgacttg agcgtcgatt tttgtgatgc tcgtcagggg ggcggagcct atggaaaaac
     3601 gccagcaacg cggccttttt acggttcctg gccttttgct ggccttttgc tcacatgttc
     3661 tttcctgcgt tatcccctga ttctgtggat aaccgtgcct gcggccgcgt ttaaacacgc
     3721 cagacttggt ttattacgag gtctgacgag ctacaacgct acaactgcgg tatttggctc
     3781 tatgtattgc aacttctact actgtacgca aaaaagaaac taggctgcaa tgaggttgac
     3841 atttttttga tgtgggtata attcggctca tgcctttgta gtcacgtcaa tatatttctg
     3901 cactacagta tgatatatgc tcatttattg atatttcggt cgcgttctcg agtcagtgtg
     3961 cgtactttct gcgtcctgta ttttttcatg tagagtggga acacgagcaa tgtttcacaa
     4021 gacgagaatg aacagcccga tgtacctccg agttcggtca gtctgttatt attcacgctg
     4081 gaaatgccct cttggcacgt atttacgggc atggatctga cgaacttgcc tggcaacgta
     4141 gcgagactac aactgcttgt tggtccgata cgattcagaa ctactactga caggaaagtt
     4201 ccgtttgagg agctaattgg ctctaccgat agtctacacc tgctagtagg tagggataac
     4261 agggtaatga agcctgcttt tttatactaa gttggcatta taaaaaagca ttgcttatca
     4321 atttgttgca acgaacaggt cactatcagt caaaataaaa tcattatttg atttcacttc
     4381 ccatagtact ttttgaccac ctcccccacc ccccccctct ctaccgttcg tataatgtat
     4441 gctatacgaa gttattgtga ctggggatgt agttgagaat aagtcataca caagtcagct
     4501 ttcttcaagc ctcatataag tataagtagt tcaatcgtat tagctacttg tacccagcat
     4561 ctccgtatcg agaaacacaa caacacgccc cattggacag atcatgcgga tacacaggtt
     4621 gtgcagtatc atacatactc gatcagacag gtcgtctgac catcatacaa gctgaacaag
     4681 cgctccatac ttgcacgctc tctatataca cagttaaatt acatatccat agtctaacct
     4741 ctaacagtta atcttctggt aagcctccca gccagccttc tggtatcgct tggcctcctc
     4801 aataggatct cggttctggc cgtacagacc tcggccgaca attatgatat ccgttccggt
     4861 agacatgaca tcctcaacag ttcggtactg ctgtccgaga gcgtcaccct tgtcgtcaag
     4921 acccaccccg ggggtcagaa taagccagtc ctcagagtcg cccttaggtc ggttctgggc
     4981 aatgaagcca accacaaact cggggtcgga tcgggcaagc tcaatggtct gcttggagta
     5041 ctcgccagtg gccagagagc ccttgcaaga cagctcggcc agcatgagca gacctctggc
     5101 cagcttctcg ttgggagagg ggaccaggaa ctccttgtac tcggagttct cgtagtcaga
     5161 cacgtcctcc ttcttctgct cagagacagt ttcctcggca ccagctcgca ggccagcaat
     5221 gattccggtt ccgggtacac cgtgggcgtt ggtgatatcg gaccactcgg cgattcggta
     5281 gacaccgttc ttgtgctggt gcttgacagt gttgccaata tctgcgaact ttctgtcctc
     5341 gaacaggaag aaaccgtgct taagagcaag ttccttgagg gggagcacag tgccggcgta
     5401 ggtgaagtcg tcaatgatgt cgatatgggt cttgatcatg cacacataag gtccgacctt
     5461 atcggcaagc tcaatgagct ccttggtggt ggtaacatcc agagaagcac acaggttggt
     5521 tttcttggct gccacgagct tgagcactcg agcggcaaag gcggacttgt ggacgttagc
     5581 tcgagcttcg taggagggca ttttggtggt gaagaggaga ctgaaataaa tttagtctgc
     5641 agaacttttt atcggaacct tatctggggc agtgaagtat atgttatggt aatagttacg
     5701 agttagttga acttatagat agactggact atacggctat cggtccaaat tagaaagaac
     5761 gtcaatggct ctctgggcgt cgcctttgcc gacaaaaatg tgatcatgat gaaagccagc
     5821 aatgacgttg cagctgataa cttcgtataa tgtatgctat acgaacggta cctcctcccc
     5881 cgcccacgtg aaatccattc caattctgtt acaggtcact aataccatct aagtagttga
     5941 ttcatagtga ctgcatatgt tgtgttttac agtattatgt agtctgtttt ttatgcaaaa
     6001 tctaatttaa tatattgata tttatatcat tttacgtttc tcgttcagct tttttatact
     6061 aacttgagcg tagggataac agggtaatac ggcgtctcgc tga
//
