# Supplementary material for: A DNA assembly toolkit to unlock the CRISPR/Cas9 potential for metabolic engineering
Source: Commun Biol. 2023 Aug 18;6:858. doi: 10.1038/s42003-023-05202-5 (PMC10439232; doi:10.1038/s42003-023-05202-5)
Supplement: Supplementary file 5 — Supplementary GenBank files [file 42003_2023_5202_MOESM5_ESM.zip › data_set/Native promoters (94 plasmids)/pProUA-RPL40.gb]

LOCUS       RPL40                   6394 bp ds-DNA     circular SYN 01-JAN-2022
DEFINITION  RPL40 in pCUA-.
SOURCE      synthetic DNA construct
  ORGANISM  synthetic DNA construct
REFERENCE   1  (bases 1 to 6394)
  AUTHORS   .
  TITLE     Direct Submission
  JOURNAL   Exported Saturday, Jan 1, 2022 from SnapGene Viewer 5.2.3 to Vector 
            NTI(R) format
            https://www.snapgene.com
COMMENT     Resistance markers: Ampicilin
            This file was created using tools provided by Twist Bioscience
COMMENT     VNTDATE|973296000|
COMMENT     VNTDBDATE|973296000|
COMMENT     VNTNAME|pProUA-RPL40|
FEATURES             Location/Qualifiers
     source          1..6394
                     /organism="RPL40 in pCUA-"
                     /label=source
     misc_feature    1..718
                     /label=insert
                     /label=nonstandard type: misc_feature_
                     /label=RPL40
     misc_feature    719..6394
                     /label=nonstandard type: misc_feature_
                     /label=vector_backbone-718-6394
     misc_feature    2232..3091
                     /label=nonstandard type: misc_feature_
                     /label=ampR
     misc_feature    3093..3196
                     /label=nonstandard type: misc_feature_
                     /label=AmpR_promoter
     misc_feature    3316..3887
                     /label=nonstandard type: misc_feature_
                     /label=colE1_high_copy
     misc_feature    4562..4660
                     /label=nonstandard type: misc_feature_
                     /label=attL1
     misc_feature    6128..6160
                     /label=nonstandard type: misc_feature_
                     /label=lox71
     misc_feature    6234..6356
                     /label=nonstandard type: misc_feature_
                     /label=attR1
     misc_feature    6234..6333
                     /label=nonstandard type: misc_feature_
                     /label=attR2
ORIGIN
        1 ggtctcaacg gtcatataat acaactgtga gacatttatt atagtcggac ttgggaagtc
       61 cgagaaatca aggggcaatg gtgtcacgtg actacactct ccctgcagat tggtggtatt
      121 tagcagcccc aaaccttatt aagatactta catcagttag ggctaagccc tatgcacgtg
      181 atgttggccc gatctaactc tcccaacagt cacacacgtg attcgtctgc acgtccggtc
      241 ccaattgggc aactggcgtt gggagcggtt ctgctatctg aaatttgctt ccgttttcca
      301 tctcgacagt tagcaggaat catcgacaac aagtgagtat tgttggacaa aacaagcgat
      361 acgtgcgggc gagaaacgcg agcgacgacc acgatatggg ccaagtggtg cccacgatac
      421 ggccccggtg atgccgcgat acgacatcgg tggtgccctc aacagtgaca aatgtgatac
      481 ccgcgacaaa ccagtgatgc ctccaacaaa tttgccaccc gaccggaata tgagactgac
      541 gaggtgaatc gattgaggga tagattgacg ctgaaaagac attcatcttg acgttgaaaa
      601 ggtcgttacc agatcttagc gagtgcttca ccaccatcac cgacataact ttctcgcctg
      661 tttcgccttt ctcgcctctc gccaccctcc accaccttca ccaactaacc caatgggaga
      721 cctggtgagc aagcagatcc tgaagaacac cggcctgcag gagatcatga gcttcaaggt
      781 gaacctggag ggcgtggtga acaaccacgt tttcaccatg gagggctgcg gcaagggcaa
      841 catcctgttc ggcaaccagc tggtgcagat ccgcgtgacc aagggcgccc ccctgccctt
      901 cgccttcgac atcctgagcc ccgccttcca gtacggcaac cgcaccttca ccaagtaccc
      961 cgaggacatc agcgacttct tcatccagag cttccctgct ggattcgtgt acgagcgcac
     1021 cctgcgctac gaggacggag gactggtgga gatccgcagc gacatcaacc tgatcgagga
     1081 gatgttcgtg taccgcgtgg agtacaaggg ccgcaacttc cccaacgacg gccccgtgat
     1141 gaagaaaacc atcaccggcc tgcagcccag cttcgaggtg gtgtacatga acgacggcgt
     1201 gctggtgggc caggtgatcc tggtgtaccg cctgaacagc ggcaagttct acagctgcca
     1261 catgcgcacc ctgatgaagt ctaagggcgt ggtgaaggac ttccccgagt accacttcat
     1321 ccagcaccgc ctggaaaaga cctacgtgga ggacggcggc ttcgtggagc agcacgagac
     1381 tgccatcgcc cagctgacca gcctgggcaa gcccctgggc agcctgcacg agtgggtgta
     1441 atctagtgtc tgtggtatct aagctattta tcactcttta caacttctac ctcaactatc
     1501 tactttaata aatgaatatc gtttattctc tatgattact gtatatgcgt tcctctaaga
     1561 cagagtccaa ggagacggag tactagcagg tgtaagaagt tggtgaaaac atttacgcct
     1621 aacgcattgc tttttcagcc ttctcttatt gtgatgctcc tttcccgttt ttttttttgt
     1681 tttctgctat aaaaagacct gctttctttt tctttgtgcg tggcagccat ggcggctatc
     1741 tgtgtatacg cgaataaata atatattgta ggacgttgca gacgacagag cactcctggg
     1801 gacctcaacg accggttctc gtatctttga ctctctctct atcgactgta ctactactac
     1861 tgagccatgg gccaaccagt tgagctcaga ttctgtatta cgagttgaaa ccataagagg
     1921 atcaagatgg agcacgatac catttggaaa gatataacta agcacccttt agctgtggat
     1981 cacagtctca agctttcgta cctggaattt cttttggcgg aacggatagc ttctcggtaa
     2041 ccagagagta cgttgatctc caaactcgat cttcaacacg cccacctttt ggaacttgtc
     2101 tgtctccacc tttgcacgtt taaacgcggc cgctgcggat tatcaaaaag gatcttcacc
     2161 tagatccttt taaattaaaa atgaagtttt aaataaatct aaagtatata tgagtaaact
     2221 tggtctgaca gttaccaatg cttaatcagt gaggcaccta tctcagcgat ctgtctattt
     2281 cgttcatcca tagttgcctg actccccgtc gtgtagataa ctacgatacg ggagggctta
     2341 ccatctggcc ccagtgctgc aatgataccg cgggacccac gctcaccggc tccagattta
     2401 tcagcaataa accagccagc cggaagggcc gagcgcagaa gtggtcctgc aactttatcc
     2461 gcctccatcc agtctattaa ttgttgccgg gaagctagag taagtagttc gccagttaat
     2521 agtttgcgca acgttgttgc cattgctaca ggcatcgtgg tgtcacgctc gtcgtttggt
     2581 atggcttcat tcagctccgg ttcccaacga tcaaggcgag ttacatgatc ccccatgttg
     2641 tgcaaaaaag cggttagctc cttcggtcct ccgatcgttg tcagaagtaa gttggccgca
     2701 gtgttatcac tcatggttat ggcagcactg cataattctc ttactgtcat gccatccgta
     2761 agatgctttt ctgtgactgg tgagtactca accaagtcat tctgagaata gtgtatgcgg
     2821 cgaccgagtt gctcttgccc ggcgtcaata cgggataata ccgcgccaca tagcagaact
     2881 ttaaaagtgc tcatcattgg aaaacgttct tcggggcgaa aactctcaag gatcttaccg
     2941 ctgttgagat ccagttcgat gtaacccact cgtgcaccca actgatcttc agcatctttt
     3001 actttcacca gcgtttctgg gtgagcaaaa acaggaaggc aaaatgccgc aaaaaaggga
     3061 ataagggcga cacggaaatg ttgaatactc atactcttcc tttttcaata ttattgaagc
     3121 atttatcagg gttattgtct catgagcgga tacatatttg aatgtattta gaaaaataaa
     3181 caaatagggg ttccgcgcac atttccccga aaagtgccac ctgtcatgac caaaatccct
     3241 taacgtgagt tttcgttcca ctgagcgtca gaccccgtag aaaagatcaa aggatcttct
     3301 tgagatcctt tttttctgcg cgtaatctgc tgcttgcaaa caaaaaaacc accgctacca
     3361 gcggtggttt gtttgccgga tcaagagcta ccaactcttt ttccgaaggt aactggcttc
     3421 agcagagcgc agataccaaa tactgttctt ctagtgtagc cgtagttagg ccaccacttc
     3481 aagaactctg tagcaccgcc tacatacctc gctctgctaa tcctgttacc agtggctgct
     3541 gccagtggcg ataagtcgtg tcttaccggg ttggactcaa gacgatagtt accggataag
     3601 gcgcagcggt cgggctgaac ggggggttcg tgcacacagc ccagcttgga gcgaacgacc
     3661 tacaccgaac tgagatacct acagcgtgag ctatgagaaa gcgccacgct tcccgaaggg
     3721 agaaaggcgg acaggtatcc ggtaagcggc agggtcggaa caggagagcg cacgagggag
     3781 cttccagggg gaaacgcctg gtatctttat agtcctgtcg ggtttcgcca cctctgactt
     3841 gagcgtcgat ttttgtgatg ctcgtcaggg gggcggagcc tatggaaaaa cgccagcaac
     3901 gcggcctttt tacggttcct ggccttttgc tggccttttg ctcacatgtt ctttcctgcg
     3961 ttatcccctg attctgtgga taaccgtgcc tgcggccgcg tttaaacacg ccagacttgg
     4021 tttattacga ggtctgacga gctacaacgc tacaactgcg gtatttggct ctatgtattg
     4081 caacttctac tactgtacgc aaaaaagaaa ctaggctgca atgaggttga catttttttg
     4141 atgtgggtat aattcggctc atgcctttgt agtcacgtca atatatttct gcactacagt
     4201 atgatatatg ctcatttatt gatatttcgg tcgcgttctc gagtcagtgt gcgtactttc
     4261 tgcgtcctgt attttttcat gtagagtggg aacacgagca atgtttcaca agacgagaat
     4321 gaacagcccg atgtacctcc gagttcggtc agtctgttat tattcacgct ggaaatgccc
     4381 tcttggcacg tatttacggg catggatctg acgaacttgc ctggcaacgt agcgagacta
     4441 caactgcttg ttggtccgat acgattcaga actactactg acaggaaagt tccgtttgag
     4501 gagctaattg gctctaccga tagtctacac ctgctagtag gtagggataa cagggtaatg
     4561 aagcctgctt ttttatacta agttggcatt ataaaaaagc attgcttatc aatttgttgc
     4621 aacgaacagg tcactatcag tcaaaataaa atcattattt gatttcactt cccatagtac
     4681 tttttgacca cctcccccac cccccccctc tctaccgttc gtataatgta tgctatacga
     4741 agttattgtg actggggatg tagttgagaa taagtcatac acaagtcagc tttcttcaag
     4801 cctcatataa gtataagtag ttcaatcgta ttagctactt gtacccagca tctccgtatc
     4861 gagaaacaca acaacacgcc ccattggaca gatcatgcgg atacacaggt tgtgcagtat
     4921 catacatact cgatcagaca ggtcgtctga ccatcataca agctgaacaa gcgctccata
     4981 cttgcacgct ctctatatac acagttaaat tacatatcca tagtctaacc tctaacagtt
     5041 aatcttctgg taagcctccc agccagcctt ctggtatcgc ttggcctcct caataggatc
     5101 tcggttctgg ccgtacagac ctcggccgac aattatgata tccgttccgg tagacatgac
     5161 atcctcaaca gttcggtact gctgtccgag agcgtcaccc ttgtcgtcaa gacccacccc
     5221 gggggtcaga ataagccagt cctcagagtc gcccttaggt cggttctggg caatgaagcc
     5281 aaccacaaac tcggggtcgg atcgggcaag ctcaatggtc tgcttggagt actcgccagt
     5341 ggccagagag cccttgcaag acagctcggc cagcatgagc agacctctgg ccagcttctc
     5401 gttgggagag gggaccagga actccttgta ctcggagttc tcgtagtcag acacgtcctc
     5461 cttcttctgc tcagagacag tttcctcggc accagctcgc aggccagcaa tgattccggt
     5521 tccgggtaca ccgtgggcgt tggtgatatc ggaccactcg gcgattcggt agacaccgtt
     5581 cttgtgctgg tgcttgacag tgttgccaat atctgcgaac tttctgtcct cgaacaggaa
     5641 gaaaccgtgc ttaagagcaa gttccttgag ggggagcaca gtgccggcgt aggtgaagtc
     5701 gtcaatgatg tcgatatggg tcttgatcat gcacacataa ggtccgacct tatcggcaag
     5761 ctcaatgagc tccttggtgg tggtaacatc cagagaagca cacaggttgg ttttcttggc
     5821 tgccacgagc ttgagcactc gagcggcaaa ggcggacttg tggacgttag ctcgagcttc
     5881 gtaggagggc attttggtgg tgaagaggag actgaaataa atttagtctg cagaactttt
     5941 tatcggaacc ttatctgggg cagtgaagta tatgttatgg taatagttac gagttagttg
     6001 aacttataga tagactggac tatacggcta tcggtccaaa ttagaaagaa cgtcaatggc
     6061 tctctgggcg tcgcctttgc cgacaaaaat gtgatcatga tgaaagccag caatgacgtt
     6121 gcagctgata acttcgtata atgtatgcta tacgaacggt acctcctccc ccgcccacgt
     6181 gaaatccatt ccaattctgt tacaggtcac taataccatc taagtagttg attcatagtg
     6241 actgcatatg ttgtgtttta cagtattatg tagtctgttt tttatgcaaa atctaattta
     6301 atatattgat atttatatca ttttacgttt ctcgttcagc ttttttatac taacttgagc
     6361 gtagggataa cagggtaata cggcgtctcg ctga
//
