# Supplementary material for: A DNA assembly toolkit to unlock the CRISPR/Cas9 potential for metabolic engineering
Source: Commun Biol. 2023 Aug 18;6:858. doi: 10.1038/s42003-023-05202-5 (PMC10439232; doi:10.1038/s42003-023-05202-5)
Supplement: Supplementary file 5 — Supplementary GenBank files [file 42003_2023_5202_MOESM5_ESM.zip › data_set/Native promoters (94 plasmids)/pProUA-RPL42.gb]

LOCUS       RPL42                   6049 bp ds-DNA     circular SYN 02-JAN-2022
DEFINITION  RPL42 in pCUA-.
SOURCE      synthetic DNA construct
  ORGANISM  synthetic DNA construct
REFERENCE   1  (bases 1 to 6049)
  AUTHORS   .
  TITLE     Direct Submission
  JOURNAL   Exported Sunday, Jan 2, 2022 from SnapGene Viewer 5.2.3 to Vector 
            NTI(R) format
            https://www.snapgene.com
COMMENT     Resistance markers: Ampicilin
            This file was created using tools provided by Twist Bioscience
COMMENT     VNTDATE|973382400|
COMMENT     VNTDBDATE|973382400|
COMMENT     VNTNAME|pProUA-RPL42|
FEATURES             Location/Qualifiers
     source          1..6049
                     /organism="RPL42 in pCUA-"
                     /label=source
     misc_feature    1..373
                     /label=insert
                     /label=nonstandard type: misc_feature_
                     /label=RPL42
     misc_feature    374..6049
                     /label=nonstandard type: misc_feature_
                     /label=vector_backbone-373-6049
     misc_feature    1887..2746
                     /label=nonstandard type: misc_feature_
                     /label=ampR
     misc_feature    2748..2851
                     /label=nonstandard type: misc_feature_
                     /label=AmpR_promoter
     misc_feature    2971..3542
                     /label=nonstandard type: misc_feature_
                     /label=colE1_high_copy
     misc_feature    4217..4315
                     /label=nonstandard type: misc_feature_
                     /label=attL1
     misc_feature    5783..5815
                     /label=nonstandard type: misc_feature_
                     /label=lox71
     misc_feature    5889..6011
                     /label=nonstandard type: misc_feature_
                     /label=attR1
     misc_feature    5889..5988
                     /label=nonstandard type: misc_feature_
                     /label=attR2
ORIGIN
        1 ggtctcaacg gatcaaaatc aaaactcttt actaacattt gtaaaaaatt caaaaatcca
       61 ttaattttaa acccccccga ttatgtaata atagtcgaaa aataactaaa aaatacacaa
      121 tagtcgcaac aatcattctt caaactaata cacaaaattt ccctatttcc accaaaccag
      181 ctttttttca atctcatttc tcctctattc atacttgtcc ctaatgtttt agggctaacc
      241 ctacctcacg tgacttgtcc caacgcggac gcccgtcaca ctggcaaact ctagcatacc
      301 aatgggtctg atgcaggact ctttttactt ttacctctcg acaacacttt ggtggcaaga
      361 atatacaatg ggagacctgg tgagcaagca gatcctgaag aacaccggcc tgcaggagat
      421 catgagcttc aaggtgaacc tggagggcgt ggtgaacaac cacgttttca ccatggaggg
      481 ctgcggcaag ggcaacatcc tgttcggcaa ccagctggtg cagatccgcg tgaccaaggg
      541 cgcccccctg cccttcgcct tcgacatcct gagccccgcc ttccagtacg gcaaccgcac
      601 cttcaccaag taccccgagg acatcagcga cttcttcatc cagagcttcc ctgctggatt
      661 cgtgtacgag cgcaccctgc gctacgagga cggaggactg gtggagatcc gcagcgacat
      721 caacctgatc gaggagatgt tcgtgtaccg cgtggagtac aagggccgca acttccccaa
      781 cgacggcccc gtgatgaaga aaaccatcac cggcctgcag cccagcttcg aggtggtgta
      841 catgaacgac ggcgtgctgg tgggccaggt gatcctggtg taccgcctga acagcggcaa
      901 gttctacagc tgccacatgc gcaccctgat gaagtctaag ggcgtggtga aggacttccc
      961 cgagtaccac ttcatccagc accgcctgga aaagacctac gtggaggacg gcggcttcgt
     1021 ggagcagcac gagactgcca tcgcccagct gaccagcctg ggcaagcccc tgggcagcct
     1081 gcacgagtgg gtgtaatcta gtgtctgtgg tatctaagct atttatcact ctttacaact
     1141 tctacctcaa ctatctactt taataaatga atatcgttta ttctctatga ttactgtata
     1201 tgcgttcctc taagacagag tccaaggaga cggagtacta gcaggtgtaa gaagttggtg
     1261 aaaacattta cgcctaacgc attgcttttt cagccttctc ttattgtgat gctcctttcc
     1321 cgtttttttt tttgttttct gctataaaaa gacctgcttt ctttttcttt gtgcgtggca
     1381 gccatggcgg ctatctgtgt atacgcgaat aaataatata ttgtaggacg ttgcagacga
     1441 cagagcactc ctggggacct caacgaccgg ttctcgtatc tttgactctc tctctatcga
     1501 ctgtactact actactgagc catgggccaa ccagttgagc tcagattctg tattacgagt
     1561 tgaaaccata agaggatcaa gatggagcac gataccattt ggaaagatat aactaagcac
     1621 cctttagctg tggatcacag tctcaagctt tcgtacctgg aatttctttt ggcggaacgg
     1681 atagcttctc ggtaaccaga gagtacgttg atctccaaac tcgatcttca acacgcccac
     1741 cttttggaac ttgtctgtct ccacctttgc acgtttaaac gcggccgctg cggattatca
     1801 aaaaggatct tcacctagat ccttttaaat taaaaatgaa gttttaaata aatctaaagt
     1861 atatatgagt aaacttggtc tgacagttac caatgcttaa tcagtgaggc acctatctca
     1921 gcgatctgtc tatttcgttc atccatagtt gcctgactcc ccgtcgtgta gataactacg
     1981 atacgggagg gcttaccatc tggccccagt gctgcaatga taccgcggga cccacgctca
     2041 ccggctccag atttatcagc aataaaccag ccagccggaa gggccgagcg cagaagtggt
     2101 cctgcaactt tatccgcctc catccagtct attaattgtt gccgggaagc tagagtaagt
     2161 agttcgccag ttaatagttt gcgcaacgtt gttgccattg ctacaggcat cgtggtgtca
     2221 cgctcgtcgt ttggtatggc ttcattcagc tccggttccc aacgatcaag gcgagttaca
     2281 tgatccccca tgttgtgcaa aaaagcggtt agctccttcg gtcctccgat cgttgtcaga
     2341 agtaagttgg ccgcagtgtt atcactcatg gttatggcag cactgcataa ttctcttact
     2401 gtcatgccat ccgtaagatg cttttctgtg actggtgagt actcaaccaa gtcattctga
     2461 gaatagtgta tgcggcgacc gagttgctct tgcccggcgt caatacggga taataccgcg
     2521 ccacatagca gaactttaaa agtgctcatc attggaaaac gttcttcggg gcgaaaactc
     2581 tcaaggatct taccgctgtt gagatccagt tcgatgtaac ccactcgtgc acccaactga
     2641 tcttcagcat cttttacttt caccagcgtt tctgggtgag caaaaacagg aaggcaaaat
     2701 gccgcaaaaa agggaataag ggcgacacgg aaatgttgaa tactcatact cttccttttt
     2761 caatattatt gaagcattta tcagggttat tgtctcatga gcggatacat atttgaatgt
     2821 atttagaaaa ataaacaaat aggggttccg cgcacatttc cccgaaaagt gccacctgtc
     2881 atgaccaaaa tcccttaacg tgagttttcg ttccactgag cgtcagaccc cgtagaaaag
     2941 atcaaaggat cttcttgaga tccttttttt ctgcgcgtaa tctgctgctt gcaaacaaaa
     3001 aaaccaccgc taccagcggt ggtttgtttg ccggatcaag agctaccaac tctttttccg
     3061 aaggtaactg gcttcagcag agcgcagata ccaaatactg ttcttctagt gtagccgtag
     3121 ttaggccacc acttcaagaa ctctgtagca ccgcctacat acctcgctct gctaatcctg
     3181 ttaccagtgg ctgctgccag tggcgataag tcgtgtctta ccgggttgga ctcaagacga
     3241 tagttaccgg ataaggcgca gcggtcgggc tgaacggggg gttcgtgcac acagcccagc
     3301 ttggagcgaa cgacctacac cgaactgaga tacctacagc gtgagctatg agaaagcgcc
     3361 acgcttcccg aagggagaaa ggcggacagg tatccggtaa gcggcagggt cggaacagga
     3421 gagcgcacga gggagcttcc agggggaaac gcctggtatc tttatagtcc tgtcgggttt
     3481 cgccacctct gacttgagcg tcgatttttg tgatgctcgt caggggggcg gagcctatgg
     3541 aaaaacgcca gcaacgcggc ctttttacgg ttcctggcct tttgctggcc ttttgctcac
     3601 atgttctttc ctgcgttatc ccctgattct gtggataacc gtgcctgcgg ccgcgtttaa
     3661 acacgccaga cttggtttat tacgaggtct gacgagctac aacgctacaa ctgcggtatt
     3721 tggctctatg tattgcaact tctactactg tacgcaaaaa agaaactagg ctgcaatgag
     3781 gttgacattt ttttgatgtg ggtataattc ggctcatgcc tttgtagtca cgtcaatata
     3841 tttctgcact acagtatgat atatgctcat ttattgatat ttcggtcgcg ttctcgagtc
     3901 agtgtgcgta ctttctgcgt cctgtatttt ttcatgtaga gtgggaacac gagcaatgtt
     3961 tcacaagacg agaatgaaca gcccgatgta cctccgagtt cggtcagtct gttattattc
     4021 acgctggaaa tgccctcttg gcacgtattt acgggcatgg atctgacgaa cttgcctggc
     4081 aacgtagcga gactacaact gcttgttggt ccgatacgat tcagaactac tactgacagg
     4141 aaagttccgt ttgaggagct aattggctct accgatagtc tacacctgct agtaggtagg
     4201 gataacaggg taatgaagcc tgctttttta tactaagttg gcattataaa aaagcattgc
     4261 ttatcaattt gttgcaacga acaggtcact atcagtcaaa ataaaatcat tatttgattt
     4321 cacttcccat agtacttttt gaccacctcc cccacccccc ccctctctac cgttcgtata
     4381 atgtatgcta tacgaagtta ttgtgactgg ggatgtagtt gagaataagt catacacaag
     4441 tcagctttct tcaagcctca tataagtata agtagttcaa tcgtattagc tacttgtacc
     4501 cagcatctcc gtatcgagaa acacaacaac acgccccatt ggacagatca tgcggataca
     4561 caggttgtgc agtatcatac atactcgatc agacaggtcg tctgaccatc atacaagctg
     4621 aacaagcgct ccatacttgc acgctctcta tatacacagt taaattacat atccatagtc
     4681 taacctctaa cagttaatct tctggtaagc ctcccagcca gccttctggt atcgcttggc
     4741 ctcctcaata ggatctcggt tctggccgta cagacctcgg ccgacaatta tgatatccgt
     4801 tccggtagac atgacatcct caacagttcg gtactgctgt ccgagagcgt cacccttgtc
     4861 gtcaagaccc accccggggg tcagaataag ccagtcctca gagtcgccct taggtcggtt
     4921 ctgggcaatg aagccaacca caaactcggg gtcggatcgg gcaagctcaa tggtctgctt
     4981 ggagtactcg ccagtggcca gagagccctt gcaagacagc tcggccagca tgagcagacc
     5041 tctggccagc ttctcgttgg gagaggggac caggaactcc ttgtactcgg agttctcgta
     5101 gtcagacacg tcctccttct tctgctcaga gacagtttcc tcggcaccag ctcgcaggcc
     5161 agcaatgatt ccggttccgg gtacaccgtg ggcgttggtg atatcggacc actcggcgat
     5221 tcggtagaca ccgttcttgt gctggtgctt gacagtgttg ccaatatctg cgaactttct
     5281 gtcctcgaac aggaagaaac cgtgcttaag agcaagttcc ttgaggggga gcacagtgcc
     5341 ggcgtaggtg aagtcgtcaa tgatgtcgat atgggtcttg atcatgcaca cataaggtcc
     5401 gaccttatcg gcaagctcaa tgagctcctt ggtggtggta acatccagag aagcacacag
     5461 gttggttttc ttggctgcca cgagcttgag cactcgagcg gcaaaggcgg acttgtggac
     5521 gttagctcga gcttcgtagg agggcatttt ggtggtgaag aggagactga aataaattta
     5581 gtctgcagaa ctttttatcg gaaccttatc tggggcagtg aagtatatgt tatggtaata
     5641 gttacgagtt agttgaactt atagatagac tggactatac ggctatcggt ccaaattaga
     5701 aagaacgtca atggctctct gggcgtcgcc tttgccgaca aaaatgtgat catgatgaaa
     5761 gccagcaatg acgttgcagc tgataacttc gtataatgta tgctatacga acggtacctc
     5821 ctcccccgcc cacgtgaaat ccattccaat tctgttacag gtcactaata ccatctaagt
     5881 agttgattca tagtgactgc atatgttgtg ttttacagta ttatgtagtc tgttttttat
     5941 gcaaaatcta atttaatata ttgatattta tatcatttta cgtttctcgt tcagcttttt
     6001 tatactaact tgagcgtagg gataacaggg taatacggcg tctcgctga
//
