# Supplementary material for: A DNA assembly toolkit to unlock the CRISPR/Cas9 potential for metabolic engineering
Source: Commun Biol. 2023 Aug 18;6:858. doi: 10.1038/s42003-023-05202-5 (PMC10439232; doi:10.1038/s42003-023-05202-5)
Supplement: Supplementary file 5 — Supplementary GenBank files [file 42003_2023_5202_MOESM5_ESM.zip › data_set/Native promoters (94 plasmids)/pProUA-RPL43.gb]

LOCUS       RPL43                   6040 bp ds-DNA     circular SYN 02-JAN-2022
DEFINITION  RPL43 in pCUA-.
SOURCE      synthetic DNA construct
  ORGANISM  synthetic DNA construct
REFERENCE   1  (bases 1 to 6040)
  AUTHORS   .
  TITLE     Direct Submission
  JOURNAL   Exported Sunday, Jan 2, 2022 from SnapGene Viewer 5.2.3 to Vector 
            NTI(R) format
            https://www.snapgene.com
COMMENT     Resistance markers: Ampicilin
            This file was created using tools provided by Twist Bioscience
COMMENT     VNTDATE|973382400|
COMMENT     VNTDBDATE|973382400|
COMMENT     VNTNAME|pProUA-RPL43|
FEATURES             Location/Qualifiers
     source          1..6040
                     /organism="RPL43 in pCUA-"
                     /label=source
     misc_feature    1..364
                     /label=insert
                     /label=nonstandard type: misc_feature_
                     /label=RPL43
     misc_feature    365..6040
                     /label=nonstandard type: misc_feature_
                     /label=vector_backbone-364-6040
     misc_feature    1878..2737
                     /label=nonstandard type: misc_feature_
                     /label=ampR
     misc_feature    2739..2842
                     /label=nonstandard type: misc_feature_
                     /label=AmpR_promoter
     misc_feature    2962..3533
                     /label=nonstandard type: misc_feature_
                     /label=colE1_high_copy
     misc_feature    4208..4306
                     /label=nonstandard type: misc_feature_
                     /label=attL1
     misc_feature    5774..5806
                     /label=nonstandard type: misc_feature_
                     /label=lox71
     misc_feature    5880..6002
                     /label=nonstandard type: misc_feature_
                     /label=attR1
     misc_feature    5880..5979
                     /label=nonstandard type: misc_feature_
                     /label=attR2
ORIGIN
        1 ggtctcaacg gctgtgtgag atagtggata tttggggcgc aagatgctct tttagtactc
       61 accgttcagt cgtcttgtga tggtctgctg ctccaggtat aaatttagac ttgcatgttg
      121 gaggaacacg tacgtacatg tctatagggt tagggggggc agtgcccctg gtggtggcga
      181 ctgtggcgag aaaacaggcc attgatttgg tcaactcttt ccgcctacaa gtagtaaaca
      241 cgtgtttaga ctgtaccttt cgcgcctgtt acgctctcta taacccacac aaacacgtca
      301 tacatacacc attacacttg tttgcacgtg cggctggtaa tacacacgcc agagtgcaat
      361 gggagacctg gtgagcaagc agatcctgaa gaacaccggc ctgcaggaga tcatgagctt
      421 caaggtgaac ctggagggcg tggtgaacaa ccacgttttc accatggagg gctgcggcaa
      481 gggcaacatc ctgttcggca accagctggt gcagatccgc gtgaccaagg gcgcccccct
      541 gcccttcgcc ttcgacatcc tgagccccgc cttccagtac ggcaaccgca ccttcaccaa
      601 gtaccccgag gacatcagcg acttcttcat ccagagcttc cctgctggat tcgtgtacga
      661 gcgcaccctg cgctacgagg acggaggact ggtggagatc cgcagcgaca tcaacctgat
      721 cgaggagatg ttcgtgtacc gcgtggagta caagggccgc aacttcccca acgacggccc
      781 cgtgatgaag aaaaccatca ccggcctgca gcccagcttc gaggtggtgt acatgaacga
      841 cggcgtgctg gtgggccagg tgatcctggt gtaccgcctg aacagcggca agttctacag
      901 ctgccacatg cgcaccctga tgaagtctaa gggcgtggtg aaggacttcc ccgagtacca
      961 cttcatccag caccgcctgg aaaagaccta cgtggaggac ggcggcttcg tggagcagca
     1021 cgagactgcc atcgcccagc tgaccagcct gggcaagccc ctgggcagcc tgcacgagtg
     1081 ggtgtaatct agtgtctgtg gtatctaagc tatttatcac tctttacaac ttctacctca
     1141 actatctact ttaataaatg aatatcgttt attctctatg attactgtat atgcgttcct
     1201 ctaagacaga gtccaaggag acggagtact agcaggtgta agaagttggt gaaaacattt
     1261 acgcctaacg cattgctttt tcagccttct cttattgtga tgctcctttc ccgttttttt
     1321 ttttgttttc tgctataaaa agacctgctt tctttttctt tgtgcgtggc agccatggcg
     1381 gctatctgtg tatacgcgaa taaataatat attgtaggac gttgcagacg acagagcact
     1441 cctggggacc tcaacgaccg gttctcgtat ctttgactct ctctctatcg actgtactac
     1501 tactactgag ccatgggcca accagttgag ctcagattct gtattacgag ttgaaaccat
     1561 aagaggatca agatggagca cgataccatt tggaaagata taactaagca ccctttagct
     1621 gtggatcaca gtctcaagct ttcgtacctg gaatttcttt tggcggaacg gatagcttct
     1681 cggtaaccag agagtacgtt gatctccaaa ctcgatcttc aacacgccca ccttttggaa
     1741 cttgtctgtc tccacctttg cacgtttaaa cgcggccgct gcggattatc aaaaaggatc
     1801 ttcacctaga tccttttaaa ttaaaaatga agttttaaat aaatctaaag tatatatgag
     1861 taaacttggt ctgacagtta ccaatgctta atcagtgagg cacctatctc agcgatctgt
     1921 ctatttcgtt catccatagt tgcctgactc cccgtcgtgt agataactac gatacgggag
     1981 ggcttaccat ctggccccag tgctgcaatg ataccgcggg acccacgctc accggctcca
     2041 gatttatcag caataaacca gccagccgga agggccgagc gcagaagtgg tcctgcaact
     2101 ttatccgcct ccatccagtc tattaattgt tgccgggaag ctagagtaag tagttcgcca
     2161 gttaatagtt tgcgcaacgt tgttgccatt gctacaggca tcgtggtgtc acgctcgtcg
     2221 tttggtatgg cttcattcag ctccggttcc caacgatcaa ggcgagttac atgatccccc
     2281 atgttgtgca aaaaagcggt tagctccttc ggtcctccga tcgttgtcag aagtaagttg
     2341 gccgcagtgt tatcactcat ggttatggca gcactgcata attctcttac tgtcatgcca
     2401 tccgtaagat gcttttctgt gactggtgag tactcaacca agtcattctg agaatagtgt
     2461 atgcggcgac cgagttgctc ttgcccggcg tcaatacggg ataataccgc gccacatagc
     2521 agaactttaa aagtgctcat cattggaaaa cgttcttcgg ggcgaaaact ctcaaggatc
     2581 ttaccgctgt tgagatccag ttcgatgtaa cccactcgtg cacccaactg atcttcagca
     2641 tcttttactt tcaccagcgt ttctgggtga gcaaaaacag gaaggcaaaa tgccgcaaaa
     2701 aagggaataa gggcgacacg gaaatgttga atactcatac tcttcctttt tcaatattat
     2761 tgaagcattt atcagggtta ttgtctcatg agcggataca tatttgaatg tatttagaaa
     2821 aataaacaaa taggggttcc gcgcacattt ccccgaaaag tgccacctgt catgaccaaa
     2881 atcccttaac gtgagttttc gttccactga gcgtcagacc ccgtagaaaa gatcaaagga
     2941 tcttcttgag atcctttttt tctgcgcgta atctgctgct tgcaaacaaa aaaaccaccg
     3001 ctaccagcgg tggtttgttt gccggatcaa gagctaccaa ctctttttcc gaaggtaact
     3061 ggcttcagca gagcgcagat accaaatact gttcttctag tgtagccgta gttaggccac
     3121 cacttcaaga actctgtagc accgcctaca tacctcgctc tgctaatcct gttaccagtg
     3181 gctgctgcca gtggcgataa gtcgtgtctt accgggttgg actcaagacg atagttaccg
     3241 gataaggcgc agcggtcggg ctgaacgggg ggttcgtgca cacagcccag cttggagcga
     3301 acgacctaca ccgaactgag atacctacag cgtgagctat gagaaagcgc cacgcttccc
     3361 gaagggagaa aggcggacag gtatccggta agcggcaggg tcggaacagg agagcgcacg
     3421 agggagcttc cagggggaaa cgcctggtat ctttatagtc ctgtcgggtt tcgccacctc
     3481 tgacttgagc gtcgattttt gtgatgctcg tcaggggggc ggagcctatg gaaaaacgcc
     3541 agcaacgcgg cctttttacg gttcctggcc ttttgctggc cttttgctca catgttcttt
     3601 cctgcgttat cccctgattc tgtggataac cgtgcctgcg gccgcgttta aacacgccag
     3661 acttggttta ttacgaggtc tgacgagcta caacgctaca actgcggtat ttggctctat
     3721 gtattgcaac ttctactact gtacgcaaaa aagaaactag gctgcaatga ggttgacatt
     3781 tttttgatgt gggtataatt cggctcatgc ctttgtagtc acgtcaatat atttctgcac
     3841 tacagtatga tatatgctca tttattgata tttcggtcgc gttctcgagt cagtgtgcgt
     3901 actttctgcg tcctgtattt tttcatgtag agtgggaaca cgagcaatgt ttcacaagac
     3961 gagaatgaac agcccgatgt acctccgagt tcggtcagtc tgttattatt cacgctggaa
     4021 atgccctctt ggcacgtatt tacgggcatg gatctgacga acttgcctgg caacgtagcg
     4081 agactacaac tgcttgttgg tccgatacga ttcagaacta ctactgacag gaaagttccg
     4141 tttgaggagc taattggctc taccgatagt ctacacctgc tagtaggtag ggataacagg
     4201 gtaatgaagc ctgctttttt atactaagtt ggcattataa aaaagcattg cttatcaatt
     4261 tgttgcaacg aacaggtcac tatcagtcaa aataaaatca ttatttgatt tcacttccca
     4321 tagtactttt tgaccacctc ccccaccccc cccctctcta ccgttcgtat aatgtatgct
     4381 atacgaagtt attgtgactg gggatgtagt tgagaataag tcatacacaa gtcagctttc
     4441 ttcaagcctc atataagtat aagtagttca atcgtattag ctacttgtac ccagcatctc
     4501 cgtatcgaga aacacaacaa cacgccccat tggacagatc atgcggatac acaggttgtg
     4561 cagtatcata catactcgat cagacaggtc gtctgaccat catacaagct gaacaagcgc
     4621 tccatacttg cacgctctct atatacacag ttaaattaca tatccatagt ctaacctcta
     4681 acagttaatc ttctggtaag cctcccagcc agccttctgg tatcgcttgg cctcctcaat
     4741 aggatctcgg ttctggccgt acagacctcg gccgacaatt atgatatccg ttccggtaga
     4801 catgacatcc tcaacagttc ggtactgctg tccgagagcg tcacccttgt cgtcaagacc
     4861 caccccgggg gtcagaataa gccagtcctc agagtcgccc ttaggtcggt tctgggcaat
     4921 gaagccaacc acaaactcgg ggtcggatcg ggcaagctca atggtctgct tggagtactc
     4981 gccagtggcc agagagccct tgcaagacag ctcggccagc atgagcagac ctctggccag
     5041 cttctcgttg ggagagggga ccaggaactc cttgtactcg gagttctcgt agtcagacac
     5101 gtcctccttc ttctgctcag agacagtttc ctcggcacca gctcgcaggc cagcaatgat
     5161 tccggttccg ggtacaccgt gggcgttggt gatatcggac cactcggcga ttcggtagac
     5221 accgttcttg tgctggtgct tgacagtgtt gccaatatct gcgaactttc tgtcctcgaa
     5281 caggaagaaa ccgtgcttaa gagcaagttc cttgaggggg agcacagtgc cggcgtaggt
     5341 gaagtcgtca atgatgtcga tatgggtctt gatcatgcac acataaggtc cgaccttatc
     5401 ggcaagctca atgagctcct tggtggtggt aacatccaga gaagcacaca ggttggtttt
     5461 cttggctgcc acgagcttga gcactcgagc ggcaaaggcg gacttgtgga cgttagctcg
     5521 agcttcgtag gagggcattt tggtggtgaa gaggagactg aaataaattt agtctgcaga
     5581 actttttatc ggaaccttat ctggggcagt gaagtatatg ttatggtaat agttacgagt
     5641 tagttgaact tatagataga ctggactata cggctatcgg tccaaattag aaagaacgtc
     5701 aatggctctc tgggcgtcgc ctttgccgac aaaaatgtga tcatgatgaa agccagcaat
     5761 gacgttgcag ctgataactt cgtataatgt atgctatacg aacggtacct cctcccccgc
     5821 ccacgtgaaa tccattccaa ttctgttaca ggtcactaat accatctaag tagttgattc
     5881 atagtgactg catatgttgt gttttacagt attatgtagt ctgtttttta tgcaaaatct
     5941 aatttaatat attgatattt atatcatttt acgtttctcg ttcagctttt ttatactaac
     6001 ttgagcgtag ggataacagg gtaatacggc gtctcgctga
//
