# Supplementary material for: A DNA assembly toolkit to unlock the CRISPR/Cas9 potential for metabolic engineering
Source: Commun Biol. 2023 Aug 18;6:858. doi: 10.1038/s42003-023-05202-5 (PMC10439232; doi:10.1038/s42003-023-05202-5)
Supplement: Supplementary file 5 — Supplementary GenBank files [file 42003_2023_5202_MOESM5_ESM.zip › data_set/Native promoters (94 plasmids)/pProUA-RPL7.gb]

LOCUS       RPL7                    6172 bp ds-DNA     circular SYN 02-JAN-2022
DEFINITION  RPL7 in pCUA-.
SOURCE      synthetic DNA construct
  ORGANISM  synthetic DNA construct
REFERENCE   1  (bases 1 to 6172)
  AUTHORS   .
  TITLE     Direct Submission
  JOURNAL   Exported Sunday, Jan 2, 2022 from SnapGene Viewer 5.2.3 to Vector 
            NTI(R) format
            https://www.snapgene.com
COMMENT     Resistance markers: Ampicilin
            This file was created using tools provided by Twist Bioscience
COMMENT     VNTDATE|973382400|
COMMENT     VNTDBDATE|973382400|
COMMENT     VNTNAME|pProUA-RPL7|
FEATURES             Location/Qualifiers
     source          1..6172
                     /organism="RPL7 in pCUA-"
                     /label=source
     misc_feature    1..496
                     /label=insert
                     /label=nonstandard type: misc_feature_
                     /label=RPL7
     misc_feature    497..6172
                     /label=nonstandard type: misc_feature_
                     /label=vector_backbone-496-6172
     misc_feature    2010..2869
                     /label=nonstandard type: misc_feature_
                     /label=ampR
     misc_feature    2871..2974
                     /label=nonstandard type: misc_feature_
                     /label=AmpR_promoter
     misc_feature    3094..3665
                     /label=nonstandard type: misc_feature_
                     /label=colE1_high_copy
     misc_feature    4340..4438
                     /label=nonstandard type: misc_feature_
                     /label=attL1
     misc_feature    5906..5938
                     /label=nonstandard type: misc_feature_
                     /label=lox71
     misc_feature    6012..6134
                     /label=nonstandard type: misc_feature_
                     /label=attR1
     misc_feature    6012..6111
                     /label=nonstandard type: misc_feature_
                     /label=attR2
ORIGIN
        1 ggtctcaacg gctccacgct ctctccacgc tctctccacg tacgctctct ccacatacgc
       61 tcagcttcaa gaggaaatca tacaactgcc tgcctcgcag tctatggatc aagtagttga
      121 acggataagt atcgtagaaa cagccggaaa gatgcagatg ggttttcaga aacacacatg
      181 accggtagac tcccttaaga cacagacagt aatatccggc atctatcctt catctcgtct
      241 atgatacatc ctcttctctc cattttctcc aggttaatta cacataaatt attctcatta
      301 agaatcgaac cgacgtctgc caaactctcc caacccccac tccttcatcc caaccctaac
      361 accccgttgg tcccaactcc caaaagacag tcacatcacg tgaccgctca ctgctcctcc
      421 caacctccca acgtccttcc tatactaaat tttcacactg atcttctttc agctcatcaa
      481 cacatctaaa atgggagacc tggtgagcaa gcagatcctg aagaacaccg gcctgcagga
      541 gatcatgagc ttcaaggtga acctggaggg cgtggtgaac aaccacgttt tcaccatgga
      601 gggctgcggc aagggcaaca tcctgttcgg caaccagctg gtgcagatcc gcgtgaccaa
      661 gggcgccccc ctgcccttcg ccttcgacat cctgagcccc gccttccagt acggcaaccg
      721 caccttcacc aagtaccccg aggacatcag cgacttcttc atccagagct tccctgctgg
      781 attcgtgtac gagcgcaccc tgcgctacga ggacggagga ctggtggaga tccgcagcga
      841 catcaacctg atcgaggaga tgttcgtgta ccgcgtggag tacaagggcc gcaacttccc
      901 caacgacggc cccgtgatga agaaaaccat caccggcctg cagcccagct tcgaggtggt
      961 gtacatgaac gacggcgtgc tggtgggcca ggtgatcctg gtgtaccgcc tgaacagcgg
     1021 caagttctac agctgccaca tgcgcaccct gatgaagtct aagggcgtgg tgaaggactt
     1081 ccccgagtac cacttcatcc agcaccgcct ggaaaagacc tacgtggagg acggcggctt
     1141 cgtggagcag cacgagactg ccatcgccca gctgaccagc ctgggcaagc ccctgggcag
     1201 cctgcacgag tgggtgtaat ctagtgtctg tggtatctaa gctatttatc actctttaca
     1261 acttctacct caactatcta ctttaataaa tgaatatcgt ttattctcta tgattactgt
     1321 atatgcgttc ctctaagaca gagtccaagg agacggagta ctagcaggtg taagaagttg
     1381 gtgaaaacat ttacgcctaa cgcattgctt tttcagcctt ctcttattgt gatgctcctt
     1441 tcccgttttt ttttttgttt tctgctataa aaagacctgc tttctttttc tttgtgcgtg
     1501 gcagccatgg cggctatctg tgtatacgcg aataaataat atattgtagg acgttgcaga
     1561 cgacagagca ctcctgggga cctcaacgac cggttctcgt atctttgact ctctctctat
     1621 cgactgtact actactactg agccatgggc caaccagttg agctcagatt ctgtattacg
     1681 agttgaaacc ataagaggat caagatggag cacgatacca tttggaaaga tataactaag
     1741 caccctttag ctgtggatca cagtctcaag ctttcgtacc tggaatttct tttggcggaa
     1801 cggatagctt ctcggtaacc agagagtacg ttgatctcca aactcgatct tcaacacgcc
     1861 caccttttgg aacttgtctg tctccacctt tgcacgttta aacgcggccg ctgcggatta
     1921 tcaaaaagga tcttcaccta gatcctttta aattaaaaat gaagttttaa ataaatctaa
     1981 agtatatatg agtaaacttg gtctgacagt taccaatgct taatcagtga ggcacctatc
     2041 tcagcgatct gtctatttcg ttcatccata gttgcctgac tccccgtcgt gtagataact
     2101 acgatacggg agggcttacc atctggcccc agtgctgcaa tgataccgcg ggacccacgc
     2161 tcaccggctc cagatttatc agcaataaac cagccagccg gaagggccga gcgcagaagt
     2221 ggtcctgcaa ctttatccgc ctccatccag tctattaatt gttgccggga agctagagta
     2281 agtagttcgc cagttaatag tttgcgcaac gttgttgcca ttgctacagg catcgtggtg
     2341 tcacgctcgt cgtttggtat ggcttcattc agctccggtt cccaacgatc aaggcgagtt
     2401 acatgatccc ccatgttgtg caaaaaagcg gttagctcct tcggtcctcc gatcgttgtc
     2461 agaagtaagt tggccgcagt gttatcactc atggttatgg cagcactgca taattctctt
     2521 actgtcatgc catccgtaag atgcttttct gtgactggtg agtactcaac caagtcattc
     2581 tgagaatagt gtatgcggcg accgagttgc tcttgcccgg cgtcaatacg ggataatacc
     2641 gcgccacata gcagaacttt aaaagtgctc atcattggaa aacgttcttc ggggcgaaaa
     2701 ctctcaagga tcttaccgct gttgagatcc agttcgatgt aacccactcg tgcacccaac
     2761 tgatcttcag catcttttac tttcaccagc gtttctgggt gagcaaaaac aggaaggcaa
     2821 aatgccgcaa aaaagggaat aagggcgaca cggaaatgtt gaatactcat actcttcctt
     2881 tttcaatatt attgaagcat ttatcagggt tattgtctca tgagcggata catatttgaa
     2941 tgtatttaga aaaataaaca aataggggtt ccgcgcacat ttccccgaaa agtgccacct
     3001 gtcatgacca aaatccctta acgtgagttt tcgttccact gagcgtcaga ccccgtagaa
     3061 aagatcaaag gatcttcttg agatcctttt tttctgcgcg taatctgctg cttgcaaaca
     3121 aaaaaaccac cgctaccagc ggtggtttgt ttgccggatc aagagctacc aactcttttt
     3181 ccgaaggtaa ctggcttcag cagagcgcag ataccaaata ctgttcttct agtgtagccg
     3241 tagttaggcc accacttcaa gaactctgta gcaccgccta catacctcgc tctgctaatc
     3301 ctgttaccag tggctgctgc cagtggcgat aagtcgtgtc ttaccgggtt ggactcaaga
     3361 cgatagttac cggataaggc gcagcggtcg ggctgaacgg ggggttcgtg cacacagccc
     3421 agcttggagc gaacgaccta caccgaactg agatacctac agcgtgagct atgagaaagc
     3481 gccacgcttc ccgaagggag aaaggcggac aggtatccgg taagcggcag ggtcggaaca
     3541 ggagagcgca cgagggagct tccaggggga aacgcctggt atctttatag tcctgtcggg
     3601 tttcgccacc tctgacttga gcgtcgattt ttgtgatgct cgtcaggggg gcggagccta
     3661 tggaaaaacg ccagcaacgc ggccttttta cggttcctgg ccttttgctg gccttttgct
     3721 cacatgttct ttcctgcgtt atcccctgat tctgtggata accgtgcctg cggccgcgtt
     3781 taaacacgcc agacttggtt tattacgagg tctgacgagc tacaacgcta caactgcggt
     3841 atttggctct atgtattgca acttctacta ctgtacgcaa aaaagaaact aggctgcaat
     3901 gaggttgaca tttttttgat gtgggtataa ttcggctcat gcctttgtag tcacgtcaat
     3961 atatttctgc actacagtat gatatatgct catttattga tatttcggtc gcgttctcga
     4021 gtcagtgtgc gtactttctg cgtcctgtat tttttcatgt agagtgggaa cacgagcaat
     4081 gtttcacaag acgagaatga acagcccgat gtacctccga gttcggtcag tctgttatta
     4141 ttcacgctgg aaatgccctc ttggcacgta tttacgggca tggatctgac gaacttgcct
     4201 ggcaacgtag cgagactaca actgcttgtt ggtccgatac gattcagaac tactactgac
     4261 aggaaagttc cgtttgagga gctaattggc tctaccgata gtctacacct gctagtaggt
     4321 agggataaca gggtaatgaa gcctgctttt ttatactaag ttggcattat aaaaaagcat
     4381 tgcttatcaa tttgttgcaa cgaacaggtc actatcagtc aaaataaaat cattatttga
     4441 tttcacttcc catagtactt tttgaccacc tcccccaccc cccccctctc taccgttcgt
     4501 ataatgtatg ctatacgaag ttattgtgac tggggatgta gttgagaata agtcatacac
     4561 aagtcagctt tcttcaagcc tcatataagt ataagtagtt caatcgtatt agctacttgt
     4621 acccagcatc tccgtatcga gaaacacaac aacacgcccc attggacaga tcatgcggat
     4681 acacaggttg tgcagtatca tacatactcg atcagacagg tcgtctgacc atcatacaag
     4741 ctgaacaagc gctccatact tgcacgctct ctatatacac agttaaatta catatccata
     4801 gtctaacctc taacagttaa tcttctggta agcctcccag ccagccttct ggtatcgctt
     4861 ggcctcctca ataggatctc ggttctggcc gtacagacct cggccgacaa ttatgatatc
     4921 cgttccggta gacatgacat cctcaacagt tcggtactgc tgtccgagag cgtcaccctt
     4981 gtcgtcaaga cccaccccgg gggtcagaat aagccagtcc tcagagtcgc ccttaggtcg
     5041 gttctgggca atgaagccaa ccacaaactc ggggtcggat cgggcaagct caatggtctg
     5101 cttggagtac tcgccagtgg ccagagagcc cttgcaagac agctcggcca gcatgagcag
     5161 acctctggcc agcttctcgt tgggagaggg gaccaggaac tccttgtact cggagttctc
     5221 gtagtcagac acgtcctcct tcttctgctc agagacagtt tcctcggcac cagctcgcag
     5281 gccagcaatg attccggttc cgggtacacc gtgggcgttg gtgatatcgg accactcggc
     5341 gattcggtag acaccgttct tgtgctggtg cttgacagtg ttgccaatat ctgcgaactt
     5401 tctgtcctcg aacaggaaga aaccgtgctt aagagcaagt tccttgaggg ggagcacagt
     5461 gccggcgtag gtgaagtcgt caatgatgtc gatatgggtc ttgatcatgc acacataagg
     5521 tccgacctta tcggcaagct caatgagctc cttggtggtg gtaacatcca gagaagcaca
     5581 caggttggtt ttcttggctg ccacgagctt gagcactcga gcggcaaagg cggacttgtg
     5641 gacgttagct cgagcttcgt aggagggcat tttggtggtg aagaggagac tgaaataaat
     5701 ttagtctgca gaacttttta tcggaacctt atctggggca gtgaagtata tgttatggta
     5761 atagttacga gttagttgaa cttatagata gactggacta tacggctatc ggtccaaatt
     5821 agaaagaacg tcaatggctc tctgggcgtc gcctttgccg acaaaaatgt gatcatgatg
     5881 aaagccagca atgacgttgc agctgataac ttcgtataat gtatgctata cgaacggtac
     5941 ctcctccccc gcccacgtga aatccattcc aattctgtta caggtcacta ataccatcta
     6001 agtagttgat tcatagtgac tgcatatgtt gtgttttaca gtattatgta gtctgttttt
     6061 tatgcaaaat ctaatttaat atattgatat ttatatcatt ttacgtttct cgttcagctt
     6121 ttttatacta acttgagcgt agggataaca gggtaatacg gcgtctcgct ga
//
