# Supplementary material for: A DNA assembly toolkit to unlock the CRISPR/Cas9 potential for metabolic engineering
Source: Commun Biol. 2023 Aug 18;6:858. doi: 10.1038/s42003-023-05202-5 (PMC10439232; doi:10.1038/s42003-023-05202-5)
Supplement: Supplementary file 5 — Supplementary GenBank files [file 42003_2023_5202_MOESM5_ESM.zip › data_set/Native promoters (94 plasmids)/pProUA-RPL9.gb]

LOCUS       RPL9                    6392 bp ds-DNA     circular SYN 02-JAN-2022
DEFINITION  RPL9 in pCUA-.
SOURCE      synthetic DNA construct
  ORGANISM  synthetic DNA construct
REFERENCE   1  (bases 1 to 6392)
  AUTHORS   .
  TITLE     Direct Submission
  JOURNAL   Exported Sunday, Jan 2, 2022 from SnapGene Viewer 5.2.3 to Vector 
            NTI(R) format
            https://www.snapgene.com
COMMENT     Resistance markers: Ampicilin
            This file was created using tools provided by Twist Bioscience
COMMENT     VNTDATE|973382400|
COMMENT     VNTDBDATE|973382400|
COMMENT     VNTNAME|pProUA-RPL9|
FEATURES             Location/Qualifiers
     source          1..6392
                     /organism="RPL9 in pCUA-"
                     /label=source
     misc_feature    1..716
                     /label=insert
                     /label=nonstandard type: misc_feature_
                     /label=RPL9
     misc_feature    717..6392
                     /label=nonstandard type: misc_feature_
                     /label=vector_backbone-716-6392
     misc_feature    2230..3089
                     /label=nonstandard type: misc_feature_
                     /label=ampR
     misc_feature    3091..3194
                     /label=nonstandard type: misc_feature_
                     /label=AmpR_promoter
     misc_feature    3314..3885
                     /label=nonstandard type: misc_feature_
                     /label=colE1_high_copy
     misc_feature    4560..4658
                     /label=nonstandard type: misc_feature_
                     /label=attL1
     misc_feature    6126..6158
                     /label=nonstandard type: misc_feature_
                     /label=lox71
     misc_feature    6232..6354
                     /label=nonstandard type: misc_feature_
                     /label=attR1
     misc_feature    6232..6331
                     /label=nonstandard type: misc_feature_
                     /label=attR2
ORIGIN
        1 ggtctcaacg gtaatacata actctataga atatgagaaa ctacagataa taattacttg
       61 tattacttgt acaagtaatt accagatgtc tcactgtatc ttgtacgtaa cctccgttcg
      121 tcattcccaa caaacggccg ctaagttctt ccacaattac actgcacagc tgcttagagt
      181 gaagcctttg accctaaacg ctgtaaaatg cactctaagg tcaacggttc aaacttgtac
      241 acccttgttg cactcgtagc atcgcccagg acacgttaga aatgcacctc aattccttta
      301 acctcccctc tatacacctc tttaccaccc tgccattctt ccactctttc aactatcaca
      361 cgtgacttct gtgacaggac gtgcgtataa ggttagtcat gtgactttgg tgtctttgga
      421 aatacatcaa aactccatat taatggccca aatacagcca aataaaaagg cagttgtaat
      481 aaccaagttc agtcatatat atttcggcgg tttatataag tattattcca ctccttcacc
      541 tataatgctt ccatccactt tctaattaaa ctttctcccg gatctagggt taaccctagt
      601 gtgactgtgg accttatttg ttatcccaac actcaatggt agctttttca ccaagtgata
      661 aaagttcttt ggaataactc agcttctcca gcactctcca cgccaacaca atgggagacc
      721 tggtgagcaa gcagatcctg aagaacaccg gcctgcagga gatcatgagc ttcaaggtga
      781 acctggaggg cgtggtgaac aaccacgttt tcaccatgga gggctgcggc aagggcaaca
      841 tcctgttcgg caaccagctg gtgcagatcc gcgtgaccaa gggcgccccc ctgcccttcg
      901 ccttcgacat cctgagcccc gccttccagt acggcaaccg caccttcacc aagtaccccg
      961 aggacatcag cgacttcttc atccagagct tccctgctgg attcgtgtac gagcgcaccc
     1021 tgcgctacga ggacggagga ctggtggaga tccgcagcga catcaacctg atcgaggaga
     1081 tgttcgtgta ccgcgtggag tacaagggcc gcaacttccc caacgacggc cccgtgatga
     1141 agaaaaccat caccggcctg cagcccagct tcgaggtggt gtacatgaac gacggcgtgc
     1201 tggtgggcca ggtgatcctg gtgtaccgcc tgaacagcgg caagttctac agctgccaca
     1261 tgcgcaccct gatgaagtct aagggcgtgg tgaaggactt ccccgagtac cacttcatcc
     1321 agcaccgcct ggaaaagacc tacgtggagg acggcggctt cgtggagcag cacgagactg
     1381 ccatcgccca gctgaccagc ctgggcaagc ccctgggcag cctgcacgag tgggtgtaat
     1441 ctagtgtctg tggtatctaa gctatttatc actctttaca acttctacct caactatcta
     1501 ctttaataaa tgaatatcgt ttattctcta tgattactgt atatgcgttc ctctaagaca
     1561 gagtccaagg agacggagta ctagcaggtg taagaagttg gtgaaaacat ttacgcctaa
     1621 cgcattgctt tttcagcctt ctcttattgt gatgctcctt tcccgttttt ttttttgttt
     1681 tctgctataa aaagacctgc tttctttttc tttgtgcgtg gcagccatgg cggctatctg
     1741 tgtatacgcg aataaataat atattgtagg acgttgcaga cgacagagca ctcctgggga
     1801 cctcaacgac cggttctcgt atctttgact ctctctctat cgactgtact actactactg
     1861 agccatgggc caaccagttg agctcagatt ctgtattacg agttgaaacc ataagaggat
     1921 caagatggag cacgatacca tttggaaaga tataactaag caccctttag ctgtggatca
     1981 cagtctcaag ctttcgtacc tggaatttct tttggcggaa cggatagctt ctcggtaacc
     2041 agagagtacg ttgatctcca aactcgatct tcaacacgcc caccttttgg aacttgtctg
     2101 tctccacctt tgcacgttta aacgcggccg ctgcggatta tcaaaaagga tcttcaccta
     2161 gatcctttta aattaaaaat gaagttttaa ataaatctaa agtatatatg agtaaacttg
     2221 gtctgacagt taccaatgct taatcagtga ggcacctatc tcagcgatct gtctatttcg
     2281 ttcatccata gttgcctgac tccccgtcgt gtagataact acgatacggg agggcttacc
     2341 atctggcccc agtgctgcaa tgataccgcg ggacccacgc tcaccggctc cagatttatc
     2401 agcaataaac cagccagccg gaagggccga gcgcagaagt ggtcctgcaa ctttatccgc
     2461 ctccatccag tctattaatt gttgccggga agctagagta agtagttcgc cagttaatag
     2521 tttgcgcaac gttgttgcca ttgctacagg catcgtggtg tcacgctcgt cgtttggtat
     2581 ggcttcattc agctccggtt cccaacgatc aaggcgagtt acatgatccc ccatgttgtg
     2641 caaaaaagcg gttagctcct tcggtcctcc gatcgttgtc agaagtaagt tggccgcagt
     2701 gttatcactc atggttatgg cagcactgca taattctctt actgtcatgc catccgtaag
     2761 atgcttttct gtgactggtg agtactcaac caagtcattc tgagaatagt gtatgcggcg
     2821 accgagttgc tcttgcccgg cgtcaatacg ggataatacc gcgccacata gcagaacttt
     2881 aaaagtgctc atcattggaa aacgttcttc ggggcgaaaa ctctcaagga tcttaccgct
     2941 gttgagatcc agttcgatgt aacccactcg tgcacccaac tgatcttcag catcttttac
     3001 tttcaccagc gtttctgggt gagcaaaaac aggaaggcaa aatgccgcaa aaaagggaat
     3061 aagggcgaca cggaaatgtt gaatactcat actcttcctt tttcaatatt attgaagcat
     3121 ttatcagggt tattgtctca tgagcggata catatttgaa tgtatttaga aaaataaaca
     3181 aataggggtt ccgcgcacat ttccccgaaa agtgccacct gtcatgacca aaatccctta
     3241 acgtgagttt tcgttccact gagcgtcaga ccccgtagaa aagatcaaag gatcttcttg
     3301 agatcctttt tttctgcgcg taatctgctg cttgcaaaca aaaaaaccac cgctaccagc
     3361 ggtggtttgt ttgccggatc aagagctacc aactcttttt ccgaaggtaa ctggcttcag
     3421 cagagcgcag ataccaaata ctgttcttct agtgtagccg tagttaggcc accacttcaa
     3481 gaactctgta gcaccgccta catacctcgc tctgctaatc ctgttaccag tggctgctgc
     3541 cagtggcgat aagtcgtgtc ttaccgggtt ggactcaaga cgatagttac cggataaggc
     3601 gcagcggtcg ggctgaacgg ggggttcgtg cacacagccc agcttggagc gaacgaccta
     3661 caccgaactg agatacctac agcgtgagct atgagaaagc gccacgcttc ccgaagggag
     3721 aaaggcggac aggtatccgg taagcggcag ggtcggaaca ggagagcgca cgagggagct
     3781 tccaggggga aacgcctggt atctttatag tcctgtcggg tttcgccacc tctgacttga
     3841 gcgtcgattt ttgtgatgct cgtcaggggg gcggagccta tggaaaaacg ccagcaacgc
     3901 ggccttttta cggttcctgg ccttttgctg gccttttgct cacatgttct ttcctgcgtt
     3961 atcccctgat tctgtggata accgtgcctg cggccgcgtt taaacacgcc agacttggtt
     4021 tattacgagg tctgacgagc tacaacgcta caactgcggt atttggctct atgtattgca
     4081 acttctacta ctgtacgcaa aaaagaaact aggctgcaat gaggttgaca tttttttgat
     4141 gtgggtataa ttcggctcat gcctttgtag tcacgtcaat atatttctgc actacagtat
     4201 gatatatgct catttattga tatttcggtc gcgttctcga gtcagtgtgc gtactttctg
     4261 cgtcctgtat tttttcatgt agagtgggaa cacgagcaat gtttcacaag acgagaatga
     4321 acagcccgat gtacctccga gttcggtcag tctgttatta ttcacgctgg aaatgccctc
     4381 ttggcacgta tttacgggca tggatctgac gaacttgcct ggcaacgtag cgagactaca
     4441 actgcttgtt ggtccgatac gattcagaac tactactgac aggaaagttc cgtttgagga
     4501 gctaattggc tctaccgata gtctacacct gctagtaggt agggataaca gggtaatgaa
     4561 gcctgctttt ttatactaag ttggcattat aaaaaagcat tgcttatcaa tttgttgcaa
     4621 cgaacaggtc actatcagtc aaaataaaat cattatttga tttcacttcc catagtactt
     4681 tttgaccacc tcccccaccc cccccctctc taccgttcgt ataatgtatg ctatacgaag
     4741 ttattgtgac tggggatgta gttgagaata agtcatacac aagtcagctt tcttcaagcc
     4801 tcatataagt ataagtagtt caatcgtatt agctacttgt acccagcatc tccgtatcga
     4861 gaaacacaac aacacgcccc attggacaga tcatgcggat acacaggttg tgcagtatca
     4921 tacatactcg atcagacagg tcgtctgacc atcatacaag ctgaacaagc gctccatact
     4981 tgcacgctct ctatatacac agttaaatta catatccata gtctaacctc taacagttaa
     5041 tcttctggta agcctcccag ccagccttct ggtatcgctt ggcctcctca ataggatctc
     5101 ggttctggcc gtacagacct cggccgacaa ttatgatatc cgttccggta gacatgacat
     5161 cctcaacagt tcggtactgc tgtccgagag cgtcaccctt gtcgtcaaga cccaccccgg
     5221 gggtcagaat aagccagtcc tcagagtcgc ccttaggtcg gttctgggca atgaagccaa
     5281 ccacaaactc ggggtcggat cgggcaagct caatggtctg cttggagtac tcgccagtgg
     5341 ccagagagcc cttgcaagac agctcggcca gcatgagcag acctctggcc agcttctcgt
     5401 tgggagaggg gaccaggaac tccttgtact cggagttctc gtagtcagac acgtcctcct
     5461 tcttctgctc agagacagtt tcctcggcac cagctcgcag gccagcaatg attccggttc
     5521 cgggtacacc gtgggcgttg gtgatatcgg accactcggc gattcggtag acaccgttct
     5581 tgtgctggtg cttgacagtg ttgccaatat ctgcgaactt tctgtcctcg aacaggaaga
     5641 aaccgtgctt aagagcaagt tccttgaggg ggagcacagt gccggcgtag gtgaagtcgt
     5701 caatgatgtc gatatgggtc ttgatcatgc acacataagg tccgacctta tcggcaagct
     5761 caatgagctc cttggtggtg gtaacatcca gagaagcaca caggttggtt ttcttggctg
     5821 ccacgagctt gagcactcga gcggcaaagg cggacttgtg gacgttagct cgagcttcgt
     5881 aggagggcat tttggtggtg aagaggagac tgaaataaat ttagtctgca gaacttttta
     5941 tcggaacctt atctggggca gtgaagtata tgttatggta atagttacga gttagttgaa
     6001 cttatagata gactggacta tacggctatc ggtccaaatt agaaagaacg tcaatggctc
     6061 tctgggcgtc gcctttgccg acaaaaatgt gatcatgatg aaagccagca atgacgttgc
     6121 agctgataac ttcgtataat gtatgctata cgaacggtac ctcctccccc gcccacgtga
     6181 aatccattcc aattctgtta caggtcacta ataccatcta agtagttgat tcatagtgac
     6241 tgcatatgtt gtgttttaca gtattatgta gtctgttttt tatgcaaaat ctaatttaat
     6301 atattgatat ttatatcatt ttacgtttct cgttcagctt ttttatacta acttgagcgt
     6361 agggataaca gggtaatacg gcgtctcgct ga
//
