# Supplementary material for: A DNA assembly toolkit to unlock the CRISPR/Cas9 potential for metabolic engineering
Source: Commun Biol. 2023 Aug 18;6:858. doi: 10.1038/s42003-023-05202-5 (PMC10439232; doi:10.1038/s42003-023-05202-5)
Supplement: Supplementary file 5 — Supplementary GenBank files [file 42003_2023_5202_MOESM5_ESM.zip › data_set/Native promoters (94 plasmids)/pProUA-RPP0.gb]

LOCUS       RPP0                    6470 bp ds-DNA     circular SYN 02-JAN-2022
DEFINITION  RPP0 in pCUA-.
SOURCE      synthetic DNA construct
  ORGANISM  synthetic DNA construct
REFERENCE   1  (bases 1 to 6470)
  AUTHORS   .
  TITLE     Direct Submission
  JOURNAL   Exported Sunday, Jan 2, 2022 from SnapGene Viewer 5.2.3 to Vector 
            NTI(R) format
            https://www.snapgene.com
COMMENT     Resistance markers: Ampicilin
            This file was created using tools provided by Twist Bioscience
COMMENT     VNTDATE|973382400|
COMMENT     VNTDBDATE|973382400|
COMMENT     VNTNAME|pProUA-RPP0|
FEATURES             Location/Qualifiers
     source          1..6470
                     /organism="RPP0 in pCUA-"
                     /label=source
     misc_feature    1..794
                     /label=insert
                     /label=nonstandard type: misc_feature_
                     /label=RPP0
     misc_feature    795..6470
                     /label=nonstandard type: misc_feature_
                     /label=vector_backbone-794-6470
     misc_feature    2308..3167
                     /label=nonstandard type: misc_feature_
                     /label=ampR
     misc_feature    3169..3272
                     /label=nonstandard type: misc_feature_
                     /label=AmpR_promoter
     misc_feature    3392..3963
                     /label=nonstandard type: misc_feature_
                     /label=colE1_high_copy
     misc_feature    4638..4736
                     /label=nonstandard type: misc_feature_
                     /label=attL1
     misc_feature    6204..6236
                     /label=nonstandard type: misc_feature_
                     /label=lox71
     misc_feature    6310..6432
                     /label=nonstandard type: misc_feature_
                     /label=attR1
     misc_feature    6310..6409
                     /label=nonstandard type: misc_feature_
                     /label=attR2
ORIGIN
        1 ggtctcaacg gaactcacga agcaagacgc actgacgact aagcatcatt gaatatgata
       61 ccgttatata atagtgatgt atgttgtgct ggccacatcc tacattcagt tatgtgtact
      121 ccgcgctgac aacgtggact cactgggata ctgtgcggga ctctcgcctt atgtgactac
      181 tctatacata catactgtac ggggagtgag tgtcccagat cgtacatata tacaagtaca
      241 tactacatag tagtttgatg atgcttaatg tgtgcaaata gtgaagaaac ttgagacaag
      301 ctctctaatc aaccgctcac tacgttaact acgtttattt acgtgctttt tcatatcttc
      361 gaagttttgt atgtcttaaa aaacgaaact tcagcttgtt tgaagctgta cgtacggatt
      421 agtaaaatat gcgtgcctac gtggatggtg gggtgcgatg atctcaacaa aagtagaaat
      481 tttagccatt tgagtagagg ggtgaattta agacatggga aggtaagtag aatacaagta
      541 actattctcg cagcatcaaa aatcgctttc gcttacataa aaaaccgacc ttatccagtt
      601 ctcccactca cgtgatatca aggttagggg acacagccca attggtgaag tatatcacag
      661 cactgcgtaa gtttgagcat acccactcag actccgcgtt gggagttcat aactcgctgg
      721 tgaaattttt cttctcttct tctcttcagc ggaatttgtc tttaaatatc ctatcaaact
      781 aattcgaaat gggagacctg gtgagcaagc agatcctgaa gaacaccggc ctgcaggaga
      841 tcatgagctt caaggtgaac ctggagggcg tggtgaacaa ccacgttttc accatggagg
      901 gctgcggcaa gggcaacatc ctgttcggca accagctggt gcagatccgc gtgaccaagg
      961 gcgcccccct gcccttcgcc ttcgacatcc tgagccccgc cttccagtac ggcaaccgca
     1021 ccttcaccaa gtaccccgag gacatcagcg acttcttcat ccagagcttc cctgctggat
     1081 tcgtgtacga gcgcaccctg cgctacgagg acggaggact ggtggagatc cgcagcgaca
     1141 tcaacctgat cgaggagatg ttcgtgtacc gcgtggagta caagggccgc aacttcccca
     1201 acgacggccc cgtgatgaag aaaaccatca ccggcctgca gcccagcttc gaggtggtgt
     1261 acatgaacga cggcgtgctg gtgggccagg tgatcctggt gtaccgcctg aacagcggca
     1321 agttctacag ctgccacatg cgcaccctga tgaagtctaa gggcgtggtg aaggacttcc
     1381 ccgagtacca cttcatccag caccgcctgg aaaagaccta cgtggaggac ggcggcttcg
     1441 tggagcagca cgagactgcc atcgcccagc tgaccagcct gggcaagccc ctgggcagcc
     1501 tgcacgagtg ggtgtaatct agtgtctgtg gtatctaagc tatttatcac tctttacaac
     1561 ttctacctca actatctact ttaataaatg aatatcgttt attctctatg attactgtat
     1621 atgcgttcct ctaagacaga gtccaaggag acggagtact agcaggtgta agaagttggt
     1681 gaaaacattt acgcctaacg cattgctttt tcagccttct cttattgtga tgctcctttc
     1741 ccgttttttt ttttgttttc tgctataaaa agacctgctt tctttttctt tgtgcgtggc
     1801 agccatggcg gctatctgtg tatacgcgaa taaataatat attgtaggac gttgcagacg
     1861 acagagcact cctggggacc tcaacgaccg gttctcgtat ctttgactct ctctctatcg
     1921 actgtactac tactactgag ccatgggcca accagttgag ctcagattct gtattacgag
     1981 ttgaaaccat aagaggatca agatggagca cgataccatt tggaaagata taactaagca
     2041 ccctttagct gtggatcaca gtctcaagct ttcgtacctg gaatttcttt tggcggaacg
     2101 gatagcttct cggtaaccag agagtacgtt gatctccaaa ctcgatcttc aacacgccca
     2161 ccttttggaa cttgtctgtc tccacctttg cacgtttaaa cgcggccgct gcggattatc
     2221 aaaaaggatc ttcacctaga tccttttaaa ttaaaaatga agttttaaat aaatctaaag
     2281 tatatatgag taaacttggt ctgacagtta ccaatgctta atcagtgagg cacctatctc
     2341 agcgatctgt ctatttcgtt catccatagt tgcctgactc cccgtcgtgt agataactac
     2401 gatacgggag ggcttaccat ctggccccag tgctgcaatg ataccgcggg acccacgctc
     2461 accggctcca gatttatcag caataaacca gccagccgga agggccgagc gcagaagtgg
     2521 tcctgcaact ttatccgcct ccatccagtc tattaattgt tgccgggaag ctagagtaag
     2581 tagttcgcca gttaatagtt tgcgcaacgt tgttgccatt gctacaggca tcgtggtgtc
     2641 acgctcgtcg tttggtatgg cttcattcag ctccggttcc caacgatcaa ggcgagttac
     2701 atgatccccc atgttgtgca aaaaagcggt tagctccttc ggtcctccga tcgttgtcag
     2761 aagtaagttg gccgcagtgt tatcactcat ggttatggca gcactgcata attctcttac
     2821 tgtcatgcca tccgtaagat gcttttctgt gactggtgag tactcaacca agtcattctg
     2881 agaatagtgt atgcggcgac cgagttgctc ttgcccggcg tcaatacggg ataataccgc
     2941 gccacatagc agaactttaa aagtgctcat cattggaaaa cgttcttcgg ggcgaaaact
     3001 ctcaaggatc ttaccgctgt tgagatccag ttcgatgtaa cccactcgtg cacccaactg
     3061 atcttcagca tcttttactt tcaccagcgt ttctgggtga gcaaaaacag gaaggcaaaa
     3121 tgccgcaaaa aagggaataa gggcgacacg gaaatgttga atactcatac tcttcctttt
     3181 tcaatattat tgaagcattt atcagggtta ttgtctcatg agcggataca tatttgaatg
     3241 tatttagaaa aataaacaaa taggggttcc gcgcacattt ccccgaaaag tgccacctgt
     3301 catgaccaaa atcccttaac gtgagttttc gttccactga gcgtcagacc ccgtagaaaa
     3361 gatcaaagga tcttcttgag atcctttttt tctgcgcgta atctgctgct tgcaaacaaa
     3421 aaaaccaccg ctaccagcgg tggtttgttt gccggatcaa gagctaccaa ctctttttcc
     3481 gaaggtaact ggcttcagca gagcgcagat accaaatact gttcttctag tgtagccgta
     3541 gttaggccac cacttcaaga actctgtagc accgcctaca tacctcgctc tgctaatcct
     3601 gttaccagtg gctgctgcca gtggcgataa gtcgtgtctt accgggttgg actcaagacg
     3661 atagttaccg gataaggcgc agcggtcggg ctgaacgggg ggttcgtgca cacagcccag
     3721 cttggagcga acgacctaca ccgaactgag atacctacag cgtgagctat gagaaagcgc
     3781 cacgcttccc gaagggagaa aggcggacag gtatccggta agcggcaggg tcggaacagg
     3841 agagcgcacg agggagcttc cagggggaaa cgcctggtat ctttatagtc ctgtcgggtt
     3901 tcgccacctc tgacttgagc gtcgattttt gtgatgctcg tcaggggggc ggagcctatg
     3961 gaaaaacgcc agcaacgcgg cctttttacg gttcctggcc ttttgctggc cttttgctca
     4021 catgttcttt cctgcgttat cccctgattc tgtggataac cgtgcctgcg gccgcgttta
     4081 aacacgccag acttggttta ttacgaggtc tgacgagcta caacgctaca actgcggtat
     4141 ttggctctat gtattgcaac ttctactact gtacgcaaaa aagaaactag gctgcaatga
     4201 ggttgacatt tttttgatgt gggtataatt cggctcatgc ctttgtagtc acgtcaatat
     4261 atttctgcac tacagtatga tatatgctca tttattgata tttcggtcgc gttctcgagt
     4321 cagtgtgcgt actttctgcg tcctgtattt tttcatgtag agtgggaaca cgagcaatgt
     4381 ttcacaagac gagaatgaac agcccgatgt acctccgagt tcggtcagtc tgttattatt
     4441 cacgctggaa atgccctctt ggcacgtatt tacgggcatg gatctgacga acttgcctgg
     4501 caacgtagcg agactacaac tgcttgttgg tccgatacga ttcagaacta ctactgacag
     4561 gaaagttccg tttgaggagc taattggctc taccgatagt ctacacctgc tagtaggtag
     4621 ggataacagg gtaatgaagc ctgctttttt atactaagtt ggcattataa aaaagcattg
     4681 cttatcaatt tgttgcaacg aacaggtcac tatcagtcaa aataaaatca ttatttgatt
     4741 tcacttccca tagtactttt tgaccacctc ccccaccccc cccctctcta ccgttcgtat
     4801 aatgtatgct atacgaagtt attgtgactg gggatgtagt tgagaataag tcatacacaa
     4861 gtcagctttc ttcaagcctc atataagtat aagtagttca atcgtattag ctacttgtac
     4921 ccagcatctc cgtatcgaga aacacaacaa cacgccccat tggacagatc atgcggatac
     4981 acaggttgtg cagtatcata catactcgat cagacaggtc gtctgaccat catacaagct
     5041 gaacaagcgc tccatacttg cacgctctct atatacacag ttaaattaca tatccatagt
     5101 ctaacctcta acagttaatc ttctggtaag cctcccagcc agccttctgg tatcgcttgg
     5161 cctcctcaat aggatctcgg ttctggccgt acagacctcg gccgacaatt atgatatccg
     5221 ttccggtaga catgacatcc tcaacagttc ggtactgctg tccgagagcg tcacccttgt
     5281 cgtcaagacc caccccgggg gtcagaataa gccagtcctc agagtcgccc ttaggtcggt
     5341 tctgggcaat gaagccaacc acaaactcgg ggtcggatcg ggcaagctca atggtctgct
     5401 tggagtactc gccagtggcc agagagccct tgcaagacag ctcggccagc atgagcagac
     5461 ctctggccag cttctcgttg ggagagggga ccaggaactc cttgtactcg gagttctcgt
     5521 agtcagacac gtcctccttc ttctgctcag agacagtttc ctcggcacca gctcgcaggc
     5581 cagcaatgat tccggttccg ggtacaccgt gggcgttggt gatatcggac cactcggcga
     5641 ttcggtagac accgttcttg tgctggtgct tgacagtgtt gccaatatct gcgaactttc
     5701 tgtcctcgaa caggaagaaa ccgtgcttaa gagcaagttc cttgaggggg agcacagtgc
     5761 cggcgtaggt gaagtcgtca atgatgtcga tatgggtctt gatcatgcac acataaggtc
     5821 cgaccttatc ggcaagctca atgagctcct tggtggtggt aacatccaga gaagcacaca
     5881 ggttggtttt cttggctgcc acgagcttga gcactcgagc ggcaaaggcg gacttgtgga
     5941 cgttagctcg agcttcgtag gagggcattt tggtggtgaa gaggagactg aaataaattt
     6001 agtctgcaga actttttatc ggaaccttat ctggggcagt gaagtatatg ttatggtaat
     6061 agttacgagt tagttgaact tatagataga ctggactata cggctatcgg tccaaattag
     6121 aaagaacgtc aatggctctc tgggcgtcgc ctttgccgac aaaaatgtga tcatgatgaa
     6181 agccagcaat gacgttgcag ctgataactt cgtataatgt atgctatacg aacggtacct
     6241 cctcccccgc ccacgtgaaa tccattccaa ttctgttaca ggtcactaat accatctaag
     6301 tagttgattc atagtgactg catatgttgt gttttacagt attatgtagt ctgtttttta
     6361 tgcaaaatct aatttaatat attgatattt atatcatttt acgtttctcg ttcagctttt
     6421 ttatactaac ttgagcgtag ggataacagg gtaatacggc gtctcgctga
//
