# Supplementary material for: A DNA assembly toolkit to unlock the CRISPR/Cas9 potential for metabolic engineering
Source: Commun Biol. 2023 Aug 18;6:858. doi: 10.1038/s42003-023-05202-5 (PMC10439232; doi:10.1038/s42003-023-05202-5)
Supplement: Supplementary file 5 — Supplementary GenBank files [file 42003_2023_5202_MOESM5_ESM.zip › data_set/Native promoters (94 plasmids)/pProUA-RPS1.gb]

LOCUS       RPS1                    6094 bp ds-DNA     circular SYN 01-JAN-2022
DEFINITION  RPS1 in pCUA-.
SOURCE      synthetic DNA construct
  ORGANISM  synthetic DNA construct
REFERENCE   1  (bases 1 to 6094)
  AUTHORS   .
  TITLE     Direct Submission
  JOURNAL   Exported Saturday, Jan 1, 2022 from SnapGene Viewer 5.2.3 to Vector 
            NTI(R) format
            https://www.snapgene.com
COMMENT     Resistance markers: Ampicilin
            This file was created using tools provided by Twist Bioscience
COMMENT     VNTDATE|973296000|
COMMENT     VNTDBDATE|973296000|
COMMENT     VNTNAME|pProUA-RPS1|
FEATURES             Location/Qualifiers
     source          1..6094
                     /organism="RPS1 in pCUA-"
                     /label=source
     misc_feature    1..418
                     /label=insert
                     /label=nonstandard type: misc_feature_
                     /label=RPS1
     misc_feature    419..6094
                     /label=nonstandard type: misc_feature_
                     /label=vector_backbone-418-6094
     misc_feature    1932..2791
                     /label=nonstandard type: misc_feature_
                     /label=ampR
     misc_feature    2793..2896
                     /label=nonstandard type: misc_feature_
                     /label=AmpR_promoter
     misc_feature    3016..3587
                     /label=nonstandard type: misc_feature_
                     /label=colE1_high_copy
     misc_feature    4262..4360
                     /label=nonstandard type: misc_feature_
                     /label=attL1
     misc_feature    5828..5860
                     /label=nonstandard type: misc_feature_
                     /label=lox71
     misc_feature    5934..6056
                     /label=nonstandard type: misc_feature_
                     /label=attR1
     misc_feature    5934..6033
                     /label=nonstandard type: misc_feature_
                     /label=attR2
ORIGIN
        1 ggtctcaacg gaaaatatgt cccaaaatcc taccctataa tactcttttt tccccccact
       61 gtaattgcac tggtaccaaa tgacctaaat tcattccacc ttattccact cgctgggttg
      121 acagcgtctg atcaatttgg caagtatgac atcataatca tgtgaccaac gggctgagaa
      181 gtttgcgtgc cagaatatcc gccgggagta gtcccaacgt cacgccgggg ttgggtccca
      241 ttcggacatc acgtgatgtg actgcgtttt cccactgcgt accgcaccca aacactcttg
      301 ggggttggta actcccaaga aaccctaatt cgaaaagcgt gtatgaaaaa acccttcata
      361 cttatttcat ctttcttcaa caccgttcga cattaagacg tgattaaaca caatgggaga
      421 cctggtgagc aagcagatcc tgaagaacac cggcctgcag gagatcatga gcttcaaggt
      481 gaacctggag ggcgtggtga acaaccacgt tttcaccatg gagggctgcg gcaagggcaa
      541 catcctgttc ggcaaccagc tggtgcagat ccgcgtgacc aagggcgccc ccctgccctt
      601 cgccttcgac atcctgagcc ccgccttcca gtacggcaac cgcaccttca ccaagtaccc
      661 cgaggacatc agcgacttct tcatccagag cttccctgct ggattcgtgt acgagcgcac
      721 cctgcgctac gaggacggag gactggtgga gatccgcagc gacatcaacc tgatcgagga
      781 gatgttcgtg taccgcgtgg agtacaaggg ccgcaacttc cccaacgacg gccccgtgat
      841 gaagaaaacc atcaccggcc tgcagcccag cttcgaggtg gtgtacatga acgacggcgt
      901 gctggtgggc caggtgatcc tggtgtaccg cctgaacagc ggcaagttct acagctgcca
      961 catgcgcacc ctgatgaagt ctaagggcgt ggtgaaggac ttccccgagt accacttcat
     1021 ccagcaccgc ctggaaaaga cctacgtgga ggacggcggc ttcgtggagc agcacgagac
     1081 tgccatcgcc cagctgacca gcctgggcaa gcccctgggc agcctgcacg agtgggtgta
     1141 atctagtgtc tgtggtatct aagctattta tcactcttta caacttctac ctcaactatc
     1201 tactttaata aatgaatatc gtttattctc tatgattact gtatatgcgt tcctctaaga
     1261 cagagtccaa ggagacggag tactagcagg tgtaagaagt tggtgaaaac atttacgcct
     1321 aacgcattgc tttttcagcc ttctcttatt gtgatgctcc tttcccgttt ttttttttgt
     1381 tttctgctat aaaaagacct gctttctttt tctttgtgcg tggcagccat ggcggctatc
     1441 tgtgtatacg cgaataaata atatattgta ggacgttgca gacgacagag cactcctggg
     1501 gacctcaacg accggttctc gtatctttga ctctctctct atcgactgta ctactactac
     1561 tgagccatgg gccaaccagt tgagctcaga ttctgtatta cgagttgaaa ccataagagg
     1621 atcaagatgg agcacgatac catttggaaa gatataacta agcacccttt agctgtggat
     1681 cacagtctca agctttcgta cctggaattt cttttggcgg aacggatagc ttctcggtaa
     1741 ccagagagta cgttgatctc caaactcgat cttcaacacg cccacctttt ggaacttgtc
     1801 tgtctccacc tttgcacgtt taaacgcggc cgctgcggat tatcaaaaag gatcttcacc
     1861 tagatccttt taaattaaaa atgaagtttt aaataaatct aaagtatata tgagtaaact
     1921 tggtctgaca gttaccaatg cttaatcagt gaggcaccta tctcagcgat ctgtctattt
     1981 cgttcatcca tagttgcctg actccccgtc gtgtagataa ctacgatacg ggagggctta
     2041 ccatctggcc ccagtgctgc aatgataccg cgggacccac gctcaccggc tccagattta
     2101 tcagcaataa accagccagc cggaagggcc gagcgcagaa gtggtcctgc aactttatcc
     2161 gcctccatcc agtctattaa ttgttgccgg gaagctagag taagtagttc gccagttaat
     2221 agtttgcgca acgttgttgc cattgctaca ggcatcgtgg tgtcacgctc gtcgtttggt
     2281 atggcttcat tcagctccgg ttcccaacga tcaaggcgag ttacatgatc ccccatgttg
     2341 tgcaaaaaag cggttagctc cttcggtcct ccgatcgttg tcagaagtaa gttggccgca
     2401 gtgttatcac tcatggttat ggcagcactg cataattctc ttactgtcat gccatccgta
     2461 agatgctttt ctgtgactgg tgagtactca accaagtcat tctgagaata gtgtatgcgg
     2521 cgaccgagtt gctcttgccc ggcgtcaata cgggataata ccgcgccaca tagcagaact
     2581 ttaaaagtgc tcatcattgg aaaacgttct tcggggcgaa aactctcaag gatcttaccg
     2641 ctgttgagat ccagttcgat gtaacccact cgtgcaccca actgatcttc agcatctttt
     2701 actttcacca gcgtttctgg gtgagcaaaa acaggaaggc aaaatgccgc aaaaaaggga
     2761 ataagggcga cacggaaatg ttgaatactc atactcttcc tttttcaata ttattgaagc
     2821 atttatcagg gttattgtct catgagcgga tacatatttg aatgtattta gaaaaataaa
     2881 caaatagggg ttccgcgcac atttccccga aaagtgccac ctgtcatgac caaaatccct
     2941 taacgtgagt tttcgttcca ctgagcgtca gaccccgtag aaaagatcaa aggatcttct
     3001 tgagatcctt tttttctgcg cgtaatctgc tgcttgcaaa caaaaaaacc accgctacca
     3061 gcggtggttt gtttgccgga tcaagagcta ccaactcttt ttccgaaggt aactggcttc
     3121 agcagagcgc agataccaaa tactgttctt ctagtgtagc cgtagttagg ccaccacttc
     3181 aagaactctg tagcaccgcc tacatacctc gctctgctaa tcctgttacc agtggctgct
     3241 gccagtggcg ataagtcgtg tcttaccggg ttggactcaa gacgatagtt accggataag
     3301 gcgcagcggt cgggctgaac ggggggttcg tgcacacagc ccagcttgga gcgaacgacc
     3361 tacaccgaac tgagatacct acagcgtgag ctatgagaaa gcgccacgct tcccgaaggg
     3421 agaaaggcgg acaggtatcc ggtaagcggc agggtcggaa caggagagcg cacgagggag
     3481 cttccagggg gaaacgcctg gtatctttat agtcctgtcg ggtttcgcca cctctgactt
     3541 gagcgtcgat ttttgtgatg ctcgtcaggg gggcggagcc tatggaaaaa cgccagcaac
     3601 gcggcctttt tacggttcct ggccttttgc tggccttttg ctcacatgtt ctttcctgcg
     3661 ttatcccctg attctgtgga taaccgtgcc tgcggccgcg tttaaacacg ccagacttgg
     3721 tttattacga ggtctgacga gctacaacgc tacaactgcg gtatttggct ctatgtattg
     3781 caacttctac tactgtacgc aaaaaagaaa ctaggctgca atgaggttga catttttttg
     3841 atgtgggtat aattcggctc atgcctttgt agtcacgtca atatatttct gcactacagt
     3901 atgatatatg ctcatttatt gatatttcgg tcgcgttctc gagtcagtgt gcgtactttc
     3961 tgcgtcctgt attttttcat gtagagtggg aacacgagca atgtttcaca agacgagaat
     4021 gaacagcccg atgtacctcc gagttcggtc agtctgttat tattcacgct ggaaatgccc
     4081 tcttggcacg tatttacggg catggatctg acgaacttgc ctggcaacgt agcgagacta
     4141 caactgcttg ttggtccgat acgattcaga actactactg acaggaaagt tccgtttgag
     4201 gagctaattg gctctaccga tagtctacac ctgctagtag gtagggataa cagggtaatg
     4261 aagcctgctt ttttatacta agttggcatt ataaaaaagc attgcttatc aatttgttgc
     4321 aacgaacagg tcactatcag tcaaaataaa atcattattt gatttcactt cccatagtac
     4381 tttttgacca cctcccccac cccccccctc tctaccgttc gtataatgta tgctatacga
     4441 agttattgtg actggggatg tagttgagaa taagtcatac acaagtcagc tttcttcaag
     4501 cctcatataa gtataagtag ttcaatcgta ttagctactt gtacccagca tctccgtatc
     4561 gagaaacaca acaacacgcc ccattggaca gatcatgcgg atacacaggt tgtgcagtat
     4621 catacatact cgatcagaca ggtcgtctga ccatcataca agctgaacaa gcgctccata
     4681 cttgcacgct ctctatatac acagttaaat tacatatcca tagtctaacc tctaacagtt
     4741 aatcttctgg taagcctccc agccagcctt ctggtatcgc ttggcctcct caataggatc
     4801 tcggttctgg ccgtacagac ctcggccgac aattatgata tccgttccgg tagacatgac
     4861 atcctcaaca gttcggtact gctgtccgag agcgtcaccc ttgtcgtcaa gacccacccc
     4921 gggggtcaga ataagccagt cctcagagtc gcccttaggt cggttctggg caatgaagcc
     4981 aaccacaaac tcggggtcgg atcgggcaag ctcaatggtc tgcttggagt actcgccagt
     5041 ggccagagag cccttgcaag acagctcggc cagcatgagc agacctctgg ccagcttctc
     5101 gttgggagag gggaccagga actccttgta ctcggagttc tcgtagtcag acacgtcctc
     5161 cttcttctgc tcagagacag tttcctcggc accagctcgc aggccagcaa tgattccggt
     5221 tccgggtaca ccgtgggcgt tggtgatatc ggaccactcg gcgattcggt agacaccgtt
     5281 cttgtgctgg tgcttgacag tgttgccaat atctgcgaac tttctgtcct cgaacaggaa
     5341 gaaaccgtgc ttaagagcaa gttccttgag ggggagcaca gtgccggcgt aggtgaagtc
     5401 gtcaatgatg tcgatatggg tcttgatcat gcacacataa ggtccgacct tatcggcaag
     5461 ctcaatgagc tccttggtgg tggtaacatc cagagaagca cacaggttgg ttttcttggc
     5521 tgccacgagc ttgagcactc gagcggcaaa ggcggacttg tggacgttag ctcgagcttc
     5581 gtaggagggc attttggtgg tgaagaggag actgaaataa atttagtctg cagaactttt
     5641 tatcggaacc ttatctgggg cagtgaagta tatgttatgg taatagttac gagttagttg
     5701 aacttataga tagactggac tatacggcta tcggtccaaa ttagaaagaa cgtcaatggc
     5761 tctctgggcg tcgcctttgc cgacaaaaat gtgatcatga tgaaagccag caatgacgtt
     5821 gcagctgata acttcgtata atgtatgcta tacgaacggt acctcctccc ccgcccacgt
     5881 gaaatccatt ccaattctgt tacaggtcac taataccatc taagtagttg attcatagtg
     5941 actgcatatg ttgtgtttta cagtattatg tagtctgttt tttatgcaaa atctaattta
     6001 atatattgat atttatatca ttttacgttt ctcgttcagc ttttttatac taacttgagc
     6061 gtagggataa cagggtaata cggcgtctcg ctga
//
