# Supplementary material for: A DNA assembly toolkit to unlock the CRISPR/Cas9 potential for metabolic engineering
Source: Commun Biol. 2023 Aug 18;6:858. doi: 10.1038/s42003-023-05202-5 (PMC10439232; doi:10.1038/s42003-023-05202-5)
Supplement: Supplementary file 5 — Supplementary GenBank files [file 42003_2023_5202_MOESM5_ESM.zip › data_set/Native promoters (94 plasmids)/pProUA-RPS17.gb]

LOCUS       RPS17                   6001 bp ds-DNA     circular SYN 02-JAN-2022
DEFINITION  RPS17 in pCUA-.
SOURCE      synthetic DNA construct
  ORGANISM  synthetic DNA construct
REFERENCE   1  (bases 1 to 6001)
  AUTHORS   .
  TITLE     Direct Submission
  JOURNAL   Exported Sunday, Jan 2, 2022 from SnapGene Viewer 5.2.3 to Vector 
            NTI(R) format
            https://www.snapgene.com
COMMENT     Resistance markers: Ampicilin
            This file was created using tools provided by Twist Bioscience
COMMENT     VNTDATE|973382400|
COMMENT     VNTDBDATE|973382400|
COMMENT     VNTNAME|pProUA-RPS17|
FEATURES             Location/Qualifiers
     source          1..6001
                     /organism="RPS17 in pCUA-"
                     /label=source
     misc_feature    1..325
                     /label=insert
                     /label=nonstandard type: misc_feature_
                     /label=RPS17
     misc_feature    326..6001
                     /label=nonstandard type: misc_feature_
                     /label=vector_backbone-325-6001
     misc_feature    1839..2698
                     /label=nonstandard type: misc_feature_
                     /label=ampR
     misc_feature    2700..2803
                     /label=nonstandard type: misc_feature_
                     /label=AmpR_promoter
     misc_feature    2923..3494
                     /label=nonstandard type: misc_feature_
                     /label=colE1_high_copy
     misc_feature    4169..4267
                     /label=nonstandard type: misc_feature_
                     /label=attL1
     misc_feature    5735..5767
                     /label=nonstandard type: misc_feature_
                     /label=lox71
     misc_feature    5841..5963
                     /label=nonstandard type: misc_feature_
                     /label=attR1
     misc_feature    5841..5940
                     /label=nonstandard type: misc_feature_
                     /label=attR2
ORIGIN
        1 ggtctcaacg gctgagtgca tttgggacat gatgtatgat gtactcactt gacgcctggc
       61 tctgatgcct tgggatttgt cggcgcgttt ttgcgatgga taaccgtcat tattgcgatt
      121 tagacgtagt cgttctttgg ttgatggctg gacttcttcg tgtccagttg tttgtcctgt
      181 gcgccacgtc gtttcaagcg gcgatgctaa tttattggcg tagtgaccaa tttccaaccc
      241 actttcgaag cttaatgcca cattctggag gtgtgtgtta atttctcact gctcacacca
      301 gctacttgta caaacttgaa tgggagacct ggtgagcaag cagatcctga agaacaccgg
      361 cctgcaggag atcatgagct tcaaggtgaa cctggagggc gtggtgaaca accacgtttt
      421 caccatggag ggctgcggca agggcaacat cctgttcggc aaccagctgg tgcagatccg
      481 cgtgaccaag ggcgcccccc tgcccttcgc cttcgacatc ctgagccccg ccttccagta
      541 cggcaaccgc accttcacca agtaccccga ggacatcagc gacttcttca tccagagctt
      601 ccctgctgga ttcgtgtacg agcgcaccct gcgctacgag gacggaggac tggtggagat
      661 ccgcagcgac atcaacctga tcgaggagat gttcgtgtac cgcgtggagt acaagggccg
      721 caacttcccc aacgacggcc ccgtgatgaa gaaaaccatc accggcctgc agcccagctt
      781 cgaggtggtg tacatgaacg acggcgtgct ggtgggccag gtgatcctgg tgtaccgcct
      841 gaacagcggc aagttctaca gctgccacat gcgcaccctg atgaagtcta agggcgtggt
      901 gaaggacttc cccgagtacc acttcatcca gcaccgcctg gaaaagacct acgtggagga
      961 cggcggcttc gtggagcagc acgagactgc catcgcccag ctgaccagcc tgggcaagcc
     1021 cctgggcagc ctgcacgagt gggtgtaatc tagtgtctgt ggtatctaag ctatttatca
     1081 ctctttacaa cttctacctc aactatctac tttaataaat gaatatcgtt tattctctat
     1141 gattactgta tatgcgttcc tctaagacag agtccaagga gacggagtac tagcaggtgt
     1201 aagaagttgg tgaaaacatt tacgcctaac gcattgcttt ttcagccttc tcttattgtg
     1261 atgctccttt cccgtttttt tttttgtttt ctgctataaa aagacctgct ttctttttct
     1321 ttgtgcgtgg cagccatggc ggctatctgt gtatacgcga ataaataata tattgtagga
     1381 cgttgcagac gacagagcac tcctggggac ctcaacgacc ggttctcgta tctttgactc
     1441 tctctctatc gactgtacta ctactactga gccatgggcc aaccagttga gctcagattc
     1501 tgtattacga gttgaaacca taagaggatc aagatggagc acgataccat ttggaaagat
     1561 ataactaagc accctttagc tgtggatcac agtctcaagc tttcgtacct ggaatttctt
     1621 ttggcggaac ggatagcttc tcggtaacca gagagtacgt tgatctccaa actcgatctt
     1681 caacacgccc accttttgga acttgtctgt ctccaccttt gcacgtttaa acgcggccgc
     1741 tgcggattat caaaaaggat cttcacctag atccttttaa attaaaaatg aagttttaaa
     1801 taaatctaaa gtatatatga gtaaacttgg tctgacagtt accaatgctt aatcagtgag
     1861 gcacctatct cagcgatctg tctatttcgt tcatccatag ttgcctgact ccccgtcgtg
     1921 tagataacta cgatacggga gggcttacca tctggcccca gtgctgcaat gataccgcgg
     1981 gacccacgct caccggctcc agatttatca gcaataaacc agccagccgg aagggccgag
     2041 cgcagaagtg gtcctgcaac tttatccgcc tccatccagt ctattaattg ttgccgggaa
     2101 gctagagtaa gtagttcgcc agttaatagt ttgcgcaacg ttgttgccat tgctacaggc
     2161 atcgtggtgt cacgctcgtc gtttggtatg gcttcattca gctccggttc ccaacgatca
     2221 aggcgagtta catgatcccc catgttgtgc aaaaaagcgg ttagctcctt cggtcctccg
     2281 atcgttgtca gaagtaagtt ggccgcagtg ttatcactca tggttatggc agcactgcat
     2341 aattctctta ctgtcatgcc atccgtaaga tgcttttctg tgactggtga gtactcaacc
     2401 aagtcattct gagaatagtg tatgcggcga ccgagttgct cttgcccggc gtcaatacgg
     2461 gataataccg cgccacatag cagaacttta aaagtgctca tcattggaaa acgttcttcg
     2521 gggcgaaaac tctcaaggat cttaccgctg ttgagatcca gttcgatgta acccactcgt
     2581 gcacccaact gatcttcagc atcttttact ttcaccagcg tttctgggtg agcaaaaaca
     2641 ggaaggcaaa atgccgcaaa aaagggaata agggcgacac ggaaatgttg aatactcata
     2701 ctcttccttt ttcaatatta ttgaagcatt tatcagggtt attgtctcat gagcggatac
     2761 atatttgaat gtatttagaa aaataaacaa ataggggttc cgcgcacatt tccccgaaaa
     2821 gtgccacctg tcatgaccaa aatcccttaa cgtgagtttt cgttccactg agcgtcagac
     2881 cccgtagaaa agatcaaagg atcttcttga gatccttttt ttctgcgcgt aatctgctgc
     2941 ttgcaaacaa aaaaaccacc gctaccagcg gtggtttgtt tgccggatca agagctacca
     3001 actctttttc cgaaggtaac tggcttcagc agagcgcaga taccaaatac tgttcttcta
     3061 gtgtagccgt agttaggcca ccacttcaag aactctgtag caccgcctac atacctcgct
     3121 ctgctaatcc tgttaccagt ggctgctgcc agtggcgata agtcgtgtct taccgggttg
     3181 gactcaagac gatagttacc ggataaggcg cagcggtcgg gctgaacggg gggttcgtgc
     3241 acacagccca gcttggagcg aacgacctac accgaactga gatacctaca gcgtgagcta
     3301 tgagaaagcg ccacgcttcc cgaagggaga aaggcggaca ggtatccggt aagcggcagg
     3361 gtcggaacag gagagcgcac gagggagctt ccagggggaa acgcctggta tctttatagt
     3421 cctgtcgggt ttcgccacct ctgacttgag cgtcgatttt tgtgatgctc gtcagggggg
     3481 cggagcctat ggaaaaacgc cagcaacgcg gcctttttac ggttcctggc cttttgctgg
     3541 ccttttgctc acatgttctt tcctgcgtta tcccctgatt ctgtggataa ccgtgcctgc
     3601 ggccgcgttt aaacacgcca gacttggttt attacgaggt ctgacgagct acaacgctac
     3661 aactgcggta tttggctcta tgtattgcaa cttctactac tgtacgcaaa aaagaaacta
     3721 ggctgcaatg aggttgacat ttttttgatg tgggtataat tcggctcatg cctttgtagt
     3781 cacgtcaata tatttctgca ctacagtatg atatatgctc atttattgat atttcggtcg
     3841 cgttctcgag tcagtgtgcg tactttctgc gtcctgtatt ttttcatgta gagtgggaac
     3901 acgagcaatg tttcacaaga cgagaatgaa cagcccgatg tacctccgag ttcggtcagt
     3961 ctgttattat tcacgctgga aatgccctct tggcacgtat ttacgggcat ggatctgacg
     4021 aacttgcctg gcaacgtagc gagactacaa ctgcttgttg gtccgatacg attcagaact
     4081 actactgaca ggaaagttcc gtttgaggag ctaattggct ctaccgatag tctacacctg
     4141 ctagtaggta gggataacag ggtaatgaag cctgcttttt tatactaagt tggcattata
     4201 aaaaagcatt gcttatcaat ttgttgcaac gaacaggtca ctatcagtca aaataaaatc
     4261 attatttgat ttcacttccc atagtacttt ttgaccacct cccccacccc ccccctctct
     4321 accgttcgta taatgtatgc tatacgaagt tattgtgact ggggatgtag ttgagaataa
     4381 gtcatacaca agtcagcttt cttcaagcct catataagta taagtagttc aatcgtatta
     4441 gctacttgta cccagcatct ccgtatcgag aaacacaaca acacgcccca ttggacagat
     4501 catgcggata cacaggttgt gcagtatcat acatactcga tcagacaggt cgtctgacca
     4561 tcatacaagc tgaacaagcg ctccatactt gcacgctctc tatatacaca gttaaattac
     4621 atatccatag tctaacctct aacagttaat cttctggtaa gcctcccagc cagccttctg
     4681 gtatcgcttg gcctcctcaa taggatctcg gttctggccg tacagacctc ggccgacaat
     4741 tatgatatcc gttccggtag acatgacatc ctcaacagtt cggtactgct gtccgagagc
     4801 gtcacccttg tcgtcaagac ccaccccggg ggtcagaata agccagtcct cagagtcgcc
     4861 cttaggtcgg ttctgggcaa tgaagccaac cacaaactcg gggtcggatc gggcaagctc
     4921 aatggtctgc ttggagtact cgccagtggc cagagagccc ttgcaagaca gctcggccag
     4981 catgagcaga cctctggcca gcttctcgtt gggagagggg accaggaact ccttgtactc
     5041 ggagttctcg tagtcagaca cgtcctcctt cttctgctca gagacagttt cctcggcacc
     5101 agctcgcagg ccagcaatga ttccggttcc gggtacaccg tgggcgttgg tgatatcgga
     5161 ccactcggcg attcggtaga caccgttctt gtgctggtgc ttgacagtgt tgccaatatc
     5221 tgcgaacttt ctgtcctcga acaggaagaa accgtgctta agagcaagtt ccttgagggg
     5281 gagcacagtg ccggcgtagg tgaagtcgtc aatgatgtcg atatgggtct tgatcatgca
     5341 cacataaggt ccgaccttat cggcaagctc aatgagctcc ttggtggtgg taacatccag
     5401 agaagcacac aggttggttt tcttggctgc cacgagcttg agcactcgag cggcaaaggc
     5461 ggacttgtgg acgttagctc gagcttcgta ggagggcatt ttggtggtga agaggagact
     5521 gaaataaatt tagtctgcag aactttttat cggaacctta tctggggcag tgaagtatat
     5581 gttatggtaa tagttacgag ttagttgaac ttatagatag actggactat acggctatcg
     5641 gtccaaatta gaaagaacgt caatggctct ctgggcgtcg cctttgccga caaaaatgtg
     5701 atcatgatga aagccagcaa tgacgttgca gctgataact tcgtataatg tatgctatac
     5761 gaacggtacc tcctcccccg cccacgtgaa atccattcca attctgttac aggtcactaa
     5821 taccatctaa gtagttgatt catagtgact gcatatgttg tgttttacag tattatgtag
     5881 tctgtttttt atgcaaaatc taatttaata tattgatatt tatatcattt tacgtttctc
     5941 gttcagcttt tttatactaa cttgagcgta gggataacag ggtaatacgg cgtctcgctg
     6001 a
//
