# Supplementary material for: A DNA assembly toolkit to unlock the CRISPR/Cas9 potential for metabolic engineering
Source: Commun Biol. 2023 Aug 18;6:858. doi: 10.1038/s42003-023-05202-5 (PMC10439232; doi:10.1038/s42003-023-05202-5)
Supplement: Supplementary file 5 — Supplementary GenBank files [file 42003_2023_5202_MOESM5_ESM.zip › data_set/Native promoters (94 plasmids)/pProUA-RPS22.gb]

LOCUS       RPS22-24A               6493 bp ds-DNA     circular SYN 01-JAN-2022
DEFINITION  RPS22-24A in pCUA-.
SOURCE      synthetic DNA construct
  ORGANISM  synthetic DNA construct
REFERENCE   1  (bases 1 to 6493)
  AUTHORS   .
  TITLE     Direct Submission
  JOURNAL   Exported Saturday, Jan 1, 2022 from SnapGene Viewer 5.2.3 to Vector 
            NTI(R) format
            https://www.snapgene.com
COMMENT     Resistance markers: Ampicilin
            This file was created using tools provided by Twist Bioscience
COMMENT     VNTDATE|973296000|
COMMENT     VNTDBDATE|973296000|
COMMENT     VNTNAME|pProUA-RPS22|
FEATURES             Location/Qualifiers
     source          1..6493
                     /organism="RPS22-24A in pCUA-"
                     /label=source
     misc_feature    1..817
                     /label=insert
                     /label=nonstandard type: misc_feature_
                     /label=RPS22
     misc_feature    818..6493
                     /label=nonstandard type: misc_feature_
                     /label=vector_backbone-817-6493
     misc_feature    2331..3190
                     /label=nonstandard type: misc_feature_
                     /label=ampR
     misc_feature    3192..3295
                     /label=nonstandard type: misc_feature_
                     /label=AmpR_promoter
     misc_feature    3415..3986
                     /label=nonstandard type: misc_feature_
                     /label=colE1_high_copy
     misc_feature    4661..4759
                     /label=nonstandard type: misc_feature_
                     /label=attL1
     misc_feature    6227..6259
                     /label=nonstandard type: misc_feature_
                     /label=lox71
     misc_feature    6333..6455
                     /label=nonstandard type: misc_feature_
                     /label=attR1
     misc_feature    6333..6432
                     /label=nonstandard type: misc_feature_
                     /label=attR2
ORIGIN
        1 ggtctcaacg gcggagttat tctggtaatg ctggggctgc tggggctgct ggtactgatt
       61 accctgacct ccgccaccat agttaccacc accattgcca taactgccac cataattctg
      121 accggactga ggaggcggct ggtagccagg gtacccgctg aagactgctg gtactggttc
      181 tgacaccgat actggttctg ggacggatac tggttctgag tctggtactg gttttgtgac
      241 tggtagttgc caccataacc gccatactga acgccaccag agttggcatg gccagcgttg
      301 tagccaccct gggagtggtt gctatactgg ccctggccct ggttgtcgta ccgtgagtac
      361 ccctgttgcg aaaaattgtt gctgctcatg ttgtggtgca gaagtcaagt tgtggtgaca
      421 acatgtcctg tgtcatgccc acaacatgaa caaggcggtg gccacgacac cggtccggtg
      481 gagtccaaat ccgccccgtc aacaacccgc caaaaccctc cgcccgctca gtcgtccgca
      541 aatcgcacca tcgtcgtcca ttctctcgct ccatactcac aggcattgtt atttgtcgtt
      601 gtcaatcttg taaaaaacca aggttgattt gaggattttt gcgtgtgcgg ttgggaggtc
      661 ctggtgagtg ccaaccctag ttttggtcat gtgacgtgac tgtgaaaact ctgggatttt
      721 tcgacgatgc acaaccttaa ccttattcga cacacctccc aacactggca aaaatatcgc
      781 cccaaagtgt ttttacactc catctgcaaa aatgggagac ctggtgagca agcagatcct
      841 gaagaacacc ggcctgcagg agatcatgag cttcaaggtg aacctggagg gcgtggtgaa
      901 caaccacgtt ttcaccatgg agggctgcgg caagggcaac atcctgttcg gcaaccagct
      961 ggtgcagatc cgcgtgacca agggcgcccc cctgcccttc gccttcgaca tcctgagccc
     1021 cgccttccag tacggcaacc gcaccttcac caagtacccc gaggacatca gcgacttctt
     1081 catccagagc ttccctgctg gattcgtgta cgagcgcacc ctgcgctacg aggacggagg
     1141 actggtggag atccgcagcg acatcaacct gatcgaggag atgttcgtgt accgcgtgga
     1201 gtacaagggc cgcaacttcc ccaacgacgg ccccgtgatg aagaaaacca tcaccggcct
     1261 gcagcccagc ttcgaggtgg tgtacatgaa cgacggcgtg ctggtgggcc aggtgatcct
     1321 ggtgtaccgc ctgaacagcg gcaagttcta cagctgccac atgcgcaccc tgatgaagtc
     1381 taagggcgtg gtgaaggact tccccgagta ccacttcatc cagcaccgcc tggaaaagac
     1441 ctacgtggag gacggcggct tcgtggagca gcacgagact gccatcgccc agctgaccag
     1501 cctgggcaag cccctgggca gcctgcacga gtgggtgtaa tctagtgtct gtggtatcta
     1561 agctatttat cactctttac aacttctacc tcaactatct actttaataa atgaatatcg
     1621 tttattctct atgattactg tatatgcgtt cctctaagac agagtccaag gagacggagt
     1681 actagcaggt gtaagaagtt ggtgaaaaca tttacgccta acgcattgct ttttcagcct
     1741 tctcttattg tgatgctcct ttcccgtttt tttttttgtt ttctgctata aaaagacctg
     1801 ctttcttttt ctttgtgcgt ggcagccatg gcggctatct gtgtatacgc gaataaataa
     1861 tatattgtag gacgttgcag acgacagagc actcctgggg acctcaacga ccggttctcg
     1921 tatctttgac tctctctcta tcgactgtac tactactact gagccatggg ccaaccagtt
     1981 gagctcagat tctgtattac gagttgaaac cataagagga tcaagatgga gcacgatacc
     2041 atttggaaag atataactaa gcacccttta gctgtggatc acagtctcaa gctttcgtac
     2101 ctggaatttc ttttggcgga acggatagct tctcggtaac cagagagtac gttgatctcc
     2161 aaactcgatc ttcaacacgc ccaccttttg gaacttgtct gtctccacct ttgcacgttt
     2221 aaacgcggcc gctgcggatt atcaaaaagg atcttcacct agatcctttt aaattaaaaa
     2281 tgaagtttta aataaatcta aagtatatat gagtaaactt ggtctgacag ttaccaatgc
     2341 ttaatcagtg aggcacctat ctcagcgatc tgtctatttc gttcatccat agttgcctga
     2401 ctccccgtcg tgtagataac tacgatacgg gagggcttac catctggccc cagtgctgca
     2461 atgataccgc gggacccacg ctcaccggct ccagatttat cagcaataaa ccagccagcc
     2521 ggaagggccg agcgcagaag tggtcctgca actttatccg cctccatcca gtctattaat
     2581 tgttgccggg aagctagagt aagtagttcg ccagttaata gtttgcgcaa cgttgttgcc
     2641 attgctacag gcatcgtggt gtcacgctcg tcgtttggta tggcttcatt cagctccggt
     2701 tcccaacgat caaggcgagt tacatgatcc cccatgttgt gcaaaaaagc ggttagctcc
     2761 ttcggtcctc cgatcgttgt cagaagtaag ttggccgcag tgttatcact catggttatg
     2821 gcagcactgc ataattctct tactgtcatg ccatccgtaa gatgcttttc tgtgactggt
     2881 gagtactcaa ccaagtcatt ctgagaatag tgtatgcggc gaccgagttg ctcttgcccg
     2941 gcgtcaatac gggataatac cgcgccacat agcagaactt taaaagtgct catcattgga
     3001 aaacgttctt cggggcgaaa actctcaagg atcttaccgc tgttgagatc cagttcgatg
     3061 taacccactc gtgcacccaa ctgatcttca gcatctttta ctttcaccag cgtttctggg
     3121 tgagcaaaaa caggaaggca aaatgccgca aaaaagggaa taagggcgac acggaaatgt
     3181 tgaatactca tactcttcct ttttcaatat tattgaagca tttatcaggg ttattgtctc
     3241 atgagcggat acatatttga atgtatttag aaaaataaac aaataggggt tccgcgcaca
     3301 tttccccgaa aagtgccacc tgtcatgacc aaaatccctt aacgtgagtt ttcgttccac
     3361 tgagcgtcag accccgtaga aaagatcaaa ggatcttctt gagatccttt ttttctgcgc
     3421 gtaatctgct gcttgcaaac aaaaaaacca ccgctaccag cggtggtttg tttgccggat
     3481 caagagctac caactctttt tccgaaggta actggcttca gcagagcgca gataccaaat
     3541 actgttcttc tagtgtagcc gtagttaggc caccacttca agaactctgt agcaccgcct
     3601 acatacctcg ctctgctaat cctgttacca gtggctgctg ccagtggcga taagtcgtgt
     3661 cttaccgggt tggactcaag acgatagtta ccggataagg cgcagcggtc gggctgaacg
     3721 gggggttcgt gcacacagcc cagcttggag cgaacgacct acaccgaact gagataccta
     3781 cagcgtgagc tatgagaaag cgccacgctt cccgaaggga gaaaggcgga caggtatccg
     3841 gtaagcggca gggtcggaac aggagagcgc acgagggagc ttccaggggg aaacgcctgg
     3901 tatctttata gtcctgtcgg gtttcgccac ctctgacttg agcgtcgatt tttgtgatgc
     3961 tcgtcagggg ggcggagcct atggaaaaac gccagcaacg cggccttttt acggttcctg
     4021 gccttttgct ggccttttgc tcacatgttc tttcctgcgt tatcccctga ttctgtggat
     4081 aaccgtgcct gcggccgcgt ttaaacacgc cagacttggt ttattacgag gtctgacgag
     4141 ctacaacgct acaactgcgg tatttggctc tatgtattgc aacttctact actgtacgca
     4201 aaaaagaaac taggctgcaa tgaggttgac atttttttga tgtgggtata attcggctca
     4261 tgcctttgta gtcacgtcaa tatatttctg cactacagta tgatatatgc tcatttattg
     4321 atatttcggt cgcgttctcg agtcagtgtg cgtactttct gcgtcctgta ttttttcatg
     4381 tagagtggga acacgagcaa tgtttcacaa gacgagaatg aacagcccga tgtacctccg
     4441 agttcggtca gtctgttatt attcacgctg gaaatgccct cttggcacgt atttacgggc
     4501 atggatctga cgaacttgcc tggcaacgta gcgagactac aactgcttgt tggtccgata
     4561 cgattcagaa ctactactga caggaaagtt ccgtttgagg agctaattgg ctctaccgat
     4621 agtctacacc tgctagtagg tagggataac agggtaatga agcctgcttt tttatactaa
     4681 gttggcatta taaaaaagca ttgcttatca atttgttgca acgaacaggt cactatcagt
     4741 caaaataaaa tcattatttg atttcacttc ccatagtact ttttgaccac ctcccccacc
     4801 ccccccctct ctaccgttcg tataatgtat gctatacgaa gttattgtga ctggggatgt
     4861 agttgagaat aagtcataca caagtcagct ttcttcaagc ctcatataag tataagtagt
     4921 tcaatcgtat tagctacttg tacccagcat ctccgtatcg agaaacacaa caacacgccc
     4981 cattggacag atcatgcgga tacacaggtt gtgcagtatc atacatactc gatcagacag
     5041 gtcgtctgac catcatacaa gctgaacaag cgctccatac ttgcacgctc tctatataca
     5101 cagttaaatt acatatccat agtctaacct ctaacagtta atcttctggt aagcctccca
     5161 gccagccttc tggtatcgct tggcctcctc aataggatct cggttctggc cgtacagacc
     5221 tcggccgaca attatgatat ccgttccggt agacatgaca tcctcaacag ttcggtactg
     5281 ctgtccgaga gcgtcaccct tgtcgtcaag acccaccccg ggggtcagaa taagccagtc
     5341 ctcagagtcg cccttaggtc ggttctgggc aatgaagcca accacaaact cggggtcgga
     5401 tcgggcaagc tcaatggtct gcttggagta ctcgccagtg gccagagagc ccttgcaaga
     5461 cagctcggcc agcatgagca gacctctggc cagcttctcg ttgggagagg ggaccaggaa
     5521 ctccttgtac tcggagttct cgtagtcaga cacgtcctcc ttcttctgct cagagacagt
     5581 ttcctcggca ccagctcgca ggccagcaat gattccggtt ccgggtacac cgtgggcgtt
     5641 ggtgatatcg gaccactcgg cgattcggta gacaccgttc ttgtgctggt gcttgacagt
     5701 gttgccaata tctgcgaact ttctgtcctc gaacaggaag aaaccgtgct taagagcaag
     5761 ttccttgagg gggagcacag tgccggcgta ggtgaagtcg tcaatgatgt cgatatgggt
     5821 cttgatcatg cacacataag gtccgacctt atcggcaagc tcaatgagct ccttggtggt
     5881 ggtaacatcc agagaagcac acaggttggt tttcttggct gccacgagct tgagcactcg
     5941 agcggcaaag gcggacttgt ggacgttagc tcgagcttcg taggagggca ttttggtggt
     6001 gaagaggaga ctgaaataaa tttagtctgc agaacttttt atcggaacct tatctggggc
     6061 agtgaagtat atgttatggt aatagttacg agttagttga acttatagat agactggact
     6121 atacggctat cggtccaaat tagaaagaac gtcaatggct ctctgggcgt cgcctttgcc
     6181 gacaaaaatg tgatcatgat gaaagccagc aatgacgttg cagctgataa cttcgtataa
     6241 tgtatgctat acgaacggta cctcctcccc cgcccacgtg aaatccattc caattctgtt
     6301 acaggtcact aataccatct aagtagttga ttcatagtga ctgcatatgt tgtgttttac
     6361 agtattatgt agtctgtttt ttatgcaaaa tctaatttaa tatattgata tttatatcat
     6421 tttacgtttc tcgttcagct tttttatact aacttgagcg tagggataac agggtaatac
     6481 ggcgtctcgc tga
//
