# Supplementary material for: A DNA assembly toolkit to unlock the CRISPR/Cas9 potential for metabolic engineering
Source: Commun Biol. 2023 Aug 18;6:858. doi: 10.1038/s42003-023-05202-5 (PMC10439232; doi:10.1038/s42003-023-05202-5)
Supplement: Supplementary file 5 — Supplementary GenBank files [file 42003_2023_5202_MOESM5_ESM.zip › data_set/Native promoters (94 plasmids)/pProUA-RPS29.gb]

LOCUS       RPS29                   6325 bp ds-DNA     circular SYN 02-JAN-2022
DEFINITION  RPS29 in pCUA-.
SOURCE      synthetic DNA construct
  ORGANISM  synthetic DNA construct
REFERENCE   1  (bases 1 to 6325)
  AUTHORS   .
  TITLE     Direct Submission
  JOURNAL   Exported Sunday, Jan 2, 2022 from SnapGene Viewer 5.2.3 to Vector 
            NTI(R) format
            https://www.snapgene.com
COMMENT     Resistance markers: Ampicilin
            This file was created using tools provided by Twist Bioscience
COMMENT     VNTDATE|973382400|
COMMENT     VNTDBDATE|973382400|
COMMENT     VNTNAME|pProUA-RPS29|
FEATURES             Location/Qualifiers
     source          1..6325
                     /organism="RPS29 in pCUA-"
                     /label=source
     misc_feature    1..649
                     /label=insert
                     /label=nonstandard type: misc_feature_
                     /label=RPS29
     misc_feature    650..6325
                     /label=nonstandard type: misc_feature_
                     /label=vector_backbone-649-6325
     misc_feature    2163..3022
                     /label=nonstandard type: misc_feature_
                     /label=ampR
     misc_feature    3024..3127
                     /label=nonstandard type: misc_feature_
                     /label=AmpR_promoter
     misc_feature    3247..3818
                     /label=nonstandard type: misc_feature_
                     /label=colE1_high_copy
     misc_feature    4493..4591
                     /label=nonstandard type: misc_feature_
                     /label=attL1
     misc_feature    6059..6091
                     /label=nonstandard type: misc_feature_
                     /label=lox71
     misc_feature    6165..6287
                     /label=nonstandard type: misc_feature_
                     /label=attR1
     misc_feature    6165..6264
                     /label=nonstandard type: misc_feature_
                     /label=attR2
ORIGIN
        1 ggtctcaacg gttcgttatc caatgtcgtc gtatgtgaag aatagagggt cgaaattttg
       61 gctgcacatg cacgaatatt tttaagcttt agaagtttat tttatggcag ttttgacggt
      121 gcctggaatc gaactgacga caatggccac cgttgggaat cgaacccaca acttctcaat
      181 taaccctact tttttaaacc ctagtcacgt gaatttccca acgcagagtt tgcagtcctg
      241 ctgggagcat ttatcgattt tctgaaactt ctctttgaca ccaaaaccac gacagatatt
      301 caaggtgggt actgaaagcg atagggattg agggaacgcg aggtgaaaac cgacgaaacg
      361 acgatgaacg agcgttcggg aatttgctgc cggaacgacg aggtcaacac gggcatggct
      421 ggtgggattg tgtgaatttt gtcgttggtc gtgaacagca tcatgacatg attcgtgtgt
      481 gtgtccccca ccaatgtctg agtcccgcat ttgccaccat ttgccaccgg aactctgact
      541 gcaaaaatct gccggttcct tctctatatg aaggtggttg atttccgatc cgctggcttc
      601 atcgtaaaac accagattca aacacacaca tttactaact aaaatgggag acctggtgag
      661 caagcagatc ctgaagaaca ccggcctgca ggagatcatg agcttcaagg tgaacctgga
      721 gggcgtggtg aacaaccacg ttttcaccat ggagggctgc ggcaagggca acatcctgtt
      781 cggcaaccag ctggtgcaga tccgcgtgac caagggcgcc cccctgccct tcgccttcga
      841 catcctgagc cccgccttcc agtacggcaa ccgcaccttc accaagtacc ccgaggacat
      901 cagcgacttc ttcatccaga gcttccctgc tggattcgtg tacgagcgca ccctgcgcta
      961 cgaggacgga ggactggtgg agatccgcag cgacatcaac ctgatcgagg agatgttcgt
     1021 gtaccgcgtg gagtacaagg gccgcaactt ccccaacgac ggccccgtga tgaagaaaac
     1081 catcaccggc ctgcagccca gcttcgaggt ggtgtacatg aacgacggcg tgctggtggg
     1141 ccaggtgatc ctggtgtacc gcctgaacag cggcaagttc tacagctgcc acatgcgcac
     1201 cctgatgaag tctaagggcg tggtgaagga cttccccgag taccacttca tccagcaccg
     1261 cctggaaaag acctacgtgg aggacggcgg cttcgtggag cagcacgaga ctgccatcgc
     1321 ccagctgacc agcctgggca agcccctggg cagcctgcac gagtgggtgt aatctagtgt
     1381 ctgtggtatc taagctattt atcactcttt acaacttcta cctcaactat ctactttaat
     1441 aaatgaatat cgtttattct ctatgattac tgtatatgcg ttcctctaag acagagtcca
     1501 aggagacgga gtactagcag gtgtaagaag ttggtgaaaa catttacgcc taacgcattg
     1561 ctttttcagc cttctcttat tgtgatgctc ctttcccgtt tttttttttg ttttctgcta
     1621 taaaaagacc tgctttcttt ttctttgtgc gtggcagcca tggcggctat ctgtgtatac
     1681 gcgaataaat aatatattgt aggacgttgc agacgacaga gcactcctgg ggacctcaac
     1741 gaccggttct cgtatctttg actctctctc tatcgactgt actactacta ctgagccatg
     1801 ggccaaccag ttgagctcag attctgtatt acgagttgaa accataagag gatcaagatg
     1861 gagcacgata ccatttggaa agatataact aagcaccctt tagctgtgga tcacagtctc
     1921 aagctttcgt acctggaatt tcttttggcg gaacggatag cttctcggta accagagagt
     1981 acgttgatct ccaaactcga tcttcaacac gcccaccttt tggaacttgt ctgtctccac
     2041 ctttgcacgt ttaaacgcgg ccgctgcgga ttatcaaaaa ggatcttcac ctagatcctt
     2101 ttaaattaaa aatgaagttt taaataaatc taaagtatat atgagtaaac ttggtctgac
     2161 agttaccaat gcttaatcag tgaggcacct atctcagcga tctgtctatt tcgttcatcc
     2221 atagttgcct gactccccgt cgtgtagata actacgatac gggagggctt accatctggc
     2281 cccagtgctg caatgatacc gcgggaccca cgctcaccgg ctccagattt atcagcaata
     2341 aaccagccag ccggaagggc cgagcgcaga agtggtcctg caactttatc cgcctccatc
     2401 cagtctatta attgttgccg ggaagctaga gtaagtagtt cgccagttaa tagtttgcgc
     2461 aacgttgttg ccattgctac aggcatcgtg gtgtcacgct cgtcgtttgg tatggcttca
     2521 ttcagctccg gttcccaacg atcaaggcga gttacatgat cccccatgtt gtgcaaaaaa
     2581 gcggttagct ccttcggtcc tccgatcgtt gtcagaagta agttggccgc agtgttatca
     2641 ctcatggtta tggcagcact gcataattct cttactgtca tgccatccgt aagatgcttt
     2701 tctgtgactg gtgagtactc aaccaagtca ttctgagaat agtgtatgcg gcgaccgagt
     2761 tgctcttgcc cggcgtcaat acgggataat accgcgccac atagcagaac tttaaaagtg
     2821 ctcatcattg gaaaacgttc ttcggggcga aaactctcaa ggatcttacc gctgttgaga
     2881 tccagttcga tgtaacccac tcgtgcaccc aactgatctt cagcatcttt tactttcacc
     2941 agcgtttctg ggtgagcaaa aacaggaagg caaaatgccg caaaaaaggg aataagggcg
     3001 acacggaaat gttgaatact catactcttc ctttttcaat attattgaag catttatcag
     3061 ggttattgtc tcatgagcgg atacatattt gaatgtattt agaaaaataa acaaataggg
     3121 gttccgcgca catttccccg aaaagtgcca cctgtcatga ccaaaatccc ttaacgtgag
     3181 ttttcgttcc actgagcgtc agaccccgta gaaaagatca aaggatcttc ttgagatcct
     3241 ttttttctgc gcgtaatctg ctgcttgcaa acaaaaaaac caccgctacc agcggtggtt
     3301 tgtttgccgg atcaagagct accaactctt tttccgaagg taactggctt cagcagagcg
     3361 cagataccaa atactgttct tctagtgtag ccgtagttag gccaccactt caagaactct
     3421 gtagcaccgc ctacatacct cgctctgcta atcctgttac cagtggctgc tgccagtggc
     3481 gataagtcgt gtcttaccgg gttggactca agacgatagt taccggataa ggcgcagcgg
     3541 tcgggctgaa cggggggttc gtgcacacag cccagcttgg agcgaacgac ctacaccgaa
     3601 ctgagatacc tacagcgtga gctatgagaa agcgccacgc ttcccgaagg gagaaaggcg
     3661 gacaggtatc cggtaagcgg cagggtcgga acaggagagc gcacgaggga gcttccaggg
     3721 ggaaacgcct ggtatcttta tagtcctgtc gggtttcgcc acctctgact tgagcgtcga
     3781 tttttgtgat gctcgtcagg ggggcggagc ctatggaaaa acgccagcaa cgcggccttt
     3841 ttacggttcc tggccttttg ctggcctttt gctcacatgt tctttcctgc gttatcccct
     3901 gattctgtgg ataaccgtgc ctgcggccgc gtttaaacac gccagacttg gtttattacg
     3961 aggtctgacg agctacaacg ctacaactgc ggtatttggc tctatgtatt gcaacttcta
     4021 ctactgtacg caaaaaagaa actaggctgc aatgaggttg acattttttt gatgtgggta
     4081 taattcggct catgcctttg tagtcacgtc aatatatttc tgcactacag tatgatatat
     4141 gctcatttat tgatatttcg gtcgcgttct cgagtcagtg tgcgtacttt ctgcgtcctg
     4201 tattttttca tgtagagtgg gaacacgagc aatgtttcac aagacgagaa tgaacagccc
     4261 gatgtacctc cgagttcggt cagtctgtta ttattcacgc tggaaatgcc ctcttggcac
     4321 gtatttacgg gcatggatct gacgaacttg cctggcaacg tagcgagact acaactgctt
     4381 gttggtccga tacgattcag aactactact gacaggaaag ttccgtttga ggagctaatt
     4441 ggctctaccg atagtctaca cctgctagta ggtagggata acagggtaat gaagcctgct
     4501 tttttatact aagttggcat tataaaaaag cattgcttat caatttgttg caacgaacag
     4561 gtcactatca gtcaaaataa aatcattatt tgatttcact tcccatagta ctttttgacc
     4621 acctccccca ccccccccct ctctaccgtt cgtataatgt atgctatacg aagttattgt
     4681 gactggggat gtagttgaga ataagtcata cacaagtcag ctttcttcaa gcctcatata
     4741 agtataagta gttcaatcgt attagctact tgtacccagc atctccgtat cgagaaacac
     4801 aacaacacgc cccattggac agatcatgcg gatacacagg ttgtgcagta tcatacatac
     4861 tcgatcagac aggtcgtctg accatcatac aagctgaaca agcgctccat acttgcacgc
     4921 tctctatata cacagttaaa ttacatatcc atagtctaac ctctaacagt taatcttctg
     4981 gtaagcctcc cagccagcct tctggtatcg cttggcctcc tcaataggat ctcggttctg
     5041 gccgtacaga cctcggccga caattatgat atccgttccg gtagacatga catcctcaac
     5101 agttcggtac tgctgtccga gagcgtcacc cttgtcgtca agacccaccc cgggggtcag
     5161 aataagccag tcctcagagt cgcccttagg tcggttctgg gcaatgaagc caaccacaaa
     5221 ctcggggtcg gatcgggcaa gctcaatggt ctgcttggag tactcgccag tggccagaga
     5281 gcccttgcaa gacagctcgg ccagcatgag cagacctctg gccagcttct cgttgggaga
     5341 ggggaccagg aactccttgt actcggagtt ctcgtagtca gacacgtcct ccttcttctg
     5401 ctcagagaca gtttcctcgg caccagctcg caggccagca atgattccgg ttccgggtac
     5461 accgtgggcg ttggtgatat cggaccactc ggcgattcgg tagacaccgt tcttgtgctg
     5521 gtgcttgaca gtgttgccaa tatctgcgaa ctttctgtcc tcgaacagga agaaaccgtg
     5581 cttaagagca agttccttga gggggagcac agtgccggcg taggtgaagt cgtcaatgat
     5641 gtcgatatgg gtcttgatca tgcacacata aggtccgacc ttatcggcaa gctcaatgag
     5701 ctccttggtg gtggtaacat ccagagaagc acacaggttg gttttcttgg ctgccacgag
     5761 cttgagcact cgagcggcaa aggcggactt gtggacgtta gctcgagctt cgtaggaggg
     5821 cattttggtg gtgaagagga gactgaaata aatttagtct gcagaacttt ttatcggaac
     5881 cttatctggg gcagtgaagt atatgttatg gtaatagtta cgagttagtt gaacttatag
     5941 atagactgga ctatacggct atcggtccaa attagaaaga acgtcaatgg ctctctgggc
     6001 gtcgcctttg ccgacaaaaa tgtgatcatg atgaaagcca gcaatgacgt tgcagctgat
     6061 aacttcgtat aatgtatgct atacgaacgg tacctcctcc cccgcccacg tgaaatccat
     6121 tccaattctg ttacaggtca ctaataccat ctaagtagtt gattcatagt gactgcatat
     6181 gttgtgtttt acagtattat gtagtctgtt ttttatgcaa aatctaattt aatatattga
     6241 tatttatatc attttacgtt tctcgttcag cttttttata ctaacttgag cgtagggata
     6301 acagggtaat acggcgtctc gctga
//
