# Supplementary material for: A DNA assembly toolkit to unlock the CRISPR/Cas9 potential for metabolic engineering
Source: Commun Biol. 2023 Aug 18;6:858. doi: 10.1038/s42003-023-05202-5 (PMC10439232; doi:10.1038/s42003-023-05202-5)
Supplement: Supplementary file 5 — Supplementary GenBank files [file 42003_2023_5202_MOESM5_ESM.zip › data_set/Native promoters (94 plasmids)/pProUA-RPS3.gb]

LOCUS       RPS3                    6097 bp ds-DNA     circular SYN 02-JAN-2022
DEFINITION  RPS3 in pCUA-.
SOURCE      synthetic DNA construct
  ORGANISM  synthetic DNA construct
REFERENCE   1  (bases 1 to 6097)
  AUTHORS   .
  TITLE     Direct Submission
  JOURNAL   Exported Sunday, Jan 2, 2022 from SnapGene Viewer 5.2.3 to Vector 
            NTI(R) format
            https://www.snapgene.com
COMMENT     Resistance markers: Ampicilin
            This file was created using tools provided by Twist Bioscience
COMMENT     VNTDATE|973382400|
COMMENT     VNTDBDATE|973382400|
COMMENT     VNTNAME|pProUA-RPS3|
FEATURES             Location/Qualifiers
     source          1..6097
                     /organism="RPS3 in pCUA-"
                     /label=source
     misc_feature    1..421
                     /label=insert
                     /label=nonstandard type: misc_feature_
                     /label=RPS3
     misc_feature    422..6097
                     /label=nonstandard type: misc_feature_
                     /label=vector_backbone-421-6097
     misc_feature    1935..2794
                     /label=nonstandard type: misc_feature_
                     /label=ampR
     misc_feature    2796..2899
                     /label=nonstandard type: misc_feature_
                     /label=AmpR_promoter
     misc_feature    3019..3590
                     /label=nonstandard type: misc_feature_
                     /label=colE1_high_copy
     misc_feature    4265..4363
                     /label=nonstandard type: misc_feature_
                     /label=attL1
     misc_feature    5831..5863
                     /label=nonstandard type: misc_feature_
                     /label=lox71
     misc_feature    5937..6059
                     /label=nonstandard type: misc_feature_
                     /label=attR1
     misc_feature    5937..6036
                     /label=nonstandard type: misc_feature_
                     /label=attR2
ORIGIN
        1 ggtctcaacg gattatattt atatttttgt aagatcgcac aatttagact agggtgactt
       61 tccttacaat tttactttac tttacttacc ttgtcttaga tctcgaatac ccattttacc
      121 atacaaacct gacggttttt atttatttat ttattttatt attatttttg agcactttct
      181 ggatcaatac agcccaaaaa caaccaaaat ttcccaatac agccaaacac aagctcacca
      241 ttaccgcaca tctctaaatc gcacattaca taagcgtcca aacctcccaa taaagactca
      301 acacgtgaca gggtttagcc ctaactggca aaacaaggtt cagaattttc acgactcacc
      361 tcccagcagg caaaatatcc cattctgcgc gaatccatcc acacacacaa cagcaatggg
      421 agacctggtg agcaagcaga tcctgaagaa caccggcctg caggagatca tgagcttcaa
      481 ggtgaacctg gagggcgtgg tgaacaacca cgttttcacc atggagggct gcggcaaggg
      541 caacatcctg ttcggcaacc agctggtgca gatccgcgtg accaagggcg cccccctgcc
      601 cttcgccttc gacatcctga gccccgcctt ccagtacggc aaccgcacct tcaccaagta
      661 ccccgaggac atcagcgact tcttcatcca gagcttccct gctggattcg tgtacgagcg
      721 caccctgcgc tacgaggacg gaggactggt ggagatccgc agcgacatca acctgatcga
      781 ggagatgttc gtgtaccgcg tggagtacaa gggccgcaac ttccccaacg acggccccgt
      841 gatgaagaaa accatcaccg gcctgcagcc cagcttcgag gtggtgtaca tgaacgacgg
      901 cgtgctggtg ggccaggtga tcctggtgta ccgcctgaac agcggcaagt tctacagctg
      961 ccacatgcgc accctgatga agtctaaggg cgtggtgaag gacttccccg agtaccactt
     1021 catccagcac cgcctggaaa agacctacgt ggaggacggc ggcttcgtgg agcagcacga
     1081 gactgccatc gcccagctga ccagcctggg caagcccctg ggcagcctgc acgagtgggt
     1141 gtaatctagt gtctgtggta tctaagctat ttatcactct ttacaacttc tacctcaact
     1201 atctacttta ataaatgaat atcgtttatt ctctatgatt actgtatatg cgttcctcta
     1261 agacagagtc caaggagacg gagtactagc aggtgtaaga agttggtgaa aacatttacg
     1321 cctaacgcat tgctttttca gccttctctt attgtgatgc tcctttcccg tttttttttt
     1381 tgttttctgc tataaaaaga cctgctttct ttttctttgt gcgtggcagc catggcggct
     1441 atctgtgtat acgcgaataa ataatatatt gtaggacgtt gcagacgaca gagcactcct
     1501 ggggacctca acgaccggtt ctcgtatctt tgactctctc tctatcgact gtactactac
     1561 tactgagcca tgggccaacc agttgagctc agattctgta ttacgagttg aaaccataag
     1621 aggatcaaga tggagcacga taccatttgg aaagatataa ctaagcaccc tttagctgtg
     1681 gatcacagtc tcaagctttc gtacctggaa tttcttttgg cggaacggat agcttctcgg
     1741 taaccagaga gtacgttgat ctccaaactc gatcttcaac acgcccacct tttggaactt
     1801 gtctgtctcc acctttgcac gtttaaacgc ggccgctgcg gattatcaaa aaggatcttc
     1861 acctagatcc ttttaaatta aaaatgaagt tttaaataaa tctaaagtat atatgagtaa
     1921 acttggtctg acagttacca atgcttaatc agtgaggcac ctatctcagc gatctgtcta
     1981 tttcgttcat ccatagttgc ctgactcccc gtcgtgtaga taactacgat acgggagggc
     2041 ttaccatctg gccccagtgc tgcaatgata ccgcgggacc cacgctcacc ggctccagat
     2101 ttatcagcaa taaaccagcc agccggaagg gccgagcgca gaagtggtcc tgcaacttta
     2161 tccgcctcca tccagtctat taattgttgc cgggaagcta gagtaagtag ttcgccagtt
     2221 aatagtttgc gcaacgttgt tgccattgct acaggcatcg tggtgtcacg ctcgtcgttt
     2281 ggtatggctt cattcagctc cggttcccaa cgatcaaggc gagttacatg atcccccatg
     2341 ttgtgcaaaa aagcggttag ctccttcggt cctccgatcg ttgtcagaag taagttggcc
     2401 gcagtgttat cactcatggt tatggcagca ctgcataatt ctcttactgt catgccatcc
     2461 gtaagatgct tttctgtgac tggtgagtac tcaaccaagt cattctgaga atagtgtatg
     2521 cggcgaccga gttgctcttg cccggcgtca atacgggata ataccgcgcc acatagcaga
     2581 actttaaaag tgctcatcat tggaaaacgt tcttcggggc gaaaactctc aaggatctta
     2641 ccgctgttga gatccagttc gatgtaaccc actcgtgcac ccaactgatc ttcagcatct
     2701 tttactttca ccagcgtttc tgggtgagca aaaacaggaa ggcaaaatgc cgcaaaaaag
     2761 ggaataaggg cgacacggaa atgttgaata ctcatactct tcctttttca atattattga
     2821 agcatttatc agggttattg tctcatgagc ggatacatat ttgaatgtat ttagaaaaat
     2881 aaacaaatag gggttccgcg cacatttccc cgaaaagtgc cacctgtcat gaccaaaatc
     2941 ccttaacgtg agttttcgtt ccactgagcg tcagaccccg tagaaaagat caaaggatct
     3001 tcttgagatc ctttttttct gcgcgtaatc tgctgcttgc aaacaaaaaa accaccgcta
     3061 ccagcggtgg tttgtttgcc ggatcaagag ctaccaactc tttttccgaa ggtaactggc
     3121 ttcagcagag cgcagatacc aaatactgtt cttctagtgt agccgtagtt aggccaccac
     3181 ttcaagaact ctgtagcacc gcctacatac ctcgctctgc taatcctgtt accagtggct
     3241 gctgccagtg gcgataagtc gtgtcttacc gggttggact caagacgata gttaccggat
     3301 aaggcgcagc ggtcgggctg aacggggggt tcgtgcacac agcccagctt ggagcgaacg
     3361 acctacaccg aactgagata cctacagcgt gagctatgag aaagcgccac gcttcccgaa
     3421 gggagaaagg cggacaggta tccggtaagc ggcagggtcg gaacaggaga gcgcacgagg
     3481 gagcttccag ggggaaacgc ctggtatctt tatagtcctg tcgggtttcg ccacctctga
     3541 cttgagcgtc gatttttgtg atgctcgtca ggggggcgga gcctatggaa aaacgccagc
     3601 aacgcggcct ttttacggtt cctggccttt tgctggcctt ttgctcacat gttctttcct
     3661 gcgttatccc ctgattctgt ggataaccgt gcctgcggcc gcgtttaaac acgccagact
     3721 tggtttatta cgaggtctga cgagctacaa cgctacaact gcggtatttg gctctatgta
     3781 ttgcaacttc tactactgta cgcaaaaaag aaactaggct gcaatgaggt tgacattttt
     3841 ttgatgtggg tataattcgg ctcatgcctt tgtagtcacg tcaatatatt tctgcactac
     3901 agtatgatat atgctcattt attgatattt cggtcgcgtt ctcgagtcag tgtgcgtact
     3961 ttctgcgtcc tgtatttttt catgtagagt gggaacacga gcaatgtttc acaagacgag
     4021 aatgaacagc ccgatgtacc tccgagttcg gtcagtctgt tattattcac gctggaaatg
     4081 ccctcttggc acgtatttac gggcatggat ctgacgaact tgcctggcaa cgtagcgaga
     4141 ctacaactgc ttgttggtcc gatacgattc agaactacta ctgacaggaa agttccgttt
     4201 gaggagctaa ttggctctac cgatagtcta cacctgctag taggtaggga taacagggta
     4261 atgaagcctg cttttttata ctaagttggc attataaaaa agcattgctt atcaatttgt
     4321 tgcaacgaac aggtcactat cagtcaaaat aaaatcatta tttgatttca cttcccatag
     4381 tactttttga ccacctcccc cacccccccc ctctctaccg ttcgtataat gtatgctata
     4441 cgaagttatt gtgactgggg atgtagttga gaataagtca tacacaagtc agctttcttc
     4501 aagcctcata taagtataag tagttcaatc gtattagcta cttgtaccca gcatctccgt
     4561 atcgagaaac acaacaacac gccccattgg acagatcatg cggatacaca ggttgtgcag
     4621 tatcatacat actcgatcag acaggtcgtc tgaccatcat acaagctgaa caagcgctcc
     4681 atacttgcac gctctctata tacacagtta aattacatat ccatagtcta acctctaaca
     4741 gttaatcttc tggtaagcct cccagccagc cttctggtat cgcttggcct cctcaatagg
     4801 atctcggttc tggccgtaca gacctcggcc gacaattatg atatccgttc cggtagacat
     4861 gacatcctca acagttcggt actgctgtcc gagagcgtca cccttgtcgt caagacccac
     4921 cccgggggtc agaataagcc agtcctcaga gtcgccctta ggtcggttct gggcaatgaa
     4981 gccaaccaca aactcggggt cggatcgggc aagctcaatg gtctgcttgg agtactcgcc
     5041 agtggccaga gagcccttgc aagacagctc ggccagcatg agcagacctc tggccagctt
     5101 ctcgttggga gaggggacca ggaactcctt gtactcggag ttctcgtagt cagacacgtc
     5161 ctccttcttc tgctcagaga cagtttcctc ggcaccagct cgcaggccag caatgattcc
     5221 ggttccgggt acaccgtggg cgttggtgat atcggaccac tcggcgattc ggtagacacc
     5281 gttcttgtgc tggtgcttga cagtgttgcc aatatctgcg aactttctgt cctcgaacag
     5341 gaagaaaccg tgcttaagag caagttcctt gagggggagc acagtgccgg cgtaggtgaa
     5401 gtcgtcaatg atgtcgatat gggtcttgat catgcacaca taaggtccga ccttatcggc
     5461 aagctcaatg agctccttgg tggtggtaac atccagagaa gcacacaggt tggttttctt
     5521 ggctgccacg agcttgagca ctcgagcggc aaaggcggac ttgtggacgt tagctcgagc
     5581 ttcgtaggag ggcattttgg tggtgaagag gagactgaaa taaatttagt ctgcagaact
     5641 ttttatcgga accttatctg gggcagtgaa gtatatgtta tggtaatagt tacgagttag
     5701 ttgaacttat agatagactg gactatacgg ctatcggtcc aaattagaaa gaacgtcaat
     5761 ggctctctgg gcgtcgcctt tgccgacaaa aatgtgatca tgatgaaagc cagcaatgac
     5821 gttgcagctg ataacttcgt ataatgtatg ctatacgaac ggtacctcct cccccgccca
     5881 cgtgaaatcc attccaattc tgttacaggt cactaatacc atctaagtag ttgattcata
     5941 gtgactgcat atgttgtgtt ttacagtatt atgtagtctg ttttttatgc aaaatctaat
     6001 ttaatatatt gatatttata tcattttacg tttctcgttc agctttttta tactaacttg
     6061 agcgtaggga taacagggta atacggcgtc tcgctga
//
