# Supplementary material for: A DNA assembly toolkit to unlock the CRISPR/Cas9 potential for metabolic engineering
Source: Commun Biol. 2023 Aug 18;6:858. doi: 10.1038/s42003-023-05202-5 (PMC10439232; doi:10.1038/s42003-023-05202-5)
Supplement: Supplementary file 5 — Supplementary GenBank files [file 42003_2023_5202_MOESM5_ESM.zip › data_set/Native promoters (94 plasmids)/pProUA-RPS8.gb]

LOCUS       RPS8                    6340 bp ds-DNA     circular SYN 02-JAN-2022
DEFINITION  RPS8 in pCUA-.
SOURCE      synthetic DNA construct
  ORGANISM  synthetic DNA construct
REFERENCE   1  (bases 1 to 6340)
  AUTHORS   .
  TITLE     Direct Submission
  JOURNAL   Exported Sunday, Jan 2, 2022 from SnapGene Viewer 5.2.3 to Vector 
            NTI(R) format
            https://www.snapgene.com
COMMENT     Resistance markers: Ampicilin
            This file was created using tools provided by Twist Bioscience
COMMENT     VNTDATE|973382400|
COMMENT     VNTDBDATE|973382400|
COMMENT     VNTNAME|pProUA-RPS8|
FEATURES             Location/Qualifiers
     source          1..6340
                     /organism="RPS8 in pCUA-"
                     /label=source
     misc_feature    1..664
                     /label=insert
                     /label=nonstandard type: misc_feature_
                     /label=RPS8
     misc_feature    665..6340
                     /label=nonstandard type: misc_feature_
                     /label=vector_backbone-664-6340
     misc_feature    2178..3037
                     /label=nonstandard type: misc_feature_
                     /label=ampR
     misc_feature    3039..3142
                     /label=nonstandard type: misc_feature_
                     /label=AmpR_promoter
     misc_feature    3262..3833
                     /label=nonstandard type: misc_feature_
                     /label=colE1_high_copy
     misc_feature    4508..4606
                     /label=nonstandard type: misc_feature_
                     /label=attL1
     misc_feature    6074..6106
                     /label=nonstandard type: misc_feature_
                     /label=lox71
     misc_feature    6180..6302
                     /label=nonstandard type: misc_feature_
                     /label=attR1
     misc_feature    6180..6279
                     /label=nonstandard type: misc_feature_
                     /label=attR2
ORIGIN
        1 ggtctcaacg gtgcaagtaa cgaacgccac aggggtagct aagacatctg ttcgaaaatt
       61 tcaaattgcg catgtcagaa gcacgattac acgtaaagag ggtgttgggt tagggttata
      121 gggggcttac tacgagatga gatactcgcg gaaggtatta gatcgatcag atatattaga
      181 tagttgagat ataagacggt acaaataagt agtagtggtg ggtagataga ttgatatttt
      241 gagtatttat gtacatgatt ttggggcctg gcaggtttat agacacgaaa aaaaggaaac
      301 caacgaggat gtggtggtgt caaggggtgg ggggcgacga tcatagaatc atcgacgtct
      361 agtggtggac acggctgtta tttgtgtgtt gacgtatttg tagtgtgtac atagcatcga
      421 accacggatg ccctcacgtc gttttaaaaa catctgctca tccaatttca cctattaagt
      481 gcgccgtctg ccagattcga acacacgaca atttgaaccc taatactcaa acgtccaaat
      541 taactctgag tcacacgtga ctttgtgact gctttctgaa aaggaaactc ggaaactctg
      601 ctcccacctc tgacaaaaaa tcaaacctcc caccaattct cagcactcca cgacaacaat
      661 gggagacctg gtgagcaagc agatcctgaa gaacaccggc ctgcaggaga tcatgagctt
      721 caaggtgaac ctggagggcg tggtgaacaa ccacgttttc accatggagg gctgcggcaa
      781 gggcaacatc ctgttcggca accagctggt gcagatccgc gtgaccaagg gcgcccccct
      841 gcccttcgcc ttcgacatcc tgagccccgc cttccagtac ggcaaccgca ccttcaccaa
      901 gtaccccgag gacatcagcg acttcttcat ccagagcttc cctgctggat tcgtgtacga
      961 gcgcaccctg cgctacgagg acggaggact ggtggagatc cgcagcgaca tcaacctgat
     1021 cgaggagatg ttcgtgtacc gcgtggagta caagggccgc aacttcccca acgacggccc
     1081 cgtgatgaag aaaaccatca ccggcctgca gcccagcttc gaggtggtgt acatgaacga
     1141 cggcgtgctg gtgggccagg tgatcctggt gtaccgcctg aacagcggca agttctacag
     1201 ctgccacatg cgcaccctga tgaagtctaa gggcgtggtg aaggacttcc ccgagtacca
     1261 cttcatccag caccgcctgg aaaagaccta cgtggaggac ggcggcttcg tggagcagca
     1321 cgagactgcc atcgcccagc tgaccagcct gggcaagccc ctgggcagcc tgcacgagtg
     1381 ggtgtaatct agtgtctgtg gtatctaagc tatttatcac tctttacaac ttctacctca
     1441 actatctact ttaataaatg aatatcgttt attctctatg attactgtat atgcgttcct
     1501 ctaagacaga gtccaaggag acggagtact agcaggtgta agaagttggt gaaaacattt
     1561 acgcctaacg cattgctttt tcagccttct cttattgtga tgctcctttc ccgttttttt
     1621 ttttgttttc tgctataaaa agacctgctt tctttttctt tgtgcgtggc agccatggcg
     1681 gctatctgtg tatacgcgaa taaataatat attgtaggac gttgcagacg acagagcact
     1741 cctggggacc tcaacgaccg gttctcgtat ctttgactct ctctctatcg actgtactac
     1801 tactactgag ccatgggcca accagttgag ctcagattct gtattacgag ttgaaaccat
     1861 aagaggatca agatggagca cgataccatt tggaaagata taactaagca ccctttagct
     1921 gtggatcaca gtctcaagct ttcgtacctg gaatttcttt tggcggaacg gatagcttct
     1981 cggtaaccag agagtacgtt gatctccaaa ctcgatcttc aacacgccca ccttttggaa
     2041 cttgtctgtc tccacctttg cacgtttaaa cgcggccgct gcggattatc aaaaaggatc
     2101 ttcacctaga tccttttaaa ttaaaaatga agttttaaat aaatctaaag tatatatgag
     2161 taaacttggt ctgacagtta ccaatgctta atcagtgagg cacctatctc agcgatctgt
     2221 ctatttcgtt catccatagt tgcctgactc cccgtcgtgt agataactac gatacgggag
     2281 ggcttaccat ctggccccag tgctgcaatg ataccgcggg acccacgctc accggctcca
     2341 gatttatcag caataaacca gccagccgga agggccgagc gcagaagtgg tcctgcaact
     2401 ttatccgcct ccatccagtc tattaattgt tgccgggaag ctagagtaag tagttcgcca
     2461 gttaatagtt tgcgcaacgt tgttgccatt gctacaggca tcgtggtgtc acgctcgtcg
     2521 tttggtatgg cttcattcag ctccggttcc caacgatcaa ggcgagttac atgatccccc
     2581 atgttgtgca aaaaagcggt tagctccttc ggtcctccga tcgttgtcag aagtaagttg
     2641 gccgcagtgt tatcactcat ggttatggca gcactgcata attctcttac tgtcatgcca
     2701 tccgtaagat gcttttctgt gactggtgag tactcaacca agtcattctg agaatagtgt
     2761 atgcggcgac cgagttgctc ttgcccggcg tcaatacggg ataataccgc gccacatagc
     2821 agaactttaa aagtgctcat cattggaaaa cgttcttcgg ggcgaaaact ctcaaggatc
     2881 ttaccgctgt tgagatccag ttcgatgtaa cccactcgtg cacccaactg atcttcagca
     2941 tcttttactt tcaccagcgt ttctgggtga gcaaaaacag gaaggcaaaa tgccgcaaaa
     3001 aagggaataa gggcgacacg gaaatgttga atactcatac tcttcctttt tcaatattat
     3061 tgaagcattt atcagggtta ttgtctcatg agcggataca tatttgaatg tatttagaaa
     3121 aataaacaaa taggggttcc gcgcacattt ccccgaaaag tgccacctgt catgaccaaa
     3181 atcccttaac gtgagttttc gttccactga gcgtcagacc ccgtagaaaa gatcaaagga
     3241 tcttcttgag atcctttttt tctgcgcgta atctgctgct tgcaaacaaa aaaaccaccg
     3301 ctaccagcgg tggtttgttt gccggatcaa gagctaccaa ctctttttcc gaaggtaact
     3361 ggcttcagca gagcgcagat accaaatact gttcttctag tgtagccgta gttaggccac
     3421 cacttcaaga actctgtagc accgcctaca tacctcgctc tgctaatcct gttaccagtg
     3481 gctgctgcca gtggcgataa gtcgtgtctt accgggttgg actcaagacg atagttaccg
     3541 gataaggcgc agcggtcggg ctgaacgggg ggttcgtgca cacagcccag cttggagcga
     3601 acgacctaca ccgaactgag atacctacag cgtgagctat gagaaagcgc cacgcttccc
     3661 gaagggagaa aggcggacag gtatccggta agcggcaggg tcggaacagg agagcgcacg
     3721 agggagcttc cagggggaaa cgcctggtat ctttatagtc ctgtcgggtt tcgccacctc
     3781 tgacttgagc gtcgattttt gtgatgctcg tcaggggggc ggagcctatg gaaaaacgcc
     3841 agcaacgcgg cctttttacg gttcctggcc ttttgctggc cttttgctca catgttcttt
     3901 cctgcgttat cccctgattc tgtggataac cgtgcctgcg gccgcgttta aacacgccag
     3961 acttggttta ttacgaggtc tgacgagcta caacgctaca actgcggtat ttggctctat
     4021 gtattgcaac ttctactact gtacgcaaaa aagaaactag gctgcaatga ggttgacatt
     4081 tttttgatgt gggtataatt cggctcatgc ctttgtagtc acgtcaatat atttctgcac
     4141 tacagtatga tatatgctca tttattgata tttcggtcgc gttctcgagt cagtgtgcgt
     4201 actttctgcg tcctgtattt tttcatgtag agtgggaaca cgagcaatgt ttcacaagac
     4261 gagaatgaac agcccgatgt acctccgagt tcggtcagtc tgttattatt cacgctggaa
     4321 atgccctctt ggcacgtatt tacgggcatg gatctgacga acttgcctgg caacgtagcg
     4381 agactacaac tgcttgttgg tccgatacga ttcagaacta ctactgacag gaaagttccg
     4441 tttgaggagc taattggctc taccgatagt ctacacctgc tagtaggtag ggataacagg
     4501 gtaatgaagc ctgctttttt atactaagtt ggcattataa aaaagcattg cttatcaatt
     4561 tgttgcaacg aacaggtcac tatcagtcaa aataaaatca ttatttgatt tcacttccca
     4621 tagtactttt tgaccacctc ccccaccccc cccctctcta ccgttcgtat aatgtatgct
     4681 atacgaagtt attgtgactg gggatgtagt tgagaataag tcatacacaa gtcagctttc
     4741 ttcaagcctc atataagtat aagtagttca atcgtattag ctacttgtac ccagcatctc
     4801 cgtatcgaga aacacaacaa cacgccccat tggacagatc atgcggatac acaggttgtg
     4861 cagtatcata catactcgat cagacaggtc gtctgaccat catacaagct gaacaagcgc
     4921 tccatacttg cacgctctct atatacacag ttaaattaca tatccatagt ctaacctcta
     4981 acagttaatc ttctggtaag cctcccagcc agccttctgg tatcgcttgg cctcctcaat
     5041 aggatctcgg ttctggccgt acagacctcg gccgacaatt atgatatccg ttccggtaga
     5101 catgacatcc tcaacagttc ggtactgctg tccgagagcg tcacccttgt cgtcaagacc
     5161 caccccgggg gtcagaataa gccagtcctc agagtcgccc ttaggtcggt tctgggcaat
     5221 gaagccaacc acaaactcgg ggtcggatcg ggcaagctca atggtctgct tggagtactc
     5281 gccagtggcc agagagccct tgcaagacag ctcggccagc atgagcagac ctctggccag
     5341 cttctcgttg ggagagggga ccaggaactc cttgtactcg gagttctcgt agtcagacac
     5401 gtcctccttc ttctgctcag agacagtttc ctcggcacca gctcgcaggc cagcaatgat
     5461 tccggttccg ggtacaccgt gggcgttggt gatatcggac cactcggcga ttcggtagac
     5521 accgttcttg tgctggtgct tgacagtgtt gccaatatct gcgaactttc tgtcctcgaa
     5581 caggaagaaa ccgtgcttaa gagcaagttc cttgaggggg agcacagtgc cggcgtaggt
     5641 gaagtcgtca atgatgtcga tatgggtctt gatcatgcac acataaggtc cgaccttatc
     5701 ggcaagctca atgagctcct tggtggtggt aacatccaga gaagcacaca ggttggtttt
     5761 cttggctgcc acgagcttga gcactcgagc ggcaaaggcg gacttgtgga cgttagctcg
     5821 agcttcgtag gagggcattt tggtggtgaa gaggagactg aaataaattt agtctgcaga
     5881 actttttatc ggaaccttat ctggggcagt gaagtatatg ttatggtaat agttacgagt
     5941 tagttgaact tatagataga ctggactata cggctatcgg tccaaattag aaagaacgtc
     6001 aatggctctc tgggcgtcgc ctttgccgac aaaaatgtga tcatgatgaa agccagcaat
     6061 gacgttgcag ctgataactt cgtataatgt atgctatacg aacggtacct cctcccccgc
     6121 ccacgtgaaa tccattccaa ttctgttaca ggtcactaat accatctaag tagttgattc
     6181 atagtgactg catatgttgt gttttacagt attatgtagt ctgtttttta tgcaaaatct
     6241 aatttaatat attgatattt atatcatttt acgtttctcg ttcagctttt ttatactaac
     6301 ttgagcgtag ggataacagg gtaatacggc gtctcgctga
//
