# Supplementary material for: A DNA assembly toolkit to unlock the CRISPR/Cas9 potential for metabolic engineering
Source: Commun Biol. 2023 Aug 18;6:858. doi: 10.1038/s42003-023-05202-5 (PMC10439232; doi:10.1038/s42003-023-05202-5)
Supplement: Supplementary file 5 — Supplementary GenBank files [file 42003_2023_5202_MOESM5_ESM.zip › data_set/Native promoters (94 plasmids)/pProUA-TDH1.gb]

LOCUS       GAPDH                   6624 bp ds-DNA     circular SYN 02-JAN-2022
DEFINITION  GAPDH in pCUA-.
SOURCE      synthetic DNA construct
  ORGANISM  synthetic DNA construct
REFERENCE   1  (bases 1 to 6624)
  AUTHORS   .
  TITLE     Direct Submission
  JOURNAL   Exported Sunday, Jan 2, 2022 from SnapGene Viewer 5.2.3 to Vector 
            NTI(R) format
            https://www.snapgene.com
COMMENT     Resistance markers: Ampicilin
            This file was created using tools provided by Twist Bioscience
COMMENT     VNTDATE|973382400|
COMMENT     VNTDBDATE|973382400|
COMMENT     VNTNAME|pProUA-TDH1|
FEATURES             Location/Qualifiers
     source          1..6624
                     /organism="GAPDH in pCUA-"
                     /label=source
     misc_feature    1..948
                     /label=insert
                     /label=nonstandard type: misc_feature_
                     /label=TDH1
     misc_feature    949..6624
                     /label=nonstandard type: misc_feature_
                     /label=vector_backbone-948-6624
     misc_feature    2462..3321
                     /label=nonstandard type: misc_feature_
                     /label=ampR
     misc_feature    3323..3426
                     /label=nonstandard type: misc_feature_
                     /label=AmpR_promoter
     misc_feature    3546..4117
                     /label=nonstandard type: misc_feature_
                     /label=colE1_high_copy
     misc_feature    4792..4890
                     /label=nonstandard type: misc_feature_
                     /label=attL1
     misc_feature    6358..6390
                     /label=nonstandard type: misc_feature_
                     /label=lox71
     misc_feature    6464..6586
                     /label=nonstandard type: misc_feature_
                     /label=attR1
     misc_feature    6464..6563
                     /label=nonstandard type: misc_feature_
                     /label=attR2
ORIGIN
        1 ggtctcaacg gcgcagtagg atgtcctgca cgggtctttt tgtggggtgt ggagaaaggg
       61 gtgcttggag atggaagccg gtagaaccgg gctgcttggg gggatttggg gccgctgggc
      121 tccaaagagg ggtaggcatt tcgttggggt tacgtaattg cggcatttgg gtcctgcgcg
      181 catgtcccat tggtcagaat tagtccggat aggagactta tcagccaatc acagcgccgg
      241 atccacctgt aggttgggtt gggtgggagc acccctccac agagtagagt caaacagcag
      301 cagcaacatg atagttgggg gtgtgcgtgt taaaggaaaa aaaaagaagc ttgggttata
      361 ttcccgctct atttagaggt tgcgggatag acgccgacgg agggcaatgg cgccatggaa
      421 ccttgcggat atcgatacgc cgcggcggac tgcgtccgaa ccagctccag cagcgttttt
      481 tccgggccat tgagccgact gcgaccccgc caacgtgtct tggcccacgc actcatgtca
      541 tgttggtgtt gggaggccac tttttaagta gcacaaggca cctagctcgc agcaaggtgt
      601 ccgaaccaaa gaagcggctg cagtggtgca aacggggcgg aaacggcggg aaaaagccac
      661 gggggcacga attgaggcac gccctcgaat ttgacacgag tcacggcccc attcgcccgc
      721 gcaatggctc gccaacgccc ggtcttttgc accacatcag gttaccccaa gccaaacctt
      781 tgtgttaaaa agcttaacat attataccga acgtaggttt gggcgggctt gctccgtctg
      841 tccaaggcaa catttatata agggtctgca tcgccggctc aattgaatct tttttcttct
      901 tctcttctct atattcattc ttgaattaaa cacacatcaa caatgggaga cctggtgagc
      961 aagcagatcc tgaagaacac cggcctgcag gagatcatga gcttcaaggt gaacctggag
     1021 ggcgtggtga acaaccacgt tttcaccatg gagggctgcg gcaagggcaa catcctgttc
     1081 ggcaaccagc tggtgcagat ccgcgtgacc aagggcgccc ccctgccctt cgccttcgac
     1141 atcctgagcc ccgccttcca gtacggcaac cgcaccttca ccaagtaccc cgaggacatc
     1201 agcgacttct tcatccagag cttccctgct ggattcgtgt acgagcgcac cctgcgctac
     1261 gaggacggag gactggtgga gatccgcagc gacatcaacc tgatcgagga gatgttcgtg
     1321 taccgcgtgg agtacaaggg ccgcaacttc cccaacgacg gccccgtgat gaagaaaacc
     1381 atcaccggcc tgcagcccag cttcgaggtg gtgtacatga acgacggcgt gctggtgggc
     1441 caggtgatcc tggtgtaccg cctgaacagc ggcaagttct acagctgcca catgcgcacc
     1501 ctgatgaagt ctaagggcgt ggtgaaggac ttccccgagt accacttcat ccagcaccgc
     1561 ctggaaaaga cctacgtgga ggacggcggc ttcgtggagc agcacgagac tgccatcgcc
     1621 cagctgacca gcctgggcaa gcccctgggc agcctgcacg agtgggtgta atctagtgtc
     1681 tgtggtatct aagctattta tcactcttta caacttctac ctcaactatc tactttaata
     1741 aatgaatatc gtttattctc tatgattact gtatatgcgt tcctctaaga cagagtccaa
     1801 ggagacggag tactagcagg tgtaagaagt tggtgaaaac atttacgcct aacgcattgc
     1861 tttttcagcc ttctcttatt gtgatgctcc tttcccgttt ttttttttgt tttctgctat
     1921 aaaaagacct gctttctttt tctttgtgcg tggcagccat ggcggctatc tgtgtatacg
     1981 cgaataaata atatattgta ggacgttgca gacgacagag cactcctggg gacctcaacg
     2041 accggttctc gtatctttga ctctctctct atcgactgta ctactactac tgagccatgg
     2101 gccaaccagt tgagctcaga ttctgtatta cgagttgaaa ccataagagg atcaagatgg
     2161 agcacgatac catttggaaa gatataacta agcacccttt agctgtggat cacagtctca
     2221 agctttcgta cctggaattt cttttggcgg aacggatagc ttctcggtaa ccagagagta
     2281 cgttgatctc caaactcgat cttcaacacg cccacctttt ggaacttgtc tgtctccacc
     2341 tttgcacgtt taaacgcggc cgctgcggat tatcaaaaag gatcttcacc tagatccttt
     2401 taaattaaaa atgaagtttt aaataaatct aaagtatata tgagtaaact tggtctgaca
     2461 gttaccaatg cttaatcagt gaggcaccta tctcagcgat ctgtctattt cgttcatcca
     2521 tagttgcctg actccccgtc gtgtagataa ctacgatacg ggagggctta ccatctggcc
     2581 ccagtgctgc aatgataccg cgggacccac gctcaccggc tccagattta tcagcaataa
     2641 accagccagc cggaagggcc gagcgcagaa gtggtcctgc aactttatcc gcctccatcc
     2701 agtctattaa ttgttgccgg gaagctagag taagtagttc gccagttaat agtttgcgca
     2761 acgttgttgc cattgctaca ggcatcgtgg tgtcacgctc gtcgtttggt atggcttcat
     2821 tcagctccgg ttcccaacga tcaaggcgag ttacatgatc ccccatgttg tgcaaaaaag
     2881 cggttagctc cttcggtcct ccgatcgttg tcagaagtaa gttggccgca gtgttatcac
     2941 tcatggttat ggcagcactg cataattctc ttactgtcat gccatccgta agatgctttt
     3001 ctgtgactgg tgagtactca accaagtcat tctgagaata gtgtatgcgg cgaccgagtt
     3061 gctcttgccc ggcgtcaata cgggataata ccgcgccaca tagcagaact ttaaaagtgc
     3121 tcatcattgg aaaacgttct tcggggcgaa aactctcaag gatcttaccg ctgttgagat
     3181 ccagttcgat gtaacccact cgtgcaccca actgatcttc agcatctttt actttcacca
     3241 gcgtttctgg gtgagcaaaa acaggaaggc aaaatgccgc aaaaaaggga ataagggcga
     3301 cacggaaatg ttgaatactc atactcttcc tttttcaata ttattgaagc atttatcagg
     3361 gttattgtct catgagcgga tacatatttg aatgtattta gaaaaataaa caaatagggg
     3421 ttccgcgcac atttccccga aaagtgccac ctgtcatgac caaaatccct taacgtgagt
     3481 tttcgttcca ctgagcgtca gaccccgtag aaaagatcaa aggatcttct tgagatcctt
     3541 tttttctgcg cgtaatctgc tgcttgcaaa caaaaaaacc accgctacca gcggtggttt
     3601 gtttgccgga tcaagagcta ccaactcttt ttccgaaggt aactggcttc agcagagcgc
     3661 agataccaaa tactgttctt ctagtgtagc cgtagttagg ccaccacttc aagaactctg
     3721 tagcaccgcc tacatacctc gctctgctaa tcctgttacc agtggctgct gccagtggcg
     3781 ataagtcgtg tcttaccggg ttggactcaa gacgatagtt accggataag gcgcagcggt
     3841 cgggctgaac ggggggttcg tgcacacagc ccagcttgga gcgaacgacc tacaccgaac
     3901 tgagatacct acagcgtgag ctatgagaaa gcgccacgct tcccgaaggg agaaaggcgg
     3961 acaggtatcc ggtaagcggc agggtcggaa caggagagcg cacgagggag cttccagggg
     4021 gaaacgcctg gtatctttat agtcctgtcg ggtttcgcca cctctgactt gagcgtcgat
     4081 ttttgtgatg ctcgtcaggg gggcggagcc tatggaaaaa cgccagcaac gcggcctttt
     4141 tacggttcct ggccttttgc tggccttttg ctcacatgtt ctttcctgcg ttatcccctg
     4201 attctgtgga taaccgtgcc tgcggccgcg tttaaacacg ccagacttgg tttattacga
     4261 ggtctgacga gctacaacgc tacaactgcg gtatttggct ctatgtattg caacttctac
     4321 tactgtacgc aaaaaagaaa ctaggctgca atgaggttga catttttttg atgtgggtat
     4381 aattcggctc atgcctttgt agtcacgtca atatatttct gcactacagt atgatatatg
     4441 ctcatttatt gatatttcgg tcgcgttctc gagtcagtgt gcgtactttc tgcgtcctgt
     4501 attttttcat gtagagtggg aacacgagca atgtttcaca agacgagaat gaacagcccg
     4561 atgtacctcc gagttcggtc agtctgttat tattcacgct ggaaatgccc tcttggcacg
     4621 tatttacggg catggatctg acgaacttgc ctggcaacgt agcgagacta caactgcttg
     4681 ttggtccgat acgattcaga actactactg acaggaaagt tccgtttgag gagctaattg
     4741 gctctaccga tagtctacac ctgctagtag gtagggataa cagggtaatg aagcctgctt
     4801 ttttatacta agttggcatt ataaaaaagc attgcttatc aatttgttgc aacgaacagg
     4861 tcactatcag tcaaaataaa atcattattt gatttcactt cccatagtac tttttgacca
     4921 cctcccccac cccccccctc tctaccgttc gtataatgta tgctatacga agttattgtg
     4981 actggggatg tagttgagaa taagtcatac acaagtcagc tttcttcaag cctcatataa
     5041 gtataagtag ttcaatcgta ttagctactt gtacccagca tctccgtatc gagaaacaca
     5101 acaacacgcc ccattggaca gatcatgcgg atacacaggt tgtgcagtat catacatact
     5161 cgatcagaca ggtcgtctga ccatcataca agctgaacaa gcgctccata cttgcacgct
     5221 ctctatatac acagttaaat tacatatcca tagtctaacc tctaacagtt aatcttctgg
     5281 taagcctccc agccagcctt ctggtatcgc ttggcctcct caataggatc tcggttctgg
     5341 ccgtacagac ctcggccgac aattatgata tccgttccgg tagacatgac atcctcaaca
     5401 gttcggtact gctgtccgag agcgtcaccc ttgtcgtcaa gacccacccc gggggtcaga
     5461 ataagccagt cctcagagtc gcccttaggt cggttctggg caatgaagcc aaccacaaac
     5521 tcggggtcgg atcgggcaag ctcaatggtc tgcttggagt actcgccagt ggccagagag
     5581 cccttgcaag acagctcggc cagcatgagc agacctctgg ccagcttctc gttgggagag
     5641 gggaccagga actccttgta ctcggagttc tcgtagtcag acacgtcctc cttcttctgc
     5701 tcagagacag tttcctcggc accagctcgc aggccagcaa tgattccggt tccgggtaca
     5761 ccgtgggcgt tggtgatatc ggaccactcg gcgattcggt agacaccgtt cttgtgctgg
     5821 tgcttgacag tgttgccaat atctgcgaac tttctgtcct cgaacaggaa gaaaccgtgc
     5881 ttaagagcaa gttccttgag ggggagcaca gtgccggcgt aggtgaagtc gtcaatgatg
     5941 tcgatatggg tcttgatcat gcacacataa ggtccgacct tatcggcaag ctcaatgagc
     6001 tccttggtgg tggtaacatc cagagaagca cacaggttgg ttttcttggc tgccacgagc
     6061 ttgagcactc gagcggcaaa ggcggacttg tggacgttag ctcgagcttc gtaggagggc
     6121 attttggtgg tgaagaggag actgaaataa atttagtctg cagaactttt tatcggaacc
     6181 ttatctgggg cagtgaagta tatgttatgg taatagttac gagttagttg aacttataga
     6241 tagactggac tatacggcta tcggtccaaa ttagaaagaa cgtcaatggc tctctgggcg
     6301 tcgcctttgc cgacaaaaat gtgatcatga tgaaagccag caatgacgtt gcagctgata
     6361 acttcgtata atgtatgcta tacgaacggt acctcctccc ccgcccacgt gaaatccatt
     6421 ccaattctgt tacaggtcac taataccatc taagtagttg attcatagtg actgcatatg
     6481 ttgtgtttta cagtattatg tagtctgttt tttatgcaaa atctaattta atatattgat
     6541 atttatatca ttttacgttt ctcgttcagc ttttttatac taacttgagc gtagggataa
     6601 cagggtaata cggcgtctcg ctga
//
