# Supplementary material for: A DNA assembly toolkit to unlock the CRISPR/Cas9 potential for metabolic engineering
Source: Commun Biol. 2023 Aug 18;6:858. doi: 10.1038/s42003-023-05202-5 (PMC10439232; doi:10.1038/s42003-023-05202-5)
Supplement: Supplementary file 5 — Supplementary GenBank files [file 42003_2023_5202_MOESM5_ESM.zip › data_set/Native promoters (94 plasmids)/pProUA-TEF1.gb]

LOCUS       pProUA-TEF1             6088 bp    DNA     circular     17-OCT-2021
DEFINITION  .
ACCESSION   <unknown id>
VERSION     <unknown id>
SOURCE      .
  ORGANISM  . .
COMMENT     
            ApEinfo:methylated:1
COMMENT     This file is created by Vector NTI
            http://www.invitrogen.com/
COMMENT     ORIGDB|GenBank
COMMENT     VNTDATE|-14091453|
COMMENT     VNTDBDATE|-14091453|
COMMENT     LSOWNER|
COMMENT     VNTNAME|pProUA-TEF1|
COMMENT     VNTAUTHORNAME|Demo User|
COMMENT     Vector_NTI_Display_Data_(Do_Not_Edit!)
COMMENT     (SXF 
COMMENT      (CGexDoc "pProUA-TEF1" 0 6088 
COMMENT       (CDBMol 0 0 1 1 1 0 0 0 0 "" "" 0 0 0 0 (CObList) (CObList) (CObList) 
COMMENT        (CObList) -1 "") 
COMMENT       (CDocSetData 1 0 0 0 0 0 "MAIN" 1 1 1 1 0 0 1 1 0 1 10 10 4294967295 50 0 
COMMENT        1 0 (CHomObj 0 0 0 3 75) (CWordArray) (CWordArray) 
COMMENT        (CStringList "BsaI" "BsmBI" "BbsI" "AarI" "SmiI" "NotI" "MssI" "PacI" 
COMMENT         "I-SceI" "SdaI" "MauBI" "MreI" "SapI" "SfaAI" "SfiI" "SgrDI" "SgsI") 
COMMENT        (CStringList "atg") (CStringList "taa" "tga" "tag") (CObList) 1 
COMMENT        "{(0,1),2}" 0 0 "" 0 4294967295 0 0 0 0 0 0 0 "MAIN" 0 0 30 0 
COMMENT        (CProteinMotifSearchObject 70 20 1 1 1 1 0 0 1 0 0 0 0 0)) 
COMMENT       (CMolPar 0 0 0 0 4294967295 1 6088 0 0 0 0 0 0 0 0) (CStringList) 
COMMENT       (CStringList) (CObList) (COAPar 25 250 50 0 6 4 3 7) 
COMMENT       (COAPar 25 250 50 0 6 4 3 7) (COAPar 25 250 50 0 6 4 3 7) (CObList) 
COMMENT       (CObList 
COMMENT        #0=(CFSignal (CObList) "Lox66" 19 0 1 4422 4455 0 (CStringList) 
COMMENT            (CStringList) 1 1 1 1 "complement(4422..4455)") 
COMMENT        #1=(CFSignal (CObList) "Lox71" 34 0 0 5837 5870 0 (CStringList) 
COMMENT            (CStringList) 1 1 1 1 "5837..5870") 
COMMENT        #2=(CFSignal (CObList) "URA3" 21 0 1 4744 5601 0 (CStringList) 
COMMENT            (CStringList) 1 1 1 1 "complement(4744..5601)") 
COMMENT        #3=(CFSignal (CObList) "IntC2 Up500 MssI" 34 0 0 3713 4212 0 
COMMENT            (CStringList) (CStringList) 1 1 1 1 "3713..4212") 
COMMENT        #4=(CFSignal (CObList) "IntC2 Dn500 MssI" 34 0 0 1332 1830 0 
COMMENT            (CStringList) (CStringList) 1 1 1 1 "1332..1830") 
COMMENT        #5=(CFSignal (CObList) "ACGG" 21 0 0 16 19 0 (CStringList) (CStringList) 
COMMENT            1 1 1 1 "16..19") 
COMMENT        #6=(CFSignal (CObList) "T-LIP2" 21 0 0 1155 1271 0 (CStringList) 
COMMENT            (CStringList) 1 1 1 1 "1155..1271") 
COMMENT        #7=(CFSignal (CObList) "TEF1 Prom" 30 0 0 20 420 0 (CStringList) 
COMMENT            (CStringList) 1 1 1 1 "20..420") 
COMMENT        #8=(CFSignal (CObList) "AATG" 21 0 0 421 424 0 (CStringList) 
COMMENT            (CStringList) 1 1 1 1 "421..424") 
COMMENT        #9=(CFSignal (CObList) "hrGFP" 4 0 0 422 1150 0 (CStringList) 
COMMENT            (CStringList) 1 1 1 1 "422..1150") 
COMMENT        #10=(CFSignal (CObList) "ColE1" 33 0 1 2933 3696 0 (CStringList) 
COMMENT             (CStringList "/ApEinfo_fwdcolor=#7F7F7F" 
COMMENT              "/ApEinfo_revcolor=#7F7F7F" 
COMMENT              "/ApEinfo_graphicformat=arrow_data {{0 1 2 0 0 -1} {} 0}" 
COMMENT              "width 5 offset 0") 1 1 1 1 "complement(2933..3696)") 
COMMENT        #11=(CFSignal (CObList) "AmpR" 4 0 1 1944 2801 0 (CStringList) 
COMMENT             (CStringList "/ApEinfo_fwdcolor=#9F4240" 
COMMENT              "/ApEinfo_revcolor=#9F4240" 
COMMENT              "/ApEinfo_graphicformat=arrow_data {{0 1 2 0 0 -1} {} 0}" 
COMMENT              "width 5 offset 0") 1 1 1 1 "complement(1944..2801)") 
COMMENT        #12=(CFSignal (CObList) "AmpR Promoter" 30 0 1 2802 2932 0 (CStringList) 
COMMENT             (CStringList "/ApEinfo_fwdcolor=#FF6666" 
COMMENT              "/ApEinfo_revcolor=#FF6666" 
COMMENT              "/ApEinfo_graphicformat=arrow_data {{0 1 2 0 0 -1} {} 0}" 
COMMENT              "width 5 offset 0") 1 1 1 1 "complement(2802..2932)") 
COMMENT        #13=(CFSignal (CObList) "AmpR Terminator" 43 0 1 1847 1943 0 
COMMENT             (CStringList) 
COMMENT             (CStringList "/ApEinfo_fwdcolor=#FF6666" 
COMMENT              "/ApEinfo_revcolor=#FF6666" 
COMMENT              "/ApEinfo_graphicformat=arrow_data {{0 1 2 0 0 -1} {} 0}" 
COMMENT              "width 5 offset 0") 1 1 1 1 "complement(1847..1943)")) (CObList) 
COMMENT       (CObList) (CObList) (CObList) (CObList) (CObList) 
COMMENT       (CTextView 0 
COMMENT        #14=(CGroupPar (CParagraph 0 (0 0) 1 2 0 0 180) 
COMMENT             (CObjectList 
COMMENT              #15=(CRefLinePar 
COMMENT                   (CLinePar (CParagraph 0 (0 0) 0 2 0 0 233) "pProUA-TEF1" 2) 5 
COMMENT                   "" 0 4) 
COMMENT              #16=(CFolderPar 
COMMENT                   (CGroupPar (CParagraph 1 (0 0) 1 1 0 0 178) 
COMMENT                    (CObjectList 
COMMENT                     #17=(CLinePar (CParagraph 0 (0 0) 1 2 1 0 180) 
COMMENT                          "DNA 'pProUA-TEF1'" 1) 
COMMENT                     #18=(CLinePar (CParagraph 0 (0 0) 1 2 1 0 180) "." 1) 
COMMENT                     #19=(CLinePar (CParagraph 0 (0 0) 1 2 1 0 180) 
COMMENT                          "Local object" 1) 
COMMENT                     #20=(CLinePar (CParagraph 0 (0 0) 1 2 1 0 180) 
COMMENT                          "Created: 10/17/21 04:48" 1) 
COMMENT                     #21=(CLinePar (CParagraph 0 (0 0) 1 2 1 0 180) 
COMMENT                          "Last Modified: 10/17/21 04:48" 1) 
COMMENT                     #22=(CLinePar (CParagraph 0 (0 0) 1 2 1 0 180) 
COMMENT                          "length: 6088 bp" 1) 
COMMENT                     #23=(CLinePar (CParagraph 0 (0 0) 1 2 1 0 180) 
COMMENT                          "storage type: Basic" 1) 
COMMENT                     #24=(CLinePar (CParagraph 0 (0 0) 1 2 1 0 180) 
COMMENT                          "form: Circular" 1))) "General Description") 
COMMENT              #25=(CFolderPar 
COMMENT                   (CGroupPar (CParagraph 2 (0 0) 1 1 0 0 178) 
COMMENT                    (CObjectList 
COMMENT                     #26=(CLinePar (CParagraph 0 (0 0) 1 2 1 0 180) 
COMMENT                          "Original Source Database: GenBank" 1) 
COMMENT                     #27=(CLinePar (CParagraph 0 (0 0) 1 2 1 0 180) 
COMMENT                          "Modification Date in the Original DB: 26-NOV-2019" 1) 
COMMENT                     #28=(CLinePar (CParagraph 0 (0 0) 1 2 1 0 180) 
COMMENT                          "Original Accession Number(s): <a href=\"ncbilink:dnarna/<unknown\"><unknown</a>; <a href=\"ncbilink:dnarna/id>\">id></a>" 
COMMENT                          1) 
COMMENT                     #29=(CLinePar (CParagraph 0 (0 0) 1 2 1 0 180) 
COMMENT                          "Version in the Original DB: <unknown id>" 1) 
COMMENT                     #30=(CLinePar (CParagraph 0 (0 0) 1 2 1 0 180) 
COMMENT                          "Sequence Source: ." 1) 
COMMENT                     #31=(CLinePar (CParagraph 0 (0 0) 1 2 1 0 180) 
COMMENT                          "Organizm(s): <a href=\"ncbilink:taxonomy/.+.\">. .(. .)</a>" 
COMMENT                          1))) "Standard Fields") 
COMMENT              #32=(CRefLinePar 
COMMENT                   (CLinePar (CParagraph 0 (0 0) 0 2 0 0 233) "Comments" 2) 1 "" 
COMMENT                   0 0) 
COMMENT              #33=(CFolderPar 
COMMENT                   (CGroupPar (CParagraph 8 (0 0) 1 2 0 0 178) (CObjectList)) 
COMMENT                   "Annotations") 
COMMENT              #34=(CFolderPar 
COMMENT                   (CGroupPar (CParagraph 12 (6 0) 1 1 0 0 178) 
COMMENT                    (CObjectList 
COMMENT                     #35=(CFolderPar 
COMMENT                          (CGroupPar (CParagraph 4 (7 4 0) 1 1 1 0 178) 
COMMENT                           (CObjectList 
COMMENT                            #36=(CFolderPar 
COMMENT                                 (CGroupPar 
COMMENT                                  (CParagraph 422 (3 #9# 0) 1 2 2 0 327) 
COMMENT                                  (CObjectList 
COMMENT                                   #37=(CLinePar 
COMMENT                                        (CParagraph 0 (0 0) 1 2 3 0 180) 
COMMENT                                        "Start: 422   End: 1150" 1) 
COMMENT                                   #38=(CLinePar 
COMMENT                                        (CParagraph 0 (0 0) 1 2 3 0 180) 
COMMENT                                        "Original Location Description:" 1) 
COMMENT                                   #39=(CLinePar 
COMMENT                                        (CParagraph 0 (0 0) 1 2 3 0 180) 
COMMENT                                        "   422..1150" 1))) "hrGFP") 
COMMENT                            #40=(CFolderPar 
COMMENT                                 (CGroupPar 
COMMENT                                  (CParagraph 1944 (3 #11# 0) 1 2 2 0 327) 
COMMENT                                  (CObjectList 
COMMENT                                   #41=(CLinePar 
COMMENT                                        (CParagraph 0 (0 0) 1 2 3 0 180) 
COMMENT                                        "Start: 1944  End: 2801 (Complementary)" 
COMMENT                                        1) 
COMMENT                                   #42=(CLinePar 
COMMENT                                        (CParagraph 0 (0 0) 1 2 3 0 180) 
COMMENT                                        "Original Location Description:" 1) 
COMMENT                                   #43=(CLinePar 
COMMENT                                        (CParagraph 0 (0 0) 1 2 3 0 180) 
COMMENT                                        "   complement(1944..2801)" 1) 
COMMENT                                   #44=(CLinePar 
COMMENT                                        (CParagraph 0 (0 0) 1 2 3 0 180) 
COMMENT                                        "Qualifiers:" 1) 
COMMENT                                   #45=(CLinePar 
COMMENT                                        (CParagraph 0 (0 0) 1 2 3 0 180) 
COMMENT                                        "   /ApEinfo_fwdcolor=#9F4240" 1) 
COMMENT                                   #46=(CLinePar 
COMMENT                                        (CParagraph 0 (0 0) 1 2 3 0 180) 
COMMENT                                        "   /ApEinfo_revcolor=#9F4240" 1) 
COMMENT                                   #47=(CLinePar 
COMMENT                                        (CParagraph 0 (0 0) 1 2 3 0 180) 
COMMENT                                        "   /ApEinfo_graphicformat=arrow_data {{0 1 2 0 0 -1} {} 0}" 
COMMENT                                        1) 
COMMENT                                   #48=(CLinePar 
COMMENT                                        (CParagraph 0 (0 0) 1 2 3 0 180) 
COMMENT                                        "   width 5 offset 0" 1))) "AmpR"))) 
COMMENT                          "CDS (2 total)") 
COMMENT                     #49=(CFolderPar 
COMMENT                          (CGroupPar (CParagraph 19 (7 19 0) 1 1 1 0 178) 
COMMENT                           (CObjectList 
COMMENT                            #50=(CFolderPar 
COMMENT                                 (CGroupPar 
COMMENT                                  (CParagraph 4422 (3 #0# 0) 1 2 2 0 194) 
COMMENT                                  (CObjectList 
COMMENT                                   #51=(CLinePar 
COMMENT                                        (CParagraph 0 (0 0) 1 2 3 0 180) 
COMMENT                                        "Start: 4422  End: 4455 (Complementary)" 
COMMENT                                        1) 
COMMENT                                   #52=(CLinePar 
COMMENT                                        (CParagraph 0 (0 0) 1 2 3 0 180) 
COMMENT                                        "Original Location Description:" 1) 
COMMENT                                   #53=(CLinePar 
COMMENT                                        (CParagraph 0 (0 0) 1 2 3 0 180) 
COMMENT                                        "   complement(4422..4455)" 1))) "Lox66"))) 
COMMENT                          "LTR (1 total)") 
COMMENT                     #54=(CFolderPar 
COMMENT                          (CGroupPar (CParagraph 21 (7 21 0) 1 1 1 0 178) 
COMMENT                           (CObjectList 
COMMENT                            #55=(CFolderPar 
COMMENT                                 (CGroupPar 
COMMENT                                  (CParagraph 16 (3 #5# 0) 1 2 2 0 194) 
COMMENT                                  (CObjectList 
COMMENT                                   #56=(CLinePar 
COMMENT                                        (CParagraph 0 (0 0) 1 2 3 0 180) 
COMMENT                                        "Start: 16    End: 19  " 1) 
COMMENT                                   #57=(CLinePar 
COMMENT                                        (CParagraph 0 (0 0) 1 2 3 0 180) 
COMMENT                                        "Original Location Description:" 1) 
COMMENT                                   #58=(CLinePar 
COMMENT                                        (CParagraph 0 (0 0) 1 2 3 0 180) 
COMMENT                                        "   16..19" 1))) "ACGG") 
COMMENT                            #59=(CFolderPar 
COMMENT                                 (CGroupPar 
COMMENT                                  (CParagraph 421 (3 #8# 0) 1 2 2 0 194) 
COMMENT                                  (CObjectList 
COMMENT                                   #60=(CLinePar 
COMMENT                                        (CParagraph 0 (0 0) 1 2 3 0 180) 
COMMENT                                        "Start: 421   End: 424 " 1) 
COMMENT                                   #61=(CLinePar 
COMMENT                                        (CParagraph 0 (0 0) 1 2 3 0 180) 
COMMENT                                        "Original Location Description:" 1) 
COMMENT                                   #62=(CLinePar 
COMMENT                                        (CParagraph 0 (0 0) 1 2 3 0 180) 
COMMENT                                        "   421..424" 1))) "AATG") 
COMMENT                            #63=(CFolderPar 
COMMENT                                 (CGroupPar 
COMMENT                                  (CParagraph 1155 (3 #6# 0) 1 2 2 0 194) 
COMMENT                                  (CObjectList 
COMMENT                                   #64=(CLinePar 
COMMENT                                        (CParagraph 0 (0 0) 1 2 3 0 180) 
COMMENT                                        "Start: 1155  End: 1271" 1) 
COMMENT                                   #65=(CLinePar 
COMMENT                                        (CParagraph 0 (0 0) 1 2 3 0 180) 
COMMENT                                        "Original Location Description:" 1) 
COMMENT                                   #66=(CLinePar 
COMMENT                                        (CParagraph 0 (0 0) 1 2 3 0 180) 
COMMENT                                        "   1155..1271" 1))) "T-LIP2") 
COMMENT                            #67=(CFolderPar 
COMMENT                                 (CGroupPar 
COMMENT                                  (CParagraph 4744 (3 #2# 0) 1 2 2 0 194) 
COMMENT                                  (CObjectList 
COMMENT                                   #68=(CLinePar 
COMMENT                                        (CParagraph 0 (0 0) 1 2 3 0 180) 
COMMENT                                        "Start: 4744  End: 5601 (Complementary)" 
COMMENT                                        1) 
COMMENT                                   #69=(CLinePar 
COMMENT                                        (CParagraph 0 (0 0) 1 2 3 0 180) 
COMMENT                                        "Original Location Description:" 1) 
COMMENT                                   #70=(CLinePar 
COMMENT                                        (CParagraph 0 (0 0) 1 2 3 0 180) 
COMMENT                                        "   complement(4744..5601)" 1))) "URA3"))) 
COMMENT                          "Misc. Feature (4 total)") 
COMMENT                     #71=(CFolderPar 
COMMENT                          (CGroupPar (CParagraph 30 (7 30 0) 1 1 1 0 178) 
COMMENT                           (CObjectList 
COMMENT                            #72=(CFolderPar 
COMMENT                                 (CGroupPar 
COMMENT                                  (CParagraph 20 (3 #7# 0) 1 2 2 0 194) 
COMMENT                                  (CObjectList 
COMMENT                                   #73=(CLinePar 
COMMENT                                        (CParagraph 0 (0 0) 1 2 3 0 180) 
COMMENT                                        "Start: 20    End: 420 " 1) 
COMMENT                                   #74=(CLinePar 
COMMENT                                        (CParagraph 0 (0 0) 1 2 3 0 180) 
COMMENT                                        "Original Location Description:" 1) 
COMMENT                                   #75=(CLinePar 
COMMENT                                        (CParagraph 0 (0 0) 1 2 3 0 180) 
COMMENT                                        "   20..420" 1))) "TEF1 Prom") 
COMMENT                            #76=(CFolderPar 
COMMENT                                 (CGroupPar 
COMMENT                                  (CParagraph 2802 (3 #12# 0) 1 2 2 0 194) 
COMMENT                                  (CObjectList 
COMMENT                                   #77=(CLinePar 
COMMENT                                        (CParagraph 0 (0 0) 1 2 3 0 180) 
COMMENT                                        "Start: 2802  End: 2932 (Complementary)" 
COMMENT                                        1) 
COMMENT                                   #78=(CLinePar 
COMMENT                                        (CParagraph 0 (0 0) 1 2 3 0 180) 
COMMENT                                        "Original Location Description:" 1) 
COMMENT                                   #79=(CLinePar 
COMMENT                                        (CParagraph 0 (0 0) 1 2 3 0 180) 
COMMENT                                        "   complement(2802..2932)" 1) 
COMMENT                                   #80=(CLinePar 
COMMENT                                        (CParagraph 0 (0 0) 1 2 3 0 180) 
COMMENT                                        "Qualifiers:" 1) 
COMMENT                                   #81=(CLinePar 
COMMENT                                        (CParagraph 0 (0 0) 1 2 3 0 180) 
COMMENT                                        "   /ApEinfo_fwdcolor=#FF6666" 1) 
COMMENT                                   #82=(CLinePar 
COMMENT                                        (CParagraph 0 (0 0) 1 2 3 0 180) 
COMMENT                                        "   /ApEinfo_revcolor=#FF6666" 1) 
COMMENT                                   #83=(CLinePar 
COMMENT                                        (CParagraph 0 (0 0) 1 2 3 0 180) 
COMMENT                                        "   /ApEinfo_graphicformat=arrow_data {{0 1 2 0 0 -1} {} 0}" 
COMMENT                                        1) 
COMMENT                                   #84=(CLinePar 
COMMENT                                        (CParagraph 0 (0 0) 1 2 3 0 180) 
COMMENT                                        "   width 5 offset 0" 1))) 
COMMENT                                 "AmpR Promoter"))) 
COMMENT                          "Promoter Prokaryotic (2 total)") 
COMMENT                     #85=(CFolderPar 
COMMENT                          (CGroupPar (CParagraph 33 (7 33 0) 1 1 1 0 178) 
COMMENT                           (CObjectList 
COMMENT                            #86=(CFolderPar 
COMMENT                                 (CGroupPar 
COMMENT                                  (CParagraph 2933 (3 #10# 0) 1 2 2 0 194) 
COMMENT                                  (CObjectList 
COMMENT                                   #87=(CLinePar 
COMMENT                                        (CParagraph 0 (0 0) 1 2 3 0 180) 
COMMENT                                        "Start: 2933  End: 3696 (Complementary)" 
COMMENT                                        1) 
COMMENT                                   #88=(CLinePar 
COMMENT                                        (CParagraph 0 (0 0) 1 2 3 0 180) 
COMMENT                                        "Original Location Description:" 1) 
COMMENT                                   #89=(CLinePar 
COMMENT                                        (CParagraph 0 (0 0) 1 2 3 0 180) 
COMMENT                                        "   complement(2933..3696)" 1) 
COMMENT                                   #90=(CLinePar 
COMMENT                                        (CParagraph 0 (0 0) 1 2 3 0 180) 
COMMENT                                        "Qualifiers:" 1) 
COMMENT                                   #91=(CLinePar 
COMMENT                                        (CParagraph 0 (0 0) 1 2 3 0 180) 
COMMENT                                        "   /ApEinfo_fwdcolor=#7F7F7F" 1) 
COMMENT                                   #92=(CLinePar 
COMMENT                                        (CParagraph 0 (0 0) 1 2 3 0 180) 
COMMENT                                        "   /ApEinfo_revcolor=#7F7F7F" 1) 
COMMENT                                   #93=(CLinePar 
COMMENT                                        (CParagraph 0 (0 0) 1 2 3 0 180) 
COMMENT                                        "   /ApEinfo_graphicformat=arrow_data {{0 1 2 0 0 -1} {} 0}" 
COMMENT                                        1) 
COMMENT                                   #94=(CLinePar 
COMMENT                                        (CParagraph 0 (0 0) 1 2 3 0 180) 
COMMENT                                        "   width 5 offset 0" 1))) "ColE1"))) 
COMMENT                          "Replication Origin (1 total)") 
COMMENT                     #95=(CFolderPar 
COMMENT                          (CGroupPar (CParagraph 34 (7 34 0) 1 1 1 0 178) 
COMMENT                           (CObjectList 
COMMENT                            #96=(CFolderPar 
COMMENT                                 (CGroupPar 
COMMENT                                  (CParagraph 1332 (3 #4# 0) 1 2 2 0 194) 
COMMENT                                  (CObjectList 
COMMENT                                   #97=(CLinePar 
COMMENT                                        (CParagraph 0 (0 0) 1 2 3 0 180) 
COMMENT                                        "Start: 1332  End: 1830" 1) 
COMMENT                                   #98=(CLinePar 
COMMENT                                        (CParagraph 0 (0 0) 1 2 3 0 180) 
COMMENT                                        "Original Location Description:" 1) 
COMMENT                                   #99=(CLinePar 
COMMENT                                        (CParagraph 0 (0 0) 1 2 3 0 180) 
COMMENT                                        "   1332..1830" 1))) "IntC2 Dn500 MssI") 
COMMENT                            #100=(CFolderPar 
COMMENT                                  (CGroupPar 
COMMENT                                   (CParagraph 3713 (3 #3# 0) 1 2 2 0 194) 
COMMENT                                   (CObjectList 
COMMENT                                    #101=(CLinePar 
COMMENT                                          (CParagraph 0 (0 0) 1 2 3 0 180) 
COMMENT                                          "Start: 3713  End: 4212" 1) 
COMMENT                                    #102=(CLinePar 
COMMENT                                          (CParagraph 0 (0 0) 1 2 3 0 180) 
COMMENT                                          "Original Location Description:" 1) 
COMMENT                                    #103=(CLinePar 
COMMENT                                          (CParagraph 0 (0 0) 1 2 3 0 180) 
COMMENT                                          "   3713..4212" 1))) 
COMMENT                                  "IntC2 Up500 MssI") 
COMMENT                            #104=(CFolderPar 
COMMENT                                  (CGroupPar 
COMMENT                                   (CParagraph 5837 (3 #1# 0) 1 2 2 0 194) 
COMMENT                                   (CObjectList 
COMMENT                                    #105=(CLinePar 
COMMENT                                          (CParagraph 0 (0 0) 1 2 3 0 180) 
COMMENT                                          "Start: 5837  End: 5870" 1) 
COMMENT                                    #106=(CLinePar 
COMMENT                                          (CParagraph 0 (0 0) 1 2 3 0 180) 
COMMENT                                          "Original Location Description:" 1) 
COMMENT                                    #107=(CLinePar 
COMMENT                                          (CParagraph 0 (0 0) 1 2 3 0 180) 
COMMENT                                          "   5837..5870" 1))) "Lox71"))) 
COMMENT                          "Repeat Region (3 total)") 
COMMENT                     #108=(CFolderPar 
COMMENT                           (CGroupPar (CParagraph 43 (7 43 0) 1 1 1 0 178) 
COMMENT                            (CObjectList 
COMMENT                             #109=(CFolderPar 
COMMENT                                   (CGroupPar 
COMMENT                                    (CParagraph 1847 (3 #13# 0) 1 2 2 0 194) 
COMMENT                                    (CObjectList 
COMMENT                                     #110=(CLinePar 
COMMENT                                           (CParagraph 0 (0 0) 1 2 3 0 180) 
COMMENT                                           "Start: 1847  End: 1943 (Complementary)" 
COMMENT                                           1) 
COMMENT                                     #111=(CLinePar 
COMMENT                                           (CParagraph 0 (0 0) 1 2 3 0 180) 
COMMENT                                           "Original Location Description:" 1) 
COMMENT                                     #112=(CLinePar 
COMMENT                                           (CParagraph 0 (0 0) 1 2 3 0 180) 
COMMENT                                           "   complement(1847..1943)" 1) 
COMMENT                                     #113=(CLinePar 
COMMENT                                           (CParagraph 0 (0 0) 1 2 3 0 180) 
COMMENT                                           "Qualifiers:" 1) 
COMMENT                                     #114=(CLinePar 
COMMENT                                           (CParagraph 0 (0 0) 1 2 3 0 180) 
COMMENT                                           "   /ApEinfo_fwdcolor=#FF6666" 1) 
COMMENT                                     #115=(CLinePar 
COMMENT                                           (CParagraph 0 (0 0) 1 2 3 0 180) 
COMMENT                                           "   /ApEinfo_revcolor=#FF6666" 1) 
COMMENT                                     #116=(CLinePar 
COMMENT                                           (CParagraph 0 (0 0) 1 2 3 0 180) 
COMMENT                                           "   /ApEinfo_graphicformat=arrow_data {{0 1 2 0 0 -1} {} 0}" 
COMMENT                                           1) 
COMMENT                                     #117=(CLinePar 
COMMENT                                           (CParagraph 0 (0 0) 1 2 3 0 180) 
COMMENT                                           "   width 5 offset 0" 1))) 
COMMENT                                   "AmpR Terminator"))) "Terminator (1 total)"))) 
COMMENT                   "Feature Map") 
COMMENT              #118=(CFolderPar 
COMMENT                    (CGroupPar (CParagraph 20 (0 0) 1 1 0 0 178) 
COMMENT                     (CObjectList 
COMMENT                      #119=(CRefLinePar 
COMMENT                            (CLinePar (CParagraph 0 (0 0) 0 2 1 0 235) 
COMMENT                             " 2339: pCUA1.1-TEF-hrGFP: ScaI(5040) - ScaI(1291)" 
COMMENT                             1) 4 "" 5040 1290) 
COMMENT                      #120=(CRefLinePar 
COMMENT                            (CLinePar (CParagraph 0 (0 0) 0 2 1 0 235) 
COMMENT                             " 1893: pCUA1.1-TEF-hrGFP: ScaI(2495) - ScaI(4388)" 
COMMENT                             1) 4 "" 2495 4387) 
COMMENT                      #121=(CRefLinePar 
COMMENT                            (CLinePar (CParagraph 0 (0 0) 0 2 1 0 235) 
COMMENT                             " 1204: pCUA1.1-TEF-hrGFP: ScaI(1291) - ScaI(2495)" 
COMMENT                             1) 4 "" 1291 2494) 
COMMENT                      #122=(CRefLinePar 
COMMENT                            (CLinePar (CParagraph 0 (0 0) 0 2 1 0 235) 
COMMENT                             " 652: pCUA1.1-TEF-hrGFP: ScaI(4388) - ScaI(5040)" 
COMMENT                             1) 4 "" 4388 5039))) "Restriction Fragments")))) 
COMMENT       (CGraphView 
COMMENT        (CWStyleSheet 
COMMENT         (CObjectList 
COMMENT          #123=(CWidgetStyle "RSite Label" 1 (LOGPEN 0 0 13408563) 1 0 1 
COMMENT                (LOGFONT 0 0 0 0 400 0 0 0 0 3 2 1 18 "Georgia") 0.555556 0 1 5 
COMMENT                "@N (@S)" 0) 
COMMENT          #124=(CWidgetStyle "Signal Label" 1 (LOGPEN 0 0 0) 1 0 1 
COMMENT                (LOGFONT 0 0 0 0 700 0 0 0 0 3 2 1 34 "Arial") 0.666667 0 1 1 
COMMENT                "@N" 0) 
COMMENT          #125=(CWidgetStyle "Molecule Label 2" 0 0 1 
COMMENT                (LOGFONT 0 0 0 0 400 0 0 0 0 3 2 1 18 "Georgia") 0.555556 0 1 16 
COMMENT                "@L bp" 0) 
COMMENT          #126=(CWidgetStyle "Molecule Label 1" 0 0 1 
COMMENT                (LOGFONT 0 0 0 0 400 0 0 0 0 3 2 1 34 "Verdana") 0.833333 0 1 1 
COMMENT                "@N" 0) 
COMMENT          #127=(CWidgetStyle "Shape 3" 1 (LOGPEN 0 0 3355545) 1 1 
COMMENT                (LOGBRUSH 0 6724095 0) 0 0 1 (LOGSHAPE 9 1 0.8 1.8 0)) 
COMMENT          #128=(CWidgetStyle "Shape 1" 1 (LOGPEN 0 0 6723840) 1 1 
COMMENT                (LOGBRUSH 0 10079334 0) 0 0 1 (LOGSHAPE 9 1 0.8 1.8 0)) 
COMMENT          #129=(CWidgetStyle "Axis" 1 (LOGPEN 0 0 10079436) 2 1 
COMMENT                (LOGBRUSH 0 13434879 0) 0 0 1 (LOGSHAPE 10 1 0 0 0)) 
COMMENT          #130=(CWidgetStyle "Line 2" 1 (LOGPEN 0 0 6723840) 8 0 0 0 1 
COMMENT                (LOGSHAPE 1 1.9 0 0 0)) 
COMMENT          #131=(CWidgetStyle "RSite" 1 (LOGPEN 0 0 10053171) 8 0 0 0 1 
COMMENT                (LOGSHAPE 1 1.9 0 0 0)) 
COMMENT          #132=(CWidgetStyle "Short Signal" 1 (LOGPEN 0 0 13395507) 10 0 0 0 1 
COMMENT                (LOGSHAPE 1 1.9 0 0 0)) 
COMMENT          #133=(CWidgetStyle "Uniq RSite Label" 1 (LOGPEN 0 0 153) 1 0 1 
COMMENT                (LOGFONT 0 0 0 0 400 0 0 0 0 3 2 1 18 "Georgia") 0.555556 128 1 
COMMENT                5 "@N (@S)" 0) 
COMMENT          #134=(CWidgetStyle "Vanilla" 1 (LOGPEN 0 0 0) 1 1 
COMMENT                (LOGBRUSH 0 16777215 0) 1 
COMMENT                (LOGFONT 0 0 0 0 400 0 0 0 0 7 48 2 18 "Times New Roman") 0.8 0 
COMMENT                1 2 "?" 0) 
COMMENT          #135=(CWidgetStyle "Mark 1" 0 0 1 
COMMENT                (LOGFONT 0 0 0 0 400 0 0 0 2 7 48 2 2 "Windings") 0.7 0 1 2 "?" 
COMMENT                0) 
COMMENT          #136=(CWidgetStyle "Motif Label" 1 (LOGPEN 0 0 16744512) 1 0 1 
COMMENT                (LOGFONT 0 0 0 0 400 0 0 0 0 3 2 1 34 "Arial") 0.611111 8388608 
COMMENT                1 65535 "@N (@H)" 0) 
COMMENT          #137=(CWidgetStyle "Fragment Label 2" 1 (LOGPEN 0 0 0) 1 0 1 
COMMENT                (LOGFONT 0 0 0 0 400 0 0 0 0 3 2 1 49 "Courier New") 1.05 0 1 48 
COMMENT                "@F bp (molecule @L bp)" 0) 
COMMENT          #138=(CWidgetStyle "Fragment Label 1" 1 (LOGPEN 0 0 0) 1 0 1 
COMMENT                (LOGFONT 0 0 0 0 400 0 0 0 0 3 2 1 34 "Arial") 0.91 0 1 1 
COMMENT                "Fragment of @N" 0) 
COMMENT          #139=(CWidgetStyle "Shape 4" 1 (LOGPEN 0 0 0) 1 1 
COMMENT                (LOGBRUSH 2 8388608 5) 0 0 0) 
COMMENT          #140=(CWidgetStyle "Shape 2" 1 (LOGPEN 0 0 0) 1 1 (LOGBRUSH 0 128 0) 0 
COMMENT                0 0) 
COMMENT          #141=(CWidgetStyle "Shape 0" 1 (LOGPEN 0 0 0) 1 1 (LOGBRUSH 0 0 0) 0 0 
COMMENT                0) 
COMMENT          #142=(CWidgetStyle "ORF" 1 (LOGPEN 0 0 16384) 8 0 0 0 1 
COMMENT                (LOGSHAPE 7 0.2 3.41182 2.86186 0.609808)) 
COMMENT          #143=(CWidgetStyle "Line 4" 1 (LOGPEN 0 0 32768) 8 0 0 0 0) 
COMMENT          #144=(CWidgetStyle "Line 3" 1 (LOGPEN 0 0 16711680) 8 0 0 0 0) 
COMMENT          #145=(CWidgetStyle "Line 1" 1 (LOGPEN 0 0 16711680) 1 0 0 0 0) 
COMMENT          #146=(CWidgetStyle "Short Promoter" 1 (LOGPEN 0 0 128) 6 0 0 0 0) 
COMMENT          #147=(CWidgetStyle "Motif" 1 (LOGPEN 0 0 0) 1 0 0 0 0) 
COMMENT          #148=(CWidgetStyle "Line 0" 1 (LOGPEN 0 0 0) 8 0 0 0 0) 
COMMENT          #149=(CWidgetStyle "Void" 0 0 0 0 0) 
COMMENT          #150=(CWidgetStyle "General Label" 1 (LOGPEN 0 0 0) 1 0 1 
COMMENT                (LOGFONT 0 0 0 0 400 0 0 0 0 3 2 1 18 "Times New Roman") 0.91 0 
COMMENT                1 3 "@T @N " 0) 
COMMENT          #151=(CWidgetStyle "Position" 1 (LOGPEN 0 0 0) 1 0 0 0 0) 
COMMENT          #152=(CWidgetStyle "Annotation" 0 0 1 
COMMENT                (LOGFONT 0 0 0 0 400 0 0 0 0 3 2 1 18 "Times New Roman") 0.91 0 
COMMENT                0 0) 
COMMENT          #153=(CWidgetStyle "Position Label" 1 (LOGPEN 0 0 8388608) 1 0 1 
COMMENT                (LOGFONT 0 0 0 0 400 0 1 0 0 3 2 1 34 "Arial") 0.63 8388608 1 1 
COMMENT                "@N" 0) 
COMMENT          #154=(CWidgetStyle "Range" 1 (LOGPEN 0 0 0) 1 1 
COMMENT                (LOGBRUSH 0 16777215 0) 0 0 0) 
COMMENT          #155=(CWidgetStyle "Range Label" 1 (LOGPEN 0 0 8388608) 1 0 1 
COMMENT                (LOGFONT 0 0 0 0 400 0 1 0 0 3 2 1 34 "Arial") 0.63 8388608 1 1 
COMMENT                "@N" 0) 
COMMENT          #156=(CWidgetStyle "ORF Label" 1 (LOGPEN 0 0 49216) 1 0 1 
COMMENT                (LOGFONT 0 0 0 0 400 0 0 0 0 3 2 1 18 "Times New Roman") 
COMMENT                0.611111 0 1 65535 "@N" 0) 
COMMENT          #157=(CWidgetStyle "CDS Label" 1 (LOGPEN 0 0 4227264) 1 0 1 
COMMENT                (LOGFONT 0 0 0 0 400 0 0 0 0 3 2 1 34 "Arial") 0.555556 255 1 1 
COMMENT                "@N" 0) 
COMMENT          #158=(CWidgetStyle "Shape 5" 1 (LOGPEN 0 0 0) 3 1 
COMMENT                (LOGBRUSH 0 16777113 0) 1 
COMMENT                (LOGFONT 0 0 0 0 400 0 0 0 0 7 48 2 50 "Arial") 0.9 0 0 1 
COMMENT                (LOGSHAPE 9 1 0.8 1.8 0)) 
COMMENT          #159=(CWidgetStyle "CDS" 1 (LOGPEN 0 0 0) 1 1 (LOGBRUSH 2 39423 3) 0 0 
COMMENT                1 (LOGSHAPE 9 1 0.8 1.8 0)) 
COMMENT          #160=(CWidgetStyle "Label 2" 1 (LOGPEN 0 0 4227264) 1 0 1 
COMMENT                (LOGFONT 0 0 0 0 400 0 0 0 0 3 2 1 34 "Arial") 0.944444 8388608 
COMMENT                1 1 "@N" 0) 
COMMENT          #161=(CWidgetStyle "Label 3" 1 (LOGPEN 0 0 8421376) 1 0 1 
COMMENT                (LOGFONT 0 0 0 0 700 255 0 0 0 3 2 1 34 "Arial") 0.833333 255 1 
COMMENT                5 "@N (@S)" 0) 
COMMENT          #162=(CWidgetStyle "Label 4" 1 (LOGPEN 0 0 8437824) 1 0 1 
COMMENT                (LOGFONT 0 0 0 0 400 0 0 0 0 3 2 1 34 "Arial") 0.722222 0 1 5 
COMMENT                "@N (@S)" 0)) 0.164644 1.74233 0.164644 2.53336 
COMMENT         (70 (CShapeMapEntry 0 "Unique RSite" 1 "Uniq RSite Label") 67 
COMMENT          (CShapeMapEntry 0 "ORF" 0 "ORF Label")) 40.0378 40.0378 39 39 0.1 
COMMENT         -10503) 1 1 0 1 1 
COMMENT        (mapper: 19.2023 -14.5418 40.0378 40.0378 0.01 10 -1 6088 6088 1 0 0) 
COMMENT        #163=(CGroupWidget (CWidget 0 (0 0) 1 2 0 0 Nil -116 100) 
COMMENT              (CObjectList 
COMMENT               #164=(CGroupWidget (CWidget 1 (0 0) 1 2 0 0 Nil -636 100) 
COMMENT                     (CObjectList 
COMMENT                      #165=(CAxis 
COMMENT                            (CWideLine 
COMMENT                             (CWidget 0 (0 0) 1 2 0 0 #129# 101537724 0) 
COMMENT                             (LOGPEN 0 0 10079436) 2 (LOGBRUSH 0 13434879 0) 1 
COMMENT                             6.27522 6.27322 1 0.0214037) 0.103042) 
COMMENT                      #166=(CLabel (CWidget 1001 (0 0) 1 2 0 0 #126# 1058 100) 
COMMENT                            (LOGPEN 1030 -257 4294967061) 968 
COMMENT                            (LOGFONT 58 22 0 0 400 0 0 0 0 3 2 1 34 "Verdana") 
COMMENT                            1.74233 0.833333 0 "pProUA-TEF1" "@N" 1 0 0.871165 0 
COMMENT                            -10 7.04334 1.42365 Nil) 
COMMENT                      #167=(CLabel (CWidget 1002 (0 0) 1 2 0 0 #125# 992 100) 
COMMENT                            (LOGPEN 1019 -360 4294966912) 1067 
COMMENT                            (LOGFONT 38 14 0 0 400 0 0 0 0 3 2 1 18 "Georgia") 
COMMENT                            1.74233 0.555556 0 "6088 bp" "@L bp" 16 0 -0.871165 
COMMENT                            0 -10.8 3.04712 0.949103 Nil)) (CObjectList)) 
COMMENT               #168=(CGroupWidget (CWidget 10 (6 0) 1 2 0 0 Nil -1093 100) 
COMMENT                     (CObjectList 
COMMENT                      #169=(CGroupWidget 
COMMENT                            (CWidget 4 (7 4 0) 1 2 0 0 Nil -326 100) 
COMMENT                            (CObjectList 
COMMENT                             #170=(CWideArrow 
COMMENT                                   (CWideLine 
COMMENT                                    (CWidget 0 (3 #9# 0) 1 2 0 0 #127# 0 100) 
COMMENT                                    (LOGPEN 0 0 3355545) 1 
COMMENT                                    (LOGBRUSH 0 6724095 0) 1 5.0882 5.83938 1 
COMMENT                                    0.082322) 0.8 1.8 0) 
COMMENT                             #171=(CLabel 
COMMENT                                   (CWidget 0 (0 0) 1 2 0 0 #124# 1108 100) 
COMMENT                                   (LOGPEN 0 0 0) 1 
COMMENT                                   (LOGFONT 46 17 0 0 700 0 0 0 0 3 2 1 34 
COMMENT                                    "Arial") 1.74233 0.666667 0 "hrGFP" "@N" 1 
COMMENT                                   11.4775 6.96932 0 -10 2.7474 1.14891 #170#) 
COMMENT                             #172=(CWideArrow 
COMMENT                                   (CWideLine 
COMMENT                                    (CWidget 0 (3 #11# 0) 1 2 0 0 #127# 426 100) 
COMMENT                                    (LOGPEN 0 0 3355545) 1 
COMMENT                                    (LOGBRUSH 0 6724095 0) 1 3.38698 4.27108 1 
COMMENT                                    0.082322) 0.8 1.8 1) 
COMMENT                             #173=(CLabel 
COMMENT                                   (CWidget 0 (0 0) 1 2 0 0 #124# 1085 100) 
COMMENT                                   (LOGPEN 0 0 0) 1 
COMMENT                                   (LOGFONT 46 17 0 0 700 0 0 0 0 3 2 1 34 
COMMENT                                    "Arial") 1.74233 0.666667 0 "AmpR" "@N" 1 
COMMENT                                   10.0433 -8.71165 0 -10 2.6475 1.14891 #172#)) 
COMMENT                            (CObjectList)) 
COMMENT                      #174=(CGroupWidget 
COMMENT                            (CWidget 19 (7 19 0) 1 2 0 0 Nil -643 100) 
COMMENT                            (CObjectList 
COMMENT                             #175=(CScratch 
COMMENT                                   (CWidget 0 (3 #0# 0) 1 2 0 0 #132# 45292856 
COMMENT                                    100) (LOGPEN 0 8 13395507) 10 1 1.71771 1.9 
COMMENT                                   0.082322 1) 
COMMENT                             #176=(CLabel 
COMMENT                                   (CWidget 0 (0 0) 1 2 0 0 #124# 2061 100) 
COMMENT                                   (LOGPEN 0 0 0) 1 
COMMENT                                   (LOGFONT 46 17 0 0 700 0 0 0 0 3 2 1 34 
COMMENT                                    "Arial") 1.74233 0.666667 0 "Lox66" "@N" 1 
COMMENT                                   -13.2063 -1.74233 0 -10 2.6475 1.14891 #175#)) 
COMMENT                            (CObjectList)) 
COMMENT                      #177=(CGroupWidget 
COMMENT                            (CWidget 21 (7 21 0) 1 2 0 0 Nil -186 100) 
COMMENT                            (CObjectList 
COMMENT                             #178=(CWideArrow 
COMMENT                                   (CWideLine 
COMMENT                                    (CWidget 0 (3 #2# 0) 1 2 0 0 #128# 0 100) 
COMMENT                                    (LOGPEN 0 0 6723840) 1 
COMMENT                                    (LOGBRUSH 0 10079334 0) 1 0.501814 1.38591 1 
COMMENT                                    0.082322) 0.8 1.8 1) 
COMMENT                             #179=(CLabel 
COMMENT                                   (CWidget 0 (0 0) 1 2 0 0 #124# 1140 100) 
COMMENT                                   (LOGPEN 0 0 0) 1 
COMMENT                                   (LOGFONT 46 17 0 0 700 0 0 0 0 3 2 1 34 
COMMENT                                    "Arial") 1.74233 0.666667 0 "URA3" "@N" 1 
COMMENT                                   -11.3207 6.96932 0 -10 2.47266 1.14891 #178#) 
COMMENT                             #180=(CScratch 
COMMENT                                   (CWidget 0 (3 #5# 0) 1 2 0 0 #132# 101834768 
COMMENT                                    100) (LOGPEN 0 8 13395507) 10 1 6.25773 1.9 
COMMENT                                   0.082322 1) 
COMMENT                             #181=(CLabel 
COMMENT                                   (CWidget 0 (0 0) 1 2 0 0 #124# 1864 100) 
COMMENT                                   (LOGPEN 0 0 0) 1 
COMMENT                                   (LOGFONT 46 17 0 0 700 0 0 0 0 3 2 1 34 
COMMENT                                    "Arial") 1.74233 0.666667 0 "ACGG" "@N" 1 
COMMENT                                   2.4385 12.1963 0 -10 2.69745 1.14891 #180#) 
COMMENT                             #182=(CWideArrow 
COMMENT                                   (CWideLine 
COMMENT                                    (CWidget 0 (3 #6# 0) 1 2 0 0 #128# 0 100) 
COMMENT                                    (LOGPEN 0 0 6723840) 1 
COMMENT                                    (LOGBRUSH 0 10079334 0) 1 4.96352 5.08408 1 
COMMENT                                    0.082322) 0.8 1.8 0) 
COMMENT                             #183=(CLabel 
COMMENT                                   (CWidget 0 (0 0) 1 2 0 0 #124# 668 100) 
COMMENT                                   (LOGPEN 0 0 0) 1 
COMMENT                                   (LOGFONT 46 17 0 0 700 0 0 0 0 3 2 1 34 
COMMENT                                    "Arial") 1.74233 0.666667 0 "T-LIP2" "@N" 1 
COMMENT                                   12.9488 3.48466 0 -10 2.7474 1.14891 #182#) 
COMMENT                             #184=(CScratch 
COMMENT                                   (CWidget 0 (3 #8# 0) 1 2 0 0 #132# 45295672 
COMMENT                                    100) (LOGPEN 0 8 13395507) 10 1 5.84041 1.9 
COMMENT                                   0.082322 1) 
COMMENT                             #185=(CLabel 
COMMENT                                   (CWidget 0 (0 0) 1 2 0 0 #124# 969 100) 
COMMENT                                   (LOGPEN 0 0 0) 1 
COMMENT                                   (LOGFONT 46 17 0 0 700 0 0 0 0 3 2 1 34 
COMMENT                                    "Arial") 1.74233 0.666667 0 "AATG" "@N" 1 
COMMENT                                   9.99979 8.71165 0 -10 2.57257 1.14891 #184#)) 
COMMENT                            (CObjectList)) 
COMMENT                      #186=(CGroupWidget 
COMMENT                            (CWidget 30 (7 30 0) 1 2 0 0 Nil -256 100) 
COMMENT                            (CObjectList 
COMMENT                             #187=(CWideArrow 
COMMENT                                   (CWideLine 
COMMENT                                    (CWidget 0 (3 #7# 0) 1 2 0 0 #140# 1184 100) 
COMMENT                                    (LOGPEN 0 0 0) 1 (LOGBRUSH 0 128 0) 0.835356 
COMMENT                                    5.84041 6.25361 1 0.082322) 0.8 1.8 0) 
COMMENT                             #188=(CLabel 
COMMENT                                   (CWidget 0 (0 0) 1 2 0 0 #124# 947 100) 
COMMENT                                   (LOGPEN 0 0 0) 1 
COMMENT                                   (LOGFONT 46 17 0 0 700 0 0 0 0 3 2 1 34 
COMMENT                                    "Arial") 1.74233 0.666667 0 "TEF1 Prom" "@N" 
COMMENT                                   1 8.8605 10.454 0 -10 4.67059 1.14891 #187#) 
COMMENT                             #189=(CWideArrow 
COMMENT                                   (CWideLine 
COMMENT                                    (CWidget 0 (3 #12# 0) 1 2 0 0 #140# 0 100) 
COMMENT                                    (LOGPEN 0 0 0) 1 (LOGBRUSH 0 128 0) 1 3.252 
COMMENT                                    3.38698 1 0.082322) 0.8 1.8 1) 
COMMENT                             #190=(CLabel 
COMMENT                                   (CWidget 0 (0 0) 1 2 0 0 #124# 656 100) 
COMMENT                                   (LOGPEN 0 0 0) 1 
COMMENT                                   (LOGFONT 46 17 0 0 700 0 0 0 0 3 2 1 34 
COMMENT                                    "Arial") 1.74233 0.666667 0 "AmpR Promoter" 
COMMENT                                   "@N" 1 6.30016 -12.1963 0 -10 6.6687 1.14891 
COMMENT                                   #189#)) (CObjectList)) 
COMMENT                      #191=(CGroupWidget 
COMMENT                            (CWidget 33 (7 33 0) 1 2 0 0 Nil -395 100) 
COMMENT                            (CObjectList 
COMMENT                             #192=(CWideArrow 
COMMENT                                   (CWideLine 
COMMENT                                    (CWidget 0 (3 #10# 0) 1 2 0 0 #127# 0 100) 
COMMENT                                    (LOGPEN 0 0 3355545) 1 
COMMENT                                    (LOGBRUSH 0 6724095 0) 1 2.46476 3.252 1 
COMMENT                                    0.082322) 0.8 1.8 1) 
COMMENT                             #193=(CLabel 
COMMENT                                   (CWidget 0 (0 0) 1 2 0 0 #124# 1104 100) 
COMMENT                                   (LOGPEN 0 0 0) 1 
COMMENT                                   (LOGFONT 46 17 0 0 700 0 0 0 0 3 2 1 34 
COMMENT                                    "Arial") 1.74233 0.666667 0 "ColE1" "@N" 1 
COMMENT                                   -5.41921 -12.1963 0 -10 2.57257 1.14891 #192#)) 
COMMENT                            (CObjectList)) 
COMMENT                      #194=(CGroupWidget 
COMMENT                            (CWidget 34 (7 34 0) 1 2 0 0 Nil -394 100) 
COMMENT                            (CObjectList 
COMMENT                             #195=(CScratch 
COMMENT                                   (CWidget 0 (3 #1# 0) 1 2 0 0 #132# 56051920 
COMMENT                                    100) (LOGPEN 0 8 13395507) 10 1 0.259665 1.9 
COMMENT                                   0.082322 1) 
COMMENT                             #196=(CLabel 
COMMENT                                   (CWidget 0 (0 0) 1 2 0 0 #124# 1952538996 100) 
COMMENT                                   (LOGPEN 0 0 0) 1 
COMMENT                                   (LOGFONT 46 17 0 0 700 0 0 0 0 3 2 1 34 
COMMENT                                    "Arial") 1.74233 0.666667 0 "Lox71" "@N" 1 
COMMENT                                   -5.18239 12.1963 0 -10 2.6475 1.14891 #195#) 
COMMENT                             #197=(CWideArrow 
COMMENT                                   (CWideLine 
COMMENT                                    (CWidget 0 (3 #3# 0) 1 2 0 0 #139# 0 100) 
COMMENT                                    (LOGPEN 0 0 0) 1 (LOGBRUSH 2 8388608 5) 1 
COMMENT                                    1.93306 2.44827 1 0.082322) 0.8 1.8 0) 
COMMENT                             #198=(CLabel 
COMMENT                                   (CWidget 0 (0 0) 1 2 0 0 #124# -1695802994 
COMMENT                                    100) (LOGPEN 0 0 0) 1 
COMMENT                                   (LOGFONT 46 17 0 0 700 0 0 0 0 3 2 1 34 
COMMENT                                    "Arial") 1.74233 0.666667 0 
COMMENT                                   "IntC2 Up500 MssI" "@N" 1 -13.8123 -6.96932 0 
COMMENT                                   -10 7.26813 1.14891 #197#) 
COMMENT                             #199=(CWideArrow 
COMMENT                                   (CWideLine 
COMMENT                                    (CWidget 0 (3 #4# 0) 1 2 0 0 #139# 0 100) 
COMMENT                                    (LOGPEN 0 0 0) 1 (LOGBRUSH 2 8388608 5) 1 
COMMENT                                    4.38752 4.9017 1 0.082322) 0.8 1.8 0) 
COMMENT                             #200=(CLabel 
COMMENT                                   (CWidget 0 (0 0) 1 2 0 0 #124# 1001 100) 
COMMENT                                   (LOGPEN 0 0 0) 1 
COMMENT                                   (LOGFONT 46 17 0 0 700 0 0 0 0 3 2 1 34 
COMMENT                                    "Arial") 1.74233 0.666667 0 
COMMENT                                   "IntC2 Dn500 MssI" "@N" 1 15.6956 0 0 -10 
COMMENT                                   7.26813 1.14891 #199#)) (CObjectList)) 
COMMENT                      #201=(CGroupWidget 
COMMENT                            (CWidget 43 (7 43 0) 1 2 0 0 Nil -1093 100) 
COMMENT                            (CObjectList 
COMMENT                             #202=(CLine 
COMMENT                                   (CWidget 0 (3 #13# 0) 1 2 0 0 #132# 92 100) 
COMMENT                                   (LOGPEN 0 8 13395507) 10 0.835356 4.27108 
COMMENT                                   4.37103) 
COMMENT                             #203=(CLabel 
COMMENT                                   (CWidget 0 (0 0) 1 2 0 0 #124# 50318387 100) 
COMMENT                                   (LOGPEN 0 0 0) 1 
COMMENT                                   (LOGFONT 46 17 0 0 700 0 0 0 0 3 2 1 34 
COMMENT                                    "Arial") 1.74233 0.666667 0 
COMMENT                                   "AmpR Terminator" "@N" 1 15.0333 -5.22699 0 
COMMENT                                   -10 7.34306 1.14891 #202#)) (CObjectList))) 
COMMENT                     (CObjectList)) 
COMMENT               #204=(CGroupWidget (CWidget 14 (16 0) 1 2 0 0 Nil -884 100) 
COMMENT                     (CObjectList) (CObjectList)) 
COMMENT               #205=(CGroupWidget (CWidget 11 (0 0) 1 2 0 0 Nil -674 100) 
COMMENT                     (CObjectList) (CObjectList)) 
COMMENT               #206=(CGroupWidget (CWidget 12 (0 0) 1 2 0 0 Nil -185 100) 
COMMENT                     (CObjectList) (CObjectList))) (CObjectList))) 
COMMENT       (CSeqView 10 10 (CObjectList) (CObList) 1 
COMMENT        (CObList #207=(AnlzFontBackColorItem 6070 6087 50305535) 
COMMENT         #208=(AnlzFontBackColorItem 5904 6046 45977377) 
COMMENT         #209=(AnlzFontBackColorItem 6062 6069 45977377) 
COMMENT         #210=(AnlzFontBackColorItem 6047 6061 41976063) 
COMMENT         #211=(AnlzFontBackColorItem 5836 5869 33567743) 
COMMENT         #212=(AnlzFontBackColorItem 0 3 40304639) 
COMMENT         #213=(AnlzFontBackColorItem 4247 4250 43633766) 
COMMENT         #214=(AnlzFontBackColorItem 1286 1289 43633766) 
COMMENT         #215=(AnlzFontBackColorItem 15 18 43633766) 
COMMENT         #216=(AnlzFontBackColorItem 1271 1274 43633766) 
COMMENT         #217=(AnlzFontBackColorItem 424 1149 50305535) 
COMMENT         #218=(AnlzFontBackColorItem 420 423 43633766) 
COMMENT         #219=(AnlzFontBackColorItem 1150 1153 43633766) 
COMMENT         #220=(AnlzFontBackColorItem 19 419 50318387) 
COMMENT         #221=(AnlzFontBackColorItem 1154 1270 41976063))) (CObList) 1911367364 
COMMENT       (CStringList) 1 1 
COMMENT       (CObList 
COMMENT        #222=(CSampFrag "pCUA1.1-TEF-hrGFP" 2339 5040 "ScaI" 1291 "ScaI" 
COMMENT              (LOGPEN 0 0 0) -5.4868e+303 2.11371e-314) 
COMMENT        #223=(CSampFrag "pCUA1.1-TEF-hrGFP" 1893 2495 "ScaI" 4388 "ScaI" 
COMMENT              (LOGPEN 0 0 0) 1.6976e-313 5.10159e-296) 
COMMENT        #224=(CSampFrag "pCUA1.1-TEF-hrGFP" 1204 1291 "ScaI" 2495 "ScaI" 
COMMENT              (LOGPEN 0 0 0) 1.6976e-313 5.99385e-278) 
COMMENT        #225=(CSampFrag "pCUA1.1-TEF-hrGFP" 652 4388 "ScaI" 5040 "ScaI" 
COMMENT              (LOGPEN 0 0 0) 0 1.03319e-047))))
FEATURES             Location/Qualifiers
     LTR             complement(4422..4455)
                     /vntifkey="19"
                     /label=Lox66
     repeat_region   5837..5870
                     /vntifkey="34"
                     /label=Lox71
     misc_feature    complement(4744..5601)
                     /vntifkey="21"
                     /label=URA3
     repeat_region   3713..4212
                     /vntifkey="34"
                     /label=IntC2\Up500\MssI
     repeat_region   1332..1830
                     /vntifkey="34"
                     /label=IntC2\Dn500\MssI
     misc_feature    16..19
                     /vntifkey="21"
                     /label=ACGG
     misc_feature    1155..1271
                     /vntifkey="21"
                     /label=T-LIP2
     promoter        20..420
                     /vntifkey="30"
                     /label=TEF1\Prom
     misc_feature    421..424
                     /vntifkey="21"
                     /label=AATG
     CDS             422..1150
                     /vntifkey="4"
                     /label=hrGFP
     rep_origin      complement(2933..3696)
                     /ApEinfo_fwdcolor=#7F7F7F
                     /ApEinfo_revcolor=#7F7F7F
                     /ApEinfo_graphicformat=arrow_data {{0 1 2 0 0 -1} {} 0}
                     width 5 offset 0
                     /vntifkey="33"
                     /label=ColE1
     CDS             complement(1944..2801)
                     /ApEinfo_fwdcolor=#9F4240
                     /ApEinfo_revcolor=#9F4240
                     /ApEinfo_graphicformat=arrow_data {{0 1 2 0 0 -1} {} 0}
                     width 5 offset 0
                     /vntifkey="4"
                     /label=AmpR
     promoter        complement(2802..2932)
                     /ApEinfo_fwdcolor=#FF6666
                     /ApEinfo_revcolor=#FF6666
                     /ApEinfo_graphicformat=arrow_data {{0 1 2 0 0 -1} {} 0}
                     width 5 offset 0
                     /vntifkey="30"
                     /label=AmpR\Promoter
     terminator      complement(1847..1943)
                     /ApEinfo_fwdcolor=#FF6666
                     /ApEinfo_revcolor=#FF6666
                     /ApEinfo_graphicformat=arrow_data {{0 1 2 0 0 -1} {} 0}
                     width 5 offset 0
                     /vntifkey="43"
                     /label=AmpR\Terminator
BASE COUNT     1504 a      1526 c      1436 g      1622 t 
ORIGIN
        1 acggcgtctc gctgaacgga ccgggttggc ggcgtatttg tgtcccaaaa aacagcccca 
       61 attgccccaa ttgaccccaa attgacccag tagcgggccc aaccccggcg agagccccct 
      121 tcaccccaca tatcaaacct cccccggttc ccacacttgc cgttaagggc gtagggtact 
      181 gcagtctgga atctacgctt gttcagactt tgtactagtt tctttgtctg gccatccggg 
      241 taacccatgc cggacgcaaa atagactact gaaaattttt ttgctttgtg gttgggactt 
      301 tagccaaggg tataaaagac caccgtcccc gaattacctt tcctcttctt ttctctctct 
      361 ccttgtcaac tcacacccga aatcgttaag catttccttc tgagtataag aatcattcaa 
      421 aatgggtgac ctggtgagca agcagatcct gaagaacacc ggcctgcagg agatcatgag 
      481 cttcaaggtg aacctggagg gcgtggtgaa caaccacgtt ttcaccatgg agggctgcgg 
      541 caagggcaac atcctgttcg gcaaccagct ggtgcagatc cgcgtgacca agggcgcccc 
      601 cctgcccttc gccttcgaca tcctgagccc cgccttccag tacggcaacc gcaccttcac 
      661 caagtacccc gaggacatca gcgacttctt catccagagc ttccctgctg gattcgtgta 
      721 cgagcgcacc ctgcgctacg aggacggagg actggtggag atccgcagcg acatcaacct 
      781 gatcgaggag atgttcgtgt accgcgtgga gtacaagggc cgcaacttcc ccaacgacgg 
      841 ccccgtgatg aagaaaacca tcaccggcct gcagcccagc ttcgaggtgg tgtacatgaa 
      901 cgacggcgtg ctggtgggcc aggtgatcct ggtgtaccgc ctgaacagcg gcaagttcta 
      961 cagctgccac atgcgcaccc tgatgaagtc taagggcgtg gtgaaggact tccccgagta 
     1021 ccacttcatc cagcaccgcc tggaaaagac ctacgtggag gacggcggct tcgtggagca 
     1081 gcacgagact gccatcgccc agctgaccag cctgggcaag cccctgggca gcctgcacga 
     1141 gtgggtgtaa tctagtgtct gtggtatcta agctatttat cactctttac aacttctacc 
     1201 tcaactatct actttaataa atgaatatcg tttattctct atgattactg tatatgcgtt 
     1261 cctctaagac agagtccaag gagacggagt actagcaggt gtaagaagtt ggtgaaaaca 
     1321 tttacgccta acgcattgct ttttcagcct tctcttattg tgatgctcct ttcccgtttt 
     1381 tttttttgtt ttctgctata aaaagacctg ctttcttttt ctttgtgcgt ggcagccatg 
     1441 gcggctatct gtgtatacgc gaataaataa tatattgtag gacgttgcag acgacagagc 
     1501 actcctgggg acctcaacga ccggttctcg tatctttgac tctctctcta tcgactgtac 
     1561 tactactact gagccatggg ccaaccagtt gagctcagat tctgtattac gagttgaaac 
     1621 cataagagga tcaagatgga gcacgatacc atttggaaag atataactaa gcacccttta 
     1681 gctgtggatc acagtctcaa gctttcgtac ctggaatttc ttttggcgga acggatagct 
     1741 tctcggtaac cagagagtac gttgatctcc aaactcgatc ttcaacacgc ccaccttttg 
     1801 gaacttgtct gtctccacct ttgcacgttt aaacgcggcc gctgcggatt atcaaaaagg 
     1861 atcttcacct agatcctttt aaattaaaaa tgaagtttta aataaatcta aagtatatat 
     1921 gagtaaactt ggtctgacag ttaccaatgc ttaatcagtg aggcacctat ctcagcgatc 
     1981 tgtctatttc gttcatccat agttgcctga ctccccgtcg tgtagataac tacgatacgg 
     2041 gagggcttac catctggccc cagtgctgca atgataccgc gggacccacg ctcaccggct 
     2101 ccagatttat cagcaataaa ccagccagcc ggaagggccg agcgcagaag tggtcctgca 
     2161 actttatccg cctccatcca gtctattaat tgttgccggg aagctagagt aagtagttcg 
     2221 ccagttaata gtttgcgcaa cgttgttgcc attgctacag gcatcgtggt gtcacgctcg 
     2281 tcgtttggta tggcttcatt cagctccggt tcccaacgat caaggcgagt tacatgatcc 
     2341 cccatgttgt gcaaaaaagc ggttagctcc ttcggtcctc cgatcgttgt cagaagtaag 
     2401 ttggccgcag tgttatcact catggttatg gcagcactgc ataattctct tactgtcatg 
     2461 ccatccgtaa gatgcttttc tgtgactggt gagtactcaa ccaagtcatt ctgagaatag 
     2521 tgtatgcggc gaccgagttg ctcttgcccg gcgtcaatac gggataatac cgcgccacat 
     2581 agcagaactt taaaagtgct catcattgga aaacgttctt cggggcgaaa actctcaagg 
     2641 atcttaccgc tgttgagatc cagttcgatg taacccactc gtgcacccaa ctgatcttca 
     2701 gcatctttta ctttcaccag cgtttctggg tgagcaaaaa caggaaggca aaatgccgca 
     2761 aaaaagggaa taagggcgac acggaaatgt tgaatactca tactcttcct ttttcaatat 
     2821 tattgaagca tttatcaggg ttattgtctc atgagcggat acatatttga atgtatttag 
     2881 aaaaataaac aaataggggt tccgcgcaca tttccccgaa aagtgccacc tgtcatgacc 
     2941 aaaatccctt aacgtgagtt ttcgttccac tgagcgtcag accccgtaga aaagatcaaa 
     3001 ggatcttctt gagatccttt ttttctgcgc gtaatctgct gcttgcaaac aaaaaaacca 
     3061 ccgctaccag cggtggtttg tttgccggat caagagctac caactctttt tccgaaggta 
     3121 actggcttca gcagagcgca gataccaaat actgttcttc tagtgtagcc gtagttaggc 
     3181 caccacttca agaactctgt agcaccgcct acatacctcg ctctgctaat cctgttacca 
     3241 gtggctgctg ccagtggcga taagtcgtgt cttaccgggt tggactcaag acgatagtta 
     3301 ccggataagg cgcagcggtc gggctgaacg gggggttcgt gcacacagcc cagcttggag 
     3361 cgaacgacct acaccgaact gagataccta cagcgtgagc tatgagaaag cgccacgctt 
     3421 cccgaaggga gaaaggcgga caggtatccg gtaagcggca gggtcggaac aggagagcgc 
     3481 acgagggagc ttccaggggg aaacgcctgg tatctttata gtcctgtcgg gtttcgccac 
     3541 ctctgacttg agcgtcgatt tttgtgatgc tcgtcagggg ggcggagcct atggaaaaac 
     3601 gccagcaacg cggccttttt acggttcctg gccttttgct ggccttttgc tcacatgttc 
     3661 tttcctgcgt tatcccctga ttctgtggat aaccgtgcct gcggccgcgt ttaaacacgc 
     3721 cagacttggt ttattacgag gtctgacgag ctacaacgct acaactgcgg tatttggctc 
     3781 tatgtattgc aacttctact actgtacgca aaaaagaaac taggctgcaa tgaggttgac 
     3841 atttttttga tgtgggtata attcggctca tgcctttgta gtcacgtcaa tatatttctg 
     3901 cactacagta tgatatatgc tcatttattg atatttcggt cgcgttctcg agtcagtgtg 
     3961 cgtactttct gcgtcctgta ttttttcatg tagagtggga acacgagcaa tgtttcacaa 
     4021 gacgagaatg aacagcccga tgtacctccg agttcggtca gtctgttatt attcacgctg 
     4081 gaaatgccct cttggcacgt atttacgggc atggatctga cgaacttgcc tggcaacgta 
     4141 gcgagactac aactgcttgt tggtccgata cgattcagaa ctactactga caggaaagtt 
     4201 ccgtttgagg agctaattgg ctctaccgat agtctacacc tgctagtagg tagggataac 
     4261 agggtaatga agcctgcttt tttatactaa gttggcatta taaaaaagca ttgcttatca 
     4321 atttgttgca acgaacaggt cactatcagt caaaataaaa tcattatttg atttcacttc 
     4381 ccatagtact ttttgaccac ctcccccacc ccccccctct ctaccgttcg tataatgtat 
     4441 gctatacgaa gttattgtga ctggggatgt agttgagaat aagtcataca caagtcagct 
     4501 ttcttcaagc ctcatataag tataagtagt tcaatcgtat tagctacttg tacccagcat 
     4561 ctccgtatcg agaaacacaa caacacgccc cattggacag atcatgcgga tacacaggtt 
     4621 gtgcagtatc atacatactc gatcagacag gtcgtctgac catcatacaa gctgaacaag 
     4681 cgctccatac ttgcacgctc tctatataca cagttaaatt acatatccat agtctaacct 
     4741 ctaacagtta atcttctggt aagcctccca gccagccttc tggtatcgct tggcctcctc 
     4801 aataggatct cggttctggc cgtacagacc tcggccgaca attatgatat ccgttccggt 
     4861 agacatgaca tcctcaacag ttcggtactg ctgtccgaga gcgtcaccct tgtcgtcaag 
     4921 acccaccccg ggggtcagaa taagccagtc ctcagagtcg cccttaggtc ggttctgggc 
     4981 aatgaagcca accacaaact cggggtcgga tcgggcaagc tcaatggtct gcttggagta 
     5041 ctcgccagtg gccagagagc ccttgcaaga cagctcggcc agcatgagca gacctctggc 
     5101 cagcttctcg ttgggagagg ggaccaggaa ctccttgtac tcggagttct cgtagtcaga 
     5161 cacgtcctcc ttcttctgct cagagacagt ttcctcggca ccagctcgca ggccagcaat 
     5221 gattccggtt ccgggtacac cgtgggcgtt ggtgatatcg gaccactcgg cgattcggta 
     5281 gacaccgttc ttgtgctggt gcttgacagt gttgccaata tctgcgaact ttctgtcctc 
     5341 gaacaggaag aaaccgtgct taagagcaag ttccttgagg gggagcacag tgccggcgta 
     5401 ggtgaagtcg tcaatgatgt cgatatgggt cttgatcatg cacacataag gtccgacctt 
     5461 atcggcaagc tcaatgagct ccttggtggt ggtaacatcc agagaagcac acaggttggt 
     5521 tttcttggct gccacgagct tgagcactcg agcggcaaag gcggacttgt ggacgttagc 
     5581 tcgagcttcg taggagggca ttttggtggt gaagaggaga ctgaaataaa tttagtctgc 
     5641 agaacttttt atcggaacct tatctggggc agtgaagtat atgttatggt aatagttacg 
     5701 agttagttga acttatagat agactggact atacggctat cggtccaaat tagaaagaac 
     5761 gtcaatggct ctctgggcgt cgcctttgcc gacaaaaatg tgatcatgat gaaagccagc 
     5821 aatgacgttg cagctgataa cttcgtataa tgtatgctat acgaacggta cctcctcccc 
     5881 cgcccacgtg aaatccattc caattctgtt acaggtcact aataccatct aagtagttga 
     5941 ttcatagtga ctgcatatgt tgtgttttac agtattatgt agtctgtttt ttatgcaaaa 
     6001 tctaatttaa tatattgata tttatatcat tttacgtttc tcgttcagct tttttatact 
     6061 aacttgagcg tagggataac agggtaat 
//
