# Supplementary material for: A DNA assembly toolkit to unlock the CRISPR/Cas9 potential for metabolic engineering
Source: Commun Biol. 2023 Aug 18;6:858. doi: 10.1038/s42003-023-05202-5 (PMC10439232; doi:10.1038/s42003-023-05202-5)
Supplement: Supplementary file 5 — Supplementary GenBank files [file 42003_2023_5202_MOESM5_ESM.zip › data_set/Native promoters (94 plasmids)/pProUA-TEFin.gb]

LOCUS       pProUA-TEFIn            6218 bp ds-DNA     circular SYN 09-JAN-2022
DEFINITION  TEFin in pCUA-.
SOURCE      synthetic DNA construct
  ORGANISM  synthetic DNA construct
REFERENCE   1  (bases 1 to 6218)
  AUTHORS   .
  TITLE     Direct Submission
  JOURNAL   Exported Sunday, Jan 9, 2022 from SnapGene Viewer 5.2.3 to Vector 
            NTI(R) format
            https://www.snapgene.com
COMMENT     Resistance markers: Ampicilin
            This file was created using tools provided by Twist Bioscience
COMMENT     VNTDATE|973382400|
COMMENT     VNTDBDATE|973987200|
COMMENT     VNTNAME|TEFin|
FEATURES             Location/Qualifiers
     source          1..6218
                     /organism="TEFin in pCUA-"
                     /label=source
     misc_feature    1..542
                     /label=insert
                     /label=nonstandard type: misc_feature_
                     /label=TEFin
     misc_feature    543..6218
                     /label=nonstandard type: misc_feature_
                     /label=vector_backbone-542-6218
     misc_feature    2056..2915
                     /label=nonstandard type: misc_feature_
                     /label=ampR
     misc_feature    2917..3020
                     /label=nonstandard type: misc_feature_
                     /label=AmpR_promoter
     misc_feature    3140..3711
                     /label=nonstandard type: misc_feature_
                     /label=colE1_high_copy
     misc_feature    4386..4484
                     /label=nonstandard type: misc_feature_
                     /label=attL1
     misc_feature    5952..5984
                     /label=nonstandard type: misc_feature_
                     /label=lox71
     misc_feature    6058..6180
                     /label=nonstandard type: misc_feature_
                     /label=attR1
     misc_feature    6058..6157
                     /label=nonstandard type: misc_feature_
                     /label=attR2
ORIGIN
        1 ggtctcaacg ggaccgggtt ggcggcgtat ttgtgtccca aaaaacagcc ccaattgccc
       61 caattgaccc caaattgacc cagtagcggg cccaaccccg gcgagagccc ccttcacccc
      121 acatatcaaa cctcccccgg ttcccacact tgccgttaag ggcgtagggt actgcagtct
      181 ggaatctacg cttgttcaga ctttgtacta gtttctttgt ctggccatcc gggtaaccca
      241 tgccggacgc aaaatagact actgaaaatt tttttgcttt gtggttggga ctttagccaa
      301 gggtataaaa gaccaccgtc cccgaattac ctttcctctt cttttctctc tctccttgtc
      361 aactcacacc cgaaatcgtt aagcatttcc ttctgagtat aagaatcatt caaaatggtg
      421 agtttcagag gcagcagcaa ttgccacggg ctttgagcac acggccgggt gtggtcccat
      481 tcccatcgac acaagacgcc acgtcatccg accagcactt tttgcagtac taaccgcagg
      541 gagacctggt gagcaagcag atcctgaaga acaccggcct gcaggagatc atgagcttca
      601 aggtgaacct ggagggcgtg gtgaacaacc acgttttcac catggagggc tgcggcaagg
      661 gcaacatcct gttcggcaac cagctggtgc agatccgcgt gaccaagggc gcccccctgc
      721 ccttcgcctt cgacatcctg agccccgcct tccagtacgg caaccgcacc ttcaccaagt
      781 accccgagga catcagcgac ttcttcatcc agagcttccc tgctggattc gtgtacgagc
      841 gcaccctgcg ctacgaggac ggaggactgg tggagatccg cagcgacatc aacctgatcg
      901 aggagatgtt cgtgtaccgc gtggagtaca agggccgcaa cttccccaac gacggccccg
      961 tgatgaagaa aaccatcacc ggcctgcagc ccagcttcga ggtggtgtac atgaacgacg
     1021 gcgtgctggt gggccaggtg atcctggtgt accgcctgaa cagcggcaag ttctacagct
     1081 gccacatgcg caccctgatg aagtctaagg gcgtggtgaa ggacttcccc gagtaccact
     1141 tcatccagca ccgcctggaa aagacctacg tggaggacgg cggcttcgtg gagcagcacg
     1201 agactgccat cgcccagctg accagcctgg gcaagcccct gggcagcctg cacgagtggg
     1261 tgtaatctag tgtctgtggt atctaagcta tttatcactc tttacaactt ctacctcaac
     1321 tatctacttt aataaatgaa tatcgtttat tctctatgat tactgtatat gcgttcctct
     1381 aagacagagt ccaaggagac ggagtactag caggtgtaag aagttggtga aaacatttac
     1441 gcctaacgca ttgctttttc agccttctct tattgtgatg ctcctttccc gttttttttt
     1501 ttgttttctg ctataaaaag acctgctttc tttttctttg tgcgtggcag ccatggcggc
     1561 tatctgtgta tacgcgaata aataatatat tgtaggacgt tgcagacgac agagcactcc
     1621 tggggacctc aacgaccggt tctcgtatct ttgactctct ctctatcgac tgtactacta
     1681 ctactgagcc atgggccaac cagttgagct cagattctgt attacgagtt gaaaccataa
     1741 gaggatcaag atggagcacg ataccatttg gaaagatata actaagcacc ctttagctgt
     1801 ggatcacagt ctcaagcttt cgtacctgga atttcttttg gcggaacgga tagcttctcg
     1861 gtaaccagag agtacgttga tctccaaact cgatcttcaa cacgcccacc ttttggaact
     1921 tgtctgtctc cacctttgca cgtttaaacg cggccgctgc ggattatcaa aaaggatctt
     1981 cacctagatc cttttaaatt aaaaatgaag ttttaaataa atctaaagta tatatgagta
     2041 aacttggtct gacagttacc aatgcttaat cagtgaggca cctatctcag cgatctgtct
     2101 atttcgttca tccatagttg cctgactccc cgtcgtgtag ataactacga tacgggaggg
     2161 cttaccatct ggccccagtg ctgcaatgat accgcgggac ccacgctcac cggctccaga
     2221 tttatcagca ataaaccagc cagccggaag ggccgagcgc agaagtggtc ctgcaacttt
     2281 atccgcctcc atccagtcta ttaattgttg ccgggaagct agagtaagta gttcgccagt
     2341 taatagtttg cgcaacgttg ttgccattgc tacaggcatc gtggtgtcac gctcgtcgtt
     2401 tggtatggct tcattcagct ccggttccca acgatcaagg cgagttacat gatcccccat
     2461 gttgtgcaaa aaagcggtta gctccttcgg tcctccgatc gttgtcagaa gtaagttggc
     2521 cgcagtgtta tcactcatgg ttatggcagc actgcataat tctcttactg tcatgccatc
     2581 cgtaagatgc ttttctgtga ctggtgagta ctcaaccaag tcattctgag aatagtgtat
     2641 gcggcgaccg agttgctctt gcccggcgtc aatacgggat aataccgcgc cacatagcag
     2701 aactttaaaa gtgctcatca ttggaaaacg ttcttcgggg cgaaaactct caaggatctt
     2761 accgctgttg agatccagtt cgatgtaacc cactcgtgca cccaactgat cttcagcatc
     2821 ttttactttc accagcgttt ctgggtgagc aaaaacagga aggcaaaatg ccgcaaaaaa
     2881 gggaataagg gcgacacgga aatgttgaat actcatactc ttcctttttc aatattattg
     2941 aagcatttat cagggttatt gtctcatgag cggatacata tttgaatgta tttagaaaaa
     3001 taaacaaata ggggttccgc gcacatttcc ccgaaaagtg ccacctgtca tgaccaaaat
     3061 cccttaacgt gagttttcgt tccactgagc gtcagacccc gtagaaaaga tcaaaggatc
     3121 ttcttgagat cctttttttc tgcgcgtaat ctgctgcttg caaacaaaaa aaccaccgct
     3181 accagcggtg gtttgtttgc cggatcaaga gctaccaact ctttttccga aggtaactgg
     3241 cttcagcaga gcgcagatac caaatactgt tcttctagtg tagccgtagt taggccacca
     3301 cttcaagaac tctgtagcac cgcctacata cctcgctctg ctaatcctgt taccagtggc
     3361 tgctgccagt ggcgataagt cgtgtcttac cgggttggac tcaagacgat agttaccgga
     3421 taaggcgcag cggtcgggct gaacgggggg ttcgtgcaca cagcccagct tggagcgaac
     3481 gacctacacc gaactgagat acctacagcg tgagctatga gaaagcgcca cgcttcccga
     3541 agggagaaag gcggacaggt atccggtaag cggcagggtc ggaacaggag agcgcacgag
     3601 ggagcttcca gggggaaacg cctggtatct ttatagtcct gtcgggtttc gccacctctg
     3661 acttgagcgt cgatttttgt gatgctcgtc aggggggcgg agcctatgga aaaacgccag
     3721 caacgcggcc tttttacggt tcctggcctt ttgctggcct tttgctcaca tgttctttcc
     3781 tgcgttatcc cctgattctg tggataaccg tgcctgcggc cgcgtttaaa cacgccagac
     3841 ttggtttatt acgaggtctg acgagctaca acgctacaac tgcggtattt ggctctatgt
     3901 attgcaactt ctactactgt acgcaaaaaa gaaactaggc tgcaatgagg ttgacatttt
     3961 tttgatgtgg gtataattcg gctcatgcct ttgtagtcac gtcaatatat ttctgcacta
     4021 cagtatgata tatgctcatt tattgatatt tcggtcgcgt tctcgagtca gtgtgcgtac
     4081 tttctgcgtc ctgtattttt tcatgtagag tgggaacacg agcaatgttt cacaagacga
     4141 gaatgaacag cccgatgtac ctccgagttc ggtcagtctg ttattattca cgctggaaat
     4201 gccctcttgg cacgtattta cgggcatgga tctgacgaac ttgcctggca acgtagcgag
     4261 actacaactg cttgttggtc cgatacgatt cagaactact actgacagga aagttccgtt
     4321 tgaggagcta attggctcta ccgatagtct acacctgcta gtaggtaggg ataacagggt
     4381 aatgaagcct gcttttttat actaagttgg cattataaaa aagcattgct tatcaatttg
     4441 ttgcaacgaa caggtcacta tcagtcaaaa taaaatcatt atttgatttc acttcccata
     4501 gtactttttg accacctccc ccaccccccc cctctctacc gttcgtataa tgtatgctat
     4561 acgaagttat tgtgactggg gatgtagttg agaataagtc atacacaagt cagctttctt
     4621 caagcctcat ataagtataa gtagttcaat cgtattagct acttgtaccc agcatctccg
     4681 tatcgagaaa cacaacaaca cgccccattg gacagatcat gcggatacac aggttgtgca
     4741 gtatcataca tactcgatca gacaggtcgt ctgaccatca tacaagctga acaagcgctc
     4801 catacttgca cgctctctat atacacagtt aaattacata tccatagtct aacctctaac
     4861 agttaatctt ctggtaagcc tcccagccag ccttctggta tcgcttggcc tcctcaatag
     4921 gatctcggtt ctggccgtac agacctcggc cgacaattat gatatccgtt ccggtagaca
     4981 tgacatcctc aacagttcgg tactgctgtc cgagagcgtc acccttgtcg tcaagaccca
     5041 ccccgggggt cagaataagc cagtcctcag agtcgccctt aggtcggttc tgggcaatga
     5101 agccaaccac aaactcgggg tcggatcggg caagctcaat ggtctgcttg gagtactcgc
     5161 cagtggccag agagcccttg caagacagct cggccagcat gagcagacct ctggccagct
     5221 tctcgttggg agaggggacc aggaactcct tgtactcgga gttctcgtag tcagacacgt
     5281 cctccttctt ctgctcagag acagtttcct cggcaccagc tcgcaggcca gcaatgattc
     5341 cggttccggg tacaccgtgg gcgttggtga tatcggacca ctcggcgatt cggtagacac
     5401 cgttcttgtg ctggtgcttg acagtgttgc caatatctgc gaactttctg tcctcgaaca
     5461 ggaagaaacc gtgcttaaga gcaagttcct tgagggggag cacagtgccg gcgtaggtga
     5521 agtcgtcaat gatgtcgata tgggtcttga tcatgcacac ataaggtccg accttatcgg
     5581 caagctcaat gagctccttg gtggtggtaa catccagaga agcacacagg ttggttttct
     5641 tggctgccac gagcttgagc actcgagcgg caaaggcgga cttgtggacg ttagctcgag
     5701 cttcgtagga gggcattttg gtggtgaaga ggagactgaa ataaatttag tctgcagaac
     5761 tttttatcgg aaccttatct ggggcagtga agtatatgtt atggtaatag ttacgagtta
     5821 gttgaactta tagatagact ggactatacg gctatcggtc caaattagaa agaacgtcaa
     5881 tggctctctg ggcgtcgcct ttgccgacaa aaatgtgatc atgatgaaag ccagcaatga
     5941 cgttgcagct gataacttcg tataatgtat gctatacgaa cggtacctcc tcccccgccc
     6001 acgtgaaatc cattccaatt ctgttacagg tcactaatac catctaagta gttgattcat
     6061 agtgactgca tatgttgtgt tttacagtat tatgtagtct gttttttatg caaaatctaa
     6121 tttaatatat tgatatttat atcattttac gtttctcgtt cagctttttt atactaactt
     6181 gagcgtaggg ataacagggt aatacggcgt ctcgctga
//
