# Supplementary material for: A DNA assembly toolkit to unlock the CRISPR/Cas9 potential for metabolic engineering
Source: Commun Biol. 2023 Aug 18;6:858. doi: 10.1038/s42003-023-05202-5 (PMC10439232; doi:10.1038/s42003-023-05202-5)
Supplement: Supplementary file 5 — Supplementary GenBank files [file 42003_2023_5202_MOESM5_ESM.zip › data_set/pGenA-ScARO4(K229L).gb]

LOCUS       pGenA-ScARO4(K22        3489 bp    DNA     circular     11-OCT-2021
SOURCE      
  ORGANISM  
COMMENT     This file is created by Vector NTI
            http://www.invitrogen.com/
COMMENT     ORIGDB|GenBank
COMMENT     VNTDATE|-14082996|
COMMENT     VNTDBDATE|-14082996|
COMMENT     LSOWNER|
COMMENT     VNTNAME|pGenA-ScARO4(K229L)|
COMMENT     VNTAUTHORNAME|Demo User|
COMMENT     Vector_NTI_Display_Data_(Do_Not_Edit!)
COMMENT     (SXF 
COMMENT      (CGexDoc "pGenA-ScARO4(K229L)" 0 3489 
COMMENT       (CDBMol 0 0 1 1 1 0 0 0 0 "" "" 0 0 0 0 (CObList) (CObList) (CObList) 
COMMENT        (CObList) -1 "") 
COMMENT       (CDocSetData 1 1 0 0 0 0 "MAIN" 1 1 1 1 0 0 1 1 0 1 10 10 4294967295 50 0 
COMMENT        1 0 (CHomObj 0 0 0 3 75) (CWordArray) (CWordArray) (CStringList) 
COMMENT        (CStringList "atg") (CStringList "taa" "tga" "tag") (CObList) 1 
COMMENT        "{(0,1),2}" 0 0 "" 0 4294967295 0 0 0 0 0 0 0 "MAIN" 0 0 30 0 
COMMENT        (CProteinMotifSearchObject 70 20 1 1 1 1 0 0 1 0 0 0 0 0)) 
COMMENT       (CMolPar 0 0 1 1686 2353 1 3489 0 0 0 0 0 0 0 0) (CStringList) 
COMMENT       (CStringList) (CObList) (COAPar 25 250 50 0 6 4 3 7) 
COMMENT       (COAPar 25 250 50 0 6 4 3 7) (COAPar 25 250 50 0 6 4 3 7) (CObList) 
COMMENT       (CObList 
COMMENT        #0=(CFSignal (CObList) "ApR" 4 0 1 2501 3361 0 (CStringList) 
COMMENT            (CStringList) 1 1 1 1 "complement(2501..3361)") 
COMMENT        #1=(CFSignal (CObList) "ARO4-K229L" 4 0 0 370 1517 0 (CStringList) 
COMMENT            (CStringList) 1 1 1 1 "370..1517") 
COMMENT        #2=(CFSignal (CObList) "ColE1" 33 0 1 1686 2353 0 (CStringList) 
COMMENT            (CStringList) 1 1 1 1 "complement(1686..2353)")) (CObList) (CObList) 
COMMENT       (CObList) (CObList) (CObList) (CObList) 
COMMENT       (CTextView 0 
COMMENT        #3=(CGroupPar (CParagraph 0 (0 0) 1 2 0 0 180) 
COMMENT            (CObjectList 
COMMENT             #4=(CRefLinePar 
COMMENT                 (CLinePar (CParagraph 0 (0 0) 0 2 0 0 233) 
COMMENT                  "pGenA-ScARO4(K229L)" 2) 5 "" 0 4) 
COMMENT             #5=(CFolderPar 
COMMENT                 (CGroupPar (CParagraph 1 (0 0) 1 1 0 0 178) 
COMMENT                  (CObjectList 
COMMENT                   #6=(CLinePar (CParagraph 0 (0 0) 1 2 1 0 180) 
COMMENT                       "DNA 'pGenA-ScARO4(K229L)'" 1) 
COMMENT                   #7=(CLinePar (CParagraph 0 (0 0) 1 2 1 0 180) "Local object" 
COMMENT                       1) 
COMMENT                   #8=(CLinePar (CParagraph 0 (0 0) 1 2 1 0 180) 
COMMENT                       "Created: 10/11/21 07:51" 1) 
COMMENT                   #9=(CLinePar (CParagraph 0 (0 0) 1 2 1 0 180) 
COMMENT                       "Last Modified: 10/11/21 07:51" 1) 
COMMENT                   #10=(CLinePar (CParagraph 0 (0 0) 1 2 1 0 180) 
COMMENT                        "length: 3489 bp" 1) 
COMMENT                   #11=(CLinePar (CParagraph 0 (0 0) 1 2 1 0 180) 
COMMENT                        "storage type: Basic" 1) 
COMMENT                   #12=(CLinePar (CParagraph 0 (0 0) 1 2 1 0 180) 
COMMENT                        "form: Circular" 1))) "General Description") 
COMMENT             #13=(CFolderPar 
COMMENT                  (CGroupPar (CParagraph 2 (0 0) 1 1 0 0 178) 
COMMENT                   (CObjectList 
COMMENT                    #14=(CLinePar (CParagraph 0 (0 0) 1 2 1 0 180) 
COMMENT                         "Original Source Database: GenBank" 1) 
COMMENT                    #15=(CLinePar (CParagraph 0 (0 0) 1 2 1 0 180) 
COMMENT                         "Modification Date in the Original DB: 11-OCT-2021" 1))) 
COMMENT                  "Standard Fields") 
COMMENT             #16=(CRefLinePar 
COMMENT                  (CLinePar (CParagraph 0 (0 0) 0 2 0 0 233) "Comments" 2) 1 "" 
COMMENT                  0 0) 
COMMENT             #17=(CFolderPar 
COMMENT                  (CGroupPar (CParagraph 8 (0 0) 1 2 0 0 178) (CObjectList)) 
COMMENT                  "Annotations") 
COMMENT             #18=(CFolderPar 
COMMENT                  (CGroupPar (CParagraph 12 (6 0) 1 2 0 0 178) 
COMMENT                   (CObjectList 
COMMENT                    #19=(CFolderPar 
COMMENT                         (CGroupPar (CParagraph 4 (7 4 0) 1 1 1 0 178) 
COMMENT                          (CObjectList 
COMMENT                           #20=(CFolderPar 
COMMENT                                (CGroupPar 
COMMENT                                 (CParagraph 370 (3 #1# 0) 1 2 2 0 327) 
COMMENT                                 (CObjectList 
COMMENT                                  #21=(CLinePar (CParagraph 0 (0 0) 1 2 3 0 180) 
COMMENT                                       "Start: 370   End: 1517" 1) 
COMMENT                                  #22=(CLinePar (CParagraph 0 (0 0) 1 2 3 0 180) 
COMMENT                                       "Original Location Description:" 1) 
COMMENT                                  #23=(CLinePar (CParagraph 0 (0 0) 1 2 3 0 180) 
COMMENT                                       "   370..1517" 1))) "ARO4-K229L") 
COMMENT                           #24=(CFolderPar 
COMMENT                                (CGroupPar 
COMMENT                                 (CParagraph 2501 (3 #0# 0) 1 2 2 0 327) 
COMMENT                                 (CObjectList 
COMMENT                                  #25=(CLinePar (CParagraph 0 (0 0) 1 2 3 0 180) 
COMMENT                                       "Start: 2501  End: 3361 (Complementary)" 
COMMENT                                       1) 
COMMENT                                  #26=(CLinePar (CParagraph 0 (0 0) 1 2 3 0 180) 
COMMENT                                       "Original Location Description:" 1) 
COMMENT                                  #27=(CLinePar (CParagraph 0 (0 0) 1 2 3 0 180) 
COMMENT                                       "   complement(2501..3361)" 1))) "ApR"))) 
COMMENT                         "CDS (2 total)") 
COMMENT                    #28=(CFolderPar 
COMMENT                         (CGroupPar (CParagraph 33 (7 33 0) 1 2 1 0 178) 
COMMENT                          (CObjectList 
COMMENT                           #29=(CFolderPar 
COMMENT                                (CGroupPar 
COMMENT                                 (CParagraph 1686 (3 #2# 0) 1 2 2 1 194) 
COMMENT                                 (CObjectList 
COMMENT                                  #30=(CLinePar (CParagraph 0 (0 0) 1 2 3 0 180) 
COMMENT                                       "Start: 1686  End: 2353 (Complementary)" 
COMMENT                                       1) 
COMMENT                                  #31=(CLinePar (CParagraph 0 (0 0) 1 2 3 0 180) 
COMMENT                                       "Original Location Description:" 1) 
COMMENT                                  #32=(CLinePar (CParagraph 0 (0 0) 1 2 3 0 180) 
COMMENT                                       "   complement(1686..2353)" 1))) "ColE1"))) 
COMMENT                         "Replication Origin (1 total)"))) "Feature Map")))) 
COMMENT       (CGraphView 
COMMENT        (CWStyleSheet 
COMMENT         (CObjectList 
COMMENT          #33=(CWidgetStyle "RSite Label" 1 (LOGPEN 0 0 13408563) 1 0 1 
COMMENT               (LOGFONT 0 0 0 0 400 0 0 0 0 3 2 1 18 "Georgia") 0.555556 0 1 5 
COMMENT               "@N (@S)" 0) 
COMMENT          #34=(CWidgetStyle "Signal Label" 1 (LOGPEN 0 0 0) 1 0 1 
COMMENT               (LOGFONT 0 0 0 0 700 0 0 0 0 3 2 1 34 "Arial") 0.666667 0 1 1 
COMMENT               "@N" 0) 
COMMENT          #35=(CWidgetStyle "Molecule Label 2" 0 0 1 
COMMENT               (LOGFONT 0 0 0 0 400 0 0 0 0 3 2 1 18 "Georgia") 0.555556 0 1 16 
COMMENT               "@L bp" 0) 
COMMENT          #36=(CWidgetStyle "Molecule Label 1" 0 0 1 
COMMENT               (LOGFONT 0 0 0 0 400 0 0 0 0 3 2 1 34 "Verdana") 0.833333 0 1 1 
COMMENT               "@N" 0) 
COMMENT          #37=(CWidgetStyle "Shape 3" 1 (LOGPEN 0 0 3355545) 1 1 
COMMENT               (LOGBRUSH 0 6724095 0) 0 0 1 (LOGSHAPE 9 1 0.8 1.8 0)) 
COMMENT          #38=(CWidgetStyle "Shape 1" 1 (LOGPEN 0 0 6723840) 1 1 
COMMENT               (LOGBRUSH 0 10079334 0) 0 0 1 (LOGSHAPE 9 1 0.8 1.8 0)) 
COMMENT          #39=(CWidgetStyle "Axis" 1 (LOGPEN 0 0 10079436) 2 1 
COMMENT               (LOGBRUSH 0 13434879 0) 0 0 1 (LOGSHAPE 10 1 0 0 0)) 
COMMENT          #40=(CWidgetStyle "Line 2" 1 (LOGPEN 0 0 6723840) 8 0 0 0 1 
COMMENT               (LOGSHAPE 1 1.9 0 0 0)) 
COMMENT          #41=(CWidgetStyle "RSite" 1 (LOGPEN 0 0 10053171) 8 0 0 0 1 
COMMENT               (LOGSHAPE 1 1.9 0 0 0)) 
COMMENT          #42=(CWidgetStyle "Short Signal" 1 (LOGPEN 0 0 13395507) 10 0 0 0 1 
COMMENT               (LOGSHAPE 1 1.9 0 0 0)) 
COMMENT          #43=(CWidgetStyle "Uniq RSite Label" 1 (LOGPEN 0 0 153) 1 0 1 
COMMENT               (LOGFONT 0 0 0 0 400 0 0 0 0 3 2 1 18 "Georgia") 0.555556 128 1 5 
COMMENT               "@N (@S)" 0) 
COMMENT          #44=(CWidgetStyle "Vanilla" 1 (LOGPEN 0 0 0) 1 1 
COMMENT               (LOGBRUSH 0 16777215 0) 1 
COMMENT               (LOGFONT 0 0 0 0 400 0 0 0 0 7 48 2 18 "Times New Roman") 0.8 0 1 
COMMENT               2 "?" 0) 
COMMENT          #45=(CWidgetStyle "Mark 1" 0 0 1 
COMMENT               (LOGFONT 0 0 0 0 400 0 0 0 2 7 48 2 2 "Windings") 0.7 0 1 2 "?" 0) 
COMMENT          #46=(CWidgetStyle "Motif Label" 1 (LOGPEN 0 0 16744512) 1 0 1 
COMMENT               (LOGFONT 0 0 0 0 400 0 0 0 0 3 2 1 34 "Arial") 0.611111 8388608 1 
COMMENT               65535 "@N (@H)" 0) 
COMMENT          #47=(CWidgetStyle "Fragment Label 2" 1 (LOGPEN 0 0 0) 1 0 1 
COMMENT               (LOGFONT 0 0 0 0 400 0 0 0 0 3 2 1 49 "Courier New") 1.05 0 1 48 
COMMENT               "@F bp (molecule @L bp)" 0) 
COMMENT          #48=(CWidgetStyle "Fragment Label 1" 1 (LOGPEN 0 0 0) 1 0 1 
COMMENT               (LOGFONT 0 0 0 0 400 0 0 0 0 3 2 1 34 "Arial") 0.91 0 1 1 
COMMENT               "Fragment of @N" 0) 
COMMENT          #49=(CWidgetStyle "Shape 4" 1 (LOGPEN 0 0 0) 1 1 
COMMENT               (LOGBRUSH 2 8388608 5) 0 0 0) 
COMMENT          #50=(CWidgetStyle "Shape 2" 1 (LOGPEN 0 0 0) 1 1 (LOGBRUSH 0 128 0) 0 
COMMENT               0 0) 
COMMENT          #51=(CWidgetStyle "Shape 0" 1 (LOGPEN 0 0 0) 1 1 (LOGBRUSH 0 0 0) 0 0 
COMMENT               0) 
COMMENT          #52=(CWidgetStyle "ORF" 1 (LOGPEN 0 0 16384) 8 0 0 0 1 
COMMENT               (LOGSHAPE 7 0.2 3.41182 2.86186 0.609808)) 
COMMENT          #53=(CWidgetStyle "Line 4" 1 (LOGPEN 0 0 32768) 8 0 0 0 0) 
COMMENT          #54=(CWidgetStyle "Line 3" 1 (LOGPEN 0 0 16711680) 8 0 0 0 0) 
COMMENT          #55=(CWidgetStyle "Line 1" 1 (LOGPEN 0 0 16711680) 1 0 0 0 0) 
COMMENT          #56=(CWidgetStyle "Short Promoter" 1 (LOGPEN 0 0 128) 6 0 0 0 0) 
COMMENT          #57=(CWidgetStyle "Motif" 1 (LOGPEN 0 0 0) 1 0 0 0 0) 
COMMENT          #58=(CWidgetStyle "Line 0" 1 (LOGPEN 0 0 0) 8 0 0 0 0) 
COMMENT          #59=(CWidgetStyle "Void" 0 0 0 0 0) 
COMMENT          #60=(CWidgetStyle "General Label" 1 (LOGPEN 0 0 0) 1 0 1 
COMMENT               (LOGFONT 0 0 0 0 400 0 0 0 0 3 2 1 18 "Times New Roman") 0.91 0 1 
COMMENT               3 "@T @N " 0) 
COMMENT          #61=(CWidgetStyle "Position" 1 (LOGPEN 0 0 0) 1 0 0 0 0) 
COMMENT          #62=(CWidgetStyle "Annotation" 0 0 1 
COMMENT               (LOGFONT 0 0 0 0 400 0 0 0 0 3 2 1 18 "Times New Roman") 0.91 0 0 
COMMENT               0) 
COMMENT          #63=(CWidgetStyle "Position Label" 1 (LOGPEN 0 0 8388608) 1 0 1 
COMMENT               (LOGFONT 0 0 0 0 400 0 1 0 0 3 2 1 34 "Arial") 0.63 8388608 1 1 
COMMENT               "@N" 0) 
COMMENT          #64=(CWidgetStyle "Range" 1 (LOGPEN 0 0 0) 1 1 (LOGBRUSH 0 16777215 0) 
COMMENT               0 0 0) 
COMMENT          #65=(CWidgetStyle "Range Label" 1 (LOGPEN 0 0 8388608) 1 0 1 
COMMENT               (LOGFONT 0 0 0 0 400 0 1 0 0 3 2 1 34 "Arial") 0.63 8388608 1 1 
COMMENT               "@N" 0) 
COMMENT          #66=(CWidgetStyle "ORF Label" 1 (LOGPEN 0 0 49216) 1 0 1 
COMMENT               (LOGFONT 0 0 0 0 400 0 0 0 0 3 2 1 18 "Times New Roman") 0.611111 
COMMENT               0 1 65535 "@N" 0) 
COMMENT          #67=(CWidgetStyle "CDS Label" 1 (LOGPEN 0 0 4227264) 1 0 1 
COMMENT               (LOGFONT 0 0 0 0 400 0 0 0 0 3 2 1 34 "Arial") 0.555556 255 1 1 
COMMENT               "@N" 0) 
COMMENT          #68=(CWidgetStyle "Shape 5" 1 (LOGPEN 0 0 0) 3 1 
COMMENT               (LOGBRUSH 0 16777113 0) 1 
COMMENT               (LOGFONT 0 0 0 0 400 0 0 0 0 7 48 2 50 "Arial") 0.9 0 0 1 
COMMENT               (LOGSHAPE 9 1 0.8 1.8 0)) 
COMMENT          #69=(CWidgetStyle "CDS" 1 (LOGPEN 0 0 0) 1 1 (LOGBRUSH 2 39423 3) 0 0 
COMMENT               1 (LOGSHAPE 9 1 0.8 1.8 0)) 
COMMENT          #70=(CWidgetStyle "Label 2" 1 (LOGPEN 0 0 4227264) 1 0 1 
COMMENT               (LOGFONT 0 0 0 0 400 0 0 0 0 3 2 1 34 "Arial") 0.944444 8388608 1 
COMMENT               1 "@N" 0) 
COMMENT          #71=(CWidgetStyle "Label 3" 1 (LOGPEN 0 0 8421376) 1 0 1 
COMMENT               (LOGFONT 0 0 0 0 700 255 0 0 0 3 2 1 34 "Arial") 0.833333 255 1 5 
COMMENT               "@N (@S)" 0) 
COMMENT          #72=(CWidgetStyle "Label 4" 1 (LOGPEN 0 0 8437824) 1 0 1 
COMMENT               (LOGFONT 0 0 0 0 400 0 0 0 0 3 2 1 34 "Arial") 0.722222 0 1 5 
COMMENT               "@N (@S)" 0)) 0.164644 1.74233 0.164644 2.53336 
COMMENT         (70 (CShapeMapEntry 0 "Unique RSite" 1 "Uniq RSite Label") 67 
COMMENT          (CShapeMapEntry 0 "ORF" 0 "ORF Label")) 40.0378 40.0378 39 39 0.1 
COMMENT         -10503) 1 1 0 1 1 
COMMENT        (mapper: 14.0971 -12.2288 40.0378 40.0378 0.01 10 -1 3489 3489 1 0 0) 
COMMENT        #73=(CGroupWidget (CWidget 0 (0 0) 1 2 0 0 Nil 3539001 100) 
COMMENT             (CObjectList 
COMMENT              #74=(CGroupWidget (CWidget 1 (0 0) 1 2 0 0 Nil -483 100) 
COMMENT                   (CObjectList 
COMMENT                    #75=(CAxis 
COMMENT                         (CWideLine (CWidget 0 (0 0) 1 2 0 0 #39# 111299508 0) 
COMMENT                          (LOGPEN 0 0 10079436) 2 (LOGBRUSH 0 13434879 0) 1 
COMMENT                          6.27598 6.27398 1 0.0214037) 0.179799) 
COMMENT                    #76=(CLabel (CWidget 1001 (0 0) 1 2 0 0 #36# -275390756 100) 
COMMENT                         (LOGPEN 0 0 0) 1 
COMMENT                         (LOGFONT 58 22 0 0 400 0 0 0 0 3 2 1 34 "Verdana") 
COMMENT                         1.74233 0.833333 0 "pGenA-ScARO4(K229L)" "@N" 1 0 
COMMENT                         0.871165 0 -10 12.5382 1.42365 Nil) 
COMMENT                    #77=(CLabel (CWidget 1002 (0 0) 1 2 0 0 #35# 1300 100) 
COMMENT                         (LOGPEN 0 0 0) 1 
COMMENT                         (LOGFONT 38 14 0 0 400 0 0 0 0 3 2 1 18 "Georgia") 
COMMENT                         1.74233 0.555556 0 "3489 bp" "@L bp" 16 0 -0.871165 0 
COMMENT                         -10.8 2.94721 0.949103 Nil)) (CObjectList)) 
COMMENT              #78=(CGroupWidget (CWidget 10 (6 0) 1 2 0 0 Nil -582 100) 
COMMENT                   (CObjectList 
COMMENT                    #79=(CGroupWidget (CWidget 4 (7 4 0) 1 2 0 0 Nil 0 100) 
COMMENT                         (CObjectList 
COMMENT                          #80=(CWideArrow 
COMMENT                               (CWideLine 
COMMENT                                (CWidget 0 (3 #0# 0) 1 2 0 0 #37# 13175192 100) 
COMMENT                                (LOGPEN 0 0 3355545) 1 (LOGBRUSH 0 6724095 0) 1 
COMMENT                                0.230143 1.77821 1 0.082322) 0.8 1.8 1) 
COMMENT                          #81=(CLabel (CWidget 0 (0 0) 1 2 0 0 #34# 0 100) 
COMMENT                               (LOGPEN 0 0 0) 1 
COMMENT                               (LOGFONT 46 17 0 0 700 0 0 0 0 3 2 1 34 "Arial") 
COMMENT                               1.74233 0.666667 0 "ApR" "@N" 1 -11.3898 6.96932 
COMMENT                               0 -10 1.89821 1.14891 #80#) 
COMMENT                          #82=(CWideArrow 
COMMENT                               (CWideLine 
COMMENT                                (CWidget 0 (3 #1# 0) 1 2 0 0 #37# 0 100) 
COMMENT                                (LOGPEN 0 0 3355545) 1 (LOGBRUSH 0 6724095 0) 1 
COMMENT                                3.54564 5.60973 1 0.082322) 0.8 1.8 0) 
COMMENT                          #83=(CLabel 
COMMENT                               (CWidget 0 (0 0) 1 2 0 0 #34# 1229487469 100) 
COMMENT                               (LOGPEN 0 0 0) 1 
COMMENT                               (LOGFONT 46 17 0 0 700 0 0 0 0 3 2 1 34 "Arial") 
COMMENT                               1.74233 0.666667 0 "ARO4-K229L" "@N" 1 14.6278 
COMMENT                               -1.74233 0 -10 5.41988 1.14891 #82#)) 
COMMENT                         (CObjectList)) 
COMMENT                    #84=(CGroupWidget (CWidget 33 (7 33 0) 1 2 0 0 Nil 0 100) 
COMMENT                         (CObjectList 
COMMENT                          #85=(CWideArrow 
COMMENT                               (CWideLine 
COMMENT                                (CWidget 0 (3 #2# 0) 1 2 0 0 #37# 13175192 100) 
COMMENT                                (LOGPEN 0 0 3355545) 1 (LOGBRUSH 0 6724095 0) 1 
COMMENT                                2.04252 3.24357 1 0.082322) 0.8 1.8 1) 
COMMENT                          #86=(CLabel (CWidget 0 (0 0) 1 2 0 0 #34# 0 100) 
COMMENT                               (LOGPEN 0 0 0) 1 
COMMENT                               (LOGFONT 46 17 0 0 700 0 0 0 0 3 2 1 34 "Arial") 
COMMENT                               1.74233 0.666667 0 "ColE1" "@N" 1 -7.78025 
COMMENT                               -10.454 0 -10 2.57257 1.14891 #85#)) 
COMMENT                         (CObjectList))) (CObjectList)) 
COMMENT              #87=(CGroupWidget (CWidget 14 (16 0) 1 2 0 0 Nil 0 100) 
COMMENT                   (CObjectList) (CObjectList)) 
COMMENT              #88=(CGroupWidget (CWidget 11 (0 0) 1 2 0 0 Nil 0 100) 
COMMENT                   (CObjectList) (CObjectList)) 
COMMENT              #89=(CGroupWidget (CWidget 12 (0 0) 1 2 0 0 Nil -233 100) 
COMMENT                   (CObjectList) (CObjectList))) (CObjectList))) 
COMMENT       (CSeqView 10 10 (CObjectList #90=(XLATFRAGMENT 386 370 0 1 387 1112)) 
COMMENT        (CObList #91=(AnlzFontMaskItem 523 639 4) 
COMMENT         #92=(AnlzFontMaskItem 488 522 4) #93=(AnlzXLATItem 386 1498 3 386 1498)) 
COMMENT        1 
COMMENT        (CObList #94=(AnlzFontBackColorItem 386 521 43633766) 
COMMENT         #95=(AnlzFontBackColorItem 528 603 43633766) 
COMMENT         #96=(AnlzFontBackColorItem 522 522 40304639) 
COMMENT         #97=(AnlzFontBackColorItem 525 527 40304639) 
COMMENT         #98=(AnlzFontBackColorItem 523 523 33567743) 
COMMENT         #99=(AnlzFontBackColorItem 606 1498 43633766) 
COMMENT         #100=(AnlzFontBackColorItem 604 604 33567743) 
COMMENT         #101=(AnlzFontBackColorItem 524 524 40304639) 
COMMENT         #102=(AnlzFontBackColorItem 605 605 43633766) 
COMMENT         #103=(AnlzFontBackColorItem 266 287 40304639) 
COMMENT         #104=(AnlzFontBackColorItem 292 308 40304639))) (CObList) 0 
COMMENT       (CStringList) 10 1950230212 (CObList)))
FEATURES             Location/Qualifiers
     CDS             complement(2501..3361)
                     /vntifkey="4"
                     /label=ApR
     rep_origin      complement(1686..2353)
                     /vntifkey="33"
                     /label=ColE1
     CDS             370..1517
                     /vntifkey="4"
                     /label=ARO4-K229L
BASE COUNT      895 a       886 c       847 g       861 t 
ORIGIN
        1 ctaaattgta agcgttaata ttttgttaaa attcgcgtta aatttttgtt aaatcagctc 
       61 attttttaac caataggccg aaatcggcaa aatcccttat aaatcaaaag aatagaccga 
      121 gatagggttg agtggccgct acagggcgct cccattcgcc attcaggctg cgcaactgtt 
      181 gggaagggcg tttcggtgcg ggcctcttcg ctattacgcc agctggcgaa agggggatgt 
      241 gctgcaaggc gattaagttg ggtaacgcca gggttttccc agtcacgacg ttgtaaaacg 
      301 acggccagtg agcgcgacgt aatacgactc actatagggc gaattggcgg aaggccgtca 
      361 aggccgcatc gtctcatcgg tctcaaatgt ccgagagccc tatgtttgcc gcaaacggta 
      421 tgcccaaagt gaatcaggga gcagaggaag acgtccgaat tcttggatac gatccccttg 
      481 catcgcccgc actgctgcaa gtgcaaatcc ctgcaacacc cacctctctt gaaactgcaa 
      541 aacggggccg acgtgaagct attgatatta tcactggcaa ggatgaccga gtgctcgtta 
      601 tcgtcggccc ctgtagcatt catgacctcg aggctgccca ggaatacgct cttcgactta 
      661 aaaaactctc tgacgagctg aagggcgatc tgtctatcat tatgagagct tatctggaga 
      721 aacccagaac aaccgtcggc tggaagggtc tcattaatga tcccgatgtg aacaatacat 
      781 ttaacatcaa taagggactg cagtcggcac gacaactttt cgtgaatctt acgaacattg 
      841 gcctccctat tggatcggaa atgctcgaca ccatttcccc tcaatacctc gctgacctcg 
      901 tttccttcgg agctatcggt gccagaacta ccgagtctca gctccatcgt gaactcgcat 
      961 ctggactttc ttttcccgtc ggattcaaga acggtacaga tggcaccctg aatgtcgccg 
     1021 tcgacgcatg tcaagctgca gcacattccc accattttat gggtgtcact ctgcatggtg 
     1081 tcgcagcaat caccacaact aaaggaaacg aacactgttt cgttatcctg cgtggaggta 
     1141 agaagggaac caattatgac gccaaatctg tggccgaagc caaagcccaa cttcctgcag 
     1201 gctccaacgg tctgatgatt gattattccc atggtaattc gaataaggat tttcgaaacc 
     1261 aacccaaggt taatgacgtg gtgtgcgaac aaatcgccaa tggcgaaaac gctattacag 
     1321 gagtcatgat tgagagcaat atcaacgagg gcaaccaagg tattcccgct gagggtaaag 
     1381 caggcctcaa gtatggagtg tctatcacgg acgcctgtat cggatgggag acaaccgagg 
     1441 acgtcctcag aaagctcgcc gcagctgtga gacaacgtcg ggaagtgaat aaaaagtaat 
     1501 ctatgagacc tgagacgctg ggcctcatgg gccttccgct cactgcccgc tttccagtcg 
     1561 ggaaacctgt cgtgccagct gcattaacat ggtcatagct gtttccttgc gtattgggcg 
     1621 ctctccgctt cctcgctcac tgactcgctg cgctcggtcg ttcgggtaaa gcctggggtg 
     1681 cctaatgagc aaaaggccag caaaaggcca ggaaccgtaa aaaggccgcg ttgctggcgt 
     1741 ttttccatag gctccgcccc cctgacgagc atcacaaaaa tcgacgctca agtcagaggt 
     1801 ggcgaaaccc gacaggacta taaagatacc aggcgtttcc ccctggaagc tccctcgtgc 
     1861 gctctcctgt tccgaccctg ccgcttaccg gatacctgtc cgcctttctc ccttcgggaa 
     1921 gcgtggcgct ttctcatagc tcacgctgta ggtatctcag ttcggtgtag gtcgttcgct 
     1981 ccaagctggg ctgtgtgcac gaaccccccg ttcagcccga ccgctgcgcc ttatccggta 
     2041 actatcgtct tgagtccaac ccggtaagac acgacttatc gccactggca gcagccactg 
     2101 gtaacaggat tagcagagcg aggtatgtag gcggtgctac agagttcttg aagtggtggc 
     2161 ctaactacgg ctacactaga agaacagtat ttggtatctg cgctctgctg aagccagtta 
     2221 ccttcggaaa aagagttggt agctcttgat ccggcaaaca aaccaccgct ggtagcggtg 
     2281 gtttttttgt ttgcaagcag cagattacgc gcagaaaaaa aggatctcaa gaagatcctt 
     2341 tgatcttttc tacggggtct gacgctcagt ggaacgaaaa ctcacgttaa gggattttgg 
     2401 tcatgagatt atcaaaaagg atcttcacct agatcctttt aaattaaaaa tgaagtttta 
     2461 aatcaatcta aagtatatat gagtaaactt ggtctgacag ttaccaatgc ttaatcagtg 
     2521 aggcacctat ctcagcgatc tgtctatttc gttcatccat agttgcctga ctccccgtcg 
     2581 tgtagataac tacgatacgg gagggcttac catctggccc cagtgctgca atgataccgc 
     2641 gagaaccacg ctcaccggct ccagatttat cagcaataaa ccagccagcc ggaagggccg 
     2701 agcgcagaag tggtcctgca actttatccg cctccatcca gtctattaat tgttgccggg 
     2761 aagctagagt aagtagttcg ccagttaata gtttgcgcaa cgttgttgcc attgctacag 
     2821 gcatcgtggt gtcacgctcg tcgtttggta tggcttcatt cagctccggt tcccaacgat 
     2881 caaggcgagt tacatgatcc cccatgttgt gcaaaaaagc ggttagctcc ttcggtcctc 
     2941 cgatcgttgt cagaagtaag ttggccgcag tgttatcact catggttatg gcagcactgc 
     3001 ataattctct tactgtcatg ccatccgtaa gatgcttttc tgtgactggt gagtactcaa 
     3061 ccaagtcatt ctgagaatag tgtatgcggc gaccgagttg ctcttgcccg gcgtcaatac 
     3121 gggataatac cgcgccacat agcagaactt taaaagtgct catcattgga aaacgttctt 
     3181 cggggcgaaa actctcaagg atcttaccgc tgttgagatc cagttcgatg taacccactc 
     3241 gtgcacccaa ctgatcttca gcatctttta ctttcaccag cgtttctggg tgagcaaaaa 
     3301 caggaaggca aaatgccgca aaaaagggaa taagggcgac acggaaatgt tgaatactca 
     3361 tactcttcct ttttcaatat tattgaagca tttatcaggg ttattgtctc atgagcggat 
     3421 acatatttga atgtatttag aaaaataaac aaataggggt tccgcgcaca tttccccgaa 
     3481 aagtgccac 
//
