# Supplementary material for: A DNA assembly toolkit to unlock the CRISPR/Cas9 potential for metabolic engineering
Source: Commun Biol. 2023 Aug 18;6:858. doi: 10.1038/s42003-023-05202-5 (PMC10439232; doi:10.1038/s42003-023-05202-5)
Supplement: Supplementary file 5 — Supplementary GenBank files [file 42003_2023_5202_MOESM5_ESM.zip › data_set/pGenK-ScARO7(G141S).gb]

LOCUS       pGenK-ScARO7(G14        2977 bp    DNA     circular     11-OCT-2021
DEFINITION                               ScARO7(G141S) in pTwist Kan High Copy.
SOURCE      
  ORGANISM  
COMMENT                                  Resistance markers: Kanamycin
            
                                         This file was created using tools provided by Twist Bioscience
COMMENT     This file is created by Vector NTI
            http://www.invitrogen.com/
COMMENT     ORIGDB|GenBank
COMMENT     VNTDATE|-14082999|
COMMENT     VNTDBDATE|-14083038|
COMMENT     LSOWNER|
COMMENT     VNTNAME|pGenK-ScARO7(G141S)|
COMMENT     VNTAUTHORNAME|Demo User|
COMMENT     VNTOAUTHORNAME|UNKNOWN|
COMMENT     Vector_NTI_Display_Data_(Do_Not_Edit!)
COMMENT     (SXF 
COMMENT      (CGexDoc "pGenK-ScARO7(G141S)" 0 2977 
COMMENT       (CDBMol 0 0 1 1 1 0 0 0 0 "" "" 0 0 0 0 (CObList) (CObList) (CObList) 
COMMENT        (CObList) -1 "") 
COMMENT       (CDocSetData 1 0 0 0 0 0 "MAIN" 1 1 1 1 0 0 1 1 0 1 10 10 4294967295 100 
COMMENT        0 1 1 (CHomObj 0 0 0 3 75) (CWordArray) (CWordArray) 
COMMENT        (CStringList "BsaI" "BsmBI" "BbsI" "AarI" "SmiI" "NotI" "MssI" "PacI" 
COMMENT         "I-SceI" "SdaI" "MauBI" "MreI" "SapI" "SfaAI" "SfiI" "SgrDI" "SgsI") 
COMMENT        (CStringList "atg") (CStringList "taa" "tga" "tag") (CObList) 1 
COMMENT        "{(0,1),2}" 0 0 "" 0 4294967295 0 0 0 0 0 0 0 "MAIN" 0 0 30 0 
COMMENT        (CProteinMotifSearchObject 70 20 1 1 1 1 0 0 1 0 0 0 0 0)) 
COMMENT       (CMolPar 0 0 1 1057 1628 1 2977 0 0 0 0 0 0 0 0) (CStringList) 
COMMENT       (CStringList) (CObList) (COAPar 25 250 50 0 6 4 3 7) 
COMMENT       (COAPar 25 250 50 0 6 4 3 7) (COAPar 25 250 50 0 6 4 3 7) (CObList) 
COMMENT       (CObList 
COMMENT        #0=(CFSignal (CObList) "KmR" 4 0 1 1781 2595 0 (CStringList) 
COMMENT            (CStringList) 1 1 1 1 "1781..2595") 
COMMENT        #1=(CFSignal (CObList) "ScARO7(G141S)" 4 0 0 20 787 0 (CStringList) 
COMMENT            (CStringList) 1 1 1 1 "20..787") 
COMMENT        #2=(CFSignal (CObList) "ColE1" 33 0 0 1057 1628 0 (CStringList) 
COMMENT            (CStringList) 1 1 1 1 "1057..1628")) (CObList) (CObList) (CObList) 
COMMENT       (CObList) (CObList) (CObList) 
COMMENT       (CTextView 0 
COMMENT        #3=(CGroupPar (CParagraph 0 (0 0) 1 2 0 0 180) 
COMMENT            (CObjectList 
COMMENT             #4=(CRefLinePar 
COMMENT                 (CLinePar (CParagraph 0 (0 0) 0 2 0 0 233) 
COMMENT                  "pGenK-ScARO7(G141S)" 2) 5 "" 0 4) 
COMMENT             #5=(CFolderPar 
COMMENT                 (CGroupPar (CParagraph 1 (0 0) 1 1 0 0 178) 
COMMENT                  (CObjectList 
COMMENT                   #6=(CLinePar (CParagraph 0 (0 0) 1 2 1 0 180) 
COMMENT                       "DNA 'pGenK-ScARO7(G141S)'" 1) 
COMMENT                   #7=(CLinePar (CParagraph 0 (0 0) 1 2 1 0 180) 
COMMENT                       "                             ScARO7(G141S) in pTwist Kan High Copy." 
COMMENT                       1) 
COMMENT                   #8=(CLinePar (CParagraph 0 (0 0) 1 2 1 0 180) 
COMMENT                       "Currently local object. Original author: UNKNOWN" 1) 
COMMENT                   #9=(CLinePar (CParagraph 0 (0 0) 1 2 1 0 180) 
COMMENT                       "Created: 10/11/21 07:54" 1) 
COMMENT                   #10=(CLinePar (CParagraph 0 (0 0) 1 2 1 0 180) 
COMMENT                        "Last Modified: 10/11/21 08:33" 1) 
COMMENT                   #11=(CLinePar (CParagraph 0 (0 0) 1 2 1 0 180) 
COMMENT                        "length: 2977 bp" 1) 
COMMENT                   #12=(CLinePar (CParagraph 0 (0 0) 1 2 1 0 180) 
COMMENT                        "storage type: Basic" 1) 
COMMENT                   #13=(CLinePar (CParagraph 0 (0 0) 1 2 1 0 180) 
COMMENT                        "form: Circular" 1))) "General Description") 
COMMENT             #14=(CFolderPar 
COMMENT                  (CGroupPar (CParagraph 2 (0 0) 1 1 0 0 178) 
COMMENT                   (CObjectList 
COMMENT                    #15=(CLinePar (CParagraph 0 (0 0) 1 2 1 0 180) 
COMMENT                         "Original Source Database: GenBank" 1) 
COMMENT                    #16=(CLinePar (CParagraph 0 (0 0) 1 2 1 0 180) 
COMMENT                         "Modification Date in the Original DB: 7-FEB-2020" 1))) 
COMMENT                  "Standard Fields") 
COMMENT             #17=(CRefLinePar 
COMMENT                  (CLinePar (CParagraph 0 (0 0) 0 2 0 0 233) "Comments" 2) 1 "" 
COMMENT                  0 0) 
COMMENT             #18=(CFolderPar 
COMMENT                  (CGroupPar (CParagraph 8 (0 0) 1 2 0 0 178) (CObjectList)) 
COMMENT                  "Annotations") 
COMMENT             #19=(CFolderPar 
COMMENT                  (CGroupPar (CParagraph 12 (6 0) 1 2 0 0 178) 
COMMENT                   (CObjectList 
COMMENT                    #20=(CFolderPar 
COMMENT                         (CGroupPar (CParagraph 4 (7 4 0) 1 1 1 0 178) 
COMMENT                          (CObjectList 
COMMENT                           #21=(CFolderPar 
COMMENT                                (CGroupPar (CParagraph 20 (3 #1# 0) 1 2 2 0 327) 
COMMENT                                 (CObjectList 
COMMENT                                  #22=(CLinePar (CParagraph 0 (0 0) 1 2 3 0 180) 
COMMENT                                       "Start: 20    End: 787 " 1) 
COMMENT                                  #23=(CLinePar (CParagraph 0 (0 0) 1 2 3 0 180) 
COMMENT                                       "Original Location Description:" 1) 
COMMENT                                  #24=(CLinePar (CParagraph 0 (0 0) 1 2 3 0 180) 
COMMENT                                       "   20..787" 1))) "ScARO7(G141S)") 
COMMENT                           #25=(CFolderPar 
COMMENT                                (CGroupPar 
COMMENT                                 (CParagraph 1781 (3 #0# 0) 1 2 2 0 327) 
COMMENT                                 (CObjectList 
COMMENT                                  #26=(CLinePar (CParagraph 0 (0 0) 1 2 3 0 180) 
COMMENT                                       "Start: 1781  End: 2595 (Complementary)" 
COMMENT                                       1) 
COMMENT                                  #27=(CLinePar (CParagraph 0 (0 0) 1 2 3 0 180) 
COMMENT                                       "Unknown feature type:misc_feature_" 1) 
COMMENT                                  #28=(CLinePar (CParagraph 0 (0 0) 1 2 3 0 180) 
COMMENT                                       "Original Location Description:" 1) 
COMMENT                                  #29=(CLinePar (CParagraph 0 (0 0) 1 2 3 0 180) 
COMMENT                                       "   1781..2595" 1))) "KmR"))) 
COMMENT                         "CDS (2 total)") 
COMMENT                    #30=(CFolderPar 
COMMENT                         (CGroupPar (CParagraph 33 (7 33 0) 1 2 1 0 178) 
COMMENT                          (CObjectList 
COMMENT                           #31=(CFolderPar 
COMMENT                                (CGroupPar 
COMMENT                                 (CParagraph 1057 (3 #2# 0) 1 2 2 0 194) 
COMMENT                                 (CObjectList 
COMMENT                                  #32=(CLinePar (CParagraph 0 (0 0) 1 2 3 0 180) 
COMMENT                                       "Start: 1057  End: 1628" 1) 
COMMENT                                  #33=(CLinePar (CParagraph 0 (0 0) 1 2 3 0 180) 
COMMENT                                       "Unknown feature type:misc_feature_" 1) 
COMMENT                                  #34=(CLinePar (CParagraph 0 (0 0) 1 2 3 0 180) 
COMMENT                                       "Original Location Description:" 1) 
COMMENT                                  #35=(CLinePar (CParagraph 0 (0 0) 1 2 3 0 180) 
COMMENT                                       "   1057..1628" 1))) "ColE1"))) 
COMMENT                         "Replication Origin (1 total)"))) "Feature Map") 
COMMENT             #36=(CFolderPar 
COMMENT                  (CGroupPar (CParagraph 12 (6 0) 1 1 0 0 178) 
COMMENT                   (CObjectList 
COMMENT                    #37=(CFolderPar 
COMMENT                         (CGroupPar (CParagraph 98 (0 0) 1 1 1 0 178) 
COMMENT                          (CObjectList 
COMMENT                           #38=(CFolderPar 
COMMENT                                (CGroupPar (CParagraph 1 (0 0) 1 2 2 0 178) 
COMMENT                                 (CObjectList 
COMMENT                                  #39=(CLinePar (CParagraph 0 (0 0) 1 2 3 0 180) 
COMMENT                                       "Start: 1     End: 2977" 1) 
COMMENT                                  #40=(CLinePar (CParagraph 0 (0 0) 1 2 3 0 180) 
COMMENT                                       "Original Location Description:" 1) 
COMMENT                                  #41=(CLinePar (CParagraph 0 (0 0) 1 2 3 0 180) 
COMMENT                                       "   1..2977" 1))) "Source_1"))) 
COMMENT                         "Source (1 total)"))) 
COMMENT                  "Imported Features Not Shown on Map")))) 
COMMENT       (CGraphView 
COMMENT        (CWStyleSheet 
COMMENT         (CObjectList 
COMMENT          #42=(CWidgetStyle "RSite Label" 1 (LOGPEN 0 0 13408563) 1 0 1 
COMMENT               (LOGFONT 0 0 0 0 400 0 0 0 0 3 2 1 18 "Georgia") 0.555556 0 1 5 
COMMENT               "@N (@S)" 0) 
COMMENT          #43=(CWidgetStyle "Signal Label" 1 (LOGPEN 0 0 0) 1 0 1 
COMMENT               (LOGFONT 0 0 0 0 700 0 0 0 0 3 2 1 34 "Arial") 0.666667 0 1 1 
COMMENT               "@N" 0) 
COMMENT          #44=(CWidgetStyle "Molecule Label 2" 0 0 1 
COMMENT               (LOGFONT 0 0 0 0 400 0 0 0 0 3 2 1 18 "Georgia") 0.555556 0 1 16 
COMMENT               "@L bp" 0) 
COMMENT          #45=(CWidgetStyle "Molecule Label 1" 0 0 1 
COMMENT               (LOGFONT 0 0 0 0 400 0 0 0 0 3 2 1 34 "Verdana") 0.833333 0 1 1 
COMMENT               "@N" 0) 
COMMENT          #46=(CWidgetStyle "Shape 3" 1 (LOGPEN 0 0 3355545) 1 1 
COMMENT               (LOGBRUSH 0 6724095 0) 0 0 1 (LOGSHAPE 9 1 0.8 1.8 0)) 
COMMENT          #47=(CWidgetStyle "Shape 1" 1 (LOGPEN 0 0 6723840) 1 1 
COMMENT               (LOGBRUSH 0 10079334 0) 0 0 1 (LOGSHAPE 9 1 0.8 1.8 0)) 
COMMENT          #48=(CWidgetStyle "Axis" 1 (LOGPEN 0 0 10079436) 2 1 
COMMENT               (LOGBRUSH 0 13434879 0) 0 0 1 (LOGSHAPE 10 1 0 0 0)) 
COMMENT          #49=(CWidgetStyle "Line 2" 1 (LOGPEN 0 0 6723840) 8 0 0 0 1 
COMMENT               (LOGSHAPE 1 1.9 0 0 0)) 
COMMENT          #50=(CWidgetStyle "RSite" 1 (LOGPEN 0 0 10053171) 8 0 0 0 1 
COMMENT               (LOGSHAPE 1 1.9 0 0 0)) 
COMMENT          #51=(CWidgetStyle "Short Signal" 1 (LOGPEN 0 0 13395507) 10 0 0 0 1 
COMMENT               (LOGSHAPE 1 1.9 0 0 0)) 
COMMENT          #52=(CWidgetStyle "Uniq RSite Label" 1 (LOGPEN 0 0 153) 1 0 1 
COMMENT               (LOGFONT 0 0 0 0 400 0 0 0 0 3 2 1 18 "Georgia") 0.555556 128 1 5 
COMMENT               "@N (@S)" 0) 
COMMENT          #53=(CWidgetStyle "Vanilla" 1 (LOGPEN 0 0 0) 1 1 
COMMENT               (LOGBRUSH 0 16777215 0) 1 
COMMENT               (LOGFONT 0 0 0 0 400 0 0 0 0 7 48 2 18 "Times New Roman") 0.8 0 1 
COMMENT               2 "?" 0) 
COMMENT          #54=(CWidgetStyle "Mark 1" 0 0 1 
COMMENT               (LOGFONT 0 0 0 0 400 0 0 0 2 7 48 2 2 "Windings") 0.7 0 1 2 "?" 0) 
COMMENT          #55=(CWidgetStyle "Motif Label" 1 (LOGPEN 0 0 16744512) 1 0 1 
COMMENT               (LOGFONT 0 0 0 0 400 0 0 0 0 3 2 1 34 "Arial") 0.611111 8388608 1 
COMMENT               65535 "@N (@H)" 0) 
COMMENT          #56=(CWidgetStyle "Fragment Label 2" 1 (LOGPEN 0 0 0) 1 0 1 
COMMENT               (LOGFONT 0 0 0 0 400 0 0 0 0 3 2 1 49 "Courier New") 1.05 0 1 48 
COMMENT               "@F bp (molecule @L bp)" 0) 
COMMENT          #57=(CWidgetStyle "Fragment Label 1" 1 (LOGPEN 0 0 0) 1 0 1 
COMMENT               (LOGFONT 0 0 0 0 400 0 0 0 0 3 2 1 34 "Arial") 0.91 0 1 1 
COMMENT               "Fragment of @N" 0) 
COMMENT          #58=(CWidgetStyle "Shape 4" 1 (LOGPEN 0 0 0) 1 1 
COMMENT               (LOGBRUSH 2 8388608 5) 0 0 0) 
COMMENT          #59=(CWidgetStyle "Shape 2" 1 (LOGPEN 0 0 0) 1 1 (LOGBRUSH 0 128 0) 0 
COMMENT               0 0) 
COMMENT          #60=(CWidgetStyle "Shape 0" 1 (LOGPEN 0 0 0) 1 1 (LOGBRUSH 0 0 0) 0 0 
COMMENT               0) 
COMMENT          #61=(CWidgetStyle "ORF" 1 (LOGPEN 0 0 16384) 8 0 0 0 1 
COMMENT               (LOGSHAPE 7 0.2 3.41182 2.86186 0.609808)) 
COMMENT          #62=(CWidgetStyle "Line 4" 1 (LOGPEN 0 0 32768) 8 0 0 0 0) 
COMMENT          #63=(CWidgetStyle "Line 3" 1 (LOGPEN 0 0 16711680) 8 0 0 0 0) 
COMMENT          #64=(CWidgetStyle "Line 1" 1 (LOGPEN 0 0 16711680) 1 0 0 0 0) 
COMMENT          #65=(CWidgetStyle "Short Promoter" 1 (LOGPEN 0 0 128) 6 0 0 0 0) 
COMMENT          #66=(CWidgetStyle "Motif" 1 (LOGPEN 0 0 0) 1 0 0 0 0) 
COMMENT          #67=(CWidgetStyle "Line 0" 1 (LOGPEN 0 0 0) 8 0 0 0 0) 
COMMENT          #68=(CWidgetStyle "Void" 0 0 0 0 0) 
COMMENT          #69=(CWidgetStyle "General Label" 1 (LOGPEN 0 0 0) 1 0 1 
COMMENT               (LOGFONT 0 0 0 0 400 0 0 0 0 3 2 1 18 "Times New Roman") 0.91 0 1 
COMMENT               3 "@T @N " 0) 
COMMENT          #70=(CWidgetStyle "Position" 1 (LOGPEN 0 0 0) 1 0 0 0 0) 
COMMENT          #71=(CWidgetStyle "Annotation" 0 0 1 
COMMENT               (LOGFONT 0 0 0 0 400 0 0 0 0 3 2 1 18 "Times New Roman") 0.91 0 0 
COMMENT               0) 
COMMENT          #72=(CWidgetStyle "Position Label" 1 (LOGPEN 0 0 8388608) 1 0 1 
COMMENT               (LOGFONT 0 0 0 0 400 0 1 0 0 3 2 1 34 "Arial") 0.63 8388608 1 1 
COMMENT               "@N" 0) 
COMMENT          #73=(CWidgetStyle "Range" 1 (LOGPEN 0 0 0) 1 1 (LOGBRUSH 0 16777215 0) 
COMMENT               0 0 0) 
COMMENT          #74=(CWidgetStyle "Range Label" 1 (LOGPEN 0 0 8388608) 1 0 1 
COMMENT               (LOGFONT 0 0 0 0 400 0 1 0 0 3 2 1 34 "Arial") 0.63 8388608 1 1 
COMMENT               "@N" 0) 
COMMENT          #75=(CWidgetStyle "ORF Label" 1 (LOGPEN 0 0 49216) 1 0 1 
COMMENT               (LOGFONT 0 0 0 0 400 0 0 0 0 3 2 1 18 "Times New Roman") 0.611111 
COMMENT               0 1 65535 "@N" 0) 
COMMENT          #76=(CWidgetStyle "CDS Label" 1 (LOGPEN 0 0 4227264) 1 0 1 
COMMENT               (LOGFONT 0 0 0 0 400 0 0 0 0 3 2 1 34 "Arial") 0.555556 255 1 1 
COMMENT               "@N" 0) 
COMMENT          #77=(CWidgetStyle "Shape 5" 1 (LOGPEN 0 0 0) 3 1 
COMMENT               (LOGBRUSH 0 16777113 0) 1 
COMMENT               (LOGFONT 0 0 0 0 400 0 0 0 0 7 48 2 50 "Arial") 0.9 0 0 1 
COMMENT               (LOGSHAPE 9 1 0.8 1.8 0)) 
COMMENT          #78=(CWidgetStyle "CDS" 1 (LOGPEN 0 0 0) 1 1 (LOGBRUSH 2 39423 3) 0 0 
COMMENT               1 (LOGSHAPE 9 1 0.8 1.8 0)) 
COMMENT          #79=(CWidgetStyle "Label 2" 1 (LOGPEN 0 0 4227264) 1 0 1 
COMMENT               (LOGFONT 0 0 0 0 400 0 0 0 0 3 2 1 34 "Arial") 0.944444 8388608 1 
COMMENT               1 "@N" 0) 
COMMENT          #80=(CWidgetStyle "Label 3" 1 (LOGPEN 0 0 8421376) 1 0 1 
COMMENT               (LOGFONT 0 0 0 0 700 255 0 0 0 3 2 1 34 "Arial") 0.833333 255 1 5 
COMMENT               "@N (@S)" 0) 
COMMENT          #81=(CWidgetStyle "Label 4" 1 (LOGPEN 0 0 8437824) 1 0 1 
COMMENT               (LOGFONT 0 0 0 0 400 0 0 0 0 3 2 1 34 "Arial") 0.722222 0 1 5 
COMMENT               "@N (@S)" 0)) 0.164644 1.74233 0.164644 2.53336 
COMMENT         (70 (CShapeMapEntry 0 "Unique RSite" 1 "Uniq RSite Label") 67 
COMMENT          (CShapeMapEntry 0 "ORF" 0 "ORF Label")) 40.0378 40.0378 39 39 0.1 
COMMENT         -10503) 1 1 0 1 1 
COMMENT        (mapper: 15.8205 -12.2389 40.0378 40.0378 0.01 10 -1 2977 2977 1 0 0) 
COMMENT        #82=(CGroupWidget (CWidget 0 (0 0) 1 2 0 0 Nil -483 100) 
COMMENT             (CObjectList 
COMMENT              #83=(CGroupWidget (CWidget 1 (0 0) 1 2 0 0 Nil -582 100) 
COMMENT                   (CObjectList 
COMMENT                    #84=(CAxis 
COMMENT                         (CWideLine (CWidget 0 (0 0) 1 2 0 0 #48# 111256940 0) 
COMMENT                          (LOGPEN 0 0 10079436) 2 (LOGBRUSH 0 13434879 0) 1 
COMMENT                          6.27629 6.27429 1 0.0214037) 0.210722) 
COMMENT                    #85=(CLabel (CWidget 1001 (0 0) 1 2 0 0 #45# 0 100) 
COMMENT                         (LOGPEN 0 0 2147484672) 0 
COMMENT                         (LOGFONT 58 22 0 0 400 0 0 0 0 3 2 1 34 "Verdana") 
COMMENT                         1.74233 0.833333 0 "pGenK-ScARO7(G141S)" "@N" 1 0 
COMMENT                         0.871165 0 -10 12.7629 1.42365 Nil) 
COMMENT                    #86=(CLabel (CWidget 1002 (0 0) 1 2 0 0 #44# 1143 100) 
COMMENT                         (LOGPEN 0 0 0) 1 
COMMENT                         (LOGFONT 38 14 0 0 400 0 0 0 0 3 2 1 18 "Georgia") 
COMMENT                         1.74233 0.555556 0 "2977 bp" "@L bp" 16 0 -0.871165 0 
COMMENT                         -10.8 2.82233 0.949103 Nil)) (CObjectList)) 
COMMENT              #87=(CGroupWidget (CWidget 10 (6 0) 1 2 0 0 Nil -233 100) 
COMMENT                   (CObjectList 
COMMENT                    #88=(CGroupWidget (CWidget 4 (7 4 0) 1 2 0 0 Nil -483 100) 
COMMENT                         (CObjectList 
COMMENT                          #89=(CWideArrow 
COMMENT                               (CWideLine 
COMMENT                                (CWidget 0 (3 #0# 0) 1 2 0 0 #46# 0 100) 
COMMENT                                (LOGPEN 0 0 3355545) 1 (LOGBRUSH 0 6724095 0) 1 
COMMENT                                0.804957 2.52234 1 0.082322) 0.8 1.8 1) 
COMMENT                          #90=(CLabel (CWidget 0 (0 0) 1 2 0 0 #43# 0 100) 
COMMENT                               (LOGPEN 0 0 0) 1 
COMMENT                               (LOGFONT 46 17 0 0 700 0 0 0 0 3 2 1 34 "Arial") 
COMMENT                               1.74233 0.666667 0 "KmR" "@N" 1 -13.0121 -1.74233 
COMMENT                               0 -10 2.12299 1.14891 #89#) 
COMMENT                          #91=(CWideArrow 
COMMENT                               (CWideLine 
COMMENT                                (CWidget 0 (3 #1# 0) 1 2 0 0 #46# 0 100) 
COMMENT                                (LOGPEN 0 0 3355545) 1 (LOGBRUSH 0 6724095 0) 1 
COMMENT                                4.61481 6.23315 1 0.082322) 0.8 1.8 0) 
COMMENT                          #92=(CLabel (CWidget 0 (0 0) 1 2 0 0 #43# 1300 100) 
COMMENT                               (LOGPEN 0 0 0) 1 
COMMENT                               (LOGFONT 46 17 0 0 700 0 0 0 0 3 2 1 34 "Arial") 
COMMENT                               1.74233 0.666667 0 "ScARO7(G141S)" "@N" 1 13.5683 
COMMENT                               6.96932 0 -10 6.86851 1.14891 #91#)) 
COMMENT                         (CObjectList)) 
COMMENT                    #93=(CGroupWidget 
COMMENT                         (CWidget 33 (7 33 0) 1 2 0 0 Nil -1137 100) 
COMMENT                         (CObjectList 
COMMENT                          #94=(CWideArrow 
COMMENT                               (CWideLine 
COMMENT                                (CWidget 0 (3 #2# 0) 1 2 0 0 #46# 0 100) 
COMMENT                                (LOGPEN 0 0 3355545) 1 (LOGBRUSH 0 6724095 0) 1 
COMMENT                                2.84264 4.04796 1 0.082322) 0.8 1.8 0) 
COMMENT                          #95=(CLabel (CWidget 0 (0 0) 1 2 0 0 #43# 0 100) 
COMMENT                               (LOGPEN 0 0 0) 1 
COMMENT                               (LOGFONT 46 17 0 0 700 0 0 0 0 3 2 1 34 "Arial") 
COMMENT                               1.74233 0.666667 0 "ColE1" "@N" 1 5.65415 
COMMENT                               -12.1963 0 -10 2.57257 1.14891 #94#)) 
COMMENT                         (CObjectList))) (CObjectList)) 
COMMENT              #96=(CGroupWidget (CWidget 14 (16 0) 1 2 0 0 Nil -206 100) 
COMMENT                   (CObjectList) (CObjectList)) 
COMMENT              #97=(CGroupWidget (CWidget 11 (0 0) 1 2 0 0 Nil -233 100) 
COMMENT                   (CObjectList) (CObjectList)) 
COMMENT              #98=(CGroupWidget (CWidget 12 (0 0) 1 2 0 0 Nil -694 100) 
COMMENT                   (CObjectList) (CObjectList))) (CObjectList))) 
COMMENT       (CSeqView 10 10 (CObjectList #99=(XLATFRAGMENT 19 255 0 1 20 767)) 
COMMENT        (CObList #100=(AnlzXLATItem 19 786 2 19 786)) 1 
COMMENT        (CObList #101=(AnlzFontBackColorItem 19 786 43633766))) (CObList) 
COMMENT       44236384 (CStringList) 44250152 2914170263 (CObList)))
FEATURES             Location/Qualifiers
     source          1..2977
                     /vntifkey="98"
     rep_origin      1057..1628
                     /vntifkey="33"
                     /label=ColE1
                     /note="Unknown feature type:misc_feature_"
     CDS             complement(1781..2595)
                     /vntifkey="4"
                     /label=KmR
                     /note="Unknown feature type:misc_feature_"
     CDS             20..787
                     /vntifkey="4"
                     /label=ScARO7(G141S)
BASE COUNT      815 a       735 c       674 g       753 t 
ORIGIN
        1 cgtctcatcg gggtctcaaa tggattttac caaaccagag acagtgctta acctgcagaa 
       61 cattagagat gaattagtga gaatggaaga ttccatcatc tttaagttta tcgagcggag 
      121 ccattttgcg acctgtccca gtgtctatga ggcgaaccac cccggtctgg aaattcccaa 
      181 tttcaagggc tcctttctcg actgggcttt gtccaacctc gagattgccc actctcgaat 
      241 acgacgcttc gagtctcccg acgagactcc tttcttccct gacaagatcc agaaatcttt 
      301 tctgccatct attaactacc cacagattct tgccccatac gctccagaag tgaactacaa 
      361 tgataagatt aagaaagttt acatagaaaa gatcattccc ctgatttcta agcgtgatgg 
      421 cgacgacaag aataactttt cgtcggttgc caccagagac atcgaatgct tacaatcttt 
      481 gtccagacgg atccattttg gcaagttcgt ggccgaggcc aagtttcagt ctgacattcc 
      541 cctctacacc aagttaatca agtccaagga tgtggaaggt attatgaaga acataacaaa 
      601 ttcggctgtt gaggaaaaga ttctggagcg cttgactaag aaggctgagg tttacggcgt 
      661 ggaccccact aacgagtctg gtgagcgccg catcactcca gagtacctgg tcaagatata 
      721 taaggaaatt gtgatcccta ttacaaaaga ggttgaagtc gagtacttac tgcgacgatt 
      781 agaggaataa tctatgagac cgaccagaga cgaggctagg tggaggctca gtgatgataa 
      841 gtctgcgatg gtggatgcat gtgtcatggt catagctgtt tcctgtgtga aattgttatc 
      901 cgctcagagg gcacaatcct attccgcgct atccgacaat ctccaagaca ttaggtggag 
      961 ttcagttcgg cgtatggcat atgtcgctgg aaagaacatg tgagcaaaag gccagcaaaa 
     1021 ggccaggaac cgtaaaaagg ccgcgttgct ggcgtttttc cataggctcc gcccccctga 
     1081 cgagcatcac aaaaatcgac gctcaagtca gaggtggcga aacccgacag gactataaag 
     1141 ataccaggcg tttccccctg gaagctccct cgtgcgctct cctgttccga ccctgccgct 
     1201 taccggatac ctgtccgcct ttctcccttc gggaagcgtg gcgctttctc atagctcacg 
     1261 ctgtaggtat ctcagttcgg tgtaggtcgt tcgctccaag ctgggctgtg tgcacgaacc 
     1321 ccccgttcag cccgaccgct gcgccttatc cggtaactat cgtcttgagt ccaacccggt 
     1381 aagacacgac ttatcgccac tggcagcagc cactggtaac aggattagca gagcgaggta 
     1441 tgtaggcggt gctacagagt tcttgaagtg gtggcctaac tacggctaca ctagaagaac 
     1501 agtatttggt atctgcgctc tgctgaagcc agttaccttc ggaaaaagag ttggtagctc 
     1561 ttgatccggc aaacaaacca ccgctggtag cggtggtttt tttgtttgca agcagcagat 
     1621 tacgcgcaga aaaaaaggat ctcaagaaga tcctttgatc ttttctacgg ggtctgacgc 
     1681 tctattcaac aaagccgccg tcccgtcaag tcagcgtaaa tgggtagggg gcttcaaatc 
     1741 gtccgctctg ccagtgttac aaccaattaa caaattctga ttagaaaaac tcatcgagca 
     1801 tcaaatgaaa ctgcaattta ttcatatcag gattatcaat accatatttt tgaaaaagcc 
     1861 gtttctgtaa tgaaggagaa aactcaccga ggcagttcca taggatggca agatcctggt 
     1921 atcggtctgc gattccgact cgtccaacat caatacaacc tattaatttc ccctcgtcaa 
     1981 aaataaggtt atcaagtgag aaatcaccat gagtgacgac tgaatccggt gagaatggca 
     2041 aaagcttatg catttctttc cagacttgtt caacaggcca gccattacgc tcgtcatcaa 
     2101 aatcactcgc atcaaccaaa ccgttattca ttcgtgattg cgcctgagcg agacgaaata 
     2161 cgcgatcgct gttaaaagga caattacaaa caggaatcga atgcaaccgg cgcaggaaca 
     2221 ctgccagcgc atcaacaata ttttcacctg aatcaggata ttcttctaat acctggaatg 
     2281 ctgttttccc ggggatcgca gtggtgagta accatgcatc atcaggagta cggataaaat 
     2341 gcttgatggt cggaagaggc ataaattccg tcagccagtt tagtctgacc atctcatctg 
     2401 taacatcatt ggcaacgcta cctttgccat gtttcagaaa caactctggc gcatcgggct 
     2461 tcccatacaa tcgatagatt gtcgcacctg attgcccgac attatcgcga gcccatttat 
     2521 acccatataa atcagcatcc atgttggaat ttaatcgcgg cctcgagcaa gacgtttccc 
     2581 gttgaatatg gctcataaca ccccttgtat tactgtttat gtaagcagac agttttattg 
     2641 ttcatgatga tatattttta tcttgtgcaa tgtaacatca gagattttga gacacaacgt 
     2701 ggctttcccc cgccgctcta gaactagtgg atccaaataa aacgaaaggc tcagtcgaaa 
     2761 gactgggcct ttcgttttat ctgttgtttg tcgcattata cgagacgtcc aggttgggat 
     2821 acctgaaaca aaacccatcg tacggccaag gaagtctcca ataactgtga tccaccacaa 
     2881 gcgccagggt tttcccagtc acgacgttgt aaaacgacgg ccagtcatgc ataatccgca 
     2941 cgcatctgga ataaggaagt gccattccgc ctgacct 
//
