# Supplementary material for: A DNA assembly toolkit to unlock the CRISPR/Cas9 potential for metabolic engineering
Source: Commun Biol. 2023 Aug 18;6:858. doi: 10.1038/s42003-023-05202-5 (PMC10439232; doi:10.1038/s42003-023-05202-5)
Supplement: Supplementary file 5 — Supplementary GenBank files [file 42003_2023_5202_MOESM5_ESM.zip › data_set/YaliCraft (147 plasmids)/(175602) pE6UA2.3.gb]

LOCUS       pE6UA2.3                5876 bp    DNA     circular     14-OCT-2021
DEFINITION  .
ACCESSION   <unknown id>
VERSION     <unknown id>
SOURCE      .
  ORGANISM  . .
COMMENT     
            ApEinfo:methylated:1
COMMENT     This file is created by Vector NTI
            http://www.invitrogen.com/
COMMENT     ORIGDB|GenBank
COMMENT     VNTDATE|-14087502|
COMMENT     VNTDBDATE|-14087502|
COMMENT     LSOWNER|
COMMENT     VNTNAME|pE6UA2.3|
COMMENT     VNTAUTHORNAME|Tigran|
COMMENT     VNTOAUTHORNAME|Demo User|
COMMENT     Vector_NTI_Display_Data_(Do_Not_Edit!)
COMMENT     (SXF 
COMMENT      (CGexDoc "pE6UA2.3" 0 5876 
COMMENT       (CDBMol 0 0 1 1 1 0 0 0 0 "" "" 0 0 0 0 (CObList) (CObList) (CObList) 
COMMENT        (CObList) -1 "") 
COMMENT       (CDocSetData 1 0 0 0 0 0 "MAIN" 1 1 1 1 0 0 1 1 0 1 10 10 4294967295 50 0 
COMMENT        1 0 (CHomObj 0 0 0 3 75) (CWordArray) (CWordArray) 
COMMENT        (CStringList "BsaI" "BsmBI" "BbsI" "AarI" "SmiI" "NotI" "MssI" "PacI" 
COMMENT         "I-SceI" "SdaI") (CStringList "atg" "gtg") 
COMMENT        (CStringList "taa" "tga" "tag") (CObList) 1 "{(0,1),2}" 0 0 "" 0 
COMMENT        4294967295 0 0 0 0 0 0 0 "MAIN" 0 0 30 0 
COMMENT        (CProteinMotifSearchObject 70 20 1 1 1 1 0 0 1 0 0 0 0 0)) 
COMMENT       (CMolPar 0 0 0 0 4294967295 1 5876 0 0 0 0 0 0 0 0) (CStringList) 
COMMENT       (CStringList) (CObList) (COAPar 25 250 50 0 6 4 3 7) 
COMMENT       (COAPar 25 250 50 0 6 4 3 7) (COAPar 25 250 50 0 6 4 3 7) (CObList) 
COMMENT       (CObList 
COMMENT        #0=(CFSignal (CObList) "ColE1" 33 0 1 5113 5876 0 (CStringList) 
COMMENT            (CStringList "/ApEinfo_fwdcolor=#7F7F7F" "/ApEinfo_revcolor=#7F7F7F" 
COMMENT             "/ApEinfo_graphicformat=arrow_data {{0 1 2 0 0 -1} {} 0}" 
COMMENT             "width 5 offset 0") 1 1 1 1 "complement(4973..5736)") 
COMMENT        #1=(CFSignal (CObList) "ApR" 4 0 1 4124 4981 0 (CStringList) 
COMMENT            (CStringList "/ApEinfo_fwdcolor=#9F4240" "/ApEinfo_revcolor=#9F4240" 
COMMENT             "/ApEinfo_graphicformat=arrow_data {{0 1 2 0 0 -1} {} 0}" 
COMMENT             "width 5 offset 0") 1 1 1 1 "complement(3984..4841)") 
COMMENT        #2=(CFSignal (CObList) "ApR Promoter" 30 0 1 4982 5112 0 (CStringList) 
COMMENT            (CStringList "/ApEinfo_fwdcolor=#FF6666" "/ApEinfo_revcolor=#FF6666" 
COMMENT             "/ApEinfo_graphicformat=arrow_data {{0 1 2 0 0 -1} {} 0}" 
COMMENT             "width 5 offset 0") 1 1 1 1 "complement(4842..4972)") 
COMMENT        #3=(CFSignal (CObList) "ApR Terminator" 43 0 1 4027 4123 0 (CStringList) 
COMMENT            (CStringList "/ApEinfo_fwdcolor=#FF6666" "/ApEinfo_revcolor=#FF6666" 
COMMENT             "/ApEinfo_graphicformat=arrow_data {{0 1 2 0 0 -1} {} 0}" 
COMMENT             "width 5 offset 0") 1 1 1 1 "complement(3887..3983)") 
COMMENT        #4=(CFSignal (CObList) "Lox66" 21 0 1 729 762 0 (CStringList) 
COMMENT            (CStringList) 1 1 1 1 "complement(729..762)") 
COMMENT        #5=(CFSignal (CObList) "Lox71" 21 0 0 2144 2177 0 (CStringList) 
COMMENT            (CStringList) 1 1 1 1 "2144..2177") 
COMMENT        #6=(CFSignal (CObList) "URA3" 4 0 1 1051 1908 0 (CStringList) 
COMMENT            (CStringList) 1 1 1 1 "complement(1051..1908)") 
COMMENT        #7=(CFSignal (CObList) "IntE6Up (SmiI)" 34 0 0 1 554 0 (CStringList) 
COMMENT            (CStringList) 1 1 1 1 "1..554") 
COMMENT        #8=(CFSignal (CObList) "IntE6Dn (SmiI)" 34 0 0 3461 4022 0 (CStringList) 
COMMENT            (CStringList) 1 1 1 1 "3321..3882") 
COMMENT        #9=(CFSignal (CObList) "GCCT" 21 0 0 1 4 0 (CStringList) (CStringList) 1 
COMMENT            1 1 1 "1..4") 
COMMENT        #10=(CFSignal (CObList) "AGGT" 21 0 0 555 558 0 (CStringList) 
COMMENT             (CStringList) 1 1 1 1 "555..558") 
COMMENT        #11=(CFSignal (CObList) "TGCG" 21 0 0 4023 4026 0 (CStringList) 
COMMENT             (CStringList) 1 1 1 1 "3883..3886") 
COMMENT        #12=(CFSignal (CObList) "GAGT" 21 0 0 3457 3460 0 (CStringList) 
COMMENT             (CStringList) 1 1 1 1 "3317..3320") 
COMMENT        #13=(CFSignal (CObList) "Barcode1-R" 27 0 0 520 540 0 (CStringList) 
COMMENT             (CStringList) 1 1 1 1 "520..540") 
COMMENT        #14=(CFSignal (CObList) "Barcode2-F" 27 0 0 3475 3496 0 (CStringList) 
COMMENT             (CStringList) 1 1 1 1 "3335..3356") 
COMMENT        #15=(CFSignal (CObList) "ACGG" 21 0 0 2396 2399 0 (CStringList) 
COMMENT             (CStringList) 1 1 1 1 "440..443") 
COMMENT        #16=(CFSignal (CObList) "GFP" 4 0 0 2589 3305 0 (CStringList) 
COMMENT             (CStringList) 1 1 1 1 "633..1349") 
COMMENT        #17=(CFSignal (CObList) "BBa J72163 GlpT promoter" 30 0 0 2423 2552 0 
COMMENT             (CStringList) (CStringList) 1 1 1 1 "467..596") 
COMMENT        #18=(CFSignal (CObList) "-CTGA-" 21 0 0 2412 2415 0 (CStringList) 
COMMENT             (CStringList) 1 1 1 1 "456..459") 
COMMENT        #19=(CFSignal (CObList) "-GTTC-" 21 0 0 3442 3445 0 (CStringList) 
COMMENT             (CStringList) 1 1 1 1 "1486..1489")) (CObList) (CObList) (CObList) 
COMMENT       (CObList) (CObList) (CObList) 
COMMENT       (CTextView 0 
COMMENT        #20=(CGroupPar (CParagraph 0 (0 0) 1 2 0 0 180) 
COMMENT             (CObjectList 
COMMENT              #21=(CRefLinePar 
COMMENT                   (CLinePar (CParagraph 0 (0 0) 0 2 0 0 233) "pE6UA2.3" 2) 5 "" 
COMMENT                   0 4) 
COMMENT              #22=(CFolderPar 
COMMENT                   (CGroupPar (CParagraph 1 (0 0) 1 1 0 0 178) 
COMMENT                    (CObjectList 
COMMENT                     #23=(CLinePar (CParagraph 0 (0 0) 1 2 1 0 180) 
COMMENT                          "DNA 'pE6UA2.3'" 1) 
COMMENT                     #24=(CLinePar (CParagraph 0 (0 0) 1 2 1 0 180) "." 1) 
COMMENT                     #25=(CLinePar (CParagraph 0 (0 0) 1 2 1 0 180) 
COMMENT                          "Currently local object. Original author: Demo User" 1) 
COMMENT                     #26=(CLinePar (CParagraph 0 (0 0) 1 2 1 0 180) 
COMMENT                          "Created: 10/14/21 09:57" 1) 
COMMENT                     #27=(CLinePar (CParagraph 0 (0 0) 1 2 1 0 180) 
COMMENT                          "Last Modified: 10/14/21 09:57" 1) 
COMMENT                     #28=(CLinePar (CParagraph 0 (0 0) 1 2 1 0 180) 
COMMENT                          "length: 5876 bp" 1) 
COMMENT                     #29=(CLinePar (CParagraph 0 (0 0) 1 2 1 0 180) 
COMMENT                          "storage type: Basic" 1) 
COMMENT                     #30=(CLinePar (CParagraph 0 (0 0) 1 2 1 0 180) 
COMMENT                          "form: Circular" 1))) "General Description") 
COMMENT              #31=(CFolderPar 
COMMENT                   (CGroupPar (CParagraph 2 (0 0) 1 1 0 0 178) 
COMMENT                    (CObjectList 
COMMENT                     #32=(CLinePar (CParagraph 0 (0 0) 1 2 1 0 180) 
COMMENT                          "Original Source Database: GenBank" 1) 
COMMENT                     #33=(CLinePar (CParagraph 0 (0 0) 1 2 1 0 180) 
COMMENT                          "Modification Date in the Original DB: 24-JAN-2021" 1) 
COMMENT                     #34=(CLinePar (CParagraph 0 (0 0) 1 2 1 0 180) 
COMMENT                          "Original Accession Number(s): <a href=\"ncbilink:dnarna/<unknown\"><unknown</a>; <a href=\"ncbilink:dnarna/id>\">id></a>" 
COMMENT                          1) 
COMMENT                     #35=(CLinePar (CParagraph 0 (0 0) 1 2 1 0 180) 
COMMENT                          "Version in the Original DB: <unknown id>" 1) 
COMMENT                     #36=(CLinePar (CParagraph 0 (0 0) 1 2 1 0 180) 
COMMENT                          "Sequence Source: ." 1) 
COMMENT                     #37=(CLinePar (CParagraph 0 (0 0) 1 2 1 0 180) 
COMMENT                          "Organizm(s): <a href=\"ncbilink:taxonomy/.+.\">. .(. .)</a>" 
COMMENT                          1))) "Standard Fields") 
COMMENT              #38=(CFolderPar 
COMMENT                   (CGroupPar (CParagraph 5 (0 0) 1 1 0 0 178) 
COMMENT                    (CObjectList 
COMMENT                     #39=(CLinePar (CParagraph 0 (0 0) 1 2 1 0 180) "Demo User" 
COMMENT                          1))) "Original Author") 
COMMENT              #40=(CRefLinePar 
COMMENT                   (CLinePar (CParagraph 0 (0 0) 0 2 0 0 233) "Comments" 2) 1 "" 
COMMENT                   0 0) 
COMMENT              #41=(CFolderPar 
COMMENT                   (CGroupPar (CParagraph 8 (0 0) 1 2 0 0 178) (CObjectList)) 
COMMENT                   "Annotations") 
COMMENT              #42=(CFolderPar 
COMMENT                   (CGroupPar (CParagraph 12 (6 0) 1 1 0 0 178) 
COMMENT                    (CObjectList 
COMMENT                     #43=(CFolderPar 
COMMENT                          (CGroupPar (CParagraph 4 (7 4 0) 1 1 1 0 178) 
COMMENT                           (CObjectList 
COMMENT                            #44=(CFolderPar 
COMMENT                                 (CGroupPar 
COMMENT                                  (CParagraph 1051 (3 #6# 0) 1 2 2 0 327) 
COMMENT                                  (CObjectList 
COMMENT                                   #45=(CLinePar 
COMMENT                                        (CParagraph 0 (0 0) 1 2 3 0 180) 
COMMENT                                        "Start: 1051  End: 1908 (Complementary)" 
COMMENT                                        1) 
COMMENT                                   #46=(CLinePar 
COMMENT                                        (CParagraph 0 (0 0) 1 2 3 0 180) 
COMMENT                                        "Original Location Description:" 1) 
COMMENT                                   #47=(CLinePar 
COMMENT                                        (CParagraph 0 (0 0) 1 2 3 0 180) 
COMMENT                                        "   complement(1051..1908)" 1))) "URA3") 
COMMENT                            #48=(CFolderPar 
COMMENT                                 (CGroupPar 
COMMENT                                  (CParagraph 2589 (3 #16# 0) 1 2 2 0 327) 
COMMENT                                  (CObjectList 
COMMENT                                   #49=(CLinePar 
COMMENT                                        (CParagraph 0 (0 0) 1 2 3 0 180) 
COMMENT                                        "Start: 2589  End: 3305" 1) 
COMMENT                                   #50=(CLinePar 
COMMENT                                        (CParagraph 0 (0 0) 1 2 3 0 180) 
COMMENT                                        "Original Location Description:" 1) 
COMMENT                                   #51=(CLinePar 
COMMENT                                        (CParagraph 0 (0 0) 1 2 3 0 180) 
COMMENT                                        "   633..1349" 1))) "GFP") 
COMMENT                            #52=(CFolderPar 
COMMENT                                 (CGroupPar 
COMMENT                                  (CParagraph 4124 (3 #1# 0) 1 2 2 0 327) 
COMMENT                                  (CObjectList 
COMMENT                                   #53=(CLinePar 
COMMENT                                        (CParagraph 0 (0 0) 1 2 3 0 180) 
COMMENT                                        "Start: 4124  End: 4981 (Complementary)" 
COMMENT                                        1) 
COMMENT                                   #54=(CLinePar 
COMMENT                                        (CParagraph 0 (0 0) 1 2 3 0 180) 
COMMENT                                        "Original Location Description:" 1) 
COMMENT                                   #55=(CLinePar 
COMMENT                                        (CParagraph 0 (0 0) 1 2 3 0 180) 
COMMENT                                        "   complement(3984..4841)" 1) 
COMMENT                                   #56=(CLinePar 
COMMENT                                        (CParagraph 0 (0 0) 1 2 3 0 180) 
COMMENT                                        "Qualifiers:" 1) 
COMMENT                                   #57=(CLinePar 
COMMENT                                        (CParagraph 0 (0 0) 1 2 3 0 180) 
COMMENT                                        "   /ApEinfo_fwdcolor=#9F4240" 1) 
COMMENT                                   #58=(CLinePar 
COMMENT                                        (CParagraph 0 (0 0) 1 2 3 0 180) 
COMMENT                                        "   /ApEinfo_revcolor=#9F4240" 1) 
COMMENT                                   #59=(CLinePar 
COMMENT                                        (CParagraph 0 (0 0) 1 2 3 0 180) 
COMMENT                                        "   /ApEinfo_graphicformat=arrow_data {{0 1 2 0 0 -1} {} 0}" 
COMMENT                                        1) 
COMMENT                                   #60=(CLinePar 
COMMENT                                        (CParagraph 0 (0 0) 1 2 3 0 180) 
COMMENT                                        "   width 5 offset 0" 1))) "ApR"))) 
COMMENT                          "CDS (3 total)") 
COMMENT                     #61=(CFolderPar 
COMMENT                          (CGroupPar (CParagraph 21 (7 21 0) 1 1 1 0 178) 
COMMENT                           (CObjectList 
COMMENT                            #62=(CFolderPar 
COMMENT                                 (CGroupPar (CParagraph 1 (3 #9# 0) 1 2 2 0 194) 
COMMENT                                  (CObjectList 
COMMENT                                   #63=(CLinePar 
COMMENT                                        (CParagraph 0 (0 0) 1 2 3 0 180) 
COMMENT                                        "Start: 1     End: 4   " 1) 
COMMENT                                   #64=(CLinePar 
COMMENT                                        (CParagraph 0 (0 0) 1 2 3 0 180) 
COMMENT                                        "Original Location Description:" 1) 
COMMENT                                   #65=(CLinePar 
COMMENT                                        (CParagraph 0 (0 0) 1 2 3 0 180) 
COMMENT                                        "   1..4" 1))) "GCCT") 
COMMENT                            #66=(CFolderPar 
COMMENT                                 (CGroupPar 
COMMENT                                  (CParagraph 555 (3 #10# 0) 1 2 2 0 194) 
COMMENT                                  (CObjectList 
COMMENT                                   #67=(CLinePar 
COMMENT                                        (CParagraph 0 (0 0) 1 2 3 0 180) 
COMMENT                                        "Start: 555   End: 558 " 1) 
COMMENT                                   #68=(CLinePar 
COMMENT                                        (CParagraph 0 (0 0) 1 2 3 0 180) 
COMMENT                                        "Original Location Description:" 1) 
COMMENT                                   #69=(CLinePar 
COMMENT                                        (CParagraph 0 (0 0) 1 2 3 0 180) 
COMMENT                                        "   555..558" 1))) "AGGT") 
COMMENT                            #70=(CFolderPar 
COMMENT                                 (CGroupPar 
COMMENT                                  (CParagraph 729 (3 #4# 0) 1 2 2 0 194) 
COMMENT                                  (CObjectList 
COMMENT                                   #71=(CLinePar 
COMMENT                                        (CParagraph 0 (0 0) 1 2 3 0 180) 
COMMENT                                        "Start: 729   End: 762  (Complementary)" 
COMMENT                                        1) 
COMMENT                                   #72=(CLinePar 
COMMENT                                        (CParagraph 0 (0 0) 1 2 3 0 180) 
COMMENT                                        "Original Location Description:" 1) 
COMMENT                                   #73=(CLinePar 
COMMENT                                        (CParagraph 0 (0 0) 1 2 3 0 180) 
COMMENT                                        "   complement(729..762)" 1))) "Lox66") 
COMMENT                            #74=(CFolderPar 
COMMENT                                 (CGroupPar 
COMMENT                                  (CParagraph 2144 (3 #5# 0) 1 2 2 0 194) 
COMMENT                                  (CObjectList 
COMMENT                                   #75=(CLinePar 
COMMENT                                        (CParagraph 0 (0 0) 1 2 3 0 180) 
COMMENT                                        "Start: 2144  End: 2177" 1) 
COMMENT                                   #76=(CLinePar 
COMMENT                                        (CParagraph 0 (0 0) 1 2 3 0 180) 
COMMENT                                        "Original Location Description:" 1) 
COMMENT                                   #77=(CLinePar 
COMMENT                                        (CParagraph 0 (0 0) 1 2 3 0 180) 
COMMENT                                        "   2144..2177" 1))) "Lox71") 
COMMENT                            #78=(CFolderPar 
COMMENT                                 (CGroupPar 
COMMENT                                  (CParagraph 2396 (3 #15# 0) 1 2 2 0 194) 
COMMENT                                  (CObjectList 
COMMENT                                   #79=(CLinePar 
COMMENT                                        (CParagraph 0 (0 0) 1 2 3 0 180) 
COMMENT                                        "Start: 2396  End: 2399" 1) 
COMMENT                                   #80=(CLinePar 
COMMENT                                        (CParagraph 0 (0 0) 1 2 3 0 180) 
COMMENT                                        "Original Location Description:" 1) 
COMMENT                                   #81=(CLinePar 
COMMENT                                        (CParagraph 0 (0 0) 1 2 3 0 180) 
COMMENT                                        "   440..443" 1))) "ACGG") 
COMMENT                            #82=(CFolderPar 
COMMENT                                 (CGroupPar 
COMMENT                                  (CParagraph 2412 (3 #18# 0) 1 2 2 0 194) 
COMMENT                                  (CObjectList 
COMMENT                                   #83=(CLinePar 
COMMENT                                        (CParagraph 0 (0 0) 1 2 3 0 180) 
COMMENT                                        "Start: 2412  End: 2415" 1) 
COMMENT                                   #84=(CLinePar 
COMMENT                                        (CParagraph 0 (0 0) 1 2 3 0 180) 
COMMENT                                        "Original Location Description:" 1) 
COMMENT                                   #85=(CLinePar 
COMMENT                                        (CParagraph 0 (0 0) 1 2 3 0 180) 
COMMENT                                        "   456..459" 1))) "-CTGA-") 
COMMENT                            #86=(CFolderPar 
COMMENT                                 (CGroupPar 
COMMENT                                  (CParagraph 3442 (3 #19# 0) 1 2 2 0 194) 
COMMENT                                  (CObjectList 
COMMENT                                   #87=(CLinePar 
COMMENT                                        (CParagraph 0 (0 0) 1 2 3 0 180) 
COMMENT                                        "Start: 3442  End: 3445" 1) 
COMMENT                                   #88=(CLinePar 
COMMENT                                        (CParagraph 0 (0 0) 1 2 3 0 180) 
COMMENT                                        "Original Location Description:" 1) 
COMMENT                                   #89=(CLinePar 
COMMENT                                        (CParagraph 0 (0 0) 1 2 3 0 180) 
COMMENT                                        "   1486..1489" 1))) "-GTTC-") 
COMMENT                            #90=(CFolderPar 
COMMENT                                 (CGroupPar 
COMMENT                                  (CParagraph 3457 (3 #12# 0) 1 2 2 0 194) 
COMMENT                                  (CObjectList 
COMMENT                                   #91=(CLinePar 
COMMENT                                        (CParagraph 0 (0 0) 1 2 3 0 180) 
COMMENT                                        "Start: 3457  End: 3460" 1) 
COMMENT                                   #92=(CLinePar 
COMMENT                                        (CParagraph 0 (0 0) 1 2 3 0 180) 
COMMENT                                        "Original Location Description:" 1) 
COMMENT                                   #93=(CLinePar 
COMMENT                                        (CParagraph 0 (0 0) 1 2 3 0 180) 
COMMENT                                        "   3317..3320" 1))) "GAGT") 
COMMENT                            #94=(CFolderPar 
COMMENT                                 (CGroupPar 
COMMENT                                  (CParagraph 4023 (3 #11# 0) 1 2 2 0 194) 
COMMENT                                  (CObjectList 
COMMENT                                   #95=(CLinePar 
COMMENT                                        (CParagraph 0 (0 0) 1 2 3 0 180) 
COMMENT                                        "Start: 4023  End: 4026" 1) 
COMMENT                                   #96=(CLinePar 
COMMENT                                        (CParagraph 0 (0 0) 1 2 3 0 180) 
COMMENT                                        "Original Location Description:" 1) 
COMMENT                                   #97=(CLinePar 
COMMENT                                        (CParagraph 0 (0 0) 1 2 3 0 180) 
COMMENT                                        "   3883..3886" 1))) "TGCG"))) 
COMMENT                          "Misc. Feature (9 total)") 
COMMENT                     #98=(CFolderPar 
COMMENT                          (CGroupPar (CParagraph 27 (7 27 0) 1 1 1 0 178) 
COMMENT                           (CObjectList 
COMMENT                            #99=(CFolderPar 
COMMENT                                 (CGroupPar 
COMMENT                                  (CParagraph 520 (3 #13# 0) 1 2 2 0 194) 
COMMENT                                  (CObjectList 
COMMENT                                   #100=(CLinePar 
COMMENT                                         (CParagraph 0 (0 0) 1 2 3 0 180) 
COMMENT                                         "Start: 520   End: 540 " 1) 
COMMENT                                   #101=(CLinePar 
COMMENT                                         (CParagraph 0 (0 0) 1 2 3 0 180) 
COMMENT                                         "Original Location Description:" 1) 
COMMENT                                   #102=(CLinePar 
COMMENT                                         (CParagraph 0 (0 0) 1 2 3 0 180) 
COMMENT                                         "   520..540" 1))) "Barcode1-R") 
COMMENT                            #103=(CFolderPar 
COMMENT                                  (CGroupPar 
COMMENT                                   (CParagraph 3475 (3 #14# 0) 1 2 2 0 194) 
COMMENT                                   (CObjectList 
COMMENT                                    #104=(CLinePar 
COMMENT                                          (CParagraph 0 (0 0) 1 2 3 0 180) 
COMMENT                                          "Start: 3475  End: 3496" 1) 
COMMENT                                    #105=(CLinePar 
COMMENT                                          (CParagraph 0 (0 0) 1 2 3 0 180) 
COMMENT                                          "Original Location Description:" 1) 
COMMENT                                    #106=(CLinePar 
COMMENT                                          (CParagraph 0 (0 0) 1 2 3 0 180) 
COMMENT                                          "   3335..3356" 1))) "Barcode2-F"))) 
COMMENT                          "Primer (2 total)") 
COMMENT                     #107=(CFolderPar 
COMMENT                           (CGroupPar (CParagraph 30 (7 30 0) 1 1 1 0 178) 
COMMENT                            (CObjectList 
COMMENT                             #108=(CFolderPar 
COMMENT                                   (CGroupPar 
COMMENT                                    (CParagraph 2423 (3 #17# 0) 1 2 2 0 194) 
COMMENT                                    (CObjectList 
COMMENT                                     #109=(CLinePar 
COMMENT                                           (CParagraph 0 (0 0) 1 2 3 0 180) 
COMMENT                                           "Start: 2423  End: 2552" 1) 
COMMENT                                     #110=(CLinePar 
COMMENT                                           (CParagraph 0 (0 0) 1 2 3 0 180) 
COMMENT                                           "Original Location Description:" 1) 
COMMENT                                     #111=(CLinePar 
COMMENT                                           (CParagraph 0 (0 0) 1 2 3 0 180) 
COMMENT                                           "   467..596" 1))) 
COMMENT                                   "BBa J72163 GlpT promoter") 
COMMENT                             #112=(CFolderPar 
COMMENT                                   (CGroupPar 
COMMENT                                    (CParagraph 4982 (3 #2# 0) 1 2 2 0 194) 
COMMENT                                    (CObjectList 
COMMENT                                     #113=(CLinePar 
COMMENT                                           (CParagraph 0 (0 0) 1 2 3 0 180) 
COMMENT                                           "Start: 4982  End: 5112 (Complementary)" 
COMMENT                                           1) 
COMMENT                                     #114=(CLinePar 
COMMENT                                           (CParagraph 0 (0 0) 1 2 3 0 180) 
COMMENT                                           "Original Location Description:" 1) 
COMMENT                                     #115=(CLinePar 
COMMENT                                           (CParagraph 0 (0 0) 1 2 3 0 180) 
COMMENT                                           "   complement(4842..4972)" 1) 
COMMENT                                     #116=(CLinePar 
COMMENT                                           (CParagraph 0 (0 0) 1 2 3 0 180) 
COMMENT                                           "Qualifiers:" 1) 
COMMENT                                     #117=(CLinePar 
COMMENT                                           (CParagraph 0 (0 0) 1 2 3 0 180) 
COMMENT                                           "   /ApEinfo_fwdcolor=#FF6666" 1) 
COMMENT                                     #118=(CLinePar 
COMMENT                                           (CParagraph 0 (0 0) 1 2 3 0 180) 
COMMENT                                           "   /ApEinfo_revcolor=#FF6666" 1) 
COMMENT                                     #119=(CLinePar 
COMMENT                                           (CParagraph 0 (0 0) 1 2 3 0 180) 
COMMENT                                           "   /ApEinfo_graphicformat=arrow_data {{0 1 2 0 0 -1} {} 0}" 
COMMENT                                           1) 
COMMENT                                     #120=(CLinePar 
COMMENT                                           (CParagraph 0 (0 0) 1 2 3 0 180) 
COMMENT                                           "   width 5 offset 0" 1))) 
COMMENT                                   "ApR Promoter"))) 
COMMENT                           "Promoter Prokaryotic (2 total)") 
COMMENT                     #121=(CFolderPar 
COMMENT                           (CGroupPar (CParagraph 33 (7 33 0) 1 1 1 0 178) 
COMMENT                            (CObjectList 
COMMENT                             #122=(CFolderPar 
COMMENT                                   (CGroupPar 
COMMENT                                    (CParagraph 5113 (3 #0# 0) 1 2 2 0 194) 
COMMENT                                    (CObjectList 
COMMENT                                     #123=(CLinePar 
COMMENT                                           (CParagraph 0 (0 0) 1 2 3 0 180) 
COMMENT                                           "Start: 5113  End: 5876 (Complementary)" 
COMMENT                                           1) 
COMMENT                                     #124=(CLinePar 
COMMENT                                           (CParagraph 0 (0 0) 1 2 3 0 180) 
COMMENT                                           "Original Location Description:" 1) 
COMMENT                                     #125=(CLinePar 
COMMENT                                           (CParagraph 0 (0 0) 1 2 3 0 180) 
COMMENT                                           "   complement(4973..5736)" 1) 
COMMENT                                     #126=(CLinePar 
COMMENT                                           (CParagraph 0 (0 0) 1 2 3 0 180) 
COMMENT                                           "Qualifiers:" 1) 
COMMENT                                     #127=(CLinePar 
COMMENT                                           (CParagraph 0 (0 0) 1 2 3 0 180) 
COMMENT                                           "   /ApEinfo_fwdcolor=#7F7F7F" 1) 
COMMENT                                     #128=(CLinePar 
COMMENT                                           (CParagraph 0 (0 0) 1 2 3 0 180) 
COMMENT                                           "   /ApEinfo_revcolor=#7F7F7F" 1) 
COMMENT                                     #129=(CLinePar 
COMMENT                                           (CParagraph 0 (0 0) 1 2 3 0 180) 
COMMENT                                           "   /ApEinfo_graphicformat=arrow_data {{0 1 2 0 0 -1} {} 0}" 
COMMENT                                           1) 
COMMENT                                     #130=(CLinePar 
COMMENT                                           (CParagraph 0 (0 0) 1 2 3 0 180) 
COMMENT                                           "   width 5 offset 0" 1))) "ColE1"))) 
COMMENT                           "Replication Origin (1 total)") 
COMMENT                     #131=(CFolderPar 
COMMENT                           (CGroupPar (CParagraph 34 (7 34 0) 1 1 1 0 178) 
COMMENT                            (CObjectList 
COMMENT                             #132=(CFolderPar 
COMMENT                                   (CGroupPar 
COMMENT                                    (CParagraph 1 (3 #7# 0) 1 2 2 0 194) 
COMMENT                                    (CObjectList 
COMMENT                                     #133=(CLinePar 
COMMENT                                           (CParagraph 0 (0 0) 1 2 3 0 180) 
COMMENT                                           "Start: 1     End: 554 " 1) 
COMMENT                                     #134=(CLinePar 
COMMENT                                           (CParagraph 0 (0 0) 1 2 3 0 180) 
COMMENT                                           "Original Location Description:" 1) 
COMMENT                                     #135=(CLinePar 
COMMENT                                           (CParagraph 0 (0 0) 1 2 3 0 180) 
COMMENT                                           "   1..554" 1))) "IntE6Up (SmiI)") 
COMMENT                             #136=(CFolderPar 
COMMENT                                   (CGroupPar 
COMMENT                                    (CParagraph 3461 (3 #8# 0) 1 2 2 0 194) 
COMMENT                                    (CObjectList 
COMMENT                                     #137=(CLinePar 
COMMENT                                           (CParagraph 0 (0 0) 1 2 3 0 180) 
COMMENT                                           "Start: 3461  End: 4022" 1) 
COMMENT                                     #138=(CLinePar 
COMMENT                                           (CParagraph 0 (0 0) 1 2 3 0 180) 
COMMENT                                           "Original Location Description:" 1) 
COMMENT                                     #139=(CLinePar 
COMMENT                                           (CParagraph 0 (0 0) 1 2 3 0 180) 
COMMENT                                           "   3321..3882" 1))) "IntE6Dn (SmiI)"))) 
COMMENT                           "Repeat Region (2 total)") 
COMMENT                     #140=(CFolderPar 
COMMENT                           (CGroupPar (CParagraph 43 (7 43 0) 1 1 1 0 178) 
COMMENT                            (CObjectList 
COMMENT                             #141=(CFolderPar 
COMMENT                                   (CGroupPar 
COMMENT                                    (CParagraph 4027 (3 #3# 0) 1 2 2 0 194) 
COMMENT                                    (CObjectList 
COMMENT                                     #142=(CLinePar 
COMMENT                                           (CParagraph 0 (0 0) 1 2 3 0 180) 
COMMENT                                           "Start: 4027  End: 4123 (Complementary)" 
COMMENT                                           1) 
COMMENT                                     #143=(CLinePar 
COMMENT                                           (CParagraph 0 (0 0) 1 2 3 0 180) 
COMMENT                                           "Original Location Description:" 1) 
COMMENT                                     #144=(CLinePar 
COMMENT                                           (CParagraph 0 (0 0) 1 2 3 0 180) 
COMMENT                                           "   complement(3887..3983)" 1) 
COMMENT                                     #145=(CLinePar 
COMMENT                                           (CParagraph 0 (0 0) 1 2 3 0 180) 
COMMENT                                           "Qualifiers:" 1) 
COMMENT                                     #146=(CLinePar 
COMMENT                                           (CParagraph 0 (0 0) 1 2 3 0 180) 
COMMENT                                           "   /ApEinfo_fwdcolor=#FF6666" 1) 
COMMENT                                     #147=(CLinePar 
COMMENT                                           (CParagraph 0 (0 0) 1 2 3 0 180) 
COMMENT                                           "   /ApEinfo_revcolor=#FF6666" 1) 
COMMENT                                     #148=(CLinePar 
COMMENT                                           (CParagraph 0 (0 0) 1 2 3 0 180) 
COMMENT                                           "   /ApEinfo_graphicformat=arrow_data {{0 1 2 0 0 -1} {} 0}" 
COMMENT                                           1) 
COMMENT                                     #149=(CLinePar 
COMMENT                                           (CParagraph 0 (0 0) 1 2 3 0 180) 
COMMENT                                           "   width 5 offset 0" 1))) 
COMMENT                                   "ApR Terminator"))) "Terminator (1 total)"))) 
COMMENT                   "Feature Map")))) 
COMMENT       (CGraphView 
COMMENT        (CWStyleSheet 
COMMENT         (CObjectList 
COMMENT          #150=(CWidgetStyle "RSite Label" 1 (LOGPEN 0 0 13408563) 1 0 1 
COMMENT                (LOGFONT 0 0 0 0 400 0 0 0 0 3 2 1 18 "Georgia") 0.555556 0 1 5 
COMMENT                "@N (@S)" 0) 
COMMENT          #151=(CWidgetStyle "Signal Label" 1 (LOGPEN 0 0 0) 1 0 1 
COMMENT                (LOGFONT 0 0 0 0 700 0 0 0 0 3 2 1 34 "Arial") 0.666667 0 1 1 
COMMENT                "@N" 0) 
COMMENT          #152=(CWidgetStyle "Molecule Label 2" 0 0 1 
COMMENT                (LOGFONT 0 0 0 0 400 0 0 0 0 3 2 1 18 "Georgia") 0.555556 0 1 16 
COMMENT                "@L bp" 0) 
COMMENT          #153=(CWidgetStyle "Molecule Label 1" 0 0 1 
COMMENT                (LOGFONT 0 0 0 0 400 0 0 0 0 3 2 1 34 "Verdana") 0.833333 0 1 1 
COMMENT                "@N" 0) 
COMMENT          #154=(CWidgetStyle "Shape 3" 1 (LOGPEN 0 0 3355545) 1 1 
COMMENT                (LOGBRUSH 0 6724095 0) 0 0 1 (LOGSHAPE 9 1 0.8 1.8 0)) 
COMMENT          #155=(CWidgetStyle "Shape 1" 1 (LOGPEN 0 0 6723840) 1 1 
COMMENT                (LOGBRUSH 0 10079334 0) 0 0 1 (LOGSHAPE 9 1 0.8 1.8 0)) 
COMMENT          #156=(CWidgetStyle "Axis" 1 (LOGPEN 0 0 10079436) 2 1 
COMMENT                (LOGBRUSH 0 13434879 0) 0 0 1 (LOGSHAPE 10 1 0 0 0)) 
COMMENT          #157=(CWidgetStyle "Line 2" 1 (LOGPEN 0 0 6723840) 8 0 0 0 1 
COMMENT                (LOGSHAPE 1 1.9 0 0 0)) 
COMMENT          #158=(CWidgetStyle "RSite" 1 (LOGPEN 0 0 10053171) 8 0 0 0 1 
COMMENT                (LOGSHAPE 1 1.9 0 0 0)) 
COMMENT          #159=(CWidgetStyle "Short Signal" 1 (LOGPEN 0 0 13395507) 10 0 0 0 1 
COMMENT                (LOGSHAPE 1 1.9 0 0 0)) 
COMMENT          #160=(CWidgetStyle "Uniq RSite Label" 1 (LOGPEN 0 0 153) 1 0 1 
COMMENT                (LOGFONT 0 0 0 0 400 0 0 0 0 3 2 1 18 "Georgia") 0.555556 128 1 
COMMENT                5 "@N (@S)" 0) 
COMMENT          #161=(CWidgetStyle "Vanilla" 1 (LOGPEN 0 0 0) 1 1 
COMMENT                (LOGBRUSH 0 16777215 0) 1 
COMMENT                (LOGFONT 0 0 0 0 400 0 0 0 0 7 48 2 18 "Times New Roman") 0.8 0 
COMMENT                1 2 "?" 0) 
COMMENT          #162=(CWidgetStyle "Mark 1" 0 0 1 
COMMENT                (LOGFONT 0 0 0 0 400 0 0 0 2 7 48 2 2 "Windings") 0.7 0 1 2 "?" 
COMMENT                0) 
COMMENT          #163=(CWidgetStyle "Motif Label" 1 (LOGPEN 0 0 16744512) 1 0 1 
COMMENT                (LOGFONT 0 0 0 0 400 0 0 0 0 3 2 1 34 "Arial") 0.611111 8388608 
COMMENT                1 65535 "@N (@H)" 0) 
COMMENT          #164=(CWidgetStyle "Fragment Label 2" 1 (LOGPEN 0 0 0) 1 0 1 
COMMENT                (LOGFONT 0 0 0 0 400 0 0 0 0 3 2 1 49 "Courier New") 1.05 0 1 48 
COMMENT                "@F bp (molecule @L bp)" 0) 
COMMENT          #165=(CWidgetStyle "Fragment Label 1" 1 (LOGPEN 0 0 0) 1 0 1 
COMMENT                (LOGFONT 0 0 0 0 400 0 0 0 0 3 2 1 34 "Arial") 0.91 0 1 1 
COMMENT                "Fragment of @N" 0) 
COMMENT          #166=(CWidgetStyle "Shape 4" 1 (LOGPEN 0 0 0) 1 1 
COMMENT                (LOGBRUSH 2 8388608 5) 0 0 0) 
COMMENT          #167=(CWidgetStyle "Shape 2" 1 (LOGPEN 0 0 0) 1 1 (LOGBRUSH 0 128 0) 0 
COMMENT                0 0) 
COMMENT          #168=(CWidgetStyle "Shape 0" 1 (LOGPEN 0 0 0) 1 1 (LOGBRUSH 0 0 0) 0 0 
COMMENT                0) 
COMMENT          #169=(CWidgetStyle "ORF" 1 (LOGPEN 0 0 16384) 8 0 0 0 1 
COMMENT                (LOGSHAPE 7 0.2 3.41182 2.86186 0.609808)) 
COMMENT          #170=(CWidgetStyle "Line 4" 1 (LOGPEN 0 0 32768) 8 0 0 0 0) 
COMMENT          #171=(CWidgetStyle "Line 3" 1 (LOGPEN 0 0 16711680) 8 0 0 0 0) 
COMMENT          #172=(CWidgetStyle "Line 1" 1 (LOGPEN 0 0 16711680) 1 0 0 0 0) 
COMMENT          #173=(CWidgetStyle "Short Promoter" 1 (LOGPEN 0 0 128) 6 0 0 0 0) 
COMMENT          #174=(CWidgetStyle "Motif" 1 (LOGPEN 0 0 0) 1 0 0 0 0) 
COMMENT          #175=(CWidgetStyle "Line 0" 1 (LOGPEN 0 0 0) 8 0 0 0 0) 
COMMENT          #176=(CWidgetStyle "Void" 0 0 0 0 0) 
COMMENT          #177=(CWidgetStyle "General Label" 1 (LOGPEN 0 0 0) 1 0 1 
COMMENT                (LOGFONT 0 0 0 0 400 0 0 0 0 3 2 1 18 "Times New Roman") 0.91 0 
COMMENT                1 3 "@T @N " 0) 
COMMENT          #178=(CWidgetStyle "Position" 1 (LOGPEN 0 0 0) 1 0 0 0 0) 
COMMENT          #179=(CWidgetStyle "Annotation" 0 0 1 
COMMENT                (LOGFONT 0 0 0 0 400 0 0 0 0 3 2 1 18 "Times New Roman") 0.91 0 
COMMENT                0 0) 
COMMENT          #180=(CWidgetStyle "Position Label" 1 (LOGPEN 0 0 8388608) 1 0 1 
COMMENT                (LOGFONT 0 0 0 0 400 0 1 0 0 3 2 1 34 "Arial") 0.63 8388608 1 1 
COMMENT                "@N" 0) 
COMMENT          #181=(CWidgetStyle "Range" 1 (LOGPEN 0 0 0) 1 1 
COMMENT                (LOGBRUSH 0 16777215 0) 0 0 0) 
COMMENT          #182=(CWidgetStyle "Range Label" 1 (LOGPEN 0 0 8388608) 1 0 1 
COMMENT                (LOGFONT 0 0 0 0 400 0 1 0 0 3 2 1 34 "Arial") 0.63 8388608 1 1 
COMMENT                "@N" 0) 
COMMENT          #183=(CWidgetStyle "ORF Label" 1 (LOGPEN 0 0 49216) 1 0 1 
COMMENT                (LOGFONT 0 0 0 0 400 0 0 0 0 3 2 1 18 "Times New Roman") 
COMMENT                0.611111 0 1 65535 "@N" 0) 
COMMENT          #184=(CWidgetStyle "CDS Label" 1 (LOGPEN 0 0 4227264) 1 0 1 
COMMENT                (LOGFONT 0 0 0 0 400 0 0 0 0 3 2 1 34 "Arial") 0.555556 255 1 1 
COMMENT                "@N" 0) 
COMMENT          #185=(CWidgetStyle "Shape 5" 1 (LOGPEN 0 0 0) 3 1 
COMMENT                (LOGBRUSH 0 16777113 0) 1 
COMMENT                (LOGFONT 0 0 0 0 400 0 0 0 0 7 48 2 50 "Arial") 0.9 0 0 1 
COMMENT                (LOGSHAPE 9 1 0.8 1.8 0)) 
COMMENT          #186=(CWidgetStyle "CDS" 1 (LOGPEN 0 0 0) 1 1 (LOGBRUSH 2 39423 3) 0 0 
COMMENT                1 (LOGSHAPE 9 1 0.8 1.8 0)) 
COMMENT          #187=(CWidgetStyle "Label 2" 1 (LOGPEN 0 0 4227264) 1 0 1 
COMMENT                (LOGFONT 0 0 0 0 400 0 0 0 0 3 2 1 34 "Arial") 0.944444 8388608 
COMMENT                1 1 "@N" 0) 
COMMENT          #188=(CWidgetStyle "Label 3" 1 (LOGPEN 0 0 8421376) 1 0 1 
COMMENT                (LOGFONT 0 0 0 0 700 255 0 0 0 3 2 1 34 "Arial") 0.833333 255 1 
COMMENT                5 "@N (@S)" 0) 
COMMENT          #189=(CWidgetStyle "Label 4" 1 (LOGPEN 0 0 8437824) 1 0 1 
COMMENT                (LOGFONT 0 0 0 0 400 0 0 0 0 3 2 1 34 "Arial") 0.722222 0 1 5 
COMMENT                "@N (@S)" 0)) 0.164644 1.74233 0.164644 2.53336 
COMMENT         (70 (CShapeMapEntry 0 "Unique RSite" 1 "Uniq RSite Label") 67 
COMMENT          (CShapeMapEntry 0 "ORF" 0 "ORF Label")) 43.5981 43.5981 39 39 0.1 
COMMENT         -2892) 1 1 0 1 1 
COMMENT        (mapper: 20.2247 -14.3582 43.5981 43.5981 0.01 10 -1 5876 5876 1 0 0) 
COMMENT        #190=(CGroupWidget (CWidget 0 (0 0) 1 2 0 0 Nil 4587585 100) 
COMMENT              (CObjectList 
COMMENT               #191=(CGroupWidget (CWidget 1 (0 0) 1 2 0 0 Nil 3604546 100) 
COMMENT                     (CObjectList 
COMMENT                      #192=(CAxis 
COMMENT                            (CWideLine 
COMMENT                             (CWidget 0 (0 0) 1 2 0 0 #156# 51385644 0) 
COMMENT                             (LOGPEN 0 0 10079436) 2 (LOGBRUSH 0 13434879 0) 1 
COMMENT                             6.27525 6.27325 1 0.0214037) 0.106759) 
COMMENT                      #193=(CLabel (CWidget 1001 (0 0) 1 2 0 0 #153# 0 100) 
COMMENT                            (LOGPEN 55780573 -2147448540 1698637508) 0 
COMMENT                            (LOGFONT 63 23 0 0 400 0 0 0 0 3 2 1 34 "Verdana") 
COMMENT                            1.74233 0.833333 0 "pE6UA2.3" "@N" 1 0 0.871165 0 
COMMENT                            -10 5.25252 1.42208 Nil) 
COMMENT                      #194=(CLabel (CWidget 1002 (0 0) 1 2 0 0 #152# 0 100) 
COMMENT                            (LOGPEN 0 0 10) 34416023 
COMMENT                            (LOGFONT 41 15 0 0 400 0 0 0 0 3 2 1 18 "Georgia") 
COMMENT                            1.74233 0.555556 0 "5876 bp" "@L bp" 16 0 -0.871165 
COMMENT                            0 -10.8 3.07353 0.940408 Nil)) (CObjectList)) 
COMMENT               #195=(CGroupWidget (CWidget 10 (6 0) 1 2 0 0 Nil -953 100) 
COMMENT                     (CObjectList 
COMMENT                      #196=(CGroupWidget 
COMMENT                            (CWidget 4 (7 4 0) 1 2 0 0 Nil -118 100) 
COMMENT                            (CObjectList 
COMMENT                             #197=(CWideArrow 
COMMENT                                   (CWideLine 
COMMENT                                    (CWidget 0 (3 #1# 0) 1 2 0 0 #154# 0 100) 
COMMENT                                    (LOGPEN 0 0 3355545) 1 
COMMENT                                    (LOGBRUSH 0 6724095 0) 1 0.955497 1.87149 1 
COMMENT                                    0.082322) 0.8 1.8 1) 
COMMENT                             #198=(CLabel (CWidget 0 (0 0) 1 2 0 0 #151# 0 100) 
COMMENT                                   (LOGPEN 0 0 0) 1 
COMMENT                                   (LOGFONT 50 19 0 0 700 0 0 0 0 3 2 1 34 
COMMENT                                    "Arial") 1.74233 0.666667 0 "ApR" "@N" 1 
COMMENT                                   -12.8491 1.74233 0 -10 1.90375 1.1239 #197#) 
COMMENT                             #199=(CWideArrow 
COMMENT                                   (CWideLine 
COMMENT                                    (CWidget 0 (3 #6# 0) 1 2 0 0 #154# 1004 100) 
COMMENT                                    (LOGPEN 0 0 3355545) 1 
COMMENT                                    (LOGBRUSH 0 6724095 0) 1 4.23621 5.15221 1 
COMMENT                                    0.082322) 0.8 1.8 1) 
COMMENT                             #200=(CLabel 
COMMENT                                   (CWidget 0 (0 0) 1 2 0 0 #151# 12847512 100) 
COMMENT                                   (LOGPEN 0 0 0) 1 
COMMENT                                   (LOGFONT 50 19 0 0 700 0 0 0 0 3 2 1 34 
COMMENT                                    "Arial") 1.74233 0.666667 0 "URA3" "@N" 1 
COMMENT                                   13.2563 0 0 -10 2.52305 1.1239 #199#) 
COMMENT                             #201=(CWideArrow 
COMMENT                                   (CWideLine 
COMMENT                                    (CWidget 0 (3 #16# 0) 1 2 0 0 #154# 585 100) 
COMMENT                                    (LOGPEN 0 0 3355545) 1 
COMMENT                                    (LOGBRUSH 0 6724095 0) 1 2.74479 3.51025 1 
COMMENT                                    0.082322) 0.8 1.8 0) 
COMMENT                             #202=(CLabel 
COMMENT                                   (CWidget 0 (0 0) 1 2 0 0 #151# 1633904481 100) 
COMMENT                                   (LOGPEN 0 0 0) 1 
COMMENT                                   (LOGFONT 50 19 0 0 700 0 0 0 0 3 2 1 34 
COMMENT                                    "Arial") 1.74233 0.666667 0 "GFP" "@N" 1 
COMMENT                                   -2.07818 -13.9386 0 -10 2.01844 1.1239 #201#)) 
COMMENT                            (CObjectList)) 
COMMENT                      #203=(CGroupWidget 
COMMENT                            (CWidget 21 (7 21 0) 1 2 0 0 Nil 3211321 100) 
COMMENT                            (CObjectList 
COMMENT                             #204=(CScratch 
COMMENT                                   (CWidget 0 (3 #4# 0) 1 2 0 0 #159# 0 100) 
COMMENT                                   (LOGPEN 0 8 13395507) 10 1 5.49598 1.9 
COMMENT                                   0.082322 1) 
COMMENT                             #205=(CLabel (CWidget 0 (0 0) 1 2 0 0 #151# 0 100) 
COMMENT                                   (LOGPEN 0 0 0) 1 
COMMENT                                   (LOGFONT 50 19 0 0 700 0 0 0 0 3 2 1 34 
COMMENT                                    "Arial") 1.74233 0.666667 0 "Lox66" "@N" 1 
COMMENT                                   12.3855 5.22699 0 -10 2.70654 1.1239 #204#) 
COMMENT                             #206=(CScratch 
COMMENT                                   (CWidget 0 (3 #5# 0) 1 2 0 0 #159# 0 100) 
COMMENT                                   (LOGPEN 0 8 13395507) 10 1 3.98533 1.9 
COMMENT                                   0.082322 1) 
COMMENT                             #207=(CLabel (CWidget 0 (0 0) 1 2 0 0 #151# 75 100) 
COMMENT                                   (LOGPEN 0 0 0) 1 
COMMENT                                   (LOGFONT 50 19 0 0 700 0 0 0 0 3 2 1 34 
COMMENT                                    "Arial") 1.74233 0.666667 0 "Lox71" "@N" 1 
COMMENT                                   10.8431 -8.71165 0 -10 2.70654 1.1239 #206#) 
COMMENT                             #208=(CScratch 
COMMENT                                   (CWidget 0 (3 #9# 0) 1 2 0 0 #159# 41020560 
COMMENT                                    100) (LOGPEN 0 8 13395507) 10 1 6.27319 1.9 
COMMENT                                   0.082322 1) 
COMMENT                             #209=(CLabel 
COMMENT                                   (CWidget 0 (0 0) 1 2 0 0 #151# 62399488 100) 
COMMENT                                   (LOGPEN 0 0 0) 1 
COMMENT                                   (LOGFONT 50 19 0 0 700 0 0 0 0 3 2 1 34 
COMMENT                                    "Arial") 1.74233 0.666667 0 "GCCT" "@N" 1 
COMMENT                                   2.29699 12.1963 0 -10 2.82122 1.1239 #208#) 
COMMENT                             #210=(CScratch 
COMMENT                                   (CWidget 0 (3 #10# 0) 1 2 0 0 #159# 41010272 
COMMENT                                    100) (LOGPEN 0 8 13395507) 10 1 5.68174 1.9 
COMMENT                                   0.082322 1) 
COMMENT                             #211=(CLabel (CWidget 0 (0 0) 1 2 0 0 #151# 1 100) 
COMMENT                                   (LOGPEN 0 0 0) 1 
COMMENT                                   (LOGFONT 50 19 0 0 700 0 0 0 0 3 2 1 34 
COMMENT                                    "Arial") 1.74233 0.666667 0 "AGGT" "@N" 1 
COMMENT                                   11.5037 6.96932 0 -10 2.77535 1.1239 #210#) 
COMMENT                             #212=(CScratch 
COMMENT                                   (CWidget 0 (3 #11# 0) 1 2 0 0 #159# 0 100) 
COMMENT                                   (LOGPEN 0 8 13395507) 10 1 1.97932 1.9 
COMMENT                                   0.082322 1) 
COMMENT                             #213=(CLabel 
COMMENT                                   (CWidget 0 (0 0) 1 2 0 0 #151# 43001112 100) 
COMMENT                                   (LOGPEN 0 0 0) 1 
COMMENT                                   (LOGFONT 50 19 0 0 700 0 0 0 0 3 2 1 34 
COMMENT                                    "Arial") 1.74233 0.666667 0 "TGCG" "@N" 1 
COMMENT                                   -12.6445 -5.22699 0 -10 2.89003 1.1239 #212#) 
COMMENT                             #214=(CScratch 
COMMENT                                   (CWidget 0 (3 #12# 0) 1 2 0 0 #159# 41010032 
COMMENT                                    100) (LOGPEN 0 8 13395507) 10 1 2.58358 1.9 
COMMENT                                   0.082322 1) 
COMMENT                             #215=(CLabel (CWidget 0 (0 0) 1 2 0 0 #151# 0 100) 
COMMENT                                   (LOGPEN 0 0 0) 1 
COMMENT                                   (LOGFONT 50 19 0 0 700 0 0 0 0 3 2 1 34 
COMMENT                                    "Arial") 1.74233 0.666667 0 "GAGT" "@N" 1 
COMMENT                                   -8.4011 -10.454 0 -10 2.77535 1.1239 #214#) 
COMMENT                             #216=(CScratch 
COMMENT                                   (CWidget 0 (3 #15# 0) 1 2 0 0 #159# 0 100) 
COMMENT                                   (LOGPEN 0 8 13395507) 10 1 3.7163 1.9 
COMMENT                                   0.082322 1) 
COMMENT                             #217=(CLabel (CWidget 0 (0 0) 1 2 0 0 #151# 0 100) 
COMMENT                                   (LOGPEN 0 0 0) 1 
COMMENT                                   (LOGFONT 50 19 0 0 700 0 0 0 0 3 2 1 34 
COMMENT                                    "Arial") 1.74233 0.666667 0 "ACGG" "@N" 1 
COMMENT                                   8.5959 -10.454 0 -10 2.82122 1.1239 #216#) 
COMMENT                             #218=(CScratch 
COMMENT                                   (CWidget 0 (3 #18# 0) 1 2 0 0 #159# 0 100) 
COMMENT                                   (LOGPEN 0 8 13395507) 10 1 3.69921 1.9 
COMMENT                                   0.082322 1) 
COMMENT                             #219=(CLabel 
COMMENT                                   (CWidget 0 (0 0) 1 2 0 0 #151# 1634166631 100) 
COMMENT                                   (LOGPEN 0 0 0) 1 
COMMENT                                   (LOGFONT 50 19 0 0 700 0 0 0 0 3 2 1 34 
COMMENT                                    "Arial") 1.74233 0.666667 0 "-CTGA-" "@N" 1 
COMMENT                                   8.81934 -12.1963 0 -10 3.32583 1.1239 #218#) 
COMMENT                             #220=(CScratch 
COMMENT                                   (CWidget 0 (3 #19# 0) 1 2 0 0 #159# 0 100) 
COMMENT                                   (LOGPEN 0 8 13395507) 10 1 2.59959 1.9 
COMMENT                                   0.082322 1) 
COMMENT                             #221=(CLabel 
COMMENT                                   (CWidget 0 (0 0) 1 2 0 0 #151# 1633776756 100) 
COMMENT                                   (LOGPEN 0 0 0) 1 
COMMENT                                   (LOGFONT 50 19 0 0 700 0 0 0 0 3 2 1 34 
COMMENT                                    "Arial") 1.74233 0.666667 0 "-GTTC-" "@N" 1 
COMMENT                                   -8.65982 -12.1963 0 -10 3.39464 1.1239 #220#)) 
COMMENT                            (CObjectList)) 
COMMENT                      #222=(CGroupWidget 
COMMENT                            (CWidget 27 (7 27 0) 1 2 0 0 Nil 3211330 100) 
COMMENT                            (CObjectList 
COMMENT                             #223=(CScratch 
COMMENT                                   (CWidget 0 (3 #13# 0) 1 2 0 0 #159# 0 100) 
COMMENT                                   (LOGPEN 0 8 13395507) 10 1 5.7191 1.9 
COMMENT                                   0.082322 1) 
COMMENT                             #224=(CLabel (CWidget 0 (0 0) 1 2 0 0 #151# 40 100) 
COMMENT                                   (LOGPEN 0 0 0) 1 
COMMENT                                   (LOGFONT 50 19 0 0 700 0 0 0 0 3 2 1 34 
COMMENT                                    "Arial") 1.74233 0.666667 0 "Barcode1-R" 
COMMENT                                   "@N" 1 11.3849 8.71165 0 -10 5.32133 1.1239 
COMMENT                                   #223#) 
COMMENT                             #225=(CScratch 
COMMENT                                   (CWidget 0 (3 #14# 0) 1 2 0 0 #159# 0 100) 
COMMENT                                   (LOGPEN 0 8 13395507) 10 1 2.56436 1.9 
COMMENT                                   0.082322 1) 
COMMENT                             #226=(CLabel 
COMMENT                                   (CWidget 0 (0 0) 1 2 0 0 #151# 12847512 100) 
COMMENT                                   (LOGPEN 0 0 0) 1 
COMMENT                                   (LOGFONT 50 19 0 0 700 0 0 0 0 3 2 1 34 
COMMENT                                    "Arial") 1.74233 0.666667 0 "Barcode2-F" 
COMMENT                                   "@N" 1 -11.3414 -8.71165 0 -10 5.20665 1.1239 
COMMENT                                   #225#)) (CObjectList)) 
COMMENT                      #227=(CGroupWidget 
COMMENT                            (CWidget 30 (7 30 0) 1 2 0 0 Nil 3539001 100) 
COMMENT                            (CObjectList 
COMMENT                             #228=(CWideArrow 
COMMENT                                   (CWideLine 
COMMENT                                    (CWidget 0 (3 #2# 0) 1 2 0 0 #167# 0 100) 
COMMENT                                    (LOGPEN 0 0 0) 1 (LOGBRUSH 0 128 0) 1 
COMMENT                                    0.815642 0.955497 1 0.082322) 0.8 1.8 1) 
COMMENT                             #229=(CLabel 
COMMENT                                   (CWidget 0 (0 0) 1 2 0 0 #151# 12847512 100) 
COMMENT                                   (LOGPEN 0 0 0) 1 
COMMENT                                   (LOGFONT 50 19 0 0 700 0 0 0 0 3 2 1 34 
COMMENT                                    "Arial") 1.74233 0.666667 0 "ApR Promoter" 
COMMENT                                   "@N" 1 -13.2808 6.96932 0 -10 6.26174 1.1239 
COMMENT                                   #228#) 
COMMENT                             #230=(CWideArrow 
COMMENT                                   (CWideLine 
COMMENT                                    (CWidget 0 (3 #17# 0) 1 2 0 0 #167# 0 100) 
COMMENT                                    (LOGPEN 0 0 0) 1 (LOGBRUSH 0 128 0) 0.835356 
COMMENT                                    3.54868 3.68747 1 0.082322) 0.8 1.8 0) 
COMMENT                             #231=(CLabel 
COMMENT                                   (CWidget 0 (0 0) 1 2 0 0 #151# 1734828385 100) 
COMMENT                                   (LOGPEN 0 0 0) 1 
COMMENT                                   (LOGFONT 50 19 0 0 700 0 0 0 0 3 2 1 34 
COMMENT                                    "Arial") 1.74233 0.666667 0 
COMMENT                                   "BBa J72163 GlpT promoter" "@N" 1 12.49 
COMMENT                                   -13.9386 0 -10 11.9271 1.1239 #230#)) 
COMMENT                            (CObjectList)) 
COMMENT                      #232=(CGroupWidget 
COMMENT                            (CWidget 33 (7 33 0) 1 2 0 0 Nil -573 100) 
COMMENT                            (CObjectList 
COMMENT                             #233=(CWideArrow 
COMMENT                                   (CWideLine 
COMMENT                                    (CWidget 0 (3 #0# 0) 1 2 0 0 #154# 0 100) 
COMMENT                                    (LOGPEN 0 0 3355545) 1 
COMMENT                                    (LOGBRUSH 0 6724095 0) 0.835356 6.27319 
COMMENT                                    0.815642 1 0.082322) 0.8 1.8 1) 
COMMENT                             #234=(CLabel (CWidget 0 (0 0) 1 2 0 0 #151# 1 100) 
COMMENT                                   (LOGPEN 0 0 0) 1 
COMMENT                                   (LOGFONT 50 19 0 0 700 0 0 0 0 3 2 1 34 
COMMENT                                    "Arial") 1.74233 0.666667 0 "ColE1" "@N" 1 
COMMENT                                   -7.83252 10.454 0 -10 2.70654 1.1239 #233#)) 
COMMENT                            (CObjectList)) 
COMMENT                      #235=(CGroupWidget 
COMMENT                            (CWidget 34 (7 34 0) 1 2 0 0 Nil 3539009 100) 
COMMENT                            (CObjectList 
COMMENT                             #236=(CWideArrow 
COMMENT                                   (CWideLine 
COMMENT                                    (CWidget 0 (3 #7# 0) 1 2 0 0 #166# 0 100) 
COMMENT                                    (LOGPEN 0 0 0) 1 (LOGBRUSH 2 8388608 5) 
COMMENT                                    0.835356 5.68174 6.27319 1 0.082322) 0.8 1.8 
COMMENT                                   0) 
COMMENT                             #237=(CLabel (CWidget 0 (0 0) 1 2 0 0 #151# 0 100) 
COMMENT                                   (LOGPEN 0 0 0) 1 
COMMENT                                   (LOGFONT 50 19 0 0 700 0 0 0 0 3 2 1 34 
COMMENT                                    "Arial") 1.74233 0.666667 0 "IntE6Up (SmiI)" 
COMMENT                                   "@N" 1 9.70553 10.454 0 -10 6.30761 1.1239 
COMMENT                                   #236#) 
COMMENT                             #238=(CWideArrow 
COMMENT                                   (CWideLine 
COMMENT                                    (CWidget 0 (3 #8# 0) 1 2 0 0 #166# 0 100) 
COMMENT                                    (LOGPEN 0 0 0) 1 (LOGBRUSH 2 8388608 5) 
COMMENT                                    0.835356 1.97932 2.57931 1 0.082322) 0.8 1.8 
COMMENT                                   0) 
COMMENT                             #239=(CLabel (CWidget 0 (0 0) 1 2 0 0 #151# 0 100) 
COMMENT                                   (LOGPEN 0 0 0) 1 
COMMENT                                   (LOGFONT 50 19 0 0 700 0 0 0 0 3 2 1 34 
COMMENT                                    "Arial") 1.74233 0.666667 0 "IntE6Dn (SmiI)" 
COMMENT                                   "@N" 1 -13.307 -6.96932 0 -10 6.30761 1.1239 
COMMENT                                   #238#)) (CObjectList)) 
COMMENT                      #240=(CGroupWidget 
COMMENT                            (CWidget 43 (7 43 0) 1 2 0 0 Nil 4259906 100) 
COMMENT                            (CObjectList 
COMMENT                             #241=(CLine 
COMMENT                                   (CWidget 0 (3 #3# 0) 1 2 0 0 #159# 703 100) 
COMMENT                                   (LOGPEN 0 8 13395507) 10 0.835356 1.87149 
COMMENT                                   1.97505) 
COMMENT                             #242=(CLabel 
COMMENT                                   (CWidget 0 (0 0) 1 2 0 0 #151# 51127444 100) 
COMMENT                                   (LOGPEN 0 0 0) 1 
COMMENT                                   (LOGFONT 50 19 0 0 700 0 0 0 0 3 2 1 34 
COMMENT                                    "Arial") 1.74233 0.666667 0 "ApR Terminator" 
COMMENT                                   "@N" 1 -15.1267 -3.48466 0 -10 6.99572 1.1239 
COMMENT                                   #241#)) (CObjectList))) (CObjectList)) 
COMMENT               #243=(CGroupWidget (CWidget 14 (16 0) 1 2 0 0 Nil -1028 100) 
COMMENT                     (CObjectList) (CObjectList)) 
COMMENT               #244=(CGroupWidget (CWidget 11 (0 0) 1 2 0 0 Nil -1180 100) 
COMMENT                     (CObjectList) (CObjectList)) 
COMMENT               #245=(CGroupWidget (CWidget 12 (0 0) 1 2 0 0 Nil -398 100) 
COMMENT                     (CObjectList) (CObjectList))) (CObjectList))) 
COMMENT       (CSeqView 10 10 (CObjectList) (CObList) 1 (CObList)) (CObList) 6 
COMMENT       (CStringList) 0 43844200 (CObList)))
FEATURES             Location/Qualifiers
     rep_origin      complement(5113..5876)
                     /ApEinfo_fwdcolor=#7F7F7F
                     /ApEinfo_revcolor=#7F7F7F
                     /ApEinfo_graphicformat=arrow_data {{0 1 2 0 0 -1} {} 0}
                     width 5 offset 0
                     /vntifkey="33"
                     /label=ColE1
     CDS             complement(4124..4981)
                     /ApEinfo_fwdcolor=#9F4240
                     /ApEinfo_revcolor=#9F4240
                     /ApEinfo_graphicformat=arrow_data {{0 1 2 0 0 -1} {} 0}
                     width 5 offset 0
                     /vntifkey="4"
                     /label=ApR
     promoter        complement(4982..5112)
                     /ApEinfo_fwdcolor=#FF6666
                     /ApEinfo_revcolor=#FF6666
                     /ApEinfo_graphicformat=arrow_data {{0 1 2 0 0 -1} {} 0}
                     width 5 offset 0
                     /vntifkey="30"
                     /label=ApR\Promoter
     terminator      complement(4027..4123)
                     /ApEinfo_fwdcolor=#FF6666
                     /ApEinfo_revcolor=#FF6666
                     /ApEinfo_graphicformat=arrow_data {{0 1 2 0 0 -1} {} 0}
                     width 5 offset 0
                     /vntifkey="43"
                     /label=ApR\Terminator
     misc_feature    complement(729..762)
                     /vntifkey="21"
                     /label=Lox66
     misc_feature    2144..2177
                     /vntifkey="21"
                     /label=Lox71
     CDS             complement(1051..1908)
                     /vntifkey="4"
                     /label=URA3
     repeat_region   1..554
                     /vntifkey="34"
                     /label=IntE6Up\(SmiI)
     repeat_region   3461..4022
                     /vntifkey="34"
                     /label=IntE6Dn\(SmiI)
     misc_feature    1..4
                     /vntifkey="21"
                     /label=GCCT
     misc_feature    555..558
                     /vntifkey="21"
                     /label=AGGT
     misc_feature    4023..4026
                     /vntifkey="21"
                     /label=TGCG
     misc_feature    3457..3460
                     /vntifkey="21"
                     /label=GAGT
     primer          520..540
                     /vntifkey="27"
                     /label=Barcode1-R
     primer          3475..3496
                     /vntifkey="27"
                     /label=Barcode2-F
     misc_feature    2396..2399
                     /vntifkey="21"
                     /label=ACGG
     CDS             2589..3305
                     /vntifkey="4"
                     /label=GFP
     promoter        2423..2552
                     /vntifkey="30"
                     /label=BBa\J72163\GlpT\promoter
     misc_feature    2412..2415
                     /vntifkey="21"
                     /label=-CTGA-
     misc_feature    3442..3445
                     /vntifkey="21"
                     /label=-GTTC-
BASE COUNT     1559 a      1348 c      1398 g      1571 t 
ORIGIN
        1 gcctgcggcc gcatttaaat agacacaaga gctgccagtt ttgccaatat cagatctttg 
       61 tcagtctaga atgttgtagc ttcctgtccg tgctactttg taattattgg tttggagagg 
      121 tgctaacagt agtcaatcag tagcatgcag caatgacgac aaccatttac gacggatact 
      181 aatgatagcc cacttttcaa tgagtacatc atgaaagatg gcttgaaaag tgacatatga 
      241 caacaattgt tatgtacact gtaggtactg tactgtatgc agtaagacat gtgctagaag 
      301 tcatcaattg acataattat cttggtgcag agggtctgac atatacaagc ctctctgctg 
      361 tttaaatcac gactatattg gtcctataac cacaccagga gttcactaaa accacaccaa 
      421 atgcccttca aacatttaaa acacgttctt ccccaattga actccgtctg gactctttca 
      481 agtcaatgat gtgtgacaaa ggttgcacct cgctgtacac taattggctc taccgatagt 
      541 ctacacctgc tagtaggtag ggataacagg gtaatgaagc ctgctttttt atactaagtt 
      601 ggcattataa aaaagcattg cttatcaatt tgttgcaacg aacaggtcac tatcagtcaa 
      661 aataaaatca ttatttgatt tcacttccca tagtactttt tgaccacctc ccccaccccc 
      721 cccctctcta ccgttcgtat aatgtatgct atacgaagtt attgtgactg gggatgtagt 
      781 tgagaataag tcatacacaa gtcagctttc ttcaagcctc atataagtat aagtagttca 
      841 atcgtattag ctacttgtac ccagcatctc cgtatcgaga aacacaacaa cacgccccat 
      901 tggacagatc atgcggatac acaggttgtg cagtatcata catactcgat cagacaggtc 
      961 gtctgaccat catacaagct gaacaagcgc tccatacttg cacgctctct atatacacag 
     1021 ttaaattaca tatccatagt ctaacctcta acagttaatc ttctggtaag cctcccagcc 
     1081 agccttctgg tatcgcttgg cctcctcaat aggatctcgg ttctggccgt acagacctcg 
     1141 gccgacaatt atgatatccg ttccggtaga catgacatcc tcaacagttc ggtactgctg 
     1201 tccgagagcg tcacccttgt cgtcaagacc caccccgggg gtcagaataa gccagtcctc 
     1261 agagtcgccc ttaggtcggt tctgggcaat gaagccaacc acaaactcgg ggtcggatcg 
     1321 ggcaagctca atggtctgct tggagtactc gccagtggcc agagagccct tgcaagacag 
     1381 ctcggccagc atgagcagac ctctggccag cttctcgttg ggagagggga ccaggaactc 
     1441 cttgtactcg gagttctcgt agtcagacac gtcctccttc ttctgctcag agacagtttc 
     1501 ctcggcacca gctcgcaggc cagcaatgat tccggttccg ggtacaccgt gggcgttggt 
     1561 gatatcggac cactcggcga ttcggtagac accgttcttg tgctggtgct tgacagtgtt 
     1621 gccaatatct gcgaactttc tgtcctcgaa caggaagaaa ccgtgcttaa gagcaagttc 
     1681 cttgaggggg agcacagtgc cggcgtaggt gaagtcgtca atgatgtcga tatgggtctt 
     1741 gatcatgcac acataaggtc cgaccttatc ggcaagctca atgagctcct tggtggtggt 
     1801 aacatccaga gaagcacaca ggttggtttt cttggctgcc acgagcttga gcactcgagc 
     1861 ggcaaaggcg gacttgtgga cgttagctcg agcttcgtag gagggcattt tggtggtgaa 
     1921 gaggagactg aaataaattt agtctgcaga actttttatc ggaaccttat ctggggcagt 
     1981 gaagtatatg ttatggtaat agttacgagt tagttgaact tatagataga ctggactata 
     2041 cggctatcgg tccaaattag aaagaacgtc aatggctctc tgggcgtcgc ctttgccgac 
     2101 aaaaatgtga tcatgatgaa agccagcaat gacgttgcag ctgataactt cgtataatgt 
     2161 atgctatacg aacggtacct cctcccccgc ccacgtgaaa tccattccaa ttctgttaca 
     2221 ggtcactaat accatctaag tagttgattc atagtgactg catatgttgt gttttacagt 
     2281 attatgtagt ctgtttttta tgcaaaatct aatttaatat attgatattt atatcatttt 
     2341 acgtttctcg ttcagctttt ttatactaac ttgagcgtag ggataacagg gtaatacgga 
     2401 acgtgagacc actgatgaga cggaaagtga aacgtgattt catgcgtcat tttgaacatt 
     2461 ttgtaaatct tatttaataa tgtgtgcggc aattcacatt taatttatga atgttttctt 
     2521 aacatcgcgg caactcaaga aacggcaggt tcggatctta gctactagag aaagaggaga 
     2581 aatactagat gcgtaaaggc gaagagctgt tcactggtgt cgtccctatt ctggtggaac 
     2641 tggatggtga tgtcaacggt cataagtttt ccgtgcgtgg cgagggtgaa ggtgacgcaa 
     2701 ctaatggtaa actgacgctg aagttcatct gtactactgg taaactgccg gttccttggc 
     2761 cgactctggt aacgacgctg acttatggtg ttcagtgctt tgctcgttat ccggaccata 
     2821 tgaagcagca tgacttcttc aagtccgcca tgccggaagg ctatgtgcag gaacgcacga 
     2881 tttcctttaa ggatgacggc acgtacaaaa cgcgtgcgga agtgaaattt gaaggcgata 
     2941 ccctggtaaa ccgcattgag ctgaaaggca ttgactttaa agaggacggc aatatcctgg 
     3001 gccataagct ggaatacaat tttaacagcc acaatgttta catcaccgcc gataaacaaa 
     3061 aaaatggcat taaagcgaat tttaaaattc gccacaacgt ggaggatggc agcgtgcagc 
     3121 tggctgatca ctaccagcaa aacactccaa tcggtgatgg tcctgttctg ctgccagaca 
     3181 atcactatct gagcacgcaa agcgttctgt ctaaagatcc gaacgagaaa cgcgatcata 
     3241 tggttctgct ggagttcgta accgcagcgg gcatcacgca tggtatggat gaactgtaca 
     3301 aatgaccagg catcaaataa aacgaaaggc tcagtcgaaa gactgggcct ttcgttttat 
     3361 ctgttgtttg tcggtgaacg ctctctacta gagtcacact ggctcacctt cgggtgggcc 
     3421 tttctgcgtt tatacgtctc agttcggtct cagctggagt actagcaggt gtaagaagtt 
     3481 ggtgaaaaca tttacgccta agatggataa aatctgtgac gtgagaggtg ggaggtagac 
     3541 ttggtattta tttattttca ttagctatgt gcagtgggtt ctacaagggc gctacaagta 
     3601 gttgtagggt atgcaaggag ggtatatatg cgccgaatag aagtatcgga cccggagaga 
     3661 acgacaagga aaagataaag ggtacctata gttccccatg ttgatacacc ggctcacagt 
     3721 tgaggaatga tcacatgctg gtatcgttct gctgtctcaa tgacgaccat gtctgtcagt 
     3781 gtcctctcaa gcgatgtggc caatgcaagg agaaagacgt ggaagcggta tcgtacgagg 
     3841 gctggagttg taatataact ttagacagtc caaagtaact gtttttgatc aaccaagggg 
     3901 cctcggttat tgtccttgcg ctttggccaa gatgtctttc agcatggaat gtactgcaca 
     3961 taccgaggat cagataatac gaataaaacg cgcctcgagc ccagatattt aaatgcggcc 
     4021 gctgcggatt atcaaaaagg atcttcacct agatcctttt aaattaaaaa tgaagtttta 
     4081 aataaatcta aagtatatat gagtaaactt ggtctgacag ttaccaatgc ttaatcagtg 
     4141 aggcacctat ctcagcgatc tgtctatttc gttcatccat agttgcctga ctccccgtcg 
     4201 tgtagataac tacgatacgg gagggcttac catctggccc cagtgctgca atgataccgc 
     4261 gggacccacg ctcaccggct ccagatttat cagcaataaa ccagccagcc ggaagggccg 
     4321 agcgcagaag tggtcctgca actttatccg cctccatcca gtctattaat tgttgccggg 
     4381 aagctagagt aagtagttcg ccagttaata gtttgcgcaa cgttgttgcc attgctacag 
     4441 gcatcgtggt gtcacgctcg tcgtttggta tggcttcatt cagctccggt tcccaacgat 
     4501 caaggcgagt tacatgatcc cccatgttgt gcaaaaaagc ggttagctcc ttcggtcctc 
     4561 cgatcgttgt cagaagtaag ttggccgcag tgttatcact catggttatg gcagcactgc 
     4621 ataattctct tactgtcatg ccatccgtaa gatgcttttc tgtgactggt gagtactcaa 
     4681 ccaagtcatt ctgagaatag tgtatgcggc gaccgagttg ctcttgcccg gcgtcaatac 
     4741 gggataatac cgcgccacat agcagaactt taaaagtgct catcattgga aaacgttctt 
     4801 cggggcgaaa actctcaagg atcttaccgc tgttgagatc cagttcgatg taacccactc 
     4861 gtgcacccaa ctgatcttca gcatctttta ctttcaccag cgtttctggg tgagcaaaaa 
     4921 caggaaggca aaatgccgca aaaaagggaa taagggcgac acggaaatgt tgaatactca 
     4981 tactcttcct ttttcaatat tattgaagca tttatcaggg ttattgtctc atgagcggat 
     5041 acatatttga atgtatttag aaaaataaac aaataggggt tccgcgcaca tttccccgaa 
     5101 aagtgccacc tgtcatgacc aaaatccctt aacgtgagtt ttcgttccac tgagcgtcag 
     5161 accccgtaga aaagatcaaa ggatcttctt gagatccttt ttttctgcgc gtaatctgct 
     5221 gcttgcaaac aaaaaaacca ccgctaccag cggtggtttg tttgccggat caagagctac 
     5281 caactctttt tccgaaggta actggcttca gcagagcgca gataccaaat actgttcttc 
     5341 tagtgtagcc gtagttaggc caccacttca agaactctgt agcaccgcct acatacctcg 
     5401 ctctgctaat cctgttacca gtggctgctg ccagtggcga taagtcgtgt cttaccgggt 
     5461 tggactcaag acgatagtta ccggataagg cgcagcggtc gggctgaacg gggggttcgt 
     5521 gcacacagcc cagcttggag cgaacgacct acaccgaact gagataccta cagcgtgagc 
     5581 tatgagaaag cgccacgctt cccgaaggga gaaaggcgga caggtatccg gtaagcggca 
     5641 gggtcggaac aggagagcgc acgagggagc ttccaggggg aaacgcctgg tatctttata 
     5701 gtcctgtcgg gtttcgccac ctctgacttg agcgtcgatt tttgtgatgc tcgtcagggg 
     5761 ggcggagcct atggaaaaac gccagcaacg cggccttttt acggttcctg gccttttgct 
     5821 ggccttttgc tcacatgttc tttcctgcgt tatcccctga ttctgtggat aaccgt 
//
