# Supplementary material for: A DNA assembly toolkit to unlock the CRISPR/Cas9 potential for metabolic engineering
Source: Commun Biol. 2023 Aug 18;6:858. doi: 10.1038/s42003-023-05202-5 (PMC10439232; doi:10.1038/s42003-023-05202-5)
Supplement: Supplementary file 5 — Supplementary GenBank files [file 42003_2023_5202_MOESM5_ESM.zip › data_set/YaliCraft (147 plasmids)/(175606) pF8UA2.3.gb]

LOCUS       pF8UA2.3                5893 bp    DNA     circular     15-OCT-2021
DEFINITION  .
ACCESSION   <unknown id>
VERSION     <unknown id>
SOURCE      .
  ORGANISM  . .
COMMENT     
            ApEinfo:methylated:1
COMMENT     This file is created by Vector NTI
            http://www.invitrogen.com/
COMMENT     ORIGDB|GenBank
COMMENT     VNTDATE|-14088545|
COMMENT     VNTDBDATE|-14088545|
COMMENT     LSOWNER|
COMMENT     VNTNAME|pF8UA2.3|
COMMENT     VNTAUTHORNAME|Tigran|
COMMENT     VNTOAUTHORNAME|Demo User|
COMMENT     Vector_NTI_Display_Data_(Do_Not_Edit!)
COMMENT     (SXF 
COMMENT      (CGexDoc "pF8UA2.3" 0 5893 
COMMENT       (CDBMol 0 0 1 1 1 0 0 0 0 "" "" 0 0 0 0 (CObList) (CObList) (CObList) 
COMMENT        (CObList) -1 "") 
COMMENT       (CDocSetData 1 0 0 0 0 0 "MAIN" 1 1 1 1 0 0 1 1 0 1 10 10 4294967295 50 0 
COMMENT        1 0 (CHomObj 0 0 0 3 75) (CWordArray) (CWordArray) 
COMMENT        (CStringList "BsaI" "BsmBI" "BbsI" "AarI" "SmiI" "NotI" "MssI" "PacI" 
COMMENT         "I-SceI" "SdaI") (CStringList "atg" "gtg") 
COMMENT        (CStringList "taa" "tga" "tag") (CObList) 1 "{(0,1),2}" 0 0 "" 0 
COMMENT        4294967295 0 0 0 0 0 0 0 "MAIN" 0 0 30 0 
COMMENT        (CProteinMotifSearchObject 70 20 1 1 1 1 0 0 1 0 0 0 0 0)) 
COMMENT       (CMolPar 0 0 0 0 4294967295 1 5893 0 0 0 0 0 0 0 0) (CStringList) 
COMMENT       (CStringList) (CObList) (COAPar 25 250 50 0 6 4 3 7) 
COMMENT       (COAPar 25 250 50 0 6 4 3 7) (COAPar 25 250 50 0 6 4 3 7) (CObList) 
COMMENT       (CObList 
COMMENT        #0=(CFSignal (CObList) "ColE1" 33 0 1 5130 5893 0 (CStringList) 
COMMENT            (CStringList "/ApEinfo_fwdcolor=#7F7F7F" "/ApEinfo_revcolor=#7F7F7F" 
COMMENT             "/ApEinfo_graphicformat=arrow_data {{0 1 2 0 0 -1} {} 0}" 
COMMENT             "width 5 offset 0") 1 1 1 1 "complement(4990..5753)") 
COMMENT        #1=(CFSignal (CObList) "ApR" 4 0 1 4141 4998 0 (CStringList) 
COMMENT            (CStringList "/ApEinfo_fwdcolor=#9F4240" "/ApEinfo_revcolor=#9F4240" 
COMMENT             "/ApEinfo_graphicformat=arrow_data {{0 1 2 0 0 -1} {} 0}" 
COMMENT             "width 5 offset 0") 1 1 1 1 "complement(4001..4858)") 
COMMENT        #2=(CFSignal (CObList) "ApR Promoter" 30 0 1 4999 5129 0 (CStringList) 
COMMENT            (CStringList "/ApEinfo_fwdcolor=#FF6666" "/ApEinfo_revcolor=#FF6666" 
COMMENT             "/ApEinfo_graphicformat=arrow_data {{0 1 2 0 0 -1} {} 0}" 
COMMENT             "width 5 offset 0") 1 1 1 1 "complement(4859..4989)") 
COMMENT        #3=(CFSignal (CObList) "ApR Terminator" 43 0 1 4044 4140 0 (CStringList) 
COMMENT            (CStringList "/ApEinfo_fwdcolor=#FF6666" "/ApEinfo_revcolor=#FF6666" 
COMMENT             "/ApEinfo_graphicformat=arrow_data {{0 1 2 0 0 -1} {} 0}" 
COMMENT             "width 5 offset 0") 1 1 1 1 "complement(3904..4000)") 
COMMENT        #4=(CFSignal (CObList) "Lox66" 21 0 1 744 777 0 (CStringList) 
COMMENT            (CStringList) 1 1 1 1 "complement(744..777)") 
COMMENT        #5=(CFSignal (CObList) "Lox71" 21 0 0 2159 2192 0 (CStringList) 
COMMENT            (CStringList) 1 1 1 1 "2159..2192") 
COMMENT        #6=(CFSignal (CObList) "URA3" 4 0 1 1066 1923 0 (CStringList) 
COMMENT            (CStringList) 1 1 1 1 "complement(1066..1923)") 
COMMENT        #7=(CFSignal (CObList) "IntF8Up (MssI)" 34 0 0 1 569 0 (CStringList) 
COMMENT            (CStringList) 1 1 1 1 "1..569") 
COMMENT        #8=(CFSignal (CObList) "IntF8Dn (MssI)" 34 0 0 3472 4039 0 (CStringList) 
COMMENT            (CStringList) 1 1 1 1 "3332..3899") 
COMMENT        #9=(CFSignal (CObList) "GCCT" 21 0 0 1 4 0 (CStringList) (CStringList) 1 
COMMENT            1 1 1 "1..4") 
COMMENT        #10=(CFSignal (CObList) "AGGT" 21 0 0 570 573 0 (CStringList) 
COMMENT             (CStringList) 1 1 1 1 "570..573") 
COMMENT        #11=(CFSignal (CObList) "TGCG" 21 0 0 4040 4043 0 (CStringList) 
COMMENT             (CStringList) 1 1 1 1 "3900..3903") 
COMMENT        #12=(CFSignal (CObList) "GAGT" 21 0 0 3472 3475 0 (CStringList) 
COMMENT             (CStringList) 1 1 1 1 "3332..3335") 
COMMENT        #13=(CFSignal (CObList) "Barcode1-R" 27 0 0 535 555 0 (CStringList) 
COMMENT             (CStringList) 1 1 1 1 "535..555") 
COMMENT        #14=(CFSignal (CObList) "Barcode2-F" 27 0 0 3490 3511 0 (CStringList) 
COMMENT             (CStringList) 1 1 1 1 "3350..3371") 
COMMENT        #15=(CFSignal (CObList) "ACGG" 21 0 0 2411 2414 0 (CStringList) 
COMMENT             (CStringList) 1 1 1 1 "440..443") 
COMMENT        #16=(CFSignal (CObList) "GFP" 4 0 0 2604 3320 0 (CStringList) 
COMMENT             (CStringList) 1 1 1 1 "633..1349") 
COMMENT        #17=(CFSignal (CObList) "BBa J72163 GlpT promoter" 30 0 0 2438 2567 0 
COMMENT             (CStringList) (CStringList) 1 1 1 1 "467..596") 
COMMENT        #18=(CFSignal (CObList) "-CTGA-" 21 0 0 2427 2430 0 (CStringList) 
COMMENT             (CStringList) 1 1 1 1 "456..459") 
COMMENT        #19=(CFSignal (CObList) "-GTTC-" 21 0 0 3457 3460 0 (CStringList) 
COMMENT             (CStringList) 1 1 1 1 "1486..1489")) (CObList) (CObList) (CObList) 
COMMENT       (CObList) (CObList) (CObList) 
COMMENT       (CTextView 0 
COMMENT        #20=(CGroupPar (CParagraph 0 (0 0) 1 2 0 0 180) 
COMMENT             (CObjectList 
COMMENT              #21=(CRefLinePar 
COMMENT                   (CLinePar (CParagraph 0 (0 0) 0 2 0 0 233) "pF8UA2.3" 2) 5 "" 
COMMENT                   0 4) 
COMMENT              #22=(CFolderPar 
COMMENT                   (CGroupPar (CParagraph 1 (0 0) 1 1 0 0 178) 
COMMENT                    (CObjectList 
COMMENT                     #23=(CLinePar (CParagraph 0 (0 0) 1 2 1 0 180) 
COMMENT                          "DNA 'pF8UA2.3'" 1) 
COMMENT                     #24=(CLinePar (CParagraph 0 (0 0) 1 2 1 0 180) "." 1) 
COMMENT                     #25=(CLinePar (CParagraph 0 (0 0) 1 2 1 0 180) 
COMMENT                          "Currently local object. Original author: Demo User" 1) 
COMMENT                     #26=(CLinePar (CParagraph 0 (0 0) 1 2 1 0 180) 
COMMENT                          "Created: 10/15/21 03:20" 1) 
COMMENT                     #27=(CLinePar (CParagraph 0 (0 0) 1 2 1 0 180) 
COMMENT                          "Last Modified: 10/15/21 03:20" 1) 
COMMENT                     #28=(CLinePar (CParagraph 0 (0 0) 1 2 1 0 180) 
COMMENT                          "length: 5893 bp" 1) 
COMMENT                     #29=(CLinePar (CParagraph 0 (0 0) 1 2 1 0 180) 
COMMENT                          "storage type: Basic" 1) 
COMMENT                     #30=(CLinePar (CParagraph 0 (0 0) 1 2 1 0 180) 
COMMENT                          "form: Circular" 1))) "General Description") 
COMMENT              #31=(CFolderPar 
COMMENT                   (CGroupPar (CParagraph 2 (0 0) 1 1 0 0 178) 
COMMENT                    (CObjectList 
COMMENT                     #32=(CLinePar (CParagraph 0 (0 0) 1 2 1 0 180) 
COMMENT                          "Original Source Database: GenBank" 1) 
COMMENT                     #33=(CLinePar (CParagraph 0 (0 0) 1 2 1 0 180) 
COMMENT                          "Modification Date in the Original DB: 24-JAN-2021" 1) 
COMMENT                     #34=(CLinePar (CParagraph 0 (0 0) 1 2 1 0 180) 
COMMENT                          "Original Accession Number(s): <a href=\"ncbilink:dnarna/<unknown\"><unknown</a>; <a href=\"ncbilink:dnarna/id>\">id></a>" 
COMMENT                          1) 
COMMENT                     #35=(CLinePar (CParagraph 0 (0 0) 1 2 1 0 180) 
COMMENT                          "Version in the Original DB: <unknown id>" 1) 
COMMENT                     #36=(CLinePar (CParagraph 0 (0 0) 1 2 1 0 180) 
COMMENT                          "Sequence Source: ." 1) 
COMMENT                     #37=(CLinePar (CParagraph 0 (0 0) 1 2 1 0 180) 
COMMENT                          "Organizm(s): <a href=\"ncbilink:taxonomy/.+.\">. .(. .)</a>" 
COMMENT                          1))) "Standard Fields") 
COMMENT              #38=(CFolderPar 
COMMENT                   (CGroupPar (CParagraph 5 (0 0) 1 1 0 0 178) 
COMMENT                    (CObjectList 
COMMENT                     #39=(CLinePar (CParagraph 0 (0 0) 1 2 1 0 180) "Demo User" 
COMMENT                          1))) "Original Author") 
COMMENT              #40=(CRefLinePar 
COMMENT                   (CLinePar (CParagraph 0 (0 0) 0 2 0 0 233) "Comments" 2) 1 "" 
COMMENT                   0 0) 
COMMENT              #41=(CFolderPar 
COMMENT                   (CGroupPar (CParagraph 8 (0 0) 1 2 0 0 178) (CObjectList)) 
COMMENT                   "Annotations") 
COMMENT              #42=(CFolderPar 
COMMENT                   (CGroupPar (CParagraph 12 (6 0) 1 1 0 0 178) 
COMMENT                    (CObjectList 
COMMENT                     #43=(CFolderPar 
COMMENT                          (CGroupPar (CParagraph 4 (7 4 0) 1 1 1 0 178) 
COMMENT                           (CObjectList 
COMMENT                            #44=(CFolderPar 
COMMENT                                 (CGroupPar 
COMMENT                                  (CParagraph 1066 (3 #6# 0) 1 2 2 0 327) 
COMMENT                                  (CObjectList 
COMMENT                                   #45=(CLinePar 
COMMENT                                        (CParagraph 0 (0 0) 1 2 3 0 180) 
COMMENT                                        "Start: 1066  End: 1923 (Complementary)" 
COMMENT                                        1) 
COMMENT                                   #46=(CLinePar 
COMMENT                                        (CParagraph 0 (0 0) 1 2 3 0 180) 
COMMENT                                        "Original Location Description:" 1) 
COMMENT                                   #47=(CLinePar 
COMMENT                                        (CParagraph 0 (0 0) 1 2 3 0 180) 
COMMENT                                        "   complement(1066..1923)" 1))) "URA3") 
COMMENT                            #48=(CFolderPar 
COMMENT                                 (CGroupPar 
COMMENT                                  (CParagraph 2604 (3 #16# 0) 1 2 2 0 327) 
COMMENT                                  (CObjectList 
COMMENT                                   #49=(CLinePar 
COMMENT                                        (CParagraph 0 (0 0) 1 2 3 0 180) 
COMMENT                                        "Start: 2604  End: 3320" 1) 
COMMENT                                   #50=(CLinePar 
COMMENT                                        (CParagraph 0 (0 0) 1 2 3 0 180) 
COMMENT                                        "Original Location Description:" 1) 
COMMENT                                   #51=(CLinePar 
COMMENT                                        (CParagraph 0 (0 0) 1 2 3 0 180) 
COMMENT                                        "   633..1349" 1))) "GFP") 
COMMENT                            #52=(CFolderPar 
COMMENT                                 (CGroupPar 
COMMENT                                  (CParagraph 4141 (3 #1# 0) 1 2 2 0 327) 
COMMENT                                  (CObjectList 
COMMENT                                   #53=(CLinePar 
COMMENT                                        (CParagraph 0 (0 0) 1 2 3 0 180) 
COMMENT                                        "Start: 4141  End: 4998 (Complementary)" 
COMMENT                                        1) 
COMMENT                                   #54=(CLinePar 
COMMENT                                        (CParagraph 0 (0 0) 1 2 3 0 180) 
COMMENT                                        "Original Location Description:" 1) 
COMMENT                                   #55=(CLinePar 
COMMENT                                        (CParagraph 0 (0 0) 1 2 3 0 180) 
COMMENT                                        "   complement(4001..4858)" 1) 
COMMENT                                   #56=(CLinePar 
COMMENT                                        (CParagraph 0 (0 0) 1 2 3 0 180) 
COMMENT                                        "Qualifiers:" 1) 
COMMENT                                   #57=(CLinePar 
COMMENT                                        (CParagraph 0 (0 0) 1 2 3 0 180) 
COMMENT                                        "   /ApEinfo_fwdcolor=#9F4240" 1) 
COMMENT                                   #58=(CLinePar 
COMMENT                                        (CParagraph 0 (0 0) 1 2 3 0 180) 
COMMENT                                        "   /ApEinfo_revcolor=#9F4240" 1) 
COMMENT                                   #59=(CLinePar 
COMMENT                                        (CParagraph 0 (0 0) 1 2 3 0 180) 
COMMENT                                        "   /ApEinfo_graphicformat=arrow_data {{0 1 2 0 0 -1} {} 0}" 
COMMENT                                        1) 
COMMENT                                   #60=(CLinePar 
COMMENT                                        (CParagraph 0 (0 0) 1 2 3 0 180) 
COMMENT                                        "   width 5 offset 0" 1))) "ApR"))) 
COMMENT                          "CDS (3 total)") 
COMMENT                     #61=(CFolderPar 
COMMENT                          (CGroupPar (CParagraph 21 (7 21 0) 1 1 1 0 178) 
COMMENT                           (CObjectList 
COMMENT                            #62=(CFolderPar 
COMMENT                                 (CGroupPar (CParagraph 1 (3 #9# 0) 1 2 2 0 194) 
COMMENT                                  (CObjectList 
COMMENT                                   #63=(CLinePar 
COMMENT                                        (CParagraph 0 (0 0) 1 2 3 0 180) 
COMMENT                                        "Start: 1     End: 4   " 1) 
COMMENT                                   #64=(CLinePar 
COMMENT                                        (CParagraph 0 (0 0) 1 2 3 0 180) 
COMMENT                                        "Original Location Description:" 1) 
COMMENT                                   #65=(CLinePar 
COMMENT                                        (CParagraph 0 (0 0) 1 2 3 0 180) 
COMMENT                                        "   1..4" 1))) "GCCT") 
COMMENT                            #66=(CFolderPar 
COMMENT                                 (CGroupPar 
COMMENT                                  (CParagraph 570 (3 #10# 0) 1 2 2 0 194) 
COMMENT                                  (CObjectList 
COMMENT                                   #67=(CLinePar 
COMMENT                                        (CParagraph 0 (0 0) 1 2 3 0 180) 
COMMENT                                        "Start: 570   End: 573 " 1) 
COMMENT                                   #68=(CLinePar 
COMMENT                                        (CParagraph 0 (0 0) 1 2 3 0 180) 
COMMENT                                        "Original Location Description:" 1) 
COMMENT                                   #69=(CLinePar 
COMMENT                                        (CParagraph 0 (0 0) 1 2 3 0 180) 
COMMENT                                        "   570..573" 1))) "AGGT") 
COMMENT                            #70=(CFolderPar 
COMMENT                                 (CGroupPar 
COMMENT                                  (CParagraph 744 (3 #4# 0) 1 2 2 0 194) 
COMMENT                                  (CObjectList 
COMMENT                                   #71=(CLinePar 
COMMENT                                        (CParagraph 0 (0 0) 1 2 3 0 180) 
COMMENT                                        "Start: 744   End: 777  (Complementary)" 
COMMENT                                        1) 
COMMENT                                   #72=(CLinePar 
COMMENT                                        (CParagraph 0 (0 0) 1 2 3 0 180) 
COMMENT                                        "Original Location Description:" 1) 
COMMENT                                   #73=(CLinePar 
COMMENT                                        (CParagraph 0 (0 0) 1 2 3 0 180) 
COMMENT                                        "   complement(744..777)" 1))) "Lox66") 
COMMENT                            #74=(CFolderPar 
COMMENT                                 (CGroupPar 
COMMENT                                  (CParagraph 2159 (3 #5# 0) 1 2 2 0 194) 
COMMENT                                  (CObjectList 
COMMENT                                   #75=(CLinePar 
COMMENT                                        (CParagraph 0 (0 0) 1 2 3 0 180) 
COMMENT                                        "Start: 2159  End: 2192" 1) 
COMMENT                                   #76=(CLinePar 
COMMENT                                        (CParagraph 0 (0 0) 1 2 3 0 180) 
COMMENT                                        "Original Location Description:" 1) 
COMMENT                                   #77=(CLinePar 
COMMENT                                        (CParagraph 0 (0 0) 1 2 3 0 180) 
COMMENT                                        "   2159..2192" 1))) "Lox71") 
COMMENT                            #78=(CFolderPar 
COMMENT                                 (CGroupPar 
COMMENT                                  (CParagraph 2411 (3 #15# 0) 1 2 2 0 194) 
COMMENT                                  (CObjectList 
COMMENT                                   #79=(CLinePar 
COMMENT                                        (CParagraph 0 (0 0) 1 2 3 0 180) 
COMMENT                                        "Start: 2411  End: 2414" 1) 
COMMENT                                   #80=(CLinePar 
COMMENT                                        (CParagraph 0 (0 0) 1 2 3 0 180) 
COMMENT                                        "Original Location Description:" 1) 
COMMENT                                   #81=(CLinePar 
COMMENT                                        (CParagraph 0 (0 0) 1 2 3 0 180) 
COMMENT                                        "   440..443" 1))) "ACGG") 
COMMENT                            #82=(CFolderPar 
COMMENT                                 (CGroupPar 
COMMENT                                  (CParagraph 2427 (3 #18# 0) 1 2 2 0 194) 
COMMENT                                  (CObjectList 
COMMENT                                   #83=(CLinePar 
COMMENT                                        (CParagraph 0 (0 0) 1 2 3 0 180) 
COMMENT                                        "Start: 2427  End: 2430" 1) 
COMMENT                                   #84=(CLinePar 
COMMENT                                        (CParagraph 0 (0 0) 1 2 3 0 180) 
COMMENT                                        "Original Location Description:" 1) 
COMMENT                                   #85=(CLinePar 
COMMENT                                        (CParagraph 0 (0 0) 1 2 3 0 180) 
COMMENT                                        "   456..459" 1))) "-CTGA-") 
COMMENT                            #86=(CFolderPar 
COMMENT                                 (CGroupPar 
COMMENT                                  (CParagraph 3457 (3 #19# 0) 1 2 2 0 194) 
COMMENT                                  (CObjectList 
COMMENT                                   #87=(CLinePar 
COMMENT                                        (CParagraph 0 (0 0) 1 2 3 0 180) 
COMMENT                                        "Start: 3457  End: 3460" 1) 
COMMENT                                   #88=(CLinePar 
COMMENT                                        (CParagraph 0 (0 0) 1 2 3 0 180) 
COMMENT                                        "Original Location Description:" 1) 
COMMENT                                   #89=(CLinePar 
COMMENT                                        (CParagraph 0 (0 0) 1 2 3 0 180) 
COMMENT                                        "   1486..1489" 1))) "-GTTC-") 
COMMENT                            #90=(CFolderPar 
COMMENT                                 (CGroupPar 
COMMENT                                  (CParagraph 3472 (3 #12# 0) 1 2 2 0 194) 
COMMENT                                  (CObjectList 
COMMENT                                   #91=(CLinePar 
COMMENT                                        (CParagraph 0 (0 0) 1 2 3 0 180) 
COMMENT                                        "Start: 3472  End: 3475" 1) 
COMMENT                                   #92=(CLinePar 
COMMENT                                        (CParagraph 0 (0 0) 1 2 3 0 180) 
COMMENT                                        "Original Location Description:" 1) 
COMMENT                                   #93=(CLinePar 
COMMENT                                        (CParagraph 0 (0 0) 1 2 3 0 180) 
COMMENT                                        "   3332..3335" 1))) "GAGT") 
COMMENT                            #94=(CFolderPar 
COMMENT                                 (CGroupPar 
COMMENT                                  (CParagraph 4040 (3 #11# 0) 1 2 2 0 194) 
COMMENT                                  (CObjectList 
COMMENT                                   #95=(CLinePar 
COMMENT                                        (CParagraph 0 (0 0) 1 2 3 0 180) 
COMMENT                                        "Start: 4040  End: 4043" 1) 
COMMENT                                   #96=(CLinePar 
COMMENT                                        (CParagraph 0 (0 0) 1 2 3 0 180) 
COMMENT                                        "Original Location Description:" 1) 
COMMENT                                   #97=(CLinePar 
COMMENT                                        (CParagraph 0 (0 0) 1 2 3 0 180) 
COMMENT                                        "   3900..3903" 1))) "TGCG"))) 
COMMENT                          "Misc. Feature (9 total)") 
COMMENT                     #98=(CFolderPar 
COMMENT                          (CGroupPar (CParagraph 27 (7 27 0) 1 1 1 0 178) 
COMMENT                           (CObjectList 
COMMENT                            #99=(CFolderPar 
COMMENT                                 (CGroupPar 
COMMENT                                  (CParagraph 535 (3 #13# 0) 1 2 2 0 194) 
COMMENT                                  (CObjectList 
COMMENT                                   #100=(CLinePar 
COMMENT                                         (CParagraph 0 (0 0) 1 2 3 0 180) 
COMMENT                                         "Start: 535   End: 555 " 1) 
COMMENT                                   #101=(CLinePar 
COMMENT                                         (CParagraph 0 (0 0) 1 2 3 0 180) 
COMMENT                                         "Original Location Description:" 1) 
COMMENT                                   #102=(CLinePar 
COMMENT                                         (CParagraph 0 (0 0) 1 2 3 0 180) 
COMMENT                                         "   535..555" 1))) "Barcode1-R") 
COMMENT                            #103=(CFolderPar 
COMMENT                                  (CGroupPar 
COMMENT                                   (CParagraph 3490 (3 #14# 0) 1 2 2 0 194) 
COMMENT                                   (CObjectList 
COMMENT                                    #104=(CLinePar 
COMMENT                                          (CParagraph 0 (0 0) 1 2 3 0 180) 
COMMENT                                          "Start: 3490  End: 3511" 1) 
COMMENT                                    #105=(CLinePar 
COMMENT                                          (CParagraph 0 (0 0) 1 2 3 0 180) 
COMMENT                                          "Original Location Description:" 1) 
COMMENT                                    #106=(CLinePar 
COMMENT                                          (CParagraph 0 (0 0) 1 2 3 0 180) 
COMMENT                                          "   3350..3371" 1))) "Barcode2-F"))) 
COMMENT                          "Primer (2 total)") 
COMMENT                     #107=(CFolderPar 
COMMENT                           (CGroupPar (CParagraph 30 (7 30 0) 1 1 1 0 178) 
COMMENT                            (CObjectList 
COMMENT                             #108=(CFolderPar 
COMMENT                                   (CGroupPar 
COMMENT                                    (CParagraph 2438 (3 #17# 0) 1 2 2 0 194) 
COMMENT                                    (CObjectList 
COMMENT                                     #109=(CLinePar 
COMMENT                                           (CParagraph 0 (0 0) 1 2 3 0 180) 
COMMENT                                           "Start: 2438  End: 2567" 1) 
COMMENT                                     #110=(CLinePar 
COMMENT                                           (CParagraph 0 (0 0) 1 2 3 0 180) 
COMMENT                                           "Original Location Description:" 1) 
COMMENT                                     #111=(CLinePar 
COMMENT                                           (CParagraph 0 (0 0) 1 2 3 0 180) 
COMMENT                                           "   467..596" 1))) 
COMMENT                                   "BBa J72163 GlpT promoter") 
COMMENT                             #112=(CFolderPar 
COMMENT                                   (CGroupPar 
COMMENT                                    (CParagraph 4999 (3 #2# 0) 1 2 2 0 194) 
COMMENT                                    (CObjectList 
COMMENT                                     #113=(CLinePar 
COMMENT                                           (CParagraph 0 (0 0) 1 2 3 0 180) 
COMMENT                                           "Start: 4999  End: 5129 (Complementary)" 
COMMENT                                           1) 
COMMENT                                     #114=(CLinePar 
COMMENT                                           (CParagraph 0 (0 0) 1 2 3 0 180) 
COMMENT                                           "Original Location Description:" 1) 
COMMENT                                     #115=(CLinePar 
COMMENT                                           (CParagraph 0 (0 0) 1 2 3 0 180) 
COMMENT                                           "   complement(4859..4989)" 1) 
COMMENT                                     #116=(CLinePar 
COMMENT                                           (CParagraph 0 (0 0) 1 2 3 0 180) 
COMMENT                                           "Qualifiers:" 1) 
COMMENT                                     #117=(CLinePar 
COMMENT                                           (CParagraph 0 (0 0) 1 2 3 0 180) 
COMMENT                                           "   /ApEinfo_fwdcolor=#FF6666" 1) 
COMMENT                                     #118=(CLinePar 
COMMENT                                           (CParagraph 0 (0 0) 1 2 3 0 180) 
COMMENT                                           "   /ApEinfo_revcolor=#FF6666" 1) 
COMMENT                                     #119=(CLinePar 
COMMENT                                           (CParagraph 0 (0 0) 1 2 3 0 180) 
COMMENT                                           "   /ApEinfo_graphicformat=arrow_data {{0 1 2 0 0 -1} {} 0}" 
COMMENT                                           1) 
COMMENT                                     #120=(CLinePar 
COMMENT                                           (CParagraph 0 (0 0) 1 2 3 0 180) 
COMMENT                                           "   width 5 offset 0" 1))) 
COMMENT                                   "ApR Promoter"))) 
COMMENT                           "Promoter Prokaryotic (2 total)") 
COMMENT                     #121=(CFolderPar 
COMMENT                           (CGroupPar (CParagraph 33 (7 33 0) 1 1 1 0 178) 
COMMENT                            (CObjectList 
COMMENT                             #122=(CFolderPar 
COMMENT                                   (CGroupPar 
COMMENT                                    (CParagraph 5130 (3 #0# 0) 1 2 2 0 194) 
COMMENT                                    (CObjectList 
COMMENT                                     #123=(CLinePar 
COMMENT                                           (CParagraph 0 (0 0) 1 2 3 0 180) 
COMMENT                                           "Start: 5130  End: 5893 (Complementary)" 
COMMENT                                           1) 
COMMENT                                     #124=(CLinePar 
COMMENT                                           (CParagraph 0 (0 0) 1 2 3 0 180) 
COMMENT                                           "Original Location Description:" 1) 
COMMENT                                     #125=(CLinePar 
COMMENT                                           (CParagraph 0 (0 0) 1 2 3 0 180) 
COMMENT                                           "   complement(4990..5753)" 1) 
COMMENT                                     #126=(CLinePar 
COMMENT                                           (CParagraph 0 (0 0) 1 2 3 0 180) 
COMMENT                                           "Qualifiers:" 1) 
COMMENT                                     #127=(CLinePar 
COMMENT                                           (CParagraph 0 (0 0) 1 2 3 0 180) 
COMMENT                                           "   /ApEinfo_fwdcolor=#7F7F7F" 1) 
COMMENT                                     #128=(CLinePar 
COMMENT                                           (CParagraph 0 (0 0) 1 2 3 0 180) 
COMMENT                                           "   /ApEinfo_revcolor=#7F7F7F" 1) 
COMMENT                                     #129=(CLinePar 
COMMENT                                           (CParagraph 0 (0 0) 1 2 3 0 180) 
COMMENT                                           "   /ApEinfo_graphicformat=arrow_data {{0 1 2 0 0 -1} {} 0}" 
COMMENT                                           1) 
COMMENT                                     #130=(CLinePar 
COMMENT                                           (CParagraph 0 (0 0) 1 2 3 0 180) 
COMMENT                                           "   width 5 offset 0" 1))) "ColE1"))) 
COMMENT                           "Replication Origin (1 total)") 
COMMENT                     #131=(CFolderPar 
COMMENT                           (CGroupPar (CParagraph 34 (7 34 0) 1 1 1 0 178) 
COMMENT                            (CObjectList 
COMMENT                             #132=(CFolderPar 
COMMENT                                   (CGroupPar 
COMMENT                                    (CParagraph 1 (3 #7# 0) 1 2 2 0 194) 
COMMENT                                    (CObjectList 
COMMENT                                     #133=(CLinePar 
COMMENT                                           (CParagraph 0 (0 0) 1 2 3 0 180) 
COMMENT                                           "Start: 1     End: 569 " 1) 
COMMENT                                     #134=(CLinePar 
COMMENT                                           (CParagraph 0 (0 0) 1 2 3 0 180) 
COMMENT                                           "Original Location Description:" 1) 
COMMENT                                     #135=(CLinePar 
COMMENT                                           (CParagraph 0 (0 0) 1 2 3 0 180) 
COMMENT                                           "   1..569" 1))) "IntF8Up (MssI)") 
COMMENT                             #136=(CFolderPar 
COMMENT                                   (CGroupPar 
COMMENT                                    (CParagraph 3472 (3 #8# 0) 1 2 2 0 194) 
COMMENT                                    (CObjectList 
COMMENT                                     #137=(CLinePar 
COMMENT                                           (CParagraph 0 (0 0) 1 2 3 0 180) 
COMMENT                                           "Start: 3472  End: 4039" 1) 
COMMENT                                     #138=(CLinePar 
COMMENT                                           (CParagraph 0 (0 0) 1 2 3 0 180) 
COMMENT                                           "Original Location Description:" 1) 
COMMENT                                     #139=(CLinePar 
COMMENT                                           (CParagraph 0 (0 0) 1 2 3 0 180) 
COMMENT                                           "   3332..3899" 1))) "IntF8Dn (MssI)"))) 
COMMENT                           "Repeat Region (2 total)") 
COMMENT                     #140=(CFolderPar 
COMMENT                           (CGroupPar (CParagraph 43 (7 43 0) 1 1 1 0 178) 
COMMENT                            (CObjectList 
COMMENT                             #141=(CFolderPar 
COMMENT                                   (CGroupPar 
COMMENT                                    (CParagraph 4044 (3 #3# 0) 1 2 2 0 194) 
COMMENT                                    (CObjectList 
COMMENT                                     #142=(CLinePar 
COMMENT                                           (CParagraph 0 (0 0) 1 2 3 0 180) 
COMMENT                                           "Start: 4044  End: 4140 (Complementary)" 
COMMENT                                           1) 
COMMENT                                     #143=(CLinePar 
COMMENT                                           (CParagraph 0 (0 0) 1 2 3 0 180) 
COMMENT                                           "Original Location Description:" 1) 
COMMENT                                     #144=(CLinePar 
COMMENT                                           (CParagraph 0 (0 0) 1 2 3 0 180) 
COMMENT                                           "   complement(3904..4000)" 1) 
COMMENT                                     #145=(CLinePar 
COMMENT                                           (CParagraph 0 (0 0) 1 2 3 0 180) 
COMMENT                                           "Qualifiers:" 1) 
COMMENT                                     #146=(CLinePar 
COMMENT                                           (CParagraph 0 (0 0) 1 2 3 0 180) 
COMMENT                                           "   /ApEinfo_fwdcolor=#FF6666" 1) 
COMMENT                                     #147=(CLinePar 
COMMENT                                           (CParagraph 0 (0 0) 1 2 3 0 180) 
COMMENT                                           "   /ApEinfo_revcolor=#FF6666" 1) 
COMMENT                                     #148=(CLinePar 
COMMENT                                           (CParagraph 0 (0 0) 1 2 3 0 180) 
COMMENT                                           "   /ApEinfo_graphicformat=arrow_data {{0 1 2 0 0 -1} {} 0}" 
COMMENT                                           1) 
COMMENT                                     #149=(CLinePar 
COMMENT                                           (CParagraph 0 (0 0) 1 2 3 0 180) 
COMMENT                                           "   width 5 offset 0" 1))) 
COMMENT                                   "ApR Terminator"))) "Terminator (1 total)"))) 
COMMENT                   "Feature Map")))) 
COMMENT       (CGraphView 
COMMENT        (CWStyleSheet 
COMMENT         (CObjectList 
COMMENT          #150=(CWidgetStyle "RSite Label" 1 (LOGPEN 0 0 13408563) 1 0 1 
COMMENT                (LOGFONT 0 0 0 0 400 0 0 0 0 3 2 1 18 "Georgia") 0.555556 0 1 5 
COMMENT                "@N (@S)" 0) 
COMMENT          #151=(CWidgetStyle "Signal Label" 1 (LOGPEN 0 0 0) 1 0 1 
COMMENT                (LOGFONT 0 0 0 0 700 0 0 0 0 3 2 1 34 "Arial") 0.666667 0 1 1 
COMMENT                "@N" 0) 
COMMENT          #152=(CWidgetStyle "Molecule Label 2" 0 0 1 
COMMENT                (LOGFONT 0 0 0 0 400 0 0 0 0 3 2 1 18 "Georgia") 0.555556 0 1 16 
COMMENT                "@L bp" 0) 
COMMENT          #153=(CWidgetStyle "Molecule Label 1" 0 0 1 
COMMENT                (LOGFONT 0 0 0 0 400 0 0 0 0 3 2 1 34 "Verdana") 0.833333 0 1 1 
COMMENT                "@N" 0) 
COMMENT          #154=(CWidgetStyle "Shape 3" 1 (LOGPEN 0 0 3355545) 1 1 
COMMENT                (LOGBRUSH 0 6724095 0) 0 0 1 (LOGSHAPE 9 1 0.8 1.8 0)) 
COMMENT          #155=(CWidgetStyle "Shape 1" 1 (LOGPEN 0 0 6723840) 1 1 
COMMENT                (LOGBRUSH 0 10079334 0) 0 0 1 (LOGSHAPE 9 1 0.8 1.8 0)) 
COMMENT          #156=(CWidgetStyle "Axis" 1 (LOGPEN 0 0 10079436) 2 1 
COMMENT                (LOGBRUSH 0 13434879 0) 0 0 1 (LOGSHAPE 10 1 0 0 0)) 
COMMENT          #157=(CWidgetStyle "Line 2" 1 (LOGPEN 0 0 6723840) 8 0 0 0 1 
COMMENT                (LOGSHAPE 1 1.9 0 0 0)) 
COMMENT          #158=(CWidgetStyle "RSite" 1 (LOGPEN 0 0 10053171) 8 0 0 0 1 
COMMENT                (LOGSHAPE 1 1.9 0 0 0)) 
COMMENT          #159=(CWidgetStyle "Short Signal" 1 (LOGPEN 0 0 13395507) 10 0 0 0 1 
COMMENT                (LOGSHAPE 1 1.9 0 0 0)) 
COMMENT          #160=(CWidgetStyle "Uniq RSite Label" 1 (LOGPEN 0 0 153) 1 0 1 
COMMENT                (LOGFONT 0 0 0 0 400 0 0 0 0 3 2 1 18 "Georgia") 0.555556 128 1 
COMMENT                5 "@N (@S)" 0) 
COMMENT          #161=(CWidgetStyle "Vanilla" 1 (LOGPEN 0 0 0) 1 1 
COMMENT                (LOGBRUSH 0 16777215 0) 1 
COMMENT                (LOGFONT 0 0 0 0 400 0 0 0 0 7 48 2 18 "Times New Roman") 0.8 0 
COMMENT                1 2 "?" 0) 
COMMENT          #162=(CWidgetStyle "Mark 1" 0 0 1 
COMMENT                (LOGFONT 0 0 0 0 400 0 0 0 2 7 48 2 2 "Windings") 0.7 0 1 2 "?" 
COMMENT                0) 
COMMENT          #163=(CWidgetStyle "Motif Label" 1 (LOGPEN 0 0 16744512) 1 0 1 
COMMENT                (LOGFONT 0 0 0 0 400 0 0 0 0 3 2 1 34 "Arial") 0.611111 8388608 
COMMENT                1 65535 "@N (@H)" 0) 
COMMENT          #164=(CWidgetStyle "Fragment Label 2" 1 (LOGPEN 0 0 0) 1 0 1 
COMMENT                (LOGFONT 0 0 0 0 400 0 0 0 0 3 2 1 49 "Courier New") 1.05 0 1 48 
COMMENT                "@F bp (molecule @L bp)" 0) 
COMMENT          #165=(CWidgetStyle "Fragment Label 1" 1 (LOGPEN 0 0 0) 1 0 1 
COMMENT                (LOGFONT 0 0 0 0 400 0 0 0 0 3 2 1 34 "Arial") 0.91 0 1 1 
COMMENT                "Fragment of @N" 0) 
COMMENT          #166=(CWidgetStyle "Shape 4" 1 (LOGPEN 0 0 0) 1 1 
COMMENT                (LOGBRUSH 2 8388608 5) 0 0 0) 
COMMENT          #167=(CWidgetStyle "Shape 2" 1 (LOGPEN 0 0 0) 1 1 (LOGBRUSH 0 128 0) 0 
COMMENT                0 0) 
COMMENT          #168=(CWidgetStyle "Shape 0" 1 (LOGPEN 0 0 0) 1 1 (LOGBRUSH 0 0 0) 0 0 
COMMENT                0) 
COMMENT          #169=(CWidgetStyle "ORF" 1 (LOGPEN 0 0 16384) 8 0 0 0 1 
COMMENT                (LOGSHAPE 7 0.2 3.41182 2.86186 0.609808)) 
COMMENT          #170=(CWidgetStyle "Line 4" 1 (LOGPEN 0 0 32768) 8 0 0 0 0) 
COMMENT          #171=(CWidgetStyle "Line 3" 1 (LOGPEN 0 0 16711680) 8 0 0 0 0) 
COMMENT          #172=(CWidgetStyle "Line 1" 1 (LOGPEN 0 0 16711680) 1 0 0 0 0) 
COMMENT          #173=(CWidgetStyle "Short Promoter" 1 (LOGPEN 0 0 128) 6 0 0 0 0) 
COMMENT          #174=(CWidgetStyle "Motif" 1 (LOGPEN 0 0 0) 1 0 0 0 0) 
COMMENT          #175=(CWidgetStyle "Line 0" 1 (LOGPEN 0 0 0) 8 0 0 0 0) 
COMMENT          #176=(CWidgetStyle "Void" 0 0 0 0 0) 
COMMENT          #177=(CWidgetStyle "General Label" 1 (LOGPEN 0 0 0) 1 0 1 
COMMENT                (LOGFONT 0 0 0 0 400 0 0 0 0 3 2 1 18 "Times New Roman") 0.91 0 
COMMENT                1 3 "@T @N " 0) 
COMMENT          #178=(CWidgetStyle "Position" 1 (LOGPEN 0 0 0) 1 0 0 0 0) 
COMMENT          #179=(CWidgetStyle "Annotation" 0 0 1 
COMMENT                (LOGFONT 0 0 0 0 400 0 0 0 0 3 2 1 18 "Times New Roman") 0.91 0 
COMMENT                0 0) 
COMMENT          #180=(CWidgetStyle "Position Label" 1 (LOGPEN 0 0 8388608) 1 0 1 
COMMENT                (LOGFONT 0 0 0 0 400 0 1 0 0 3 2 1 34 "Arial") 0.63 8388608 1 1 
COMMENT                "@N" 0) 
COMMENT          #181=(CWidgetStyle "Range" 1 (LOGPEN 0 0 0) 1 1 
COMMENT                (LOGBRUSH 0 16777215 0) 0 0 0) 
COMMENT          #182=(CWidgetStyle "Range Label" 1 (LOGPEN 0 0 8388608) 1 0 1 
COMMENT                (LOGFONT 0 0 0 0 400 0 1 0 0 3 2 1 34 "Arial") 0.63 8388608 1 1 
COMMENT                "@N" 0) 
COMMENT          #183=(CWidgetStyle "ORF Label" 1 (LOGPEN 0 0 49216) 1 0 1 
COMMENT                (LOGFONT 0 0 0 0 400 0 0 0 0 3 2 1 18 "Times New Roman") 
COMMENT                0.611111 0 1 65535 "@N" 0) 
COMMENT          #184=(CWidgetStyle "CDS Label" 1 (LOGPEN 0 0 4227264) 1 0 1 
COMMENT                (LOGFONT 0 0 0 0 400 0 0 0 0 3 2 1 34 "Arial") 0.555556 255 1 1 
COMMENT                "@N" 0) 
COMMENT          #185=(CWidgetStyle "Shape 5" 1 (LOGPEN 0 0 0) 3 1 
COMMENT                (LOGBRUSH 0 16777113 0) 1 
COMMENT                (LOGFONT 0 0 0 0 400 0 0 0 0 7 48 2 50 "Arial") 0.9 0 0 1 
COMMENT                (LOGSHAPE 9 1 0.8 1.8 0)) 
COMMENT          #186=(CWidgetStyle "CDS" 1 (LOGPEN 0 0 0) 1 1 (LOGBRUSH 2 39423 3) 0 0 
COMMENT                1 (LOGSHAPE 9 1 0.8 1.8 0)) 
COMMENT          #187=(CWidgetStyle "Label 2" 1 (LOGPEN 0 0 4227264) 1 0 1 
COMMENT                (LOGFONT 0 0 0 0 400 0 0 0 0 3 2 1 34 "Arial") 0.944444 8388608 
COMMENT                1 1 "@N" 0) 
COMMENT          #188=(CWidgetStyle "Label 3" 1 (LOGPEN 0 0 8421376) 1 0 1 
COMMENT                (LOGFONT 0 0 0 0 700 255 0 0 0 3 2 1 34 "Arial") 0.833333 255 1 
COMMENT                5 "@N (@S)" 0) 
COMMENT          #189=(CWidgetStyle "Label 4" 1 (LOGPEN 0 0 8437824) 1 0 1 
COMMENT                (LOGFONT 0 0 0 0 400 0 0 0 0 3 2 1 34 "Arial") 0.722222 0 1 5 
COMMENT                "@N (@S)" 0)) 0.164644 1.74233 0.164644 2.53336 
COMMENT         (70 (CShapeMapEntry 0 "Unique RSite" 1 "Uniq RSite Label") 67 
COMMENT          (CShapeMapEntry 0 "ORF" 0 "ORF Label")) 40.0378 40.0378 39 39 0.1 
COMMENT         -2892) 1 1 0 1 1 
COMMENT        (mapper: 20.591 -14.4919 40.0378 40.0378 0.01 10 -1 5893 5893 1 0 0) 
COMMENT        #190=(CGroupWidget (CWidget 0 (0 0) 1 2 0 0 Nil -147 100) 
COMMENT              (CObjectList 
COMMENT               #191=(CGroupWidget (CWidget 1 (0 0) 1 2 0 0 Nil -182 100) 
COMMENT                     (CObjectList 
COMMENT                      #192=(CAxis 
COMMENT                            (CWideLine 
COMMENT                             (CWidget 0 (0 0) 1 2 0 0 #156# 51308796 0) 
COMMENT                             (LOGPEN 0 0 10079436) 2 (LOGBRUSH 0 13434879 0) 1 
COMMENT                             6.27525 6.27325 1 0.0214037) 0.106451) 
COMMENT                      #193=(CLabel 
COMMENT                            (CWidget 1001 (0 0) 1 2 0 0 #153# 1438918951 100) 
COMMENT                            (LOGPEN 268634520 50352752 2147527168) 268634520 
COMMENT                            (LOGFONT 58 22 0 0 400 0 0 0 0 3 2 1 34 "Verdana") 
COMMENT                            1.74233 0.833333 0 "pF8UA2.3" "@N" 1 0 0.871165 0 
COMMENT                            -10 5.31997 1.34873 Nil) 
COMMENT                      #194=(CLabel 
COMMENT                            (CWidget 1002 (0 0) 1 2 0 0 #152# 1441278427 100) 
COMMENT                            (LOGPEN 268634520 50392200 2147530752) 268634520 
COMMENT                            (LOGFONT 38 14 0 0 400 0 0 0 0 3 2 1 18 "Georgia") 
COMMENT                            1.74233 0.555556 0 "5893 bp" "@L bp" 16 0 -0.871165 
COMMENT                            0 -10.8 3.37181 0.949103 Nil)) (CObjectList)) 
COMMENT               #195=(CGroupWidget (CWidget 10 (6 0) 1 2 0 0 Nil -252 100) 
COMMENT                     (CObjectList 
COMMENT                      #196=(CGroupWidget 
COMMENT                            (CWidget 4 (7 4 0) 1 2 0 0 Nil -950 100) 
COMMENT                            (CObjectList 
COMMENT                             #197=(CWideArrow 
COMMENT                                   (CWideLine 
COMMENT                                    (CWidget 0 (3 #1# 0) 1 2 0 0 #154# 0 100) 
COMMENT                                    (LOGPEN 0 0 3355545) 1 
COMMENT                                    (LOGBRUSH 0 6724095 0) 1 0.952741 1.86609 1 
COMMENT                                    0.082322) 0.8 1.8 1) 
COMMENT                             #198=(CLabel 
COMMENT                                   (CWidget 0 (0 0) 1 2 0 0 #151# 1431579063 100) 
COMMENT                                   (LOGPEN 0 0 0) 1 
COMMENT                                   (LOGFONT 46 17 0 0 700 0 0 0 0 3 2 1 34 
COMMENT                                    "Arial") 1.74233 0.666667 0 "ApR" "@N" 1 
COMMENT                                   -12.8491 1.74233 0 -10 1.99811 1.07399 #197#) 
COMMENT                             #199=(CWideArrow 
COMMENT                                   (CWideLine 
COMMENT                                    (CWidget 0 (3 #6# 0) 1 2 0 0 #154# 0 100) 
COMMENT                                    (LOGPEN 0 0 3355545) 1 
COMMENT                                    (LOGBRUSH 0 6724095 0) 1 4.22612 5.13948 1 
COMMENT                                    0.082322) 0.8 1.8 1) 
COMMENT                             #200=(CLabel 
COMMENT                                   (CWidget 0 (0 0) 1 2 0 0 #151# 1421355115 100) 
COMMENT                                   (LOGPEN 0 0 0) 1 
COMMENT                                   (LOGFONT 46 17 0 0 700 0 0 0 0 3 2 1 34 
COMMENT                                    "Arial") 1.74233 0.666667 0 "URA3" "@N" 1 
COMMENT                                   13.2563 0 0 -10 2.59755 1.07399 #199#) 
COMMENT                             #201=(CWideArrow 
COMMENT                                   (CWideLine 
COMMENT                                    (CWidget 0 (3 #16# 0) 1 2 0 0 #154# 0 100) 
COMMENT                                    (LOGPEN 0 0 3355545) 1 
COMMENT                                    (LOGBRUSH 0 6724095 0) 1 2.739 3.50225 1 
COMMENT                                    0.082322) 0.8 1.8 0) 
COMMENT                             #202=(CLabel (CWidget 0 (0 0) 1 2 0 0 #151# 0 100) 
COMMENT                                   (LOGPEN 0 0 0) 1 
COMMENT                                   (LOGFONT 46 17 0 0 700 0 0 0 0 3 2 1 34 
COMMENT                                    "Arial") 1.74233 0.666667 0 "GFP" "@N" 1 
COMMENT                                   -2.16071 -13.9386 0 -10 2.07304 1.07399 #201#)) 
COMMENT                            (CObjectList)) 
COMMENT                      #203=(CGroupWidget 
COMMENT                            (CWidget 21 (7 21 0) 1 2 0 0 Nil -572 100) 
COMMENT                            (CObjectList 
COMMENT                             #204=(CScratch 
COMMENT                                   (CWidget 0 (3 #4# 0) 1 2 0 0 #159# 50095856 
COMMENT                                    100) (LOGPEN 0 8 13395507) 10 1 5.48225 1.9 
COMMENT                                   0.082322 1) 
COMMENT                             #205=(CLabel 
COMMENT                                   (CWidget 0 (0 0) 1 2 0 0 #151# 1436559619 100) 
COMMENT                                   (LOGPEN 0 0 0) 1 
COMMENT                                   (LOGFONT 46 17 0 0 700 0 0 0 0 3 2 1 34 
COMMENT                                    "Arial") 1.74233 0.666667 0 "Lox66" "@N" 1 
COMMENT                                   12.3855 5.22699 0 -10 2.87229 1.07399 #204#) 
COMMENT                             #206=(CScratch 
COMMENT                                   (CWidget 0 (3 #5# 0) 1 2 0 0 #159# 50053024 
COMMENT                                    100) (LOGPEN 0 8 13395507) 10 1 3.97596 1.9 
COMMENT                                   0.082322 1) 
COMMENT                             #207=(CLabel 
COMMENT                                   (CWidget 0 (0 0) 1 2 0 0 #151# 1418995831 100) 
COMMENT                                   (LOGPEN 0 0 0) 1 
COMMENT                                   (LOGFONT 46 17 0 0 700 0 0 0 0 3 2 1 34 
COMMENT                                    "Arial") 1.74233 0.666667 0 "Lox71" "@N" 1 
COMMENT                                   10.7682 -8.71165 0 -10 2.87229 1.07399 #206#) 
COMMENT                             #208=(CScratch 
COMMENT                                   (CWidget 0 (3 #9# 0) 1 2 0 0 #159# 50071016 
COMMENT                                    100) (LOGPEN 0 8 13395507) 10 1 6.27319 1.9 
COMMENT                                   0.082322 1) 
COMMENT                             #209=(CLabel 
COMMENT                                   (CWidget 0 (0 0) 1 2 0 0 #151# 1433938347 100) 
COMMENT                                   (LOGPEN 0 0 0) 1 
COMMENT                                   (LOGFONT 46 17 0 0 700 0 0 0 0 3 2 1 34 
COMMENT                                    "Arial") 1.74233 0.666667 0 "GCCT" "@N" 1 
COMMENT                                   2.29699 12.1963 0 -10 2.7474 1.07399 #208#) 
COMMENT                             #210=(CScratch 
COMMENT                                   (CWidget 0 (3 #10# 0) 1 2 0 0 #159# 50113768 
COMMENT                                    100) (LOGPEN 0 8 13395507) 10 1 5.66748 1.9 
COMMENT                                   0.082322 1) 
COMMENT                             #211=(CLabel 
COMMENT                                   (CWidget 0 (0 0) 1 2 0 0 #151# 1438394735 100) 
COMMENT                                   (LOGPEN 0 0 0) 1 
COMMENT                                   (LOGFONT 46 17 0 0 700 0 0 0 0 3 2 1 34 
COMMENT                                    "Arial") 1.74233 0.666667 0 "AGGT" "@N" 1 
COMMENT                                   11.5037 6.96932 0 -10 2.7474 1.07399 #210#) 
COMMENT                             #212=(CScratch 
COMMENT                                   (CWidget 0 (3 #11# 0) 1 2 0 0 #159# 50114808 
COMMENT                                    100) (LOGPEN 0 8 13395507) 10 1 1.97361 1.9 
COMMENT                                   0.082322 1) 
COMMENT                             #213=(CLabel 
COMMENT                                   (CWidget 0 (0 0) 1 2 0 0 #151# 1424238791 100) 
COMMENT                                   (LOGPEN 0 0 0) 1 
COMMENT                                   (LOGFONT 46 17 0 0 700 0 0 0 0 3 2 1 34 
COMMENT                                    "Arial") 1.74233 0.666667 0 "TGCG" "@N" 1 
COMMENT                                   -12.6715 -5.22699 0 -10 2.82233 1.07399 #212#) 
COMMENT                             #214=(CScratch 
COMMENT                                   (CWidget 0 (3 #12# 0) 1 2 0 0 #159# 50062352 
COMMENT                                    100) (LOGPEN 0 8 13395507) 10 1 2.57825 1.9 
COMMENT                                   0.082322 1) 
COMMENT                             #215=(CLabel 
COMMENT                                   (CWidget 0 (0 0) 1 2 0 0 #151# 1409820923 100) 
COMMENT                                   (LOGPEN 0 0 0) 1 
COMMENT                                   (LOGFONT 46 17 0 0 700 0 0 0 0 3 2 1 34 
COMMENT                                    "Arial") 1.74233 0.666667 0 "GAGT" "@N" 1 
COMMENT                                   -8.4551 -10.454 0 -10 2.7474 1.07399 #214#) 
COMMENT                             #216=(CScratch 
COMMENT                                   (CWidget 0 (3 #15# 0) 1 2 0 0 #159# 50082344 
COMMENT                                    100) (LOGPEN 0 8 13395507) 10 1 3.7077 1.9 
COMMENT                                   0.082322 1) 
COMMENT                             #217=(CLabel 
COMMENT                                   (CWidget 0 (0 0) 1 2 0 0 #151# 1436035403 100) 
COMMENT                                   (LOGPEN 0 0 0) 1 
COMMENT                                   (LOGFONT 46 17 0 0 700 0 0 0 0 3 2 1 34 
COMMENT                                    "Arial") 1.74233 0.666667 0 "ACGG" "@N" 1 
COMMENT                                   8.5093 -10.454 0 -10 2.87229 1.07399 #216#) 
COMMENT                             #218=(CScratch 
COMMENT                                   (CWidget 0 (3 #18# 0) 1 2 0 0 #159# 0 100) 
COMMENT                                   (LOGPEN 0 8 13395507) 10 1 3.69067 1.9 
COMMENT                                   0.082322 1) 
COMMENT                             #219=(CLabel (CWidget 0 (0 0) 1 2 0 0 #151# 0 100) 
COMMENT                                   (LOGPEN 0 0 0) 1 
COMMENT                                   (LOGFONT 46 17 0 0 700 0 0 0 0 3 2 1 34 
COMMENT                                    "Arial") 1.74233 0.666667 0 "-CTGA-" "@N" 1 
COMMENT                                   8.7323 -12.1963 0 -10 3.34684 1.07399 #218#) 
COMMENT                             #220=(CScratch 
COMMENT                                   (CWidget 0 (3 #19# 0) 1 2 0 0 #159# 0 100) 
COMMENT                                   (LOGPEN 0 8 13395507) 10 1 2.59422 1.9 
COMMENT                                   0.082322 1) 
COMMENT                             #221=(CLabel (CWidget 0 (0 0) 1 2 0 0 #151# 0 100) 
COMMENT                                   (LOGPEN 0 0 0) 1 
COMMENT                                   (LOGFONT 46 17 0 0 700 0 0 0 0 3 2 1 34 
COMMENT                                    "Arial") 1.74233 0.666667 0 "-GTTC-" "@N" 1 
COMMENT                                   -8.71483 -12.1963 0 -10 3.29688 1.07399 #220#)) 
COMMENT                            (CObjectList)) 
COMMENT                      #222=(CGroupWidget 
COMMENT                            (CWidget 27 (7 27 0) 1 2 0 0 Nil -182 100) 
COMMENT                            (CObjectList 
COMMENT                             #223=(CScratch 
COMMENT                                   (CWidget 0 (3 #13# 0) 1 2 0 0 #159# 50071896 
COMMENT                                    100) (LOGPEN 0 8 13395507) 10 1 5.70473 1.9 
COMMENT                                   0.082322 1) 
COMMENT                             #224=(CLabel 
COMMENT                                   (CWidget 0 (0 0) 1 2 0 0 #151# 1412180127 100) 
COMMENT                                   (LOGPEN 0 0 0) 1 
COMMENT                                   (LOGFONT 46 17 0 0 700 0 0 0 0 3 2 1 34 
COMMENT                                    "Arial") 1.74233 0.666667 0 "Barcode1-R" 
COMMENT                                   "@N" 1 11.3849 8.71165 0 -10 5.66964 1.07399 
COMMENT                                   #223#) 
COMMENT                             #225=(CScratch 
COMMENT                                   (CWidget 0 (3 #14# 0) 1 2 0 0 #159# 50055024 
COMMENT                                    100) (LOGPEN 0 8 13395507) 10 1 2.55909 1.9 
COMMENT                                   0.082322 1) 
COMMENT                             #226=(CLabel 
COMMENT                                   (CWidget 0 (0 0) 1 2 0 0 #151# 1416898903 100) 
COMMENT                                   (LOGPEN 0 0 0) 1 
COMMENT                                   (LOGFONT 46 17 0 0 700 0 0 0 0 3 2 1 34 
COMMENT                                    "Arial") 1.74233 0.666667 0 "Barcode2-F" 
COMMENT                                   "@N" 1 -11.3414 -8.71165 0 -10 5.59471 
COMMENT                                   1.07399 #225#)) (CObjectList)) 
COMMENT                      #227=(CGroupWidget 
COMMENT                            (CWidget 30 (7 30 0) 1 2 0 0 Nil -601 100) 
COMMENT                            (CObjectList 
COMMENT                             #228=(CWideArrow 
COMMENT                                   (CWideLine 
COMMENT                                    (CWidget 0 (3 #2# 0) 1 2 0 0 #167# 0 100) 
COMMENT                                    (LOGPEN 0 0 0) 1 (LOGBRUSH 0 128 0) 1 
COMMENT                                    0.813289 0.952741 1 0.082322) 0.8 1.8 1) 
COMMENT                             #229=(CLabel 
COMMENT                                   (CWidget 0 (0 0) 1 2 0 0 #151# 1423714319 100) 
COMMENT                                   (LOGPEN 0 0 0) 1 
COMMENT                                   (LOGFONT 46 17 0 0 700 0 0 0 0 3 2 1 34 
COMMENT                                    "Arial") 1.74233 0.666667 0 "ApR Promoter" 
COMMENT                                   "@N" 1 -13.2808 6.96932 0 -10 6.6687 1.07399 
COMMENT                                   #228#) 
COMMENT                             #230=(CWideArrow 
COMMENT                                   (CWideLine 
COMMENT                                    (CWidget 0 (3 #17# 0) 1 2 0 0 #167# 0 100) 
COMMENT                                    (LOGPEN 0 0 0) 1 (LOGBRUSH 0 128 0) 0.835356 
COMMENT                                    3.54058 3.67896 1 0.082322) 0.8 1.8 0) 
COMMENT                             #231=(CLabel 
COMMENT                                   (CWidget 0 (0 0) 1 2 0 0 #151# 6619236 100) 
COMMENT                                   (LOGPEN 0 0 0) 1 
COMMENT                                   (LOGFONT 46 17 0 0 700 0 0 0 0 3 2 1 34 
COMMENT                                    "Arial") 1.74233 0.666667 0 
COMMENT                                   "BBa J72163 GlpT promoter" "@N" 1 12.4014 
COMMENT                                   -13.9386 0 -10 12.6381 1.07399 #230#)) 
COMMENT                            (CObjectList)) 
COMMENT                      #232=(CGroupWidget 
COMMENT                            (CWidget 33 (7 33 0) 1 2 0 0 Nil -1159 100) 
COMMENT                            (CObjectList 
COMMENT                             #233=(CWideArrow 
COMMENT                                   (CWideLine 
COMMENT                                    (CWidget 0 (3 #0# 0) 1 2 0 0 #154# 
COMMENT                                     1424262131 100) (LOGPEN 0 0 3355545) 1 
COMMENT                                    (LOGBRUSH 0 6724095 0) 0.835356 6.27319 
COMMENT                                    0.813289 1 0.082322) 0.8 1.8 1) 
COMMENT                             #234=(CLabel 
COMMENT                                   (CWidget 0 (0 0) 1 2 0 0 #151# 1426860543 100) 
COMMENT                                   (LOGPEN 0 0 0) 1 
COMMENT                                   (LOGFONT 46 17 0 0 700 0 0 0 0 3 2 1 34 
COMMENT                                    "Arial") 1.74233 0.666667 0 "ColE1" "@N" 1 
COMMENT                                   -7.83252 10.454 0 -10 2.82233 1.07399 #233#)) 
COMMENT                            (CObjectList)) 
COMMENT                      #235=(CGroupWidget 
COMMENT                            (CWidget 34 (7 34 0) 1 2 0 0 Nil -322 100) 
COMMENT                            (CObjectList 
COMMENT                             #236=(CWideArrow 
COMMENT                                   (CWideLine 
COMMENT                                    (CWidget 0 (3 #7# 0) 1 2 0 0 #166# 0 100) 
COMMENT                                    (LOGPEN 0 0 0) 1 (LOGBRUSH 2 8388608 5) 
COMMENT                                    0.835356 5.66748 6.27319 1 0.082322) 0.8 1.8 
COMMENT                                   0) 
COMMENT                             #237=(CLabel 
COMMENT                                   (CWidget 0 (0 0) 1 2 0 0 #151# 1421879331 100) 
COMMENT                                   (LOGPEN 0 0 0) 1 
COMMENT                                   (LOGFONT 46 17 0 0 700 0 0 0 0 3 2 1 34 
COMMENT                                    "Arial") 1.74233 0.666667 0 "IntF8Up (MssI)" 
COMMENT                                   "@N" 1 9.77522 10.454 0 -10 6.94344 1.07399 
COMMENT                                   #236#) 
COMMENT                             #238=(CWideArrow 
COMMENT                                   (CWideLine 
COMMENT                                    (CWidget 0 (3 #8# 0) 1 2 0 0 #166# 575205231 
COMMENT                                     100) (LOGPEN 0 0 0) 1 
COMMENT                                    (LOGBRUSH 2 8388608 5) 0.835356 1.97361 
COMMENT                                    2.57825 1 0.082322) 0.8 1.8 0) 
COMMENT                             #239=(CLabel 
COMMENT                                   (CWidget 0 (0 0) 1 2 0 0 #151# 1414539443 100) 
COMMENT                                   (LOGPEN 0 0 0) 1 
COMMENT                                   (LOGFONT 46 17 0 0 700 0 0 0 0 3 2 1 34 
COMMENT                                    "Arial") 1.74233 0.666667 0 "IntF8Dn (MssI)" 
COMMENT                                   "@N" 1 -13.3767 -6.96932 0 -10 6.94344 
COMMENT                                   1.07399 #238#)) (CObjectList)) 
COMMENT                      #240=(CGroupWidget 
COMMENT                            (CWidget 43 (7 43 0) 1 2 0 0 Nil -322 100) 
COMMENT                            (CObjectList 
COMMENT                             #241=(CLine 
COMMENT                                   (CWidget 0 (3 #3# 0) 1 2 0 0 #159# 8 100) 
COMMENT                                   (LOGPEN 0 8 13395507) 10 0.835356 1.86609 
COMMENT                                   1.96935) 
COMMENT                             #242=(CLabel 
COMMENT                                   (CWidget 0 (0 0) 1 2 0 0 #151# 1429219731 100) 
COMMENT                                   (LOGPEN 0 0 0) 1 
COMMENT                                   (LOGFONT 46 17 0 0 700 0 0 0 0 3 2 1 34 
COMMENT                                    "Arial") 1.74233 0.666667 0 "ApR Terminator" 
COMMENT                                   "@N" 1 -15.1267 -3.48466 0 -10 7.41799 
COMMENT                                   1.07399 #241#)) (CObjectList))) (CObjectList)) 
COMMENT               #243=(CGroupWidget (CWidget 14 (16 0) 1 2 0 0 Nil -1019 100) 
COMMENT                     (CObjectList) (CObjectList)) 
COMMENT               #244=(CGroupWidget (CWidget 11 (0 0) 1 2 0 0 Nil -634 100) 
COMMENT                     (CObjectList) (CObjectList)) 
COMMENT               #245=(CGroupWidget (CWidget 12 (0 0) 1 2 0 0 Nil -1089 100) 
COMMENT                     (CObjectList) (CObjectList))) (CObjectList))) 
COMMENT       (CSeqView 10 10 (CObjectList) (CObList) 1 (CObList)) (CObList) 6 
COMMENT       (CStringList) 0 43844200 (CObList)))
FEATURES             Location/Qualifiers
     rep_origin      complement(5130..5893)
                     /ApEinfo_fwdcolor=#7F7F7F
                     /ApEinfo_revcolor=#7F7F7F
                     /ApEinfo_graphicformat=arrow_data {{0 1 2 0 0 -1} {} 0}
                     width 5 offset 0
                     /vntifkey="33"
                     /label=ColE1
     CDS             complement(4141..4998)
                     /ApEinfo_fwdcolor=#9F4240
                     /ApEinfo_revcolor=#9F4240
                     /ApEinfo_graphicformat=arrow_data {{0 1 2 0 0 -1} {} 0}
                     width 5 offset 0
                     /vntifkey="4"
                     /label=ApR
     promoter        complement(4999..5129)
                     /ApEinfo_fwdcolor=#FF6666
                     /ApEinfo_revcolor=#FF6666
                     /ApEinfo_graphicformat=arrow_data {{0 1 2 0 0 -1} {} 0}
                     width 5 offset 0
                     /vntifkey="30"
                     /label=ApR\Promoter
     terminator      complement(4044..4140)
                     /ApEinfo_fwdcolor=#FF6666
                     /ApEinfo_revcolor=#FF6666
                     /ApEinfo_graphicformat=arrow_data {{0 1 2 0 0 -1} {} 0}
                     width 5 offset 0
                     /vntifkey="43"
                     /label=ApR\Terminator
     misc_feature    complement(744..777)
                     /vntifkey="21"
                     /label=Lox66
     misc_feature    2159..2192
                     /vntifkey="21"
                     /label=Lox71
     CDS             complement(1066..1923)
                     /vntifkey="4"
                     /label=URA3
     repeat_region   1..569
                     /vntifkey="34"
                     /label=IntF8Up\(MssI)
     repeat_region   3472..4039
                     /vntifkey="34"
                     /label=IntF8Dn\(MssI)
     misc_feature    1..4
                     /vntifkey="21"
                     /label=GCCT
     misc_feature    570..573
                     /vntifkey="21"
                     /label=AGGT
     misc_feature    4040..4043
                     /vntifkey="21"
                     /label=TGCG
     misc_feature    3472..3475
                     /vntifkey="21"
                     /label=GAGT
     primer          535..555
                     /vntifkey="27"
                     /label=Barcode1-R
     primer          3490..3511
                     /vntifkey="27"
                     /label=Barcode2-F
     misc_feature    2411..2414
                     /vntifkey="21"
                     /label=ACGG
     CDS             2604..3320
                     /vntifkey="4"
                     /label=GFP
     promoter        2438..2567
                     /vntifkey="30"
                     /label=BBa\J72163\GlpT\promoter
     misc_feature    2427..2430
                     /vntifkey="21"
                     /label=-CTGA-
     misc_feature    3457..3460
                     /vntifkey="21"
                     /label=-GTTC-
BASE COUNT     1556 a      1382 c      1381 g      1574 t 
ORIGIN
        1 gcctgcggcc gcgtttaaac aagaatttga agtccccacg atgtttcctt cattctgctt 
       61 tctgttatgt aaattgctgt tgttgacact agtgcactat catgtctcat gtagcacccc 
      121 attttgcgcc tgcaagtttt tgaagtcagc ggtttcgaaa cctacaatcc cacctatagg 
      181 aaccctttca gtagcgactc tgtctataac attctttccc agactctcac gacaacctac 
      241 aagtagagcc ggaatatcag aaccaacaat gtgccaggta caaatatcca ggtctggctt 
      301 gtgtatcatc ttgaacaagt caggaaaatc gaagtagaag tcgaaataaa tgaatattta 
      361 tttatatatt gtagcctgaa tcaagtagtt gaagccgtgc cagtttcgaa tgagacttac 
      421 tctcctacaa gtagggttga tgactactgc actcaccact tcccccttct caatgatctc 
      481 tctaaagcat aactatgctc catgaacctg gttcgatggc ggcaagtata cattctaatt 
      541 ggctctaccg atagtctaca cctgctagta ggtagggata acagggtaat gaagcctgct 
      601 tttttatact aagttggcat tataaaaaag cattgcttat caatttgttg caacgaacag 
      661 gtcactatca gtcaaaataa aatcattatt tgatttcact tcccatagta ctttttgacc 
      721 acctccccca ccccccccct ctctaccgtt cgtataatgt atgctatacg aagttattgt 
      781 gactggggat gtagttgaga ataagtcata cacaagtcag ctttcttcaa gcctcatata 
      841 agtataagta gttcaatcgt attagctact tgtacccagc atctccgtat cgagaaacac 
      901 aacaacacgc cccattggac agatcatgcg gatacacagg ttgtgcagta tcatacatac 
      961 tcgatcagac aggtcgtctg accatcatac aagctgaaca agcgctccat acttgcacgc 
     1021 tctctatata cacagttaaa ttacatatcc atagtctaac ctctaacagt taatcttctg 
     1081 gtaagcctcc cagccagcct tctggtatcg cttggcctcc tcaataggat ctcggttctg 
     1141 gccgtacaga cctcggccga caattatgat atccgttccg gtagacatga catcctcaac 
     1201 agttcggtac tgctgtccga gagcgtcacc cttgtcgtca agacccaccc cgggggtcag 
     1261 aataagccag tcctcagagt cgcccttagg tcggttctgg gcaatgaagc caaccacaaa 
     1321 ctcggggtcg gatcgggcaa gctcaatggt ctgcttggag tactcgccag tggccagaga 
     1381 gcccttgcaa gacagctcgg ccagcatgag cagacctctg gccagcttct cgttgggaga 
     1441 ggggaccagg aactccttgt actcggagtt ctcgtagtca gacacgtcct ccttcttctg 
     1501 ctcagagaca gtttcctcgg caccagctcg caggccagca atgattccgg ttccgggtac 
     1561 accgtgggcg ttggtgatat cggaccactc ggcgattcgg tagacaccgt tcttgtgctg 
     1621 gtgcttgaca gtgttgccaa tatctgcgaa ctttctgtcc tcgaacagga agaaaccgtg 
     1681 cttaagagca agttccttga gggggagcac agtgccggcg taggtgaagt cgtcaatgat 
     1741 gtcgatatgg gtcttgatca tgcacacata aggtccgacc ttatcggcaa gctcaatgag 
     1801 ctccttggtg gtggtaacat ccagagaagc acacaggttg gttttcttgg ctgccacgag 
     1861 cttgagcact cgagcggcaa aggcggactt gtggacgtta gctcgagctt cgtaggaggg 
     1921 cattttggtg gtgaagagga gactgaaata aatttagtct gcagaacttt ttatcggaac 
     1981 cttatctggg gcagtgaagt atatgttatg gtaatagtta cgagttagtt gaacttatag 
     2041 atagactgga ctatacggct atcggtccaa attagaaaga acgtcaatgg ctctctgggc 
     2101 gtcgcctttg ccgacaaaaa tgtgatcatg atgaaagcca gcaatgacgt tgcagctgat 
     2161 aacttcgtat aatgtatgct atacgaacgg tacctcctcc cccgcccacg tgaaatccat 
     2221 tccaattctg ttacaggtca ctaataccat ctaagtagtt gattcatagt gactgcatat 
     2281 gttgtgtttt acagtattat gtagtctgtt ttttatgcaa aatctaattt aatatattga 
     2341 tatttatatc attttacgtt tctcgttcag cttttttata ctaacttgag cgtagggata 
     2401 acagggtaat acggaacgtg agaccactga tgagacggaa agtgaaacgt gatttcatgc 
     2461 gtcattttga acattttgta aatcttattt aataatgtgt gcggcaattc acatttaatt 
     2521 tatgaatgtt ttcttaacat cgcggcaact caagaaacgg caggttcgga tcttagctac 
     2581 tagagaaaga ggagaaatac tagatgcgta aaggcgaaga gctgttcact ggtgtcgtcc 
     2641 ctattctggt ggaactggat ggtgatgtca acggtcataa gttttccgtg cgtggcgagg 
     2701 gtgaaggtga cgcaactaat ggtaaactga cgctgaagtt catctgtact actggtaaac 
     2761 tgccggttcc ttggccgact ctggtaacga cgctgactta tggtgttcag tgctttgctc 
     2821 gttatccgga ccatatgaag cagcatgact tcttcaagtc cgccatgccg gaaggctatg 
     2881 tgcaggaacg cacgatttcc tttaaggatg acggcacgta caaaacgcgt gcggaagtga 
     2941 aatttgaagg cgataccctg gtaaaccgca ttgagctgaa aggcattgac tttaaagagg 
     3001 acggcaatat cctgggccat aagctggaat acaattttaa cagccacaat gtttacatca 
     3061 ccgccgataa acaaaaaaat ggcattaaag cgaattttaa aattcgccac aacgtggagg 
     3121 atggcagcgt gcagctggct gatcactacc agcaaaacac tccaatcggt gatggtcctg 
     3181 ttctgctgcc agacaatcac tatctgagca cgcaaagcgt tctgtctaaa gatccgaacg 
     3241 agaaacgcga tcatatggtt ctgctggagt tcgtaaccgc agcgggcatc acgcatggta 
     3301 tggatgaact gtacaaatga ccaggcatca aataaaacga aaggctcagt cgaaagactg 
     3361 ggcctttcgt tttatctgtt gtttgtcggt gaacgctctc tactagagtc acactggctc 
     3421 accttcgggt gggcctttct gcgtttatac gtctcagttc ggtctcagct ggagtactag 
     3481 caggtgtaag aagttggtga aaacatttac gcctaattac ttaatctcta tcgcaccatt 
     3541 gttttgattc gaggcccgag aactcgccga gacatgagag ggtggggtgc aactccatga 
     3601 aacactgatg gcaaggtacg gtagacgccc aagacacagt ggagagactg cagtgcagga 
     3661 gcactgccac gaatctcgat aaggtcgcgt ttcaaaaatg tgacatcggg gtggaggagg 
     3721 tctatcaaag gttctgtata tctcaagccg tttaatgggc ttctagagga gcttctagaa 
     3781 gggttcgata atatacttaa acgcgatgag aattctcgca aacgcctaaa gtatttggca 
     3841 cgcatattgc aactacaagt actacaatcc cactggtcga tacacgagat ttagggcact 
     3901 gtgatcagtc atagcaaaca tctatgcctt cgatcaagcc tatatatatc atagaaacgg 
     3961 ctattaaggg tacctgcatg catttggcct agtcatggta ctacgtatgg acccatctac 
     4021 gtagtttaaa cgcggccgct gcggattatc aaaaaggatc ttcacctaga tccttttaaa 
     4081 ttaaaaatga agttttaaat aaatctaaag tatatatgag taaacttggt ctgacagtta 
     4141 ccaatgctta atcagtgagg cacctatctc agcgatctgt ctatttcgtt catccatagt 
     4201 tgcctgactc cccgtcgtgt agataactac gatacgggag ggcttaccat ctggccccag 
     4261 tgctgcaatg ataccgcggg acccacgctc accggctcca gatttatcag caataaacca 
     4321 gccagccgga agggccgagc gcagaagtgg tcctgcaact ttatccgcct ccatccagtc 
     4381 tattaattgt tgccgggaag ctagagtaag tagttcgcca gttaatagtt tgcgcaacgt 
     4441 tgttgccatt gctacaggca tcgtggtgtc acgctcgtcg tttggtatgg cttcattcag 
     4501 ctccggttcc caacgatcaa ggcgagttac atgatccccc atgttgtgca aaaaagcggt 
     4561 tagctccttc ggtcctccga tcgttgtcag aagtaagttg gccgcagtgt tatcactcat 
     4621 ggttatggca gcactgcata attctcttac tgtcatgcca tccgtaagat gcttttctgt 
     4681 gactggtgag tactcaacca agtcattctg agaatagtgt atgcggcgac cgagttgctc 
     4741 ttgcccggcg tcaatacggg ataataccgc gccacatagc agaactttaa aagtgctcat 
     4801 cattggaaaa cgttcttcgg ggcgaaaact ctcaaggatc ttaccgctgt tgagatccag 
     4861 ttcgatgtaa cccactcgtg cacccaactg atcttcagca tcttttactt tcaccagcgt 
     4921 ttctgggtga gcaaaaacag gaaggcaaaa tgccgcaaaa aagggaataa gggcgacacg 
     4981 gaaatgttga atactcatac tcttcctttt tcaatattat tgaagcattt atcagggtta 
     5041 ttgtctcatg agcggataca tatttgaatg tatttagaaa aataaacaaa taggggttcc 
     5101 gcgcacattt ccccgaaaag tgccacctgt catgaccaaa atcccttaac gtgagttttc 
     5161 gttccactga gcgtcagacc ccgtagaaaa gatcaaagga tcttcttgag atcctttttt 
     5221 tctgcgcgta atctgctgct tgcaaacaaa aaaaccaccg ctaccagcgg tggtttgttt 
     5281 gccggatcaa gagctaccaa ctctttttcc gaaggtaact ggcttcagca gagcgcagat 
     5341 accaaatact gttcttctag tgtagccgta gttaggccac cacttcaaga actctgtagc 
     5401 accgcctaca tacctcgctc tgctaatcct gttaccagtg gctgctgcca gtggcgataa 
     5461 gtcgtgtctt accgggttgg actcaagacg atagttaccg gataaggcgc agcggtcggg 
     5521 ctgaacgggg ggttcgtgca cacagcccag cttggagcga acgacctaca ccgaactgag 
     5581 atacctacag cgtgagctat gagaaagcgc cacgcttccc gaagggagaa aggcggacag 
     5641 gtatccggta agcggcaggg tcggaacagg agagcgcacg agggagcttc cagggggaaa 
     5701 cgcctggtat ctttatagtc ctgtcgggtt tcgccacctc tgacttgagc gtcgattttt 
     5761 gtgatgctcg tcaggggggc ggagcctatg gaaaaacgcc agcaacgcgg cctttttacg 
     5821 gttcctggcc ttttgctggc cttttgctca catgttcttt cctgcgttat cccctgattc 
     5881 tgtggataac cgt 
//
