# Supplementary material for: A DNA assembly toolkit to unlock the CRISPR/Cas9 potential for metabolic engineering
Source: Commun Biol. 2023 Aug 18;6:858. doi: 10.1038/s42003-023-05202-5 (PMC10439232; doi:10.1038/s42003-023-05202-5)
Supplement: Supplementary file 5 — Supplementary GenBank files [file 42003_2023_5202_MOESM5_ESM.zip › data_set/YaliCraft (147 plasmids)/(175607) pF11UA2.2.gb]

LOCUS       pF11UA2.2               5899 bp    DNA     circular     15-OCT-2021
DEFINITION  .
ACCESSION   <unknown id>
VERSION     <unknown id>
SOURCE      .
  ORGANISM  . .
COMMENT     
            ApEinfo:methylated:1
COMMENT     This file is created by Vector NTI
            http://www.invitrogen.com/
COMMENT     ORIGDB|GenBank
COMMENT     VNTDATE|-14088649|
COMMENT     VNTDBDATE|-14088649|
COMMENT     LSOWNER|
COMMENT     VNTNAME|pF11UA2.2|
COMMENT     VNTAUTHORNAME|Tigran|
COMMENT     VNTOAUTHORNAME|Demo User|
COMMENT     Vector_NTI_Display_Data_(Do_Not_Edit!)
COMMENT     (SXF 
COMMENT      (CGexDoc "pF11UA2.2" 0 5899 
COMMENT       (CDBMol 0 0 1 1 1 0 0 0 0 "" "" 0 0 0 0 (CObList) (CObList) (CObList) 
COMMENT        (CObList) -1 "") 
COMMENT       (CDocSetData 1 0 0 0 0 0 "MAIN" 1 1 1 1 0 0 1 1 0 1 10 10 4294967295 50 0 
COMMENT        1 0 (CHomObj 0 0 0 3 75) (CWordArray) (CWordArray) 
COMMENT        (CStringList "BsaI" "BsmBI" "BbsI" "AarI" "SmiI" "NotI" "MssI" "PacI" 
COMMENT         "I-SceI" "SdaI") (CStringList "atg" "gtg") 
COMMENT        (CStringList "taa" "tga" "tag") (CObList) 1 "{(0,1),2}" 0 0 "" 0 
COMMENT        4294967295 0 0 0 0 0 0 0 "MAIN" 0 0 30 0 
COMMENT        (CProteinMotifSearchObject 70 20 1 1 1 1 0 0 1 0 0 0 0 0)) 
COMMENT       (CMolPar 0 0 0 0 4294967295 1 5899 0 0 0 0 0 0 0 0) (CStringList) 
COMMENT       (CStringList) (CObList) (COAPar 25 250 50 0 6 4 3 7) 
COMMENT       (COAPar 25 250 50 0 6 4 3 7) (COAPar 25 250 50 0 6 4 3 7) (CObList) 
COMMENT       (CObList 
COMMENT        #0=(CFSignal (CObList) "ColE1" 33 0 1 5136 5899 0 (CStringList) 
COMMENT            (CStringList "/ApEinfo_fwdcolor=#7F7F7F" "/ApEinfo_revcolor=#7F7F7F" 
COMMENT             "/ApEinfo_graphicformat=arrow_data {{0 1 2 0 0 -1} {} 0}" 
COMMENT             "width 5 offset 0") 1 1 1 1 "complement(4996..5759)") 
COMMENT        #1=(CFSignal (CObList) "ApR" 4 0 1 4147 5004 0 (CStringList) 
COMMENT            (CStringList "/ApEinfo_fwdcolor=#9F4240" "/ApEinfo_revcolor=#9F4240" 
COMMENT             "/ApEinfo_graphicformat=arrow_data {{0 1 2 0 0 -1} {} 0}" 
COMMENT             "width 5 offset 0") 1 1 1 1 "complement(4007..4864)") 
COMMENT        #2=(CFSignal (CObList) "ApR Promoter" 30 0 1 5005 5135 0 (CStringList) 
COMMENT            (CStringList "/ApEinfo_fwdcolor=#FF6666" "/ApEinfo_revcolor=#FF6666" 
COMMENT             "/ApEinfo_graphicformat=arrow_data {{0 1 2 0 0 -1} {} 0}" 
COMMENT             "width 5 offset 0") 1 1 1 1 "complement(4865..4995)") 
COMMENT        #3=(CFSignal (CObList) "ApR Terminator" 43 0 1 4050 4146 0 (CStringList) 
COMMENT            (CStringList "/ApEinfo_fwdcolor=#FF6666" "/ApEinfo_revcolor=#FF6666" 
COMMENT             "/ApEinfo_graphicformat=arrow_data {{0 1 2 0 0 -1} {} 0}" 
COMMENT             "width 5 offset 0") 1 1 1 1 "complement(3910..4006)") 
COMMENT        #4=(CFSignal (CObList) "Lox66" 21 0 1 759 792 0 (CStringList) 
COMMENT            (CStringList) 1 1 1 1 "complement(759..792)") 
COMMENT        #5=(CFSignal (CObList) "Lox71" 21 0 0 2174 2207 0 (CStringList) 
COMMENT            (CStringList) 1 1 1 1 "2174..2207") 
COMMENT        #6=(CFSignal (CObList) "URA3" 4 0 1 1081 1938 0 (CStringList) 
COMMENT            (CStringList) 1 1 1 1 "complement(1081..1938)") 
COMMENT        #7=(CFSignal (CObList) "IntF11Up (MssI)" 34 0 0 1 584 0 (CStringList) 
COMMENT            (CStringList) 1 1 1 1 "1..584") 
COMMENT        #8=(CFSignal (CObList) "IntF11Dn (MssI)" 34 0 0 3487 4045 0 
COMMENT            (CStringList) (CStringList) 1 1 1 1 "3347..3905") 
COMMENT        #9=(CFSignal (CObList) "GCCT" 21 0 0 1 4 0 (CStringList) (CStringList) 1 
COMMENT            1 1 1 "1..4") 
COMMENT        #10=(CFSignal (CObList) "TGCG" 21 0 0 4046 4049 0 (CStringList) 
COMMENT             (CStringList) 1 1 1 1 "3906..3909") 
COMMENT        #11=(CFSignal (CObList) "GAGT" 21 0 0 3487 3490 0 (CStringList) 
COMMENT             (CStringList) 1 1 1 1 "3347..3350") 
COMMENT        #12=(CFSignal (CObList) "AGGT" 21 0 0 585 588 0 (CStringList) 
COMMENT             (CStringList) 1 1 1 1 "585..588") 
COMMENT        #13=(CFSignal (CObList) "sfGFP" 4 0 0 2619 3335 0 (CStringList) 
COMMENT             (CStringList) 1 1 1 1 "633..1349") 
COMMENT        #14=(CFSignal (CObList) "BBa_J72163 GlpT Promoter" 30 0 0 2453 2582 0 
COMMENT             (CStringList) (CStringList) 1 1 1 1 "467..596") 
COMMENT        #15=(CFSignal (CObList) "-CTGA-" 21 0 0 2442 2445 0 (CStringList) 
COMMENT             (CStringList) 1 1 1 1 "456..459") 
COMMENT        #16=(CFSignal (CObList) "-GATG-" 21 0 0 3472 3475 0 (CStringList) 
COMMENT             (CStringList) 1 1 1 1 "1486..1489") 
COMMENT        #17=(CFSignal (CObList) "BBa_B0015 Terminator" 43 0 0 3336 3464 0 
COMMENT             (CStringList) (CStringList) 1 1 1 1 "1350..1478") 
COMMENT        #18=(CFSignal (CObList) "ACGG" 21 0 0 2426 2429 0 (CStringList) 
COMMENT             (CStringList) 1 1 1 1 "440..443") 
COMMENT        #19=(CFSignal (CObList) "Barcode1-R" 27 0 0 550 570 0 (CStringList) 
COMMENT             (CStringList) 1 1 1 1 "") 
COMMENT        #20=(CFSignal (CObList) "Barcode2-F" 27 0 0 3505 3526 0 (CStringList) 
COMMENT             (CStringList) 1 1 1 1 "")) (CObList) (CObList) (CObList) (CObList) 
COMMENT       (CObList) (CObList) 
COMMENT       (CTextView 0 
COMMENT        #21=(CGroupPar (CParagraph 0 (0 0) 1 2 0 0 180) 
COMMENT             (CObjectList 
COMMENT              #22=(CRefLinePar 
COMMENT                   (CLinePar (CParagraph 0 (0 0) 0 2 0 0 233) "pF11UA2.2" 2) 5 
COMMENT                   "" 0 4) 
COMMENT              #23=(CFolderPar 
COMMENT                   (CGroupPar (CParagraph 1 (0 0) 1 1 0 0 178) 
COMMENT                    (CObjectList 
COMMENT                     #24=(CLinePar (CParagraph 0 (0 0) 1 2 1 0 180) 
COMMENT                          "DNA 'pF11UA2.2'" 1) 
COMMENT                     #25=(CLinePar (CParagraph 0 (0 0) 1 2 1 0 180) "." 1) 
COMMENT                     #26=(CLinePar (CParagraph 0 (0 0) 1 2 1 0 180) 
COMMENT                          "Currently local object. Original author: Demo User" 1) 
COMMENT                     #27=(CLinePar (CParagraph 0 (0 0) 1 2 1 0 180) 
COMMENT                          "Created: 10/15/21 05:04" 1) 
COMMENT                     #28=(CLinePar (CParagraph 0 (0 0) 1 2 1 0 180) 
COMMENT                          "Last Modified: 10/15/21 05:04" 1) 
COMMENT                     #29=(CLinePar (CParagraph 0 (0 0) 1 2 1 0 180) 
COMMENT                          "length: 5899 bp" 1) 
COMMENT                     #30=(CLinePar (CParagraph 0 (0 0) 1 2 1 0 180) 
COMMENT                          "storage type: Basic" 1) 
COMMENT                     #31=(CLinePar (CParagraph 0 (0 0) 1 2 1 0 180) 
COMMENT                          "form: Circular" 1))) "General Description") 
COMMENT              #32=(CFolderPar 
COMMENT                   (CGroupPar (CParagraph 2 (0 0) 1 1 0 0 178) 
COMMENT                    (CObjectList 
COMMENT                     #33=(CLinePar (CParagraph 0 (0 0) 1 2 1 0 180) 
COMMENT                          "Original Source Database: GenBank" 1) 
COMMENT                     #34=(CLinePar (CParagraph 0 (0 0) 1 2 1 0 180) 
COMMENT                          "Modification Date in the Original DB: 15-OCT-2021" 1) 
COMMENT                     #35=(CLinePar (CParagraph 0 (0 0) 1 2 1 0 180) 
COMMENT                          "Original Accession Number(s): <a href=\"ncbilink:dnarna/<unknown\"><unknown</a>; <a href=\"ncbilink:dnarna/id>\">id></a>" 
COMMENT                          1) 
COMMENT                     #36=(CLinePar (CParagraph 0 (0 0) 1 2 1 0 180) 
COMMENT                          "Version in the Original DB: <unknown id>" 1) 
COMMENT                     #37=(CLinePar (CParagraph 0 (0 0) 1 2 1 0 180) 
COMMENT                          "Sequence Source: ." 1) 
COMMENT                     #38=(CLinePar (CParagraph 0 (0 0) 1 2 1 0 180) 
COMMENT                          "Organizm(s): <a href=\"ncbilink:taxonomy/.+.\">. .(. .)</a>" 
COMMENT                          1))) "Standard Fields") 
COMMENT              #39=(CFolderPar 
COMMENT                   (CGroupPar (CParagraph 5 (0 0) 1 1 0 0 178) 
COMMENT                    (CObjectList 
COMMENT                     #40=(CLinePar (CParagraph 0 (0 0) 1 2 1 0 180) "Demo User" 
COMMENT                          1))) "Original Author") 
COMMENT              #41=(CRefLinePar 
COMMENT                   (CLinePar (CParagraph 0 (0 0) 0 2 0 0 233) "Comments" 2) 1 "" 
COMMENT                   0 0) 
COMMENT              #42=(CFolderPar 
COMMENT                   (CGroupPar (CParagraph 8 (0 0) 1 2 0 0 178) (CObjectList)) 
COMMENT                   "Annotations") 
COMMENT              #43=(CFolderPar 
COMMENT                   (CGroupPar (CParagraph 12 (6 0) 1 1 0 0 178) 
COMMENT                    (CObjectList 
COMMENT                     #44=(CFolderPar 
COMMENT                          (CGroupPar (CParagraph 4 (7 4 0) 1 1 1 0 178) 
COMMENT                           (CObjectList 
COMMENT                            #45=(CFolderPar 
COMMENT                                 (CGroupPar 
COMMENT                                  (CParagraph 1081 (3 #6# 0) 1 2 2 0 327) 
COMMENT                                  (CObjectList 
COMMENT                                   #46=(CLinePar 
COMMENT                                        (CParagraph 0 (0 0) 1 2 3 0 180) 
COMMENT                                        "Start: 1081  End: 1938 (Complementary)" 
COMMENT                                        1) 
COMMENT                                   #47=(CLinePar 
COMMENT                                        (CParagraph 0 (0 0) 1 2 3 0 180) 
COMMENT                                        "Original Location Description:" 1) 
COMMENT                                   #48=(CLinePar 
COMMENT                                        (CParagraph 0 (0 0) 1 2 3 0 180) 
COMMENT                                        "   complement(1081..1938)" 1))) "URA3") 
COMMENT                            #49=(CFolderPar 
COMMENT                                 (CGroupPar 
COMMENT                                  (CParagraph 2619 (3 #13# 0) 1 2 2 0 327) 
COMMENT                                  (CObjectList 
COMMENT                                   #50=(CLinePar 
COMMENT                                        (CParagraph 0 (0 0) 1 2 3 0 180) 
COMMENT                                        "Start: 2619  End: 3335" 1) 
COMMENT                                   #51=(CLinePar 
COMMENT                                        (CParagraph 0 (0 0) 1 2 3 0 180) 
COMMENT                                        "Original Location Description:" 1) 
COMMENT                                   #52=(CLinePar 
COMMENT                                        (CParagraph 0 (0 0) 1 2 3 0 180) 
COMMENT                                        "   633..1349" 1))) "sfGFP") 
COMMENT                            #53=(CFolderPar 
COMMENT                                 (CGroupPar 
COMMENT                                  (CParagraph 4147 (3 #1# 0) 1 2 2 0 327) 
COMMENT                                  (CObjectList 
COMMENT                                   #54=(CLinePar 
COMMENT                                        (CParagraph 0 (0 0) 1 2 3 0 180) 
COMMENT                                        "Start: 4147  End: 5004 (Complementary)" 
COMMENT                                        1) 
COMMENT                                   #55=(CLinePar 
COMMENT                                        (CParagraph 0 (0 0) 1 2 3 0 180) 
COMMENT                                        "Original Location Description:" 1) 
COMMENT                                   #56=(CLinePar 
COMMENT                                        (CParagraph 0 (0 0) 1 2 3 0 180) 
COMMENT                                        "   complement(4007..4864)" 1) 
COMMENT                                   #57=(CLinePar 
COMMENT                                        (CParagraph 0 (0 0) 1 2 3 0 180) 
COMMENT                                        "Qualifiers:" 1) 
COMMENT                                   #58=(CLinePar 
COMMENT                                        (CParagraph 0 (0 0) 1 2 3 0 180) 
COMMENT                                        "   /ApEinfo_fwdcolor=#9F4240" 1) 
COMMENT                                   #59=(CLinePar 
COMMENT                                        (CParagraph 0 (0 0) 1 2 3 0 180) 
COMMENT                                        "   /ApEinfo_revcolor=#9F4240" 1) 
COMMENT                                   #60=(CLinePar 
COMMENT                                        (CParagraph 0 (0 0) 1 2 3 0 180) 
COMMENT                                        "   /ApEinfo_graphicformat=arrow_data {{0 1 2 0 0 -1} {} 0}" 
COMMENT                                        1) 
COMMENT                                   #61=(CLinePar 
COMMENT                                        (CParagraph 0 (0 0) 1 2 3 0 180) 
COMMENT                                        "   width 5 offset 0" 1))) "ApR"))) 
COMMENT                          "CDS (3 total)") 
COMMENT                     #62=(CFolderPar 
COMMENT                          (CGroupPar (CParagraph 21 (7 21 0) 1 1 1 0 178) 
COMMENT                           (CObjectList 
COMMENT                            #63=(CFolderPar 
COMMENT                                 (CGroupPar (CParagraph 1 (3 #9# 0) 1 2 2 0 194) 
COMMENT                                  (CObjectList 
COMMENT                                   #64=(CLinePar 
COMMENT                                        (CParagraph 0 (0 0) 1 2 3 0 180) 
COMMENT                                        "Start: 1     End: 4   " 1) 
COMMENT                                   #65=(CLinePar 
COMMENT                                        (CParagraph 0 (0 0) 1 2 3 0 180) 
COMMENT                                        "Original Location Description:" 1) 
COMMENT                                   #66=(CLinePar 
COMMENT                                        (CParagraph 0 (0 0) 1 2 3 0 180) 
COMMENT                                        "   1..4" 1))) "GCCT") 
COMMENT                            #67=(CFolderPar 
COMMENT                                 (CGroupPar 
COMMENT                                  (CParagraph 585 (3 #12# 0) 1 2 2 0 194) 
COMMENT                                  (CObjectList 
COMMENT                                   #68=(CLinePar 
COMMENT                                        (CParagraph 0 (0 0) 1 2 3 0 180) 
COMMENT                                        "Start: 585   End: 588 " 1) 
COMMENT                                   #69=(CLinePar 
COMMENT                                        (CParagraph 0 (0 0) 1 2 3 0 180) 
COMMENT                                        "Original Location Description:" 1) 
COMMENT                                   #70=(CLinePar 
COMMENT                                        (CParagraph 0 (0 0) 1 2 3 0 180) 
COMMENT                                        "   585..588" 1))) "AGGT") 
COMMENT                            #71=(CFolderPar 
COMMENT                                 (CGroupPar 
COMMENT                                  (CParagraph 759 (3 #4# 0) 1 2 2 0 194) 
COMMENT                                  (CObjectList 
COMMENT                                   #72=(CLinePar 
COMMENT                                        (CParagraph 0 (0 0) 1 2 3 0 180) 
COMMENT                                        "Start: 759   End: 792  (Complementary)" 
COMMENT                                        1) 
COMMENT                                   #73=(CLinePar 
COMMENT                                        (CParagraph 0 (0 0) 1 2 3 0 180) 
COMMENT                                        "Original Location Description:" 1) 
COMMENT                                   #74=(CLinePar 
COMMENT                                        (CParagraph 0 (0 0) 1 2 3 0 180) 
COMMENT                                        "   complement(759..792)" 1))) "Lox66") 
COMMENT                            #75=(CFolderPar 
COMMENT                                 (CGroupPar 
COMMENT                                  (CParagraph 2174 (3 #5# 0) 1 2 2 0 194) 
COMMENT                                  (CObjectList 
COMMENT                                   #76=(CLinePar 
COMMENT                                        (CParagraph 0 (0 0) 1 2 3 0 180) 
COMMENT                                        "Start: 2174  End: 2207" 1) 
COMMENT                                   #77=(CLinePar 
COMMENT                                        (CParagraph 0 (0 0) 1 2 3 0 180) 
COMMENT                                        "Original Location Description:" 1) 
COMMENT                                   #78=(CLinePar 
COMMENT                                        (CParagraph 0 (0 0) 1 2 3 0 180) 
COMMENT                                        "   2174..2207" 1))) "Lox71") 
COMMENT                            #79=(CFolderPar 
COMMENT                                 (CGroupPar 
COMMENT                                  (CParagraph 2426 (3 #18# 0) 1 2 2 0 194) 
COMMENT                                  (CObjectList 
COMMENT                                   #80=(CLinePar 
COMMENT                                        (CParagraph 0 (0 0) 1 2 3 0 180) 
COMMENT                                        "Start: 2426  End: 2429" 1) 
COMMENT                                   #81=(CLinePar 
COMMENT                                        (CParagraph 0 (0 0) 1 2 3 0 180) 
COMMENT                                        "Original Location Description:" 1) 
COMMENT                                   #82=(CLinePar 
COMMENT                                        (CParagraph 0 (0 0) 1 2 3 0 180) 
COMMENT                                        "   440..443" 1))) "ACGG") 
COMMENT                            #83=(CFolderPar 
COMMENT                                 (CGroupPar 
COMMENT                                  (CParagraph 2442 (3 #15# 0) 1 2 2 0 194) 
COMMENT                                  (CObjectList 
COMMENT                                   #84=(CLinePar 
COMMENT                                        (CParagraph 0 (0 0) 1 2 3 0 180) 
COMMENT                                        "Start: 2442  End: 2445" 1) 
COMMENT                                   #85=(CLinePar 
COMMENT                                        (CParagraph 0 (0 0) 1 2 3 0 180) 
COMMENT                                        "Original Location Description:" 1) 
COMMENT                                   #86=(CLinePar 
COMMENT                                        (CParagraph 0 (0 0) 1 2 3 0 180) 
COMMENT                                        "   456..459" 1))) "-CTGA-") 
COMMENT                            #87=(CFolderPar 
COMMENT                                 (CGroupPar 
COMMENT                                  (CParagraph 3472 (3 #16# 0) 1 2 2 0 194) 
COMMENT                                  (CObjectList 
COMMENT                                   #88=(CLinePar 
COMMENT                                        (CParagraph 0 (0 0) 1 2 3 0 180) 
COMMENT                                        "Start: 3472  End: 3475" 1) 
COMMENT                                   #89=(CLinePar 
COMMENT                                        (CParagraph 0 (0 0) 1 2 3 0 180) 
COMMENT                                        "Original Location Description:" 1) 
COMMENT                                   #90=(CLinePar 
COMMENT                                        (CParagraph 0 (0 0) 1 2 3 0 180) 
COMMENT                                        "   1486..1489" 1))) "-GATG-") 
COMMENT                            #91=(CFolderPar 
COMMENT                                 (CGroupPar 
COMMENT                                  (CParagraph 3487 (3 #11# 0) 1 2 2 0 194) 
COMMENT                                  (CObjectList 
COMMENT                                   #92=(CLinePar 
COMMENT                                        (CParagraph 0 (0 0) 1 2 3 0 180) 
COMMENT                                        "Start: 3487  End: 3490" 1) 
COMMENT                                   #93=(CLinePar 
COMMENT                                        (CParagraph 0 (0 0) 1 2 3 0 180) 
COMMENT                                        "Original Location Description:" 1) 
COMMENT                                   #94=(CLinePar 
COMMENT                                        (CParagraph 0 (0 0) 1 2 3 0 180) 
COMMENT                                        "   3347..3350" 1))) "GAGT") 
COMMENT                            #95=(CFolderPar 
COMMENT                                 (CGroupPar 
COMMENT                                  (CParagraph 4046 (3 #10# 0) 1 2 2 0 194) 
COMMENT                                  (CObjectList 
COMMENT                                   #96=(CLinePar 
COMMENT                                        (CParagraph 0 (0 0) 1 2 3 0 180) 
COMMENT                                        "Start: 4046  End: 4049" 1) 
COMMENT                                   #97=(CLinePar 
COMMENT                                        (CParagraph 0 (0 0) 1 2 3 0 180) 
COMMENT                                        "Original Location Description:" 1) 
COMMENT                                   #98=(CLinePar 
COMMENT                                        (CParagraph 0 (0 0) 1 2 3 0 180) 
COMMENT                                        "   3906..3909" 1))) "TGCG"))) 
COMMENT                          "Misc. Feature (9 total)") 
COMMENT                     #99=(CFolderPar 
COMMENT                          (CGroupPar (CParagraph 27 (7 27 0) 1 1 1 0 178) 
COMMENT                           (CObjectList 
COMMENT                            #100=(CFolderPar 
COMMENT                                  (CGroupPar 
COMMENT                                   (CParagraph 550 (3 #19# 0) 1 2 2 0 194) 
COMMENT                                   (CObjectList 
COMMENT                                    #101=(CLinePar 
COMMENT                                          (CParagraph 0 (0 0) 1 2 3 0 180) 
COMMENT                                          "Start: 550   End: 570 " 1))) 
COMMENT                                  "Barcode1-R") 
COMMENT                            #102=(CFolderPar 
COMMENT                                  (CGroupPar 
COMMENT                                   (CParagraph 3505 (3 #20# 0) 1 2 2 0 194) 
COMMENT                                   (CObjectList 
COMMENT                                    #103=(CLinePar 
COMMENT                                          (CParagraph 0 (0 0) 1 2 3 0 180) 
COMMENT                                          "Start: 3505  End: 3526" 1))) 
COMMENT                                  "Barcode2-F"))) "Primer (2 total)") 
COMMENT                     #104=(CFolderPar 
COMMENT                           (CGroupPar (CParagraph 30 (7 30 0) 1 1 1 0 178) 
COMMENT                            (CObjectList 
COMMENT                             #105=(CFolderPar 
COMMENT                                   (CGroupPar 
COMMENT                                    (CParagraph 2453 (3 #14# 0) 1 2 2 0 194) 
COMMENT                                    (CObjectList 
COMMENT                                     #106=(CLinePar 
COMMENT                                           (CParagraph 0 (0 0) 1 2 3 0 180) 
COMMENT                                           "Start: 2453  End: 2582" 1) 
COMMENT                                     #107=(CLinePar 
COMMENT                                           (CParagraph 0 (0 0) 1 2 3 0 180) 
COMMENT                                           "Original Location Description:" 1) 
COMMENT                                     #108=(CLinePar 
COMMENT                                           (CParagraph 0 (0 0) 1 2 3 0 180) 
COMMENT                                           "   467..596" 1))) 
COMMENT                                   "BBa_J72163 GlpT Promoter") 
COMMENT                             #109=(CFolderPar 
COMMENT                                   (CGroupPar 
COMMENT                                    (CParagraph 5005 (3 #2# 0) 1 2 2 0 194) 
COMMENT                                    (CObjectList 
COMMENT                                     #110=(CLinePar 
COMMENT                                           (CParagraph 0 (0 0) 1 2 3 0 180) 
COMMENT                                           "Start: 5005  End: 5135 (Complementary)" 
COMMENT                                           1) 
COMMENT                                     #111=(CLinePar 
COMMENT                                           (CParagraph 0 (0 0) 1 2 3 0 180) 
COMMENT                                           "Original Location Description:" 1) 
COMMENT                                     #112=(CLinePar 
COMMENT                                           (CParagraph 0 (0 0) 1 2 3 0 180) 
COMMENT                                           "   complement(4865..4995)" 1) 
COMMENT                                     #113=(CLinePar 
COMMENT                                           (CParagraph 0 (0 0) 1 2 3 0 180) 
COMMENT                                           "Qualifiers:" 1) 
COMMENT                                     #114=(CLinePar 
COMMENT                                           (CParagraph 0 (0 0) 1 2 3 0 180) 
COMMENT                                           "   /ApEinfo_fwdcolor=#FF6666" 1) 
COMMENT                                     #115=(CLinePar 
COMMENT                                           (CParagraph 0 (0 0) 1 2 3 0 180) 
COMMENT                                           "   /ApEinfo_revcolor=#FF6666" 1) 
COMMENT                                     #116=(CLinePar 
COMMENT                                           (CParagraph 0 (0 0) 1 2 3 0 180) 
COMMENT                                           "   /ApEinfo_graphicformat=arrow_data {{0 1 2 0 0 -1} {} 0}" 
COMMENT                                           1) 
COMMENT                                     #117=(CLinePar 
COMMENT                                           (CParagraph 0 (0 0) 1 2 3 0 180) 
COMMENT                                           "   width 5 offset 0" 1))) 
COMMENT                                   "ApR Promoter"))) 
COMMENT                           "Promoter Prokaryotic (2 total)") 
COMMENT                     #118=(CFolderPar 
COMMENT                           (CGroupPar (CParagraph 33 (7 33 0) 1 1 1 0 178) 
COMMENT                            (CObjectList 
COMMENT                             #119=(CFolderPar 
COMMENT                                   (CGroupPar 
COMMENT                                    (CParagraph 5136 (3 #0# 0) 1 2 2 0 194) 
COMMENT                                    (CObjectList 
COMMENT                                     #120=(CLinePar 
COMMENT                                           (CParagraph 0 (0 0) 1 2 3 0 180) 
COMMENT                                           "Start: 5136  End: 5899 (Complementary)" 
COMMENT                                           1) 
COMMENT                                     #121=(CLinePar 
COMMENT                                           (CParagraph 0 (0 0) 1 2 3 0 180) 
COMMENT                                           "Original Location Description:" 1) 
COMMENT                                     #122=(CLinePar 
COMMENT                                           (CParagraph 0 (0 0) 1 2 3 0 180) 
COMMENT                                           "   complement(4996..5759)" 1) 
COMMENT                                     #123=(CLinePar 
COMMENT                                           (CParagraph 0 (0 0) 1 2 3 0 180) 
COMMENT                                           "Qualifiers:" 1) 
COMMENT                                     #124=(CLinePar 
COMMENT                                           (CParagraph 0 (0 0) 1 2 3 0 180) 
COMMENT                                           "   /ApEinfo_fwdcolor=#7F7F7F" 1) 
COMMENT                                     #125=(CLinePar 
COMMENT                                           (CParagraph 0 (0 0) 1 2 3 0 180) 
COMMENT                                           "   /ApEinfo_revcolor=#7F7F7F" 1) 
COMMENT                                     #126=(CLinePar 
COMMENT                                           (CParagraph 0 (0 0) 1 2 3 0 180) 
COMMENT                                           "   /ApEinfo_graphicformat=arrow_data {{0 1 2 0 0 -1} {} 0}" 
COMMENT                                           1) 
COMMENT                                     #127=(CLinePar 
COMMENT                                           (CParagraph 0 (0 0) 1 2 3 0 180) 
COMMENT                                           "   width 5 offset 0" 1))) "ColE1"))) 
COMMENT                           "Replication Origin (1 total)") 
COMMENT                     #128=(CFolderPar 
COMMENT                           (CGroupPar (CParagraph 34 (7 34 0) 1 1 1 0 178) 
COMMENT                            (CObjectList 
COMMENT                             #129=(CFolderPar 
COMMENT                                   (CGroupPar 
COMMENT                                    (CParagraph 1 (3 #7# 0) 1 2 2 0 194) 
COMMENT                                    (CObjectList 
COMMENT                                     #130=(CLinePar 
COMMENT                                           (CParagraph 0 (0 0) 1 2 3 0 180) 
COMMENT                                           "Start: 1     End: 584 " 1) 
COMMENT                                     #131=(CLinePar 
COMMENT                                           (CParagraph 0 (0 0) 1 2 3 0 180) 
COMMENT                                           "Original Location Description:" 1) 
COMMENT                                     #132=(CLinePar 
COMMENT                                           (CParagraph 0 (0 0) 1 2 3 0 180) 
COMMENT                                           "   1..584" 1))) "IntF11Up (MssI)") 
COMMENT                             #133=(CFolderPar 
COMMENT                                   (CGroupPar 
COMMENT                                    (CParagraph 3487 (3 #8# 0) 1 2 2 0 194) 
COMMENT                                    (CObjectList 
COMMENT                                     #134=(CLinePar 
COMMENT                                           (CParagraph 0 (0 0) 1 2 3 0 180) 
COMMENT                                           "Start: 3487  End: 4045" 1) 
COMMENT                                     #135=(CLinePar 
COMMENT                                           (CParagraph 0 (0 0) 1 2 3 0 180) 
COMMENT                                           "Original Location Description:" 1) 
COMMENT                                     #136=(CLinePar 
COMMENT                                           (CParagraph 0 (0 0) 1 2 3 0 180) 
COMMENT                                           "   3347..3905" 1))) 
COMMENT                                   "IntF11Dn (MssI)"))) 
COMMENT                           "Repeat Region (2 total)") 
COMMENT                     #137=(CFolderPar 
COMMENT                           (CGroupPar (CParagraph 43 (7 43 0) 1 1 1 0 178) 
COMMENT                            (CObjectList 
COMMENT                             #138=(CFolderPar 
COMMENT                                   (CGroupPar 
COMMENT                                    (CParagraph 3336 (3 #17# 0) 1 2 2 0 194) 
COMMENT                                    (CObjectList 
COMMENT                                     #139=(CLinePar 
COMMENT                                           (CParagraph 0 (0 0) 1 2 3 0 180) 
COMMENT                                           "Start: 3336  End: 3464" 1) 
COMMENT                                     #140=(CLinePar 
COMMENT                                           (CParagraph 0 (0 0) 1 2 3 0 180) 
COMMENT                                           "Original Location Description:" 1) 
COMMENT                                     #141=(CLinePar 
COMMENT                                           (CParagraph 0 (0 0) 1 2 3 0 180) 
COMMENT                                           "   1350..1478" 1))) 
COMMENT                                   "BBa_B0015 Terminator") 
COMMENT                             #142=(CFolderPar 
COMMENT                                   (CGroupPar 
COMMENT                                    (CParagraph 4050 (3 #3# 0) 1 2 2 0 194) 
COMMENT                                    (CObjectList 
COMMENT                                     #143=(CLinePar 
COMMENT                                           (CParagraph 0 (0 0) 1 2 3 0 180) 
COMMENT                                           "Start: 4050  End: 4146 (Complementary)" 
COMMENT                                           1) 
COMMENT                                     #144=(CLinePar 
COMMENT                                           (CParagraph 0 (0 0) 1 2 3 0 180) 
COMMENT                                           "Original Location Description:" 1) 
COMMENT                                     #145=(CLinePar 
COMMENT                                           (CParagraph 0 (0 0) 1 2 3 0 180) 
COMMENT                                           "   complement(3910..4006)" 1) 
COMMENT                                     #146=(CLinePar 
COMMENT                                           (CParagraph 0 (0 0) 1 2 3 0 180) 
COMMENT                                           "Qualifiers:" 1) 
COMMENT                                     #147=(CLinePar 
COMMENT                                           (CParagraph 0 (0 0) 1 2 3 0 180) 
COMMENT                                           "   /ApEinfo_fwdcolor=#FF6666" 1) 
COMMENT                                     #148=(CLinePar 
COMMENT                                           (CParagraph 0 (0 0) 1 2 3 0 180) 
COMMENT                                           "   /ApEinfo_revcolor=#FF6666" 1) 
COMMENT                                     #149=(CLinePar 
COMMENT                                           (CParagraph 0 (0 0) 1 2 3 0 180) 
COMMENT                                           "   /ApEinfo_graphicformat=arrow_data {{0 1 2 0 0 -1} {} 0}" 
COMMENT                                           1) 
COMMENT                                     #150=(CLinePar 
COMMENT                                           (CParagraph 0 (0 0) 1 2 3 0 180) 
COMMENT                                           "   width 5 offset 0" 1))) 
COMMENT                                   "ApR Terminator"))) "Terminator (2 total)"))) 
COMMENT                   "Feature Map")))) 
COMMENT       (CGraphView 
COMMENT        (CWStyleSheet 
COMMENT         (CObjectList 
COMMENT          #151=(CWidgetStyle "RSite Label" 1 (LOGPEN 0 0 13408563) 1 0 1 
COMMENT                (LOGFONT 0 0 0 0 400 0 0 0 0 3 2 1 18 "Georgia") 0.555556 0 1 5 
COMMENT                "@N (@S)" 0) 
COMMENT          #152=(CWidgetStyle "Signal Label" 1 (LOGPEN 0 0 0) 1 0 1 
COMMENT                (LOGFONT 0 0 0 0 700 0 0 0 0 3 2 1 34 "Arial") 0.666667 0 1 1 
COMMENT                "@N" 0) 
COMMENT          #153=(CWidgetStyle "Molecule Label 2" 0 0 1 
COMMENT                (LOGFONT 0 0 0 0 400 0 0 0 0 3 2 1 18 "Georgia") 0.555556 0 1 16 
COMMENT                "@L bp" 0) 
COMMENT          #154=(CWidgetStyle "Molecule Label 1" 0 0 1 
COMMENT                (LOGFONT 0 0 0 0 400 0 0 0 0 3 2 1 34 "Verdana") 0.833333 0 1 1 
COMMENT                "@N" 0) 
COMMENT          #155=(CWidgetStyle "Shape 3" 1 (LOGPEN 0 0 3355545) 1 1 
COMMENT                (LOGBRUSH 0 6724095 0) 0 0 1 (LOGSHAPE 9 1 0.8 1.8 0)) 
COMMENT          #156=(CWidgetStyle "Shape 1" 1 (LOGPEN 0 0 6723840) 1 1 
COMMENT                (LOGBRUSH 0 10079334 0) 0 0 1 (LOGSHAPE 9 1 0.8 1.8 0)) 
COMMENT          #157=(CWidgetStyle "Axis" 1 (LOGPEN 0 0 10079436) 2 1 
COMMENT                (LOGBRUSH 0 13434879 0) 0 0 1 (LOGSHAPE 10 1 0 0 0)) 
COMMENT          #158=(CWidgetStyle "Line 2" 1 (LOGPEN 0 0 6723840) 8 0 0 0 1 
COMMENT                (LOGSHAPE 1 1.9 0 0 0)) 
COMMENT          #159=(CWidgetStyle "RSite" 1 (LOGPEN 0 0 10053171) 8 0 0 0 1 
COMMENT                (LOGSHAPE 1 1.9 0 0 0)) 
COMMENT          #160=(CWidgetStyle "Short Signal" 1 (LOGPEN 0 0 13395507) 10 0 0 0 1 
COMMENT                (LOGSHAPE 1 1.9 0 0 0)) 
COMMENT          #161=(CWidgetStyle "Uniq RSite Label" 1 (LOGPEN 0 0 153) 1 0 1 
COMMENT                (LOGFONT 0 0 0 0 400 0 0 0 0 3 2 1 18 "Georgia") 0.555556 128 1 
COMMENT                5 "@N (@S)" 0) 
COMMENT          #162=(CWidgetStyle "Vanilla" 1 (LOGPEN 0 0 0) 1 1 
COMMENT                (LOGBRUSH 0 16777215 0) 1 
COMMENT                (LOGFONT 0 0 0 0 400 0 0 0 0 7 48 2 18 "Times New Roman") 0.8 0 
COMMENT                1 2 "?" 0) 
COMMENT          #163=(CWidgetStyle "Mark 1" 0 0 1 
COMMENT                (LOGFONT 0 0 0 0 400 0 0 0 2 7 48 2 2 "Windings") 0.7 0 1 2 "?" 
COMMENT                0) 
COMMENT          #164=(CWidgetStyle "Motif Label" 1 (LOGPEN 0 0 16744512) 1 0 1 
COMMENT                (LOGFONT 0 0 0 0 400 0 0 0 0 3 2 1 34 "Arial") 0.611111 8388608 
COMMENT                1 65535 "@N (@H)" 0) 
COMMENT          #165=(CWidgetStyle "Fragment Label 2" 1 (LOGPEN 0 0 0) 1 0 1 
COMMENT                (LOGFONT 0 0 0 0 400 0 0 0 0 3 2 1 49 "Courier New") 1.05 0 1 48 
COMMENT                "@F bp (molecule @L bp)" 0) 
COMMENT          #166=(CWidgetStyle "Fragment Label 1" 1 (LOGPEN 0 0 0) 1 0 1 
COMMENT                (LOGFONT 0 0 0 0 400 0 0 0 0 3 2 1 34 "Arial") 0.91 0 1 1 
COMMENT                "Fragment of @N" 0) 
COMMENT          #167=(CWidgetStyle "Shape 4" 1 (LOGPEN 0 0 0) 1 1 
COMMENT                (LOGBRUSH 2 8388608 5) 0 0 0) 
COMMENT          #168=(CWidgetStyle "Shape 2" 1 (LOGPEN 0 0 0) 1 1 (LOGBRUSH 0 128 0) 0 
COMMENT                0 0) 
COMMENT          #169=(CWidgetStyle "Shape 0" 1 (LOGPEN 0 0 0) 1 1 (LOGBRUSH 0 0 0) 0 0 
COMMENT                0) 
COMMENT          #170=(CWidgetStyle "ORF" 1 (LOGPEN 0 0 16384) 8 0 0 0 1 
COMMENT                (LOGSHAPE 7 0.2 3.41182 2.86186 0.609808)) 
COMMENT          #171=(CWidgetStyle "Line 4" 1 (LOGPEN 0 0 32768) 8 0 0 0 0) 
COMMENT          #172=(CWidgetStyle "Line 3" 1 (LOGPEN 0 0 16711680) 8 0 0 0 0) 
COMMENT          #173=(CWidgetStyle "Line 1" 1 (LOGPEN 0 0 16711680) 1 0 0 0 0) 
COMMENT          #174=(CWidgetStyle "Short Promoter" 1 (LOGPEN 0 0 128) 6 0 0 0 0) 
COMMENT          #175=(CWidgetStyle "Motif" 1 (LOGPEN 0 0 0) 1 0 0 0 0) 
COMMENT          #176=(CWidgetStyle "Line 0" 1 (LOGPEN 0 0 0) 8 0 0 0 0) 
COMMENT          #177=(CWidgetStyle "Void" 0 0 0 0 0) 
COMMENT          #178=(CWidgetStyle "General Label" 1 (LOGPEN 0 0 0) 1 0 1 
COMMENT                (LOGFONT 0 0 0 0 400 0 0 0 0 3 2 1 18 "Times New Roman") 0.91 0 
COMMENT                1 3 "@T @N " 0) 
COMMENT          #179=(CWidgetStyle "Position" 1 (LOGPEN 0 0 0) 1 0 0 0 0) 
COMMENT          #180=(CWidgetStyle "Annotation" 0 0 1 
COMMENT                (LOGFONT 0 0 0 0 400 0 0 0 0 3 2 1 18 "Times New Roman") 0.91 0 
COMMENT                0 0) 
COMMENT          #181=(CWidgetStyle "Position Label" 1 (LOGPEN 0 0 8388608) 1 0 1 
COMMENT                (LOGFONT 0 0 0 0 400 0 1 0 0 3 2 1 34 "Arial") 0.63 8388608 1 1 
COMMENT                "@N" 0) 
COMMENT          #182=(CWidgetStyle "Range" 1 (LOGPEN 0 0 0) 1 1 
COMMENT                (LOGBRUSH 0 16777215 0) 0 0 0) 
COMMENT          #183=(CWidgetStyle "Range Label" 1 (LOGPEN 0 0 8388608) 1 0 1 
COMMENT                (LOGFONT 0 0 0 0 400 0 1 0 0 3 2 1 34 "Arial") 0.63 8388608 1 1 
COMMENT                "@N" 0) 
COMMENT          #184=(CWidgetStyle "ORF Label" 1 (LOGPEN 0 0 49216) 1 0 1 
COMMENT                (LOGFONT 0 0 0 0 400 0 0 0 0 3 2 1 18 "Times New Roman") 
COMMENT                0.611111 0 1 65535 "@N" 0) 
COMMENT          #185=(CWidgetStyle "CDS Label" 1 (LOGPEN 0 0 4227264) 1 0 1 
COMMENT                (LOGFONT 0 0 0 0 400 0 0 0 0 3 2 1 34 "Arial") 0.555556 255 1 1 
COMMENT                "@N" 0) 
COMMENT          #186=(CWidgetStyle "Shape 5" 1 (LOGPEN 0 0 0) 3 1 
COMMENT                (LOGBRUSH 0 16777113 0) 1 
COMMENT                (LOGFONT 0 0 0 0 400 0 0 0 0 7 48 2 50 "Arial") 0.9 0 0 1 
COMMENT                (LOGSHAPE 9 1 0.8 1.8 0)) 
COMMENT          #187=(CWidgetStyle "CDS" 1 (LOGPEN 0 0 0) 1 1 (LOGBRUSH 2 39423 3) 0 0 
COMMENT                1 (LOGSHAPE 9 1 0.8 1.8 0)) 
COMMENT          #188=(CWidgetStyle "Label 2" 1 (LOGPEN 0 0 4227264) 1 0 1 
COMMENT                (LOGFONT 0 0 0 0 400 0 0 0 0 3 2 1 34 "Arial") 0.944444 8388608 
COMMENT                1 1 "@N" 0) 
COMMENT          #189=(CWidgetStyle "Label 3" 1 (LOGPEN 0 0 8421376) 1 0 1 
COMMENT                (LOGFONT 0 0 0 0 700 255 0 0 0 3 2 1 34 "Arial") 0.833333 255 1 
COMMENT                5 "@N (@S)" 0) 
COMMENT          #190=(CWidgetStyle "Label 4" 1 (LOGPEN 0 0 8437824) 1 0 1 
COMMENT                (LOGFONT 0 0 0 0 400 0 0 0 0 3 2 1 34 "Arial") 0.722222 0 1 5 
COMMENT                "@N (@S)" 0)) 0.164644 1.74233 0.164644 2.53336 
COMMENT         (70 (CShapeMapEntry 0 "Unique RSite" 1 "Uniq RSite Label") 67 
COMMENT          (CShapeMapEntry 0 "ORF" 0 "ORF Label")) 39.4459 39.4459 39 39 0.1 
COMMENT         -2892) 1 1 0 1 1 
COMMENT        (mapper: 20.9877 -14.5164 39.4459 39.4459 0.01 10 -1 5899 5899 1 0 0) 
COMMENT        #191=(CGroupWidget (CWidget 0 (0 0) 1 2 0 0 Nil 268634520 100) 
COMMENT              (CObjectList 
COMMENT               #192=(CGroupWidget (CWidget 1 (0 0) 1 2 0 0 Nil -249 100) 
COMMENT                     (CObjectList 
COMMENT                      #193=(CAxis 
COMMENT                            (CWideLine 
COMMENT                             (CWidget 0 (0 0) 1 2 0 0 #157# 143877932 0) 
COMMENT                             (LOGPEN 0 0 10079436) 2 (LOGBRUSH 0 13434879 0) 1 
COMMENT                             6.27525 6.27325 1 0.0214037) 0.106343) 
COMMENT                      #194=(CLabel (CWidget 1001 (0 0) 1 2 0 0 #154# 0 100) 
COMMENT                            (LOGPEN 0 0 0) 0 
COMMENT                            (LOGFONT 57 21 0 0 400 0 0 0 0 3 2 1 34 "Verdana") 
COMMENT                            1.74233 0.833333 0 "pF11UA2.2" "@N" 1 0 0.871165 0 
COMMENT                            -10 5.88147 1.36896 Nil) 
COMMENT                      #195=(CLabel (CWidget 1002 (0 0) 1 2 0 0 #153# 0 100) 
COMMENT                            (LOGPEN 0 0 0) 1 
COMMENT                            (LOGFONT 37 14 0 0 400 0 0 0 0 3 2 1 18 "Georgia") 
COMMENT                            1.74233 0.555556 0 "5899 bp" "@L bp" 16 0 -0.871165 
COMMENT                            0 -10.8 3.42241 0.963345 Nil)) (CObjectList)) 
COMMENT               #196=(CGroupWidget (CWidget 10 (6 0) 1 2 0 0 Nil -112 100) 
COMMENT                     (CObjectList 
COMMENT                      #197=(CGroupWidget 
COMMENT                            (CWidget 4 (7 4 0) 1 2 0 0 Nil -625 100) 
COMMENT                            (CObjectList 
COMMENT                             #198=(CWideArrow 
COMMENT                                   (CWideLine 
COMMENT                                    (CWidget 0 (3 #1# 0) 1 2 0 0 #155# 935 100) 
COMMENT                                    (LOGPEN 0 0 3355545) 1 
COMMENT                                    (LOGBRUSH 0 6724095 0) 1 0.951772 1.8642 1 
COMMENT                                    0.082322) 0.8 1.8 1) 
COMMENT                             #199=(CLabel (CWidget 0 (0 0) 1 2 0 0 #152# 0 100) 
COMMENT                                   (LOGPEN 0 0 0) 1 
COMMENT                                   (LOGFONT 45 17 0 0 700 0 0 0 0 3 2 1 34 
COMMENT                                    "Arial") 1.74233 0.666667 0 "ApR" "@N" 1 
COMMENT                                   -12.8491 1.74233 0 -10 2.02809 1.0901 #198#) 
COMMENT                             #200=(CWideArrow 
COMMENT                                   (CWideLine 
COMMENT                                    (CWidget 0 (3 #6# 0) 1 2 0 0 #155# 0 100) 
COMMENT                                    (LOGPEN 0 0 3355545) 1 
COMMENT                                    (LOGBRUSH 0 6724095 0) 1 4.21225 5.12468 1 
COMMENT                                    0.082322) 0.8 1.8 1) 
COMMENT                             #201=(CLabel (CWidget 0 (0 0) 1 2 0 0 #152# 0 100) 
COMMENT                                   (LOGPEN 0 0 0) 1 
COMMENT                                   (LOGFONT 45 17 0 0 700 0 0 0 0 3 2 1 34 
COMMENT                                    "Arial") 1.74233 0.666667 0 "URA3" "@N" 1 
COMMENT                                   13.2563 0 0 -10 2.63652 1.0901 #200#) 
COMMENT                             #202=(CWideArrow 
COMMENT                                   (CWideLine 
COMMENT                                    (CWidget 0 (3 #13# 0) 1 2 0 0 #155# 0 100) 
COMMENT                                    (LOGPEN 0 0 3355545) 1 
COMMENT                                    (LOGBRUSH 0 6724095 0) 1 2.72664 3.48912 1 
COMMENT                                    0.082322) 0.8 1.8 0) 
COMMENT                             #203=(CLabel (CWidget 0 (0 0) 1 2 0 0 #152# 0 100) 
COMMENT                                   (LOGPEN 0 0 0) 1 
COMMENT                                   (LOGFONT 45 17 0 0 700 0 0 0 0 3 2 1 34 
COMMENT                                    "Arial") 1.74233 0.666667 0 "sfGFP" "@N" 1 
COMMENT                                   -2.74016 -13.9386 0 -10 2.99144 1.0901 #202#)) 
COMMENT                            (CObjectList)) 
COMMENT                      #204=(CGroupWidget 
COMMENT                            (CWidget 21 (7 21 0) 1 2 0 0 Nil -524 100) 
COMMENT                            (CObjectList 
COMMENT                             #205=(CScratch 
COMMENT                                   (CWidget 0 (3 #4# 0) 1 2 0 0 #160# 0 100) 
COMMENT                                   (LOGPEN 0 6 13395507) 10 1 5.4671 1.9 
COMMENT                                   0.082322 1) 
COMMENT                             #206=(CLabel (CWidget 0 (0 0) 1 2 0 0 #152# 0 100) 
COMMENT                                   (LOGPEN 0 0 0) 1 
COMMENT                                   (LOGFONT 45 17 0 0 700 0 0 0 0 3 2 1 34 
COMMENT                                    "Arial") 1.74233 0.666667 0 "Lox66" "@N" 1 
COMMENT                                   12.3855 5.22699 0 -10 2.91539 1.0901 #205#) 
COMMENT                             #207=(CScratch 
COMMENT                                   (CWidget 0 (3 #5# 0) 1 2 0 0 #160# 0 100) 
COMMENT                                   (LOGPEN 0 6 13395507) 10 1 3.96235 1.9 
COMMENT                                   0.082322 1) 
COMMENT                             #208=(CLabel (CWidget 0 (0 0) 1 2 0 0 #152# 0 100) 
COMMENT                                   (LOGPEN 0 0 0) 1 
COMMENT                                   (LOGFONT 45 17 0 0 700 0 0 0 0 3 2 1 34 
COMMENT                                    "Arial") 1.74233 0.666667 0 "Lox71" "@N" 1 
COMMENT                                   10.6578 -8.71165 0 -10 2.91539 1.0901 #207#) 
COMMENT                             #209=(CScratch 
COMMENT                                   (CWidget 0 (3 #9# 0) 1 2 0 0 #160# 0 100) 
COMMENT                                   (LOGPEN 0 6 13395507) 10 1 6.27319 1.9 
COMMENT                                   0.082322 1) 
COMMENT                             #210=(CLabel (CWidget 0 (0 0) 1 2 0 0 #152# 1 100) 
COMMENT                                   (LOGPEN 0 0 0) 1 
COMMENT                                   (LOGFONT 45 17 0 0 700 0 0 0 0 3 2 1 34 
COMMENT                                    "Arial") 1.74233 0.666667 0 "GCCT" "@N" 1 
COMMENT                                   2.29699 12.1963 0 -10 2.78863 1.0901 #209#) 
COMMENT                             #211=(CScratch 
COMMENT                                   (CWidget 0 (3 #10# 0) 1 2 0 0 #160# 0 100) 
COMMENT                                   (LOGPEN 0 6 13395507) 10 1 1.9716 1.9 
COMMENT                                   0.082322 1) 
COMMENT                             #212=(CLabel (CWidget 0 (0 0) 1 2 0 0 #152# 0 100) 
COMMENT                                   (LOGPEN 0 0 0) 1 
COMMENT                                   (LOGFONT 45 17 0 0 700 0 0 0 0 3 2 1 34 
COMMENT                                    "Arial") 1.74233 0.666667 0 "TGCG" "@N" 1 
COMMENT                                   -13.0011 -3.48466 0 -10 2.86468 1.0901 #211#) 
COMMENT                             #213=(CScratch 
COMMENT                                   (CWidget 0 (3 #11# 0) 1 2 0 0 #160# 0 100) 
COMMENT                                   (LOGPEN 0 6 13395507) 10 1 2.56606 1.9 
COMMENT                                   0.082322 1) 
COMMENT                             #214=(CLabel (CWidget 0 (0 0) 1 2 0 0 #152# 0 100) 
COMMENT                                   (LOGPEN 0 0 0) 1 
COMMENT                                   (LOGFONT 45 17 0 0 700 0 0 0 0 3 2 1 34 
COMMENT                                    "Arial") 1.74233 0.666667 0 "GAGT" "@N" 1 
COMMENT                                   -10.1305 -8.71165 0 -10 2.78863 1.0901 #213#) 
COMMENT                             #215=(CScratch 
COMMENT                                   (CWidget 0 (3 #12# 0) 1 2 0 0 #160# 0 100) 
COMMENT                                   (LOGPEN 0 6 13395507) 10 1 5.65214 1.9 
COMMENT                                   0.082322 1) 
COMMENT                             #216=(CLabel (CWidget 0 (0 0) 1 2 0 0 #152# 0 100) 
COMMENT                                   (LOGPEN 0 0 0) 1 
COMMENT                                   (LOGFONT 45 17 0 0 700 0 0 0 0 3 2 1 34 
COMMENT                                    "Arial") 1.74233 0.666667 0 "AGGT" "@N" 1 
COMMENT                                   11.5037 6.96932 0 -10 2.78863 1.0901 #215#) 
COMMENT                             #217=(CScratch 
COMMENT                                   (CWidget 0 (3 #15# 0) 1 2 0 0 #160# 0 100) 
COMMENT                                   (LOGPEN 0 6 13395507) 10 1 3.67735 1.9 
COMMENT                                   0.082322 1) 
COMMENT                             #218=(CLabel (CWidget 0 (0 0) 1 2 0 0 #152# 0 100) 
COMMENT                                   (LOGPEN 0 0 0) 1 
COMMENT                                   (LOGFONT 45 17 0 0 700 0 0 0 0 3 2 1 34 
COMMENT                                    "Arial") 1.74233 0.666667 0 "-CTGA-" "@N" 1 
COMMENT                                   8.59563 -12.1963 0 -10 3.39706 1.0901 #217#) 
COMMENT                             #219=(CScratch 
COMMENT                                   (CWidget 0 (3 #16# 0) 1 2 0 0 #160# 0 100) 
COMMENT                                   (LOGPEN 0 6 13395507) 10 1 2.58201 1.9 
COMMENT                                   0.082322 1) 
COMMENT                             #220=(CLabel (CWidget 0 (0 0) 1 2 0 0 #152# 0 100) 
COMMENT                                   (LOGPEN 0 0 0) 1 
COMMENT                                   (LOGFONT 45 17 0 0 700 0 0 0 0 3 2 1 34 
COMMENT                                    "Arial") 1.74233 0.666667 0 "-GATG-" "@N" 1 
COMMENT                                   -8.74805 -10.454 0 -10 3.47311 1.0901 #219#) 
COMMENT                             #221=(CScratch 
COMMENT                                   (CWidget 0 (3 #18# 0) 1 2 0 0 #160# 0 100) 
COMMENT                                   (LOGPEN 0 6 13395507) 10 1 3.69436 1.9 
COMMENT                                   0.082322 1) 
COMMENT                             #222=(CLabel (CWidget 0 (0 0) 1 2 0 0 #152# 0 100) 
COMMENT                                   (LOGPEN 0 0 0) 1 
COMMENT                                   (LOGFONT 45 17 0 0 700 0 0 0 0 3 2 1 34 
COMMENT                                    "Arial") 1.74233 0.666667 0 "ACGG" "@N" 1 
COMMENT                                   8.37388 -10.454 0 -10 2.91539 1.0901 #221#)) 
COMMENT                            (CObjectList)) 
COMMENT                      #223=(CGroupWidget 
COMMENT                            (CWidget 27 (7 27 0) 1 2 0 0 Nil -1004 100) 
COMMENT                            (CObjectList 
COMMENT                             #224=(CScratch 
COMMENT                                   (CWidget 0 (3 #19# 0) 1 2 0 0 #160# 0 100) 
COMMENT                                   (LOGPEN 0 6 13395507) 10 1 5.68936 1.9 
COMMENT                                   0.082322 1) 
COMMENT                             #225=(CLabel (CWidget 0 (0 0) 1 2 0 0 #152# 0 100) 
COMMENT                                   (LOGPEN 0 0 0) 1 
COMMENT                                   (LOGFONT 45 17 0 0 700 0 0 0 0 3 2 1 34 
COMMENT                                    "Arial") 1.74233 0.666667 0 "Barcode1-R" 
COMMENT                                   "@N" 1 11.3849 8.71165 0 -10 5.75472 1.0901 
COMMENT                                   #224#) 
COMMENT                             #226=(CScratch 
COMMENT                                   (CWidget 0 (3 #20# 0) 1 2 0 0 #160# 0 100) 
COMMENT                                   (LOGPEN 0 6 13395507) 10 1 2.54692 1.9 
COMMENT                                   0.082322 1) 
COMMENT                             #227=(CLabel (CWidget 0 (0 0) 1 2 0 0 #152# 0 100) 
COMMENT                                   (LOGPEN 0 0 0) 1 
COMMENT                                   (LOGFONT 45 17 0 0 700 0 0 0 0 3 2 1 34 
COMMENT                                    "Arial") 1.74233 0.666667 0 "Barcode2-F" 
COMMENT                                   "@N" 1 -12.7146 -6.96932 0 -10 5.67866 1.0901 
COMMENT                                   #226#)) (CObjectList)) 
COMMENT                      #228=(CGroupWidget 
COMMENT                            (CWidget 30 (7 30 0) 1 2 0 0 Nil -1005 100) 
COMMENT                            (CObjectList 
COMMENT                             #229=(CWideArrow 
COMMENT                                   (CWideLine 
COMMENT                                    (CWidget 0 (3 #2# 0) 1 2 0 0 #168# 0 100) 
COMMENT                                    (LOGPEN 0 0 0) 1 (LOGBRUSH 0 128 0) 1 
COMMENT                                    0.812462 0.951772 1 0.082322) 0.8 1.8 1) 
COMMENT                             #230=(CLabel (CWidget 0 (0 0) 1 2 0 0 #152# 0 100) 
COMMENT                                   (LOGPEN 0 0 0) 1 
COMMENT                                   (LOGFONT 45 17 0 0 700 0 0 0 0 3 2 1 34 
COMMENT                                    "Arial") 1.74233 0.666667 0 "ApR Promoter" 
COMMENT                                   "@N" 1 -13.2808 6.96932 0 -10 6.76876 1.0901 
COMMENT                                   #229#) 
COMMENT                             #231=(CWideArrow 
COMMENT                                   (CWideLine 
COMMENT                                    (CWidget 0 (3 #14# 0) 1 2 0 0 #168# 0 100) 
COMMENT                                    (LOGPEN 0 0 0) 1 (LOGBRUSH 0 128 0) 0.835356 
COMMENT                                    3.5274 3.66565 1 0.082322) 0.8 1.8 0) 
COMMENT                             #232=(CLabel (CWidget 0 (0 0) 1 2 0 0 #152# 0 100) 
COMMENT                                   (LOGPEN 0 0 0) 1 
COMMENT                                   (LOGFONT 45 17 0 0 700 0 0 0 0 3 2 1 34 
COMMENT                                    "Arial") 1.74233 0.666667 0 
COMMENT                                   "BBa J72163 GlpT Promoter" "@N" 1 12.2768 
COMMENT                                   -13.9386 0 -10 12.8277 1.0901 #231#)) 
COMMENT                            (CObjectList)) 
COMMENT                      #233=(CGroupWidget (CWidget 33 (7 33 0) 1 2 0 0 Nil 0 100) 
COMMENT                            (CObjectList 
COMMENT                             #234=(CWideArrow 
COMMENT                                   (CWideLine 
COMMENT                                    (CWidget 0 (3 #0# 0) 1 2 0 0 #155# 0 100) 
COMMENT                                    (LOGPEN 0 0 3355545) 1 
COMMENT                                    (LOGBRUSH 0 6724095 0) 0.835356 6.27319 
COMMENT                                    0.812462 1 0.082322) 0.8 1.8 1) 
COMMENT                             #235=(CLabel (CWidget 0 (0 0) 1 2 0 0 #152# 0 100) 
COMMENT                                   (LOGPEN 0 0 0) 1 
COMMENT                                   (LOGFONT 45 17 0 0 700 0 0 0 0 3 2 1 34 
COMMENT                                    "Arial") 1.74233 0.666667 0 "ColE1" "@N" 1 
COMMENT                                   -7.83252 10.454 0 -10 2.86468 1.0901 #234#)) 
COMMENT                            (CObjectList)) 
COMMENT                      #236=(CGroupWidget 
COMMENT                            (CWidget 34 (7 34 0) 1 2 0 0 Nil -1142 100) 
COMMENT                            (CObjectList 
COMMENT                             #237=(CWideArrow 
COMMENT                                   (CWideLine 
COMMENT                                    (CWidget 0 (3 #7# 0) 1 2 0 0 #167# 0 100) 
COMMENT                                    (LOGPEN 0 0 0) 1 (LOGBRUSH 2 8388608 5) 
COMMENT                                    0.835356 5.65214 6.27319 1 0.082322) 0.8 1.8 
COMMENT                                   0) 
COMMENT                             #238=(CLabel (CWidget 0 (0 0) 1 2 0 0 #152# 0 100) 
COMMENT                                   (LOGPEN 0 0 0) 1 
COMMENT                                   (LOGFONT 45 17 0 0 700 0 0 0 0 3 2 1 34 
COMMENT                                    "Arial") 1.74233 0.666667 0 
COMMENT                                   "IntF11Up (MssI)" "@N" 1 10.0366 10.454 0 -10 
COMMENT                                   7.60535 1.0901 #237#) 
COMMENT                             #239=(CWideArrow 
COMMENT                                   (CWideLine 
COMMENT                                    (CWidget 0 (3 #8# 0) 1 2 0 0 #167# 0 100) 
COMMENT                                    (LOGPEN 0 0 0) 1 (LOGBRUSH 2 8388608 5) 
COMMENT                                    0.835356 1.9716 2.56606 1 0.082322) 0.8 1.8 
COMMENT                                   0) 
COMMENT                             #240=(CLabel (CWidget 0 (0 0) 1 2 0 0 #152# 0 100) 
COMMENT                                   (LOGPEN 0 0 0) 1 
COMMENT                                   (LOGFONT 45 17 0 0 700 0 0 0 0 3 2 1 34 
COMMENT                                    "Arial") 1.74233 0.666667 0 
COMMENT                                   "IntF11Dn (MssI)" "@N" 1 -14.5373 -5.22699 0 
COMMENT                                   -10 7.60535 1.0901 #239#)) (CObjectList)) 
COMMENT                      #241=(CGroupWidget 
COMMENT                            (CWidget 43 (7 43 0) 1 2 0 0 Nil -1005 100) 
COMMENT                            (CObjectList 
COMMENT                             #242=(CLine 
COMMENT                                   (CWidget 0 (3 #3# 0) 1 2 0 0 #160# 47669704 
COMMENT                                    100) (LOGPEN 0 6 13395507) 10 0.835356 
COMMENT                                   1.8642 1.96735) 
COMMENT                             #243=(CLabel (CWidget 0 (0 0) 1 2 0 0 #152# 0 100) 
COMMENT                                   (LOGPEN 0 0 0) 1 
COMMENT                                   (LOGFONT 45 17 0 0 700 0 0 0 0 3 2 1 34 
COMMENT                                    "Arial") 1.74233 0.666667 0 "ApR Terminator" 
COMMENT                                   "@N" 1 -15.4452 -1.74233 0 -10 7.5293 1.0901 
COMMENT                                   #242#) 
COMMENT                             #244=(CLine 
COMMENT                                   (CWidget 0 (3 #17# 0) 1 2 0 0 #160# 0 100) 
COMMENT                                   (LOGPEN 0 6 13395507) 10 0.835356 2.58946 
COMMENT                                   2.72664) 
COMMENT                             #245=(CLabel (CWidget 0 (0 0) 1 2 0 0 #152# 0 100) 
COMMENT                                   (LOGPEN 0 0 0) 1 
COMMENT                                   (LOGFONT 45 17 0 0 700 0 0 0 0 3 2 1 34 
COMMENT                                    "Arial") 1.74233 0.666667 0 
COMMENT                                   "BBa B0015 Terminator" "@N" 1 -11.43 -12.1963 
COMMENT                                   0 -10 10.6982 1.0901 #244#)) (CObjectList))) 
COMMENT                     (CObjectList)) 
COMMENT               #246=(CGroupWidget (CWidget 14 (16 0) 1 2 0 0 Nil -248 100) 
COMMENT                     (CObjectList) (CObjectList)) 
COMMENT               #247=(CGroupWidget (CWidget 11 (0 0) 1 2 0 0 Nil -1074 100) 
COMMENT                     (CObjectList) (CObjectList)) 
COMMENT               #248=(CGroupWidget (CWidget 12 (0 0) 1 2 0 0 Nil -592 100) 
COMMENT                     (CObjectList) (CObjectList))) (CObjectList))) 
COMMENT       (CSeqView 10 10 (CObjectList) (CObList) 1 (CObList)) (CObList) 6 
COMMENT       (CStringList) 0 43844200 (CObList)))
FEATURES             Location/Qualifiers
     rep_origin      complement(5136..5899)
                     /ApEinfo_fwdcolor=#7F7F7F
                     /ApEinfo_revcolor=#7F7F7F
                     /ApEinfo_graphicformat=arrow_data {{0 1 2 0 0 -1} {} 0}
                     width 5 offset 0
                     /vntifkey="33"
                     /label=ColE1
     CDS             complement(4147..5004)
                     /ApEinfo_fwdcolor=#9F4240
                     /ApEinfo_revcolor=#9F4240
                     /ApEinfo_graphicformat=arrow_data {{0 1 2 0 0 -1} {} 0}
                     width 5 offset 0
                     /vntifkey="4"
                     /label=ApR
     promoter        complement(5005..5135)
                     /ApEinfo_fwdcolor=#FF6666
                     /ApEinfo_revcolor=#FF6666
                     /ApEinfo_graphicformat=arrow_data {{0 1 2 0 0 -1} {} 0}
                     width 5 offset 0
                     /vntifkey="30"
                     /label=ApR\Promoter
     terminator      complement(4050..4146)
                     /ApEinfo_fwdcolor=#FF6666
                     /ApEinfo_revcolor=#FF6666
                     /ApEinfo_graphicformat=arrow_data {{0 1 2 0 0 -1} {} 0}
                     width 5 offset 0
                     /vntifkey="43"
                     /label=ApR\Terminator
     misc_feature    complement(759..792)
                     /vntifkey="21"
                     /label=Lox66
     misc_feature    2174..2207
                     /vntifkey="21"
                     /label=Lox71
     CDS             complement(1081..1938)
                     /vntifkey="4"
                     /label=URA3
     repeat_region   1..584
                     /vntifkey="34"
                     /label=IntF11Up\(MssI)
     repeat_region   3487..4045
                     /vntifkey="34"
                     /label=IntF11Dn\(MssI)
     misc_feature    1..4
                     /vntifkey="21"
                     /label=GCCT
     misc_feature    4046..4049
                     /vntifkey="21"
                     /label=TGCG
     misc_feature    3487..3490
                     /vntifkey="21"
                     /label=GAGT
     misc_feature    585..588
                     /vntifkey="21"
                     /label=AGGT
     CDS             2619..3335
                     /vntifkey="4"
                     /label=sfGFP
     promoter        2453..2582
                     /vntifkey="30"
                     /label=BBa_J72163\GlpT\Promoter
     misc_feature    2442..2445
                     /vntifkey="21"
                     /label=-CTGA-
     misc_feature    3472..3475
                     /vntifkey="21"
                     /label=-GATG-
     terminator      3336..3464
                     /vntifkey="43"
                     /label=BBa_B0015\Terminator
     misc_feature    2426..2429
                     /vntifkey="21"
                     /label=ACGG
     primer          550..570
                     /vntifkey="27"
                     /label=Barcode1-R
     primer          3505..3526
                     /vntifkey="27"
                     /label=Barcode2-F
BASE COUNT     1532 a      1396 c      1388 g      1583 t 
ORIGIN
        1 gcctgcggcc gcgtttaaac taccaagaat gacattttcg gttatcagtg ctatcacagt 
       61 ttgccccttg tctcaccatc cacatagttg gcgtttgtta gggtgaaaat cgttcacttt 
      121 tgaaccgaaa tgctactgta caccagaagt ccctggtatg atacttacag tatgtactgt 
      181 acgtaccaga ggctattaag gtcccagcac tgcctgacca agtcccaacg aaagtagtta 
      241 cgtcttggcc caaactctgg ttaaaagccg ctagcgccaa agcctaactg cattctcttg 
      301 agtggaataa gatgcctcgt tctggaacaa gataatacgt aatacgacag aaaagggaat 
      361 ctaagcctca ctgaaaaggg ggaaatacac cggcctgagg gactttatga gggtataatt 
      421 aactcacgac tcctttctga cataggacgt ccgcaccttt ttttcttctt ctttcgtgca 
      481 caacattgct aaaagtgcat ttccctccca acgggttttt cctcgtgtac gccgtagacg 
      541 taagggttgc taattggctc taccgatagt ctacacctgc tagtaggtag ggataacagg 
      601 gtaatgaagc ctgctttttt atactaagtt ggcattataa aaaagcattg cttatcaatt 
      661 tgttgcaacg aacaggtcac tatcagtcaa aataaaatca ttatttgatt tcacttccca 
      721 tagtactttt tgaccacctc ccccaccccc cccctctcta ccgttcgtat aatgtatgct 
      781 atacgaagtt attgtgactg gggatgtagt tgagaataag tcatacacaa gtcagctttc 
      841 ttcaagcctc atataagtat aagtagttca atcgtattag ctacttgtac ccagcatctc 
      901 cgtatcgaga aacacaacaa cacgccccat tggacagatc atgcggatac acaggttgtg 
      961 cagtatcata catactcgat cagacaggtc gtctgaccat catacaagct gaacaagcgc 
     1021 tccatacttg cacgctctct atatacacag ttaaattaca tatccatagt ctaacctcta 
     1081 acagttaatc ttctggtaag cctcccagcc agccttctgg tatcgcttgg cctcctcaat 
     1141 aggatctcgg ttctggccgt acagacctcg gccgacaatt atgatatccg ttccggtaga 
     1201 catgacatcc tcaacagttc ggtactgctg tccgagagcg tcacccttgt cgtcaagacc 
     1261 caccccgggg gtcagaataa gccagtcctc agagtcgccc ttaggtcggt tctgggcaat 
     1321 gaagccaacc acaaactcgg ggtcggatcg ggcaagctca atggtctgct tggagtactc 
     1381 gccagtggcc agagagccct tgcaagacag ctcggccagc atgagcagac ctctggccag 
     1441 cttctcgttg ggagagggga ccaggaactc cttgtactcg gagttctcgt agtcagacac 
     1501 gtcctccttc ttctgctcag agacagtttc ctcggcacca gctcgcaggc cagcaatgat 
     1561 tccggttccg ggtacaccgt gggcgttggt gatatcggac cactcggcga ttcggtagac 
     1621 accgttcttg tgctggtgct tgacagtgtt gccaatatct gcgaactttc tgtcctcgaa 
     1681 caggaagaaa ccgtgcttaa gagcaagttc cttgaggggg agcacagtgc cggcgtaggt 
     1741 gaagtcgtca atgatgtcga tatgggtctt gatcatgcac acataaggtc cgaccttatc 
     1801 ggcaagctca atgagctcct tggtggtggt aacatccaga gaagcacaca ggttggtttt 
     1861 cttggctgcc acgagcttga gcactcgagc ggcaaaggcg gacttgtgga cgttagctcg 
     1921 agcttcgtag gagggcattt tggtggtgaa gaggagactg aaataaattt agtctgcaga 
     1981 actttttatc ggaaccttat ctggggcagt gaagtatatg ttatggtaat agttacgagt 
     2041 tagttgaact tatagataga ctggactata cggctatcgg tccaaattag aaagaacgtc 
     2101 aatggctctc tgggcgtcgc ctttgccgac aaaaatgtga tcatgatgaa agccagcaat 
     2161 gacgttgcag ctgataactt cgtataatgt atgctatacg aacggtacct cctcccccgc 
     2221 ccacgtgaaa tccattccaa ttctgttaca ggtcactaat accatctaag tagttgattc 
     2281 atagtgactg catatgttgt gttttacagt attatgtagt ctgtttttta tgcaaaatct 
     2341 aatttaatat attgatattt atatcatttt acgtttctcg ttcagctttt ttatactaac 
     2401 ttgagcgtag ggataacagg gtaatacgga acgtgagacc actgatgaga cggaaagtga 
     2461 aacgtgattt catgcgtcat tttgaacatt ttgtaaatct tatttaataa tgtgtgcggc 
     2521 aattcacatt taatttatga atgttttctt aacatcgcgg caactcaaga aacggcaggt 
     2581 tcggatctta gctactagag aaagaggaga aatactagat gcgtaaaggc gaagagctgt 
     2641 tcactggtgt cgtccctatt ctggtggaac tggatggtga tgtcaacggt cataagtttt 
     2701 ccgtgcgtgg cgagggtgaa ggtgacgcaa ctaatggtaa actgacgctg aagttcatct 
     2761 gtactactgg taaactgccg gttccttggc cgactctggt aacgacgctg acttatggtg 
     2821 ttcagtgctt tgctcgttat ccggaccata tgaagcagca tgacttcttc aagtccgcca 
     2881 tgccggaagg ctatgtgcag gaacgcacga tttcctttaa ggatgacggc acgtacaaaa 
     2941 cgcgtgcgga agtgaaattt gaaggcgata ccctggtaaa ccgcattgag ctgaaaggca 
     3001 ttgactttaa agaggacggc aatatcctgg gccataagct ggaatacaat tttaacagcc 
     3061 acaatgttta catcaccgcc gataaacaaa aaaatggcat taaagcgaat tttaaaattc 
     3121 gccacaacgt ggaggatggc agcgtgcagc tggctgatca ctaccagcaa aacactccaa 
     3181 tcggtgatgg tcctgttctg ctgccagaca atcactatct gagcacgcaa agcgttctgt 
     3241 ctaaagatcc gaacgagaaa cgcgatcata tggttctgct ggagttcgta accgcagcgg 
     3301 gcatcacgca tggtatggat gaactgtaca aatgaccagg catcaaataa aacgaaaggc 
     3361 tcagtcgaaa gactgggcct ttcgttttat ctgttgtttg tcggtgaacg ctctctacta 
     3421 gagtcacact ggctcacctt cgggtgggcc tttctgcgtt tatacgtctc agatgggtct 
     3481 cagctggagt actagcaggt gtaagaagtt ggtgaaaaca tttacgccta aataggggct 
     3541 gtctctacag ttaagaagta tgtaagactg cacccccgcc acaggtaact attactaagc 
     3601 gtagaacctg gcttatctca ctcacgtctg cctctggcat ctgtcatctc catctaaaac 
     3661 gtcatggaaa aagtcaatga attcataatg gtggaccttg tcaattaagc ctctctggct 
     3721 gtatgatacc ccggtagcag atcgacactc gggatgacag ccacaatcga cgatatcaat 
     3781 gtaacctctt tcggtggagg cccagtgccg tgcataacct tgtaggtgac aactccgatt 
     3841 attgatatca cgcagctgtc gttatcatca gtattggtaa ttgctttatc taccgtacat 
     3901 acccgtggtt cctttgtttg tttccgatga gagcagttta taaccccagt cgccgtgtat 
     3961 cggtgttcat tgtcgatgtg gcttgaagtc tacatgctgt accagtacaa gcactgtaga 
     4021 tgcagaagtg tttaaacgcg gccgctgcgg attatcaaaa aggatcttca cctagatcct 
     4081 tttaaattaa aaatgaagtt ttaaataaat ctaaagtata tatgagtaaa cttggtctga 
     4141 cagttaccaa tgcttaatca gtgaggcacc tatctcagcg atctgtctat ttcgttcatc 
     4201 catagttgcc tgactccccg tcgtgtagat aactacgata cgggagggct taccatctgg 
     4261 ccccagtgct gcaatgatac cgcgggaccc acgctcaccg gctccagatt tatcagcaat 
     4321 aaaccagcca gccggaaggg ccgagcgcag aagtggtcct gcaactttat ccgcctccat 
     4381 ccagtctatt aattgttgcc gggaagctag agtaagtagt tcgccagtta atagtttgcg 
     4441 caacgttgtt gccattgcta caggcatcgt ggtgtcacgc tcgtcgtttg gtatggcttc 
     4501 attcagctcc ggttcccaac gatcaaggcg agttacatga tcccccatgt tgtgcaaaaa 
     4561 agcggttagc tccttcggtc ctccgatcgt tgtcagaagt aagttggccg cagtgttatc 
     4621 actcatggtt atggcagcac tgcataattc tcttactgtc atgccatccg taagatgctt 
     4681 ttctgtgact ggtgagtact caaccaagtc attctgagaa tagtgtatgc ggcgaccgag 
     4741 ttgctcttgc ccggcgtcaa tacgggataa taccgcgcca catagcagaa ctttaaaagt 
     4801 gctcatcatt ggaaaacgtt cttcggggcg aaaactctca aggatcttac cgctgttgag 
     4861 atccagttcg atgtaaccca ctcgtgcacc caactgatct tcagcatctt ttactttcac 
     4921 cagcgtttct gggtgagcaa aaacaggaag gcaaaatgcc gcaaaaaagg gaataagggc 
     4981 gacacggaaa tgttgaatac tcatactctt cctttttcaa tattattgaa gcatttatca 
     5041 gggttattgt ctcatgagcg gatacatatt tgaatgtatt tagaaaaata aacaaatagg 
     5101 ggttccgcgc acatttcccc gaaaagtgcc acctgtcatg accaaaatcc cttaacgtga 
     5161 gttttcgttc cactgagcgt cagaccccgt agaaaagatc aaaggatctt cttgagatcc 
     5221 tttttttctg cgcgtaatct gctgcttgca aacaaaaaaa ccaccgctac cagcggtggt 
     5281 ttgtttgccg gatcaagagc taccaactct ttttccgaag gtaactggct tcagcagagc 
     5341 gcagatacca aatactgttc ttctagtgta gccgtagtta ggccaccact tcaagaactc 
     5401 tgtagcaccg cctacatacc tcgctctgct aatcctgtta ccagtggctg ctgccagtgg 
     5461 cgataagtcg tgtcttaccg ggttggactc aagacgatag ttaccggata aggcgcagcg 
     5521 gtcgggctga acggggggtt cgtgcacaca gcccagcttg gagcgaacga cctacaccga 
     5581 actgagatac ctacagcgtg agctatgaga aagcgccacg cttcccgaag ggagaaaggc 
     5641 ggacaggtat ccggtaagcg gcagggtcgg aacaggagag cgcacgaggg agcttccagg 
     5701 gggaaacgcc tggtatcttt atagtcctgt cgggtttcgc cacctctgac ttgagcgtcg 
     5761 atttttgtga tgctcgtcag gggggcggag cctatggaaa aacgccagca acgcggcctt 
     5821 tttacggttc ctggcctttt gctggccttt tgctcacatg ttctttcctg cgttatcccc 
     5881 tgattctgtg gataaccgt 
//
