# Supplementary material for: A DNA assembly toolkit to unlock the CRISPR/Cas9 potential for metabolic engineering
Source: Commun Biol. 2023 Aug 18;6:858. doi: 10.1038/s42003-023-05202-5 (PMC10439232; doi:10.1038/s42003-023-05202-5)
Supplement: Supplementary file 5 — Supplementary GenBank files [file 42003_2023_5202_MOESM5_ESM.zip › data_set/YaliCraft (147 plasmids)/(175612) pC7UA2.3.gb]

LOCUS       pC7UA2.3                5890 bp    DNA     circular     14-OCT-2021
DEFINITION  .
ACCESSION   <unknown id>
VERSION     <unknown id>
SOURCE      .
  ORGANISM  . .
COMMENT     
            ApEinfo:methylated:1
COMMENT     This file is created by Vector NTI
            http://www.invitrogen.com/
COMMENT     ORIGDB|GenBank
COMMENT     VNTDATE|-14087434|
COMMENT     VNTDBDATE|-14087434|
COMMENT     LSOWNER|
COMMENT     VNTNAME|pC7UA2.3|
COMMENT     VNTAUTHORNAME|Tigran|
COMMENT     VNTOAUTHORNAME|Demo User|
COMMENT     Vector_NTI_Display_Data_(Do_Not_Edit!)
COMMENT     (SXF 
COMMENT      (CGexDoc "pC7UA2.3" 0 5890 
COMMENT       (CDBMol 0 0 1 1 1 0 0 0 0 "" "" 0 0 0 0 (CObList) (CObList) (CObList) 
COMMENT        (CObList) -1 "") 
COMMENT       (CDocSetData 1 0 0 0 0 0 "MAIN" 1 1 1 1 0 0 1 1 0 1 10 10 4294967295 50 0 
COMMENT        1 0 (CHomObj 0 0 0 3 75) (CWordArray) (CWordArray) 
COMMENT        (CStringList "BsaI" "BsmBI" "BbsI" "AarI" "SmiI" "NotI" "MssI" "PacI" 
COMMENT         "I-SceI" "SdaI") (CStringList "atg" "gtg") 
COMMENT        (CStringList "taa" "tga" "tag") (CObList) 1 "{(0,1),2}" 0 0 "" 0 
COMMENT        4294967295 0 0 0 0 0 0 0 "MAIN" 0 0 30 0 
COMMENT        (CProteinMotifSearchObject 70 20 1 1 1 1 0 0 1 0 0 0 0 0)) 
COMMENT       (CMolPar 0 0 0 0 4294967295 1 5890 0 0 0 0 0 0 0 0) (CStringList) 
COMMENT       (CStringList) (CObList) (COAPar 25 250 50 0 6 4 3 7) 
COMMENT       (COAPar 25 250 50 0 6 4 3 7) (COAPar 25 250 50 0 6 4 3 7) (CObList) 
COMMENT       (CObList 
COMMENT        #0=(CFSignal (CObList) "ColE1" 33 0 1 5127 5890 0 (CStringList) 
COMMENT            (CStringList "/ApEinfo_fwdcolor=#7F7F7F" "/ApEinfo_revcolor=#7F7F7F" 
COMMENT             "/ApEinfo_graphicformat=arrow_data {{0 1 2 0 0 -1} {} 0}" 
COMMENT             "width 5 offset 0") 1 1 1 1 "complement(4987..5750)") 
COMMENT        #1=(CFSignal (CObList) "ApR" 4 0 1 4138 4995 0 (CStringList) 
COMMENT            (CStringList "/ApEinfo_fwdcolor=#9F4240" "/ApEinfo_revcolor=#9F4240" 
COMMENT             "/ApEinfo_graphicformat=arrow_data {{0 1 2 0 0 -1} {} 0}" 
COMMENT             "width 5 offset 0") 1 1 1 1 "complement(3998..4855)") 
COMMENT        #2=(CFSignal (CObList) "AmpR Promoter" 30 0 1 4996 5126 0 (CStringList) 
COMMENT            (CStringList "/ApEinfo_fwdcolor=#FF6666" "/ApEinfo_revcolor=#FF6666" 
COMMENT             "/ApEinfo_graphicformat=arrow_data {{0 1 2 0 0 -1} {} 0}" 
COMMENT             "width 5 offset 0") 1 1 1 1 "complement(4856..4986)") 
COMMENT        #3=(CFSignal (CObList) "ApR Terminator" 43 0 1 4041 4137 0 (CStringList) 
COMMENT            (CStringList "/ApEinfo_fwdcolor=#FF6666" "/ApEinfo_revcolor=#FF6666" 
COMMENT             "/ApEinfo_graphicformat=arrow_data {{0 1 2 0 0 -1} {} 0}" 
COMMENT             "width 5 offset 0") 1 1 1 1 "complement(3901..3997)") 
COMMENT        #4=(CFSignal (CObList) "Lox66" 19 0 1 735 768 0 (CStringList) 
COMMENT            (CStringList) 1 1 1 1 "complement(735..768)") 
COMMENT        #5=(CFSignal (CObList) "Lox71" 34 0 0 2150 2183 0 (CStringList) 
COMMENT            (CStringList) 1 1 1 1 "2150..2183") 
COMMENT        #6=(CFSignal (CObList) "URA3" 4 0 1 1057 1914 0 (CStringList) 
COMMENT            (CStringList) 1 1 1 1 "complement(1057..1914)") 
COMMENT        #7=(CFSignal (CObList) "IntC7Up (SmiI)" 34 0 0 1 560 0 (CStringList) 
COMMENT            (CStringList) 1 1 1 1 "1..560") 
COMMENT        #8=(CFSignal (CObList) "IntC7Dn (SmiI)" 34 0 0 3463 4036 0 (CStringList) 
COMMENT            (CStringList) 1 1 1 1 "3323..3896") 
COMMENT        #9=(CFSignal (CObList) "AGGT" 21 0 0 561 564 0 (CStringList) 
COMMENT            (CStringList) 1 1 1 1 "561..564") 
COMMENT        #10=(CFSignal (CObList) "GCCT" 21 0 0 1 4 0 (CStringList) (CStringList) 
COMMENT             1 1 1 1 "1..4") 
COMMENT        #11=(CFSignal (CObList) "TGCG" 21 0 0 4037 4040 0 (CStringList) 
COMMENT             (CStringList) 1 1 1 1 "3897..3900") 
COMMENT        #12=(CFSignal (CObList) "GAGT" 21 0 0 3463 3466 0 (CStringList) 
COMMENT             (CStringList) 1 1 1 1 "3323..3326") 
COMMENT        #13=(CFSignal (CObList) "Barcode1-R" 27 0 0 526 546 0 (CStringList) 
COMMENT             (CStringList) 1 1 1 1 "526..546") 
COMMENT        #14=(CFSignal (CObList) "Barcode2-F" 27 0 0 3481 3502 0 (CStringList) 
COMMENT             (CStringList) 1 1 1 1 "3341..3362") 
COMMENT        #15=(CFSignal (CObList) "ACGG" 21 0 0 2402 2405 0 (CStringList) 
COMMENT             (CStringList) 1 1 1 1 "440..443") 
COMMENT        #16=(CFSignal (CObList) "GFP" 4 0 0 2595 3311 0 (CStringList) 
COMMENT             (CStringList) 1 1 1 1 "633..1349") 
COMMENT        #17=(CFSignal (CObList) "BBa J72163 GlpT promoter" 30 0 0 2429 2558 0 
COMMENT             (CStringList) (CStringList) 1 1 1 1 "467..596") 
COMMENT        #18=(CFSignal (CObList) "-CTGA-" 21 0 0 2418 2421 0 (CStringList) 
COMMENT             (CStringList) 1 1 1 1 "456..459") 
COMMENT        #19=(CFSignal (CObList) "-GTTC-" 21 0 0 3448 3451 0 (CStringList) 
COMMENT             (CStringList) 1 1 1 1 "1486..1489")) (CObList) (CObList) (CObList) 
COMMENT       (CObList) (CObList) (CObList) 
COMMENT       (CTextView 0 
COMMENT        #20=(CGroupPar (CParagraph 0 (0 0) 1 2 0 0 180) 
COMMENT             (CObjectList 
COMMENT              #21=(CRefLinePar 
COMMENT                   (CLinePar (CParagraph 0 (0 0) 0 2 0 0 233) "pC7UA2.3" 2) 5 "" 
COMMENT                   0 4) 
COMMENT              #22=(CFolderPar 
COMMENT                   (CGroupPar (CParagraph 1 (0 0) 1 1 0 0 178) 
COMMENT                    (CObjectList 
COMMENT                     #23=(CLinePar (CParagraph 0 (0 0) 1 2 1 0 180) 
COMMENT                          "DNA 'pC7UA2.3'" 1) 
COMMENT                     #24=(CLinePar (CParagraph 0 (0 0) 1 2 1 0 180) "." 1) 
COMMENT                     #25=(CLinePar (CParagraph 0 (0 0) 1 2 1 0 180) 
COMMENT                          "Currently local object. Original author: Demo User" 1) 
COMMENT                     #26=(CLinePar (CParagraph 0 (0 0) 1 2 1 0 180) 
COMMENT                          "Created: 10/14/21 08:49" 1) 
COMMENT                     #27=(CLinePar (CParagraph 0 (0 0) 1 2 1 0 180) 
COMMENT                          "Last Modified: 10/14/21 08:49" 1) 
COMMENT                     #28=(CLinePar (CParagraph 0 (0 0) 1 2 1 0 180) 
COMMENT                          "length: 5890 bp" 1) 
COMMENT                     #29=(CLinePar (CParagraph 0 (0 0) 1 2 1 0 180) 
COMMENT                          "storage type: Basic" 1) 
COMMENT                     #30=(CLinePar (CParagraph 0 (0 0) 1 2 1 0 180) 
COMMENT                          "form: Circular" 1))) "General Description") 
COMMENT              #31=(CFolderPar 
COMMENT                   (CGroupPar (CParagraph 2 (0 0) 1 1 0 0 178) 
COMMENT                    (CObjectList 
COMMENT                     #32=(CLinePar (CParagraph 0 (0 0) 1 2 1 0 180) 
COMMENT                          "Original Source Database: GenBank" 1) 
COMMENT                     #33=(CLinePar (CParagraph 0 (0 0) 1 2 1 0 180) 
COMMENT                          "Modification Date in the Original DB: 24-JAN-2021" 1) 
COMMENT                     #34=(CLinePar (CParagraph 0 (0 0) 1 2 1 0 180) 
COMMENT                          "Original Accession Number(s): <a href=\"ncbilink:dnarna/<unknown\"><unknown</a>; <a href=\"ncbilink:dnarna/id>\">id></a>" 
COMMENT                          1) 
COMMENT                     #35=(CLinePar (CParagraph 0 (0 0) 1 2 1 0 180) 
COMMENT                          "Version in the Original DB: <unknown id>" 1) 
COMMENT                     #36=(CLinePar (CParagraph 0 (0 0) 1 2 1 0 180) 
COMMENT                          "Sequence Source: ." 1) 
COMMENT                     #37=(CLinePar (CParagraph 0 (0 0) 1 2 1 0 180) 
COMMENT                          "Organizm(s): <a href=\"ncbilink:taxonomy/.+.\">. .(. .)</a>" 
COMMENT                          1))) "Standard Fields") 
COMMENT              #38=(CFolderPar 
COMMENT                   (CGroupPar (CParagraph 5 (0 0) 1 1 0 0 178) 
COMMENT                    (CObjectList 
COMMENT                     #39=(CLinePar (CParagraph 0 (0 0) 1 2 1 0 180) "Demo User" 
COMMENT                          1))) "Original Author") 
COMMENT              #40=(CRefLinePar 
COMMENT                   (CLinePar (CParagraph 0 (0 0) 0 2 0 0 233) "Comments" 2) 1 "" 
COMMENT                   0 0) 
COMMENT              #41=(CFolderPar 
COMMENT                   (CGroupPar (CParagraph 8 (0 0) 1 2 0 0 178) (CObjectList)) 
COMMENT                   "Annotations") 
COMMENT              #42=(CFolderPar 
COMMENT                   (CGroupPar (CParagraph 12 (6 0) 1 1 0 0 178) 
COMMENT                    (CObjectList 
COMMENT                     #43=(CFolderPar 
COMMENT                          (CGroupPar (CParagraph 4 (7 4 0) 1 1 1 0 178) 
COMMENT                           (CObjectList 
COMMENT                            #44=(CFolderPar 
COMMENT                                 (CGroupPar 
COMMENT                                  (CParagraph 1057 (3 #6# 0) 1 2 2 0 327) 
COMMENT                                  (CObjectList 
COMMENT                                   #45=(CLinePar 
COMMENT                                        (CParagraph 0 (0 0) 1 2 3 0 180) 
COMMENT                                        "Start: 1057  End: 1914 (Complementary)" 
COMMENT                                        1) 
COMMENT                                   #46=(CLinePar 
COMMENT                                        (CParagraph 0 (0 0) 1 2 3 0 180) 
COMMENT                                        "Original Location Description:" 1) 
COMMENT                                   #47=(CLinePar 
COMMENT                                        (CParagraph 0 (0 0) 1 2 3 0 180) 
COMMENT                                        "   complement(1057..1914)" 1))) "URA3") 
COMMENT                            #48=(CFolderPar 
COMMENT                                 (CGroupPar 
COMMENT                                  (CParagraph 2595 (3 #16# 0) 1 2 2 0 327) 
COMMENT                                  (CObjectList 
COMMENT                                   #49=(CLinePar 
COMMENT                                        (CParagraph 0 (0 0) 1 2 3 0 180) 
COMMENT                                        "Start: 2595  End: 3311" 1) 
COMMENT                                   #50=(CLinePar 
COMMENT                                        (CParagraph 0 (0 0) 1 2 3 0 180) 
COMMENT                                        "Original Location Description:" 1) 
COMMENT                                   #51=(CLinePar 
COMMENT                                        (CParagraph 0 (0 0) 1 2 3 0 180) 
COMMENT                                        "   633..1349" 1))) "GFP") 
COMMENT                            #52=(CFolderPar 
COMMENT                                 (CGroupPar 
COMMENT                                  (CParagraph 4138 (3 #1# 0) 1 2 2 0 327) 
COMMENT                                  (CObjectList 
COMMENT                                   #53=(CLinePar 
COMMENT                                        (CParagraph 0 (0 0) 1 2 3 0 180) 
COMMENT                                        "Start: 4138  End: 4995 (Complementary)" 
COMMENT                                        1) 
COMMENT                                   #54=(CLinePar 
COMMENT                                        (CParagraph 0 (0 0) 1 2 3 0 180) 
COMMENT                                        "Original Location Description:" 1) 
COMMENT                                   #55=(CLinePar 
COMMENT                                        (CParagraph 0 (0 0) 1 2 3 0 180) 
COMMENT                                        "   complement(3998..4855)" 1) 
COMMENT                                   #56=(CLinePar 
COMMENT                                        (CParagraph 0 (0 0) 1 2 3 0 180) 
COMMENT                                        "Qualifiers:" 1) 
COMMENT                                   #57=(CLinePar 
COMMENT                                        (CParagraph 0 (0 0) 1 2 3 0 180) 
COMMENT                                        "   /ApEinfo_fwdcolor=#9F4240" 1) 
COMMENT                                   #58=(CLinePar 
COMMENT                                        (CParagraph 0 (0 0) 1 2 3 0 180) 
COMMENT                                        "   /ApEinfo_revcolor=#9F4240" 1) 
COMMENT                                   #59=(CLinePar 
COMMENT                                        (CParagraph 0 (0 0) 1 2 3 0 180) 
COMMENT                                        "   /ApEinfo_graphicformat=arrow_data {{0 1 2 0 0 -1} {} 0}" 
COMMENT                                        1) 
COMMENT                                   #60=(CLinePar 
COMMENT                                        (CParagraph 0 (0 0) 1 2 3 0 180) 
COMMENT                                        "   width 5 offset 0" 1))) "ApR"))) 
COMMENT                          "CDS (3 total)") 
COMMENT                     #61=(CFolderPar 
COMMENT                          (CGroupPar (CParagraph 19 (7 19 0) 1 1 1 0 178) 
COMMENT                           (CObjectList 
COMMENT                            #62=(CFolderPar 
COMMENT                                 (CGroupPar 
COMMENT                                  (CParagraph 735 (3 #4# 0) 1 2 2 0 194) 
COMMENT                                  (CObjectList 
COMMENT                                   #63=(CLinePar 
COMMENT                                        (CParagraph 0 (0 0) 1 2 3 0 180) 
COMMENT                                        "Start: 735   End: 768  (Complementary)" 
COMMENT                                        1) 
COMMENT                                   #64=(CLinePar 
COMMENT                                        (CParagraph 0 (0 0) 1 2 3 0 180) 
COMMENT                                        "Original Location Description:" 1) 
COMMENT                                   #65=(CLinePar 
COMMENT                                        (CParagraph 0 (0 0) 1 2 3 0 180) 
COMMENT                                        "   complement(735..768)" 1))) "Lox66"))) 
COMMENT                          "LTR (1 total)") 
COMMENT                     #66=(CFolderPar 
COMMENT                          (CGroupPar (CParagraph 21 (7 21 0) 1 1 1 0 178) 
COMMENT                           (CObjectList 
COMMENT                            #67=(CFolderPar 
COMMENT                                 (CGroupPar 
COMMENT                                  (CParagraph 1 (3 #10# 0) 1 2 2 0 194) 
COMMENT                                  (CObjectList 
COMMENT                                   #68=(CLinePar 
COMMENT                                        (CParagraph 0 (0 0) 1 2 3 0 180) 
COMMENT                                        "Start: 1     End: 4   " 1) 
COMMENT                                   #69=(CLinePar 
COMMENT                                        (CParagraph 0 (0 0) 1 2 3 0 180) 
COMMENT                                        "Original Location Description:" 1) 
COMMENT                                   #70=(CLinePar 
COMMENT                                        (CParagraph 0 (0 0) 1 2 3 0 180) 
COMMENT                                        "   1..4" 1))) "GCCT") 
COMMENT                            #71=(CFolderPar 
COMMENT                                 (CGroupPar 
COMMENT                                  (CParagraph 561 (3 #9# 0) 1 2 2 0 194) 
COMMENT                                  (CObjectList 
COMMENT                                   #72=(CLinePar 
COMMENT                                        (CParagraph 0 (0 0) 1 2 3 0 180) 
COMMENT                                        "Start: 561   End: 564 " 1) 
COMMENT                                   #73=(CLinePar 
COMMENT                                        (CParagraph 0 (0 0) 1 2 3 0 180) 
COMMENT                                        "Original Location Description:" 1) 
COMMENT                                   #74=(CLinePar 
COMMENT                                        (CParagraph 0 (0 0) 1 2 3 0 180) 
COMMENT                                        "   561..564" 1))) "AGGT") 
COMMENT                            #75=(CFolderPar 
COMMENT                                 (CGroupPar 
COMMENT                                  (CParagraph 2402 (3 #15# 0) 1 2 2 0 194) 
COMMENT                                  (CObjectList 
COMMENT                                   #76=(CLinePar 
COMMENT                                        (CParagraph 0 (0 0) 1 2 3 0 180) 
COMMENT                                        "Start: 2402  End: 2405" 1) 
COMMENT                                   #77=(CLinePar 
COMMENT                                        (CParagraph 0 (0 0) 1 2 3 0 180) 
COMMENT                                        "Original Location Description:" 1) 
COMMENT                                   #78=(CLinePar 
COMMENT                                        (CParagraph 0 (0 0) 1 2 3 0 180) 
COMMENT                                        "   440..443" 1))) "ACGG") 
COMMENT                            #79=(CFolderPar 
COMMENT                                 (CGroupPar 
COMMENT                                  (CParagraph 2418 (3 #18# 0) 1 2 2 0 194) 
COMMENT                                  (CObjectList 
COMMENT                                   #80=(CLinePar 
COMMENT                                        (CParagraph 0 (0 0) 1 2 3 0 180) 
COMMENT                                        "Start: 2418  End: 2421" 1) 
COMMENT                                   #81=(CLinePar 
COMMENT                                        (CParagraph 0 (0 0) 1 2 3 0 180) 
COMMENT                                        "Original Location Description:" 1) 
COMMENT                                   #82=(CLinePar 
COMMENT                                        (CParagraph 0 (0 0) 1 2 3 0 180) 
COMMENT                                        "   456..459" 1))) "-CTGA-") 
COMMENT                            #83=(CFolderPar 
COMMENT                                 (CGroupPar 
COMMENT                                  (CParagraph 3448 (3 #19# 0) 1 2 2 0 194) 
COMMENT                                  (CObjectList 
COMMENT                                   #84=(CLinePar 
COMMENT                                        (CParagraph 0 (0 0) 1 2 3 0 180) 
COMMENT                                        "Start: 3448  End: 3451" 1) 
COMMENT                                   #85=(CLinePar 
COMMENT                                        (CParagraph 0 (0 0) 1 2 3 0 180) 
COMMENT                                        "Original Location Description:" 1) 
COMMENT                                   #86=(CLinePar 
COMMENT                                        (CParagraph 0 (0 0) 1 2 3 0 180) 
COMMENT                                        "   1486..1489" 1))) "-GTTC-") 
COMMENT                            #87=(CFolderPar 
COMMENT                                 (CGroupPar 
COMMENT                                  (CParagraph 3463 (3 #12# 0) 1 2 2 0 194) 
COMMENT                                  (CObjectList 
COMMENT                                   #88=(CLinePar 
COMMENT                                        (CParagraph 0 (0 0) 1 2 3 0 180) 
COMMENT                                        "Start: 3463  End: 3466" 1) 
COMMENT                                   #89=(CLinePar 
COMMENT                                        (CParagraph 0 (0 0) 1 2 3 0 180) 
COMMENT                                        "Original Location Description:" 1) 
COMMENT                                   #90=(CLinePar 
COMMENT                                        (CParagraph 0 (0 0) 1 2 3 0 180) 
COMMENT                                        "   3323..3326" 1))) "GAGT") 
COMMENT                            #91=(CFolderPar 
COMMENT                                 (CGroupPar 
COMMENT                                  (CParagraph 4037 (3 #11# 0) 1 2 2 0 194) 
COMMENT                                  (CObjectList 
COMMENT                                   #92=(CLinePar 
COMMENT                                        (CParagraph 0 (0 0) 1 2 3 0 180) 
COMMENT                                        "Start: 4037  End: 4040" 1) 
COMMENT                                   #93=(CLinePar 
COMMENT                                        (CParagraph 0 (0 0) 1 2 3 0 180) 
COMMENT                                        "Original Location Description:" 1) 
COMMENT                                   #94=(CLinePar 
COMMENT                                        (CParagraph 0 (0 0) 1 2 3 0 180) 
COMMENT                                        "   3897..3900" 1))) "TGCG"))) 
COMMENT                          "Misc. Feature (7 total)") 
COMMENT                     #95=(CFolderPar 
COMMENT                          (CGroupPar (CParagraph 27 (7 27 0) 1 1 1 0 178) 
COMMENT                           (CObjectList 
COMMENT                            #96=(CFolderPar 
COMMENT                                 (CGroupPar 
COMMENT                                  (CParagraph 526 (3 #13# 0) 1 2 2 0 194) 
COMMENT                                  (CObjectList 
COMMENT                                   #97=(CLinePar 
COMMENT                                        (CParagraph 0 (0 0) 1 2 3 0 180) 
COMMENT                                        "Start: 526   End: 546 " 1) 
COMMENT                                   #98=(CLinePar 
COMMENT                                        (CParagraph 0 (0 0) 1 2 3 0 180) 
COMMENT                                        "Original Location Description:" 1) 
COMMENT                                   #99=(CLinePar 
COMMENT                                        (CParagraph 0 (0 0) 1 2 3 0 180) 
COMMENT                                        "   526..546" 1))) "Barcode1-R") 
COMMENT                            #100=(CFolderPar 
COMMENT                                  (CGroupPar 
COMMENT                                   (CParagraph 3481 (3 #14# 0) 1 2 2 0 194) 
COMMENT                                   (CObjectList 
COMMENT                                    #101=(CLinePar 
COMMENT                                          (CParagraph 0 (0 0) 1 2 3 0 180) 
COMMENT                                          "Start: 3481  End: 3502" 1) 
COMMENT                                    #102=(CLinePar 
COMMENT                                          (CParagraph 0 (0 0) 1 2 3 0 180) 
COMMENT                                          "Original Location Description:" 1) 
COMMENT                                    #103=(CLinePar 
COMMENT                                          (CParagraph 0 (0 0) 1 2 3 0 180) 
COMMENT                                          "   3341..3362" 1))) "Barcode2-F"))) 
COMMENT                          "Primer (2 total)") 
COMMENT                     #104=(CFolderPar 
COMMENT                           (CGroupPar (CParagraph 30 (7 30 0) 1 1 1 0 178) 
COMMENT                            (CObjectList 
COMMENT                             #105=(CFolderPar 
COMMENT                                   (CGroupPar 
COMMENT                                    (CParagraph 2429 (3 #17# 0) 1 2 2 0 194) 
COMMENT                                    (CObjectList 
COMMENT                                     #106=(CLinePar 
COMMENT                                           (CParagraph 0 (0 0) 1 2 3 0 180) 
COMMENT                                           "Start: 2429  End: 2558" 1) 
COMMENT                                     #107=(CLinePar 
COMMENT                                           (CParagraph 0 (0 0) 1 2 3 0 180) 
COMMENT                                           "Original Location Description:" 1) 
COMMENT                                     #108=(CLinePar 
COMMENT                                           (CParagraph 0 (0 0) 1 2 3 0 180) 
COMMENT                                           "   467..596" 1))) 
COMMENT                                   "BBa J72163 GlpT promoter") 
COMMENT                             #109=(CFolderPar 
COMMENT                                   (CGroupPar 
COMMENT                                    (CParagraph 4996 (3 #2# 0) 1 2 2 0 194) 
COMMENT                                    (CObjectList 
COMMENT                                     #110=(CLinePar 
COMMENT                                           (CParagraph 0 (0 0) 1 2 3 0 180) 
COMMENT                                           "Start: 4996  End: 5126 (Complementary)" 
COMMENT                                           1) 
COMMENT                                     #111=(CLinePar 
COMMENT                                           (CParagraph 0 (0 0) 1 2 3 0 180) 
COMMENT                                           "Original Location Description:" 1) 
COMMENT                                     #112=(CLinePar 
COMMENT                                           (CParagraph 0 (0 0) 1 2 3 0 180) 
COMMENT                                           "   complement(4856..4986)" 1) 
COMMENT                                     #113=(CLinePar 
COMMENT                                           (CParagraph 0 (0 0) 1 2 3 0 180) 
COMMENT                                           "Qualifiers:" 1) 
COMMENT                                     #114=(CLinePar 
COMMENT                                           (CParagraph 0 (0 0) 1 2 3 0 180) 
COMMENT                                           "   /ApEinfo_fwdcolor=#FF6666" 1) 
COMMENT                                     #115=(CLinePar 
COMMENT                                           (CParagraph 0 (0 0) 1 2 3 0 180) 
COMMENT                                           "   /ApEinfo_revcolor=#FF6666" 1) 
COMMENT                                     #116=(CLinePar 
COMMENT                                           (CParagraph 0 (0 0) 1 2 3 0 180) 
COMMENT                                           "   /ApEinfo_graphicformat=arrow_data {{0 1 2 0 0 -1} {} 0}" 
COMMENT                                           1) 
COMMENT                                     #117=(CLinePar 
COMMENT                                           (CParagraph 0 (0 0) 1 2 3 0 180) 
COMMENT                                           "   width 5 offset 0" 1))) 
COMMENT                                   "AmpR Promoter"))) 
COMMENT                           "Promoter Prokaryotic (2 total)") 
COMMENT                     #118=(CFolderPar 
COMMENT                           (CGroupPar (CParagraph 33 (7 33 0) 1 1 1 0 178) 
COMMENT                            (CObjectList 
COMMENT                             #119=(CFolderPar 
COMMENT                                   (CGroupPar 
COMMENT                                    (CParagraph 5127 (3 #0# 0) 1 2 2 0 194) 
COMMENT                                    (CObjectList 
COMMENT                                     #120=(CLinePar 
COMMENT                                           (CParagraph 0 (0 0) 1 2 3 0 180) 
COMMENT                                           "Start: 5127  End: 5890 (Complementary)" 
COMMENT                                           1) 
COMMENT                                     #121=(CLinePar 
COMMENT                                           (CParagraph 0 (0 0) 1 2 3 0 180) 
COMMENT                                           "Original Location Description:" 1) 
COMMENT                                     #122=(CLinePar 
COMMENT                                           (CParagraph 0 (0 0) 1 2 3 0 180) 
COMMENT                                           "   complement(4987..5750)" 1) 
COMMENT                                     #123=(CLinePar 
COMMENT                                           (CParagraph 0 (0 0) 1 2 3 0 180) 
COMMENT                                           "Qualifiers:" 1) 
COMMENT                                     #124=(CLinePar 
COMMENT                                           (CParagraph 0 (0 0) 1 2 3 0 180) 
COMMENT                                           "   /ApEinfo_fwdcolor=#7F7F7F" 1) 
COMMENT                                     #125=(CLinePar 
COMMENT                                           (CParagraph 0 (0 0) 1 2 3 0 180) 
COMMENT                                           "   /ApEinfo_revcolor=#7F7F7F" 1) 
COMMENT                                     #126=(CLinePar 
COMMENT                                           (CParagraph 0 (0 0) 1 2 3 0 180) 
COMMENT                                           "   /ApEinfo_graphicformat=arrow_data {{0 1 2 0 0 -1} {} 0}" 
COMMENT                                           1) 
COMMENT                                     #127=(CLinePar 
COMMENT                                           (CParagraph 0 (0 0) 1 2 3 0 180) 
COMMENT                                           "   width 5 offset 0" 1))) "ColE1"))) 
COMMENT                           "Replication Origin (1 total)") 
COMMENT                     #128=(CFolderPar 
COMMENT                           (CGroupPar (CParagraph 34 (7 34 0) 1 1 1 0 178) 
COMMENT                            (CObjectList 
COMMENT                             #129=(CFolderPar 
COMMENT                                   (CGroupPar 
COMMENT                                    (CParagraph 1 (3 #7# 0) 1 2 2 0 194) 
COMMENT                                    (CObjectList 
COMMENT                                     #130=(CLinePar 
COMMENT                                           (CParagraph 0 (0 0) 1 2 3 0 180) 
COMMENT                                           "Start: 1     End: 560 " 1) 
COMMENT                                     #131=(CLinePar 
COMMENT                                           (CParagraph 0 (0 0) 1 2 3 0 180) 
COMMENT                                           "Original Location Description:" 1) 
COMMENT                                     #132=(CLinePar 
COMMENT                                           (CParagraph 0 (0 0) 1 2 3 0 180) 
COMMENT                                           "   1..560" 1))) "IntC7Up (SmiI)") 
COMMENT                             #133=(CFolderPar 
COMMENT                                   (CGroupPar 
COMMENT                                    (CParagraph 2150 (3 #5# 0) 1 2 2 0 194) 
COMMENT                                    (CObjectList 
COMMENT                                     #134=(CLinePar 
COMMENT                                           (CParagraph 0 (0 0) 1 2 3 0 180) 
COMMENT                                           "Start: 2150  End: 2183" 1) 
COMMENT                                     #135=(CLinePar 
COMMENT                                           (CParagraph 0 (0 0) 1 2 3 0 180) 
COMMENT                                           "Original Location Description:" 1) 
COMMENT                                     #136=(CLinePar 
COMMENT                                           (CParagraph 0 (0 0) 1 2 3 0 180) 
COMMENT                                           "   2150..2183" 1))) "Lox71") 
COMMENT                             #137=(CFolderPar 
COMMENT                                   (CGroupPar 
COMMENT                                    (CParagraph 3463 (3 #8# 0) 1 2 2 0 194) 
COMMENT                                    (CObjectList 
COMMENT                                     #138=(CLinePar 
COMMENT                                           (CParagraph 0 (0 0) 1 2 3 0 180) 
COMMENT                                           "Start: 3463  End: 4036" 1) 
COMMENT                                     #139=(CLinePar 
COMMENT                                           (CParagraph 0 (0 0) 1 2 3 0 180) 
COMMENT                                           "Original Location Description:" 1) 
COMMENT                                     #140=(CLinePar 
COMMENT                                           (CParagraph 0 (0 0) 1 2 3 0 180) 
COMMENT                                           "   3323..3896" 1))) "IntC7Dn (SmiI)"))) 
COMMENT                           "Repeat Region (3 total)") 
COMMENT                     #141=(CFolderPar 
COMMENT                           (CGroupPar (CParagraph 43 (7 43 0) 1 1 1 0 178) 
COMMENT                            (CObjectList 
COMMENT                             #142=(CFolderPar 
COMMENT                                   (CGroupPar 
COMMENT                                    (CParagraph 4041 (3 #3# 0) 1 2 2 0 194) 
COMMENT                                    (CObjectList 
COMMENT                                     #143=(CLinePar 
COMMENT                                           (CParagraph 0 (0 0) 1 2 3 0 180) 
COMMENT                                           "Start: 4041  End: 4137 (Complementary)" 
COMMENT                                           1) 
COMMENT                                     #144=(CLinePar 
COMMENT                                           (CParagraph 0 (0 0) 1 2 3 0 180) 
COMMENT                                           "Original Location Description:" 1) 
COMMENT                                     #145=(CLinePar 
COMMENT                                           (CParagraph 0 (0 0) 1 2 3 0 180) 
COMMENT                                           "   complement(3901..3997)" 1) 
COMMENT                                     #146=(CLinePar 
COMMENT                                           (CParagraph 0 (0 0) 1 2 3 0 180) 
COMMENT                                           "Qualifiers:" 1) 
COMMENT                                     #147=(CLinePar 
COMMENT                                           (CParagraph 0 (0 0) 1 2 3 0 180) 
COMMENT                                           "   /ApEinfo_fwdcolor=#FF6666" 1) 
COMMENT                                     #148=(CLinePar 
COMMENT                                           (CParagraph 0 (0 0) 1 2 3 0 180) 
COMMENT                                           "   /ApEinfo_revcolor=#FF6666" 1) 
COMMENT                                     #149=(CLinePar 
COMMENT                                           (CParagraph 0 (0 0) 1 2 3 0 180) 
COMMENT                                           "   /ApEinfo_graphicformat=arrow_data {{0 1 2 0 0 -1} {} 0}" 
COMMENT                                           1) 
COMMENT                                     #150=(CLinePar 
COMMENT                                           (CParagraph 0 (0 0) 1 2 3 0 180) 
COMMENT                                           "   width 5 offset 0" 1))) 
COMMENT                                   "ApR Terminator"))) "Terminator (1 total)"))) 
COMMENT                   "Feature Map")))) 
COMMENT       (CGraphView 
COMMENT        (CWStyleSheet 
COMMENT         (CObjectList 
COMMENT          #151=(CWidgetStyle "RSite Label" 1 (LOGPEN 0 0 13408563) 1 0 1 
COMMENT                (LOGFONT 0 0 0 0 400 0 0 0 0 3 2 1 18 "Georgia") 0.555556 0 1 5 
COMMENT                "@N (@S)" 0) 
COMMENT          #152=(CWidgetStyle "Signal Label" 1 (LOGPEN 0 0 0) 1 0 1 
COMMENT                (LOGFONT 0 0 0 0 700 0 0 0 0 3 2 1 34 "Arial") 0.666667 0 1 1 
COMMENT                "@N" 0) 
COMMENT          #153=(CWidgetStyle "Molecule Label 2" 0 0 1 
COMMENT                (LOGFONT 0 0 0 0 400 0 0 0 0 3 2 1 18 "Georgia") 0.555556 0 1 16 
COMMENT                "@L bp" 0) 
COMMENT          #154=(CWidgetStyle "Molecule Label 1" 0 0 1 
COMMENT                (LOGFONT 0 0 0 0 400 0 0 0 0 3 2 1 34 "Verdana") 0.833333 0 1 1 
COMMENT                "@N" 0) 
COMMENT          #155=(CWidgetStyle "Shape 3" 1 (LOGPEN 0 0 3355545) 1 1 
COMMENT                (LOGBRUSH 0 6724095 0) 0 0 1 (LOGSHAPE 9 1 0.8 1.8 0)) 
COMMENT          #156=(CWidgetStyle "Shape 1" 1 (LOGPEN 0 0 6723840) 1 1 
COMMENT                (LOGBRUSH 0 10079334 0) 0 0 1 (LOGSHAPE 9 1 0.8 1.8 0)) 
COMMENT          #157=(CWidgetStyle "Axis" 1 (LOGPEN 0 0 10079436) 2 1 
COMMENT                (LOGBRUSH 0 13434879 0) 0 0 1 (LOGSHAPE 10 1 0 0 0)) 
COMMENT          #158=(CWidgetStyle "Line 2" 1 (LOGPEN 0 0 6723840) 8 0 0 0 1 
COMMENT                (LOGSHAPE 1 1.9 0 0 0)) 
COMMENT          #159=(CWidgetStyle "RSite" 1 (LOGPEN 0 0 10053171) 8 0 0 0 1 
COMMENT                (LOGSHAPE 1 1.9 0 0 0)) 
COMMENT          #160=(CWidgetStyle "Short Signal" 1 (LOGPEN 0 0 13395507) 10 0 0 0 1 
COMMENT                (LOGSHAPE 1 1.9 0 0 0)) 
COMMENT          #161=(CWidgetStyle "Uniq RSite Label" 1 (LOGPEN 0 0 153) 1 0 1 
COMMENT                (LOGFONT 0 0 0 0 400 0 0 0 0 3 2 1 18 "Georgia") 0.555556 128 1 
COMMENT                5 "@N (@S)" 0) 
COMMENT          #162=(CWidgetStyle "Vanilla" 1 (LOGPEN 0 0 0) 1 1 
COMMENT                (LOGBRUSH 0 16777215 0) 1 
COMMENT                (LOGFONT 0 0 0 0 400 0 0 0 0 7 48 2 18 "Times New Roman") 0.8 0 
COMMENT                1 2 "?" 0) 
COMMENT          #163=(CWidgetStyle "Mark 1" 0 0 1 
COMMENT                (LOGFONT 0 0 0 0 400 0 0 0 2 7 48 2 2 "Windings") 0.7 0 1 2 "?" 
COMMENT                0) 
COMMENT          #164=(CWidgetStyle "Motif Label" 1 (LOGPEN 0 0 16744512) 1 0 1 
COMMENT                (LOGFONT 0 0 0 0 400 0 0 0 0 3 2 1 34 "Arial") 0.611111 8388608 
COMMENT                1 65535 "@N (@H)" 0) 
COMMENT          #165=(CWidgetStyle "Fragment Label 2" 1 (LOGPEN 0 0 0) 1 0 1 
COMMENT                (LOGFONT 0 0 0 0 400 0 0 0 0 3 2 1 49 "Courier New") 1.05 0 1 48 
COMMENT                "@F bp (molecule @L bp)" 0) 
COMMENT          #166=(CWidgetStyle "Fragment Label 1" 1 (LOGPEN 0 0 0) 1 0 1 
COMMENT                (LOGFONT 0 0 0 0 400 0 0 0 0 3 2 1 34 "Arial") 0.91 0 1 1 
COMMENT                "Fragment of @N" 0) 
COMMENT          #167=(CWidgetStyle "Shape 4" 1 (LOGPEN 0 0 0) 1 1 
COMMENT                (LOGBRUSH 2 8388608 5) 0 0 0) 
COMMENT          #168=(CWidgetStyle "Shape 2" 1 (LOGPEN 0 0 0) 1 1 (LOGBRUSH 0 128 0) 0 
COMMENT                0 0) 
COMMENT          #169=(CWidgetStyle "Shape 0" 1 (LOGPEN 0 0 0) 1 1 (LOGBRUSH 0 0 0) 0 0 
COMMENT                0) 
COMMENT          #170=(CWidgetStyle "ORF" 1 (LOGPEN 0 0 16384) 8 0 0 0 1 
COMMENT                (LOGSHAPE 7 0.2 3.41182 2.86186 0.609808)) 
COMMENT          #171=(CWidgetStyle "Line 4" 1 (LOGPEN 0 0 32768) 8 0 0 0 0) 
COMMENT          #172=(CWidgetStyle "Line 3" 1 (LOGPEN 0 0 16711680) 8 0 0 0 0) 
COMMENT          #173=(CWidgetStyle "Line 1" 1 (LOGPEN 0 0 16711680) 1 0 0 0 0) 
COMMENT          #174=(CWidgetStyle "Short Promoter" 1 (LOGPEN 0 0 128) 6 0 0 0 0) 
COMMENT          #175=(CWidgetStyle "Motif" 1 (LOGPEN 0 0 0) 1 0 0 0 0) 
COMMENT          #176=(CWidgetStyle "Line 0" 1 (LOGPEN 0 0 0) 8 0 0 0 0) 
COMMENT          #177=(CWidgetStyle "Void" 0 0 0 0 0) 
COMMENT          #178=(CWidgetStyle "General Label" 1 (LOGPEN 0 0 0) 1 0 1 
COMMENT                (LOGFONT 0 0 0 0 400 0 0 0 0 3 2 1 18 "Times New Roman") 0.91 0 
COMMENT                1 3 "@T @N " 0) 
COMMENT          #179=(CWidgetStyle "Position" 1 (LOGPEN 0 0 0) 1 0 0 0 0) 
COMMENT          #180=(CWidgetStyle "Annotation" 0 0 1 
COMMENT                (LOGFONT 0 0 0 0 400 0 0 0 0 3 2 1 18 "Times New Roman") 0.91 0 
COMMENT                0 0) 
COMMENT          #181=(CWidgetStyle "Position Label" 1 (LOGPEN 0 0 8388608) 1 0 1 
COMMENT                (LOGFONT 0 0 0 0 400 0 1 0 0 3 2 1 34 "Arial") 0.63 8388608 1 1 
COMMENT                "@N" 0) 
COMMENT          #182=(CWidgetStyle "Range" 1 (LOGPEN 0 0 0) 1 1 
COMMENT                (LOGBRUSH 0 16777215 0) 0 0 0) 
COMMENT          #183=(CWidgetStyle "Range Label" 1 (LOGPEN 0 0 8388608) 1 0 1 
COMMENT                (LOGFONT 0 0 0 0 400 0 1 0 0 3 2 1 34 "Arial") 0.63 8388608 1 1 
COMMENT                "@N" 0) 
COMMENT          #184=(CWidgetStyle "ORF Label" 1 (LOGPEN 0 0 49216) 1 0 1 
COMMENT                (LOGFONT 0 0 0 0 400 0 0 0 0 3 2 1 18 "Times New Roman") 
COMMENT                0.611111 0 1 65535 "@N" 0) 
COMMENT          #185=(CWidgetStyle "CDS Label" 1 (LOGPEN 0 0 4227264) 1 0 1 
COMMENT                (LOGFONT 0 0 0 0 400 0 0 0 0 3 2 1 34 "Arial") 0.555556 255 1 1 
COMMENT                "@N" 0) 
COMMENT          #186=(CWidgetStyle "Shape 5" 1 (LOGPEN 0 0 0) 3 1 
COMMENT                (LOGBRUSH 0 16777113 0) 1 
COMMENT                (LOGFONT 0 0 0 0 400 0 0 0 0 7 48 2 50 "Arial") 0.9 0 0 1 
COMMENT                (LOGSHAPE 9 1 0.8 1.8 0)) 
COMMENT          #187=(CWidgetStyle "CDS" 1 (LOGPEN 0 0 0) 1 1 (LOGBRUSH 2 39423 3) 0 0 
COMMENT                1 (LOGSHAPE 9 1 0.8 1.8 0)) 
COMMENT          #188=(CWidgetStyle "Label 2" 1 (LOGPEN 0 0 4227264) 1 0 1 
COMMENT                (LOGFONT 0 0 0 0 400 0 0 0 0 3 2 1 34 "Arial") 0.944444 8388608 
COMMENT                1 1 "@N" 0) 
COMMENT          #189=(CWidgetStyle "Label 3" 1 (LOGPEN 0 0 8421376) 1 0 1 
COMMENT                (LOGFONT 0 0 0 0 700 255 0 0 0 3 2 1 34 "Arial") 0.833333 255 1 
COMMENT                5 "@N (@S)" 0) 
COMMENT          #190=(CWidgetStyle "Label 4" 1 (LOGPEN 0 0 8437824) 1 0 1 
COMMENT                (LOGFONT 0 0 0 0 400 0 0 0 0 3 2 1 34 "Arial") 0.722222 0 1 5 
COMMENT                "@N (@S)" 0)) 0.164644 1.74233 0.164644 2.53336 
COMMENT         (70 (CShapeMapEntry 0 "Unique RSite" 1 "Uniq RSite Label") 67 
COMMENT          (CShapeMapEntry 0 "ORF" 0 "ORF Label")) 40.0378 40.0378 39 39 0.1 
COMMENT         -2892) 1 1 0 1 1 
COMMENT        (mapper: 20.591 -14.4919 40.0378 40.0378 0.01 10 -1 5890 5890 1 0 0) 
COMMENT        #191=(CGroupWidget (CWidget 0 (0 0) 1 2 0 0 Nil 3211330 100) 
COMMENT              (CObjectList 
COMMENT               #192=(CGroupWidget (CWidget 1 (0 0) 1 2 0 0 Nil 3604546 100) 
COMMENT                     (CObjectList 
COMMENT                      #193=(CAxis 
COMMENT                            (CWideLine 
COMMENT                             (CWidget 0 (0 0) 1 2 0 0 #157# 48764132 0) 
COMMENT                             (LOGPEN 0 0 10079436) 2 (LOGBRUSH 0 13434879 0) 1 
COMMENT                             6.27525 6.27325 1 0.0214037) 0.106506) 
COMMENT                      #194=(CLabel (CWidget 1001 (0 0) 1 2 0 0 #154# 0 100) 
COMMENT                            (LOGPEN 0 0 0) 1 
COMMENT                            (LOGFONT 58 22 0 0 400 0 0 0 0 3 2 1 34 "Verdana") 
COMMENT                            1.74233 0.833333 0 "pC7UA2.3" "@N" 1 0 0.871165 0 
COMMENT                            -10 5.44485 1.34873 Nil) 
COMMENT                      #195=(CLabel 
COMMENT                            (CWidget 1002 (0 0) 1 2 0 0 #153# 6619236 100) 
COMMENT                            (LOGPEN 7667829 6553705 3473464) 3604528 
COMMENT                            (LOGFONT 38 14 0 0 400 0 0 0 0 3 2 1 18 "Georgia") 
COMMENT                            1.74233 0.555556 0 "5890 bp" "@L bp" 16 0 -0.871165 
COMMENT                            0 -10.8 3.37181 0.949103 Nil)) (CObjectList)) 
COMMENT               #196=(CGroupWidget (CWidget 10 (6 0) 1 2 0 0 Nil -497 100) 
COMMENT                     (CObjectList 
COMMENT                      #197=(CGroupWidget 
COMMENT                            (CWidget 4 (7 4 0) 1 2 0 0 Nil 3539009 100) 
COMMENT                            (CObjectList 
COMMENT                             #198=(CWideArrow 
COMMENT                                   (CWideLine 
COMMENT                                    (CWidget 0 (3 #1# 0) 1 2 0 0 #155# 0 100) 
COMMENT                                    (LOGPEN 0 0 3355545) 1 
COMMENT                                    (LOGBRUSH 0 6724095 0) 1 0.953226 1.86704 1 
COMMENT                                    0.082322) 0.8 1.8 1) 
COMMENT                             #199=(CLabel (CWidget 0 (0 0) 1 2 0 0 #152# 0 100) 
COMMENT                                   (LOGPEN 0 0 0) 1 
COMMENT                                   (LOGFONT 46 17 0 0 700 0 0 0 0 3 2 1 34 
COMMENT                                    "Arial") 1.74233 0.666667 0 "ApR" "@N" 1 
COMMENT                                   -12.8491 1.74233 0 -10 1.99811 1.07399 #198#) 
COMMENT                             #200=(CWideArrow 
COMMENT                                   (CWideLine 
COMMENT                                    (CWidget 0 (3 #6# 0) 1 2 0 0 #155# 0 100) 
COMMENT                                    (LOGPEN 0 0 3355545) 1 
COMMENT                                    (LOGBRUSH 0 6724095 0) 1 4.23467 5.14849 1 
COMMENT                                    0.082322) 0.8 1.8 1) 
COMMENT                             #201=(CLabel 
COMMENT                                   (CWidget 0 (0 0) 1 2 0 0 #152# 393219 100) 
COMMENT                                   (LOGPEN 0 0 0) 1 
COMMENT                                   (LOGFONT 46 17 0 0 700 0 0 0 0 3 2 1 34 
COMMENT                                    "Arial") 1.74233 0.666667 0 "URA3" "@N" 1 
COMMENT                                   13.2563 0 0 -10 2.59755 1.07399 #200#) 
COMMENT                             #202=(CWideArrow 
COMMENT                                   (CWideLine 
COMMENT                                    (CWidget 0 (3 #16# 0) 1 2 0 0 #155# 938 100) 
COMMENT                                    (LOGPEN 0 0 3355545) 1 
COMMENT                                    (LOGBRUSH 0 6724095 0) 1 2.74678 3.51043 1 
COMMENT                                    0.082322) 0.8 1.8 0) 
COMMENT                             #203=(CLabel (CWidget 0 (0 0) 1 2 0 0 #152# 0 100) 
COMMENT                                   (LOGPEN 0 0 0) 1 
COMMENT                                   (LOGFONT 46 17 0 0 700 0 0 0 0 3 2 1 34 
COMMENT                                    "Arial") 1.74233 0.666667 0 "GFP" "@N" 1 
COMMENT                                   -2.06516 -13.9386 0 -10 2.07304 1.07399 #202#)) 
COMMENT                            (CObjectList)) 
COMMENT                      #204=(CGroupWidget 
COMMENT                            (CWidget 19 (7 19 0) 1 2 0 0 Nil -694 100) 
COMMENT                            (CObjectList 
COMMENT                             #205=(CScratch 
COMMENT                                   (CWidget 0 (3 #4# 0) 1 2 0 0 #160# 41705904 
COMMENT                                    100) (LOGPEN 0 8 13395507) 10 1 5.49143 1.9 
COMMENT                                   0.082322 1) 
COMMENT                             #206=(CLabel 
COMMENT                                   (CWidget 0 (0 0) 1 2 0 0 #152# 1944234288 100) 
COMMENT                                   (LOGPEN 0 0 0) 1 
COMMENT                                   (LOGFONT 46 17 0 0 700 0 0 0 0 3 2 1 34 
COMMENT                                    "Arial") 1.74233 0.666667 0 "Lox66" "@N" 1 
COMMENT                                   12.3855 5.22699 0 -10 2.87229 1.07399 #205#)) 
COMMENT                            (CObjectList)) 
COMMENT                      #207=(CGroupWidget 
COMMENT                            (CWidget 21 (7 21 0) 1 2 0 0 Nil 3539001 100) 
COMMENT                            (CObjectList 
COMMENT                             #208=(CScratch 
COMMENT                                   (CWidget 0 (3 #9# 0) 1 2 0 0 #160# 41702920 
COMMENT                                    100) (LOGPEN 0 8 13395507) 10 1 5.67675 1.9 
COMMENT                                   0.082322 1) 
COMMENT                             #209=(CLabel 
COMMENT                                   (CWidget 0 (0 0) 1 2 0 0 #152# 41974440 100) 
COMMENT                                   (LOGPEN 0 0 0) 1 
COMMENT                                   (LOGFONT 46 17 0 0 700 0 0 0 0 3 2 1 34 
COMMENT                                    "Arial") 1.74233 0.666667 0 "AGGT" "@N" 1 
COMMENT                                   11.5037 6.96932 0 -10 2.7474 1.07399 #208#) 
COMMENT                             #210=(CScratch 
COMMENT                                   (CWidget 0 (3 #10# 0) 1 2 0 0 #160# 41706384 
COMMENT                                    100) (LOGPEN 0 8 13395507) 10 1 6.27319 1.9 
COMMENT                                   0.082322 1) 
COMMENT                             #211=(CLabel (CWidget 0 (0 0) 1 2 0 0 #152# 0 100) 
COMMENT                                   (LOGPEN 0 0 0) 1 
COMMENT                                   (LOGFONT 46 17 0 0 700 0 0 0 0 3 2 1 34 
COMMENT                                    "Arial") 1.74233 0.666667 0 "GCCT" "@N" 1 
COMMENT                                   2.29699 12.1963 0 -10 2.7474 1.07399 #210#) 
COMMENT                             #212=(CScratch 
COMMENT                                   (CWidget 0 (3 #11# 0) 1 2 0 0 #160# 41700920 
COMMENT                                    100) (LOGPEN 0 8 13395507) 10 1 1.97462 1.9 
COMMENT                                   0.082322 1) 
COMMENT                             #213=(CLabel 
COMMENT                                   (CWidget 0 (0 0) 1 2 0 0 #152# 6619236 100) 
COMMENT                                   (LOGPEN 0 0 0) 1 
COMMENT                                   (LOGFONT 46 17 0 0 700 0 0 0 0 3 2 1 34 
COMMENT                                    "Arial") 1.74233 0.666667 0 "TGCG" "@N" 1 
COMMENT                                   -12.6668 -5.22699 0 -10 2.82233 1.07399 #212#) 
COMMENT                             #214=(CScratch 
COMMENT                                   (CWidget 0 (3 #12# 0) 1 2 0 0 #160# 41701960 
COMMENT                                    100) (LOGPEN 0 8 13395507) 10 1 2.58596 1.9 
COMMENT                                   0.082322 1) 
COMMENT                             #215=(CLabel (CWidget 0 (0 0) 1 2 0 0 #152# 40 100) 
COMMENT                                   (LOGPEN 0 0 0) 1 
COMMENT                                   (LOGFONT 46 17 0 0 700 0 0 0 0 3 2 1 34 
COMMENT                                    "Arial") 1.74233 0.666667 0 "GAGT" "@N" 1 
COMMENT                                   -8.37691 -10.454 0 -10 2.7474 1.07399 #214#) 
COMMENT                             #216=(CScratch 
COMMENT                                   (CWidget 0 (3 #15# 0) 1 2 0 0 #160# 41733544 
COMMENT                                    100) (LOGPEN 0 8 13395507) 10 1 3.71598 1.9 
COMMENT                                   0.082322 1) 
COMMENT                             #217=(CLabel (CWidget 0 (0 0) 1 2 0 0 #152# 0 100) 
COMMENT                                   (LOGPEN 0 0 0) 1 
COMMENT                                   (LOGFONT 46 17 0 0 700 0 0 0 0 3 2 1 34 
COMMENT                                    "Arial") 1.74233 0.666667 0 "ACGG" "@N" 1 
COMMENT                                   8.59275 -10.454 0 -10 2.87229 1.07399 #216#) 
COMMENT                             #218=(CScratch 
COMMENT                                   (CWidget 0 (3 #18# 0) 1 2 0 0 #160# 41732664 
COMMENT                                    100) (LOGPEN 0 8 13395507) 10 1 3.69894 1.9 
COMMENT                                   0.082322 1) 
COMMENT                             #219=(CLabel (CWidget 0 (0 0) 1 2 0 0 #152# 0 100) 
COMMENT                                   (LOGPEN 0 0 0) 1 
COMMENT                                   (LOGFONT 46 17 0 0 700 0 0 0 0 3 2 1 34 
COMMENT                                    "Arial") 1.74233 0.666667 0 "-CTGA-" "@N" 1 
COMMENT                                   8.81657 -12.1963 0 -10 3.34684 1.07399 #218#) 
COMMENT                             #220=(CScratch 
COMMENT                                   (CWidget 0 (3 #19# 0) 1 2 0 0 #160# 41734104 
COMMENT                                    100) (LOGPEN 0 8 13395507) 10 1 2.60193 1.9 
COMMENT                                   0.082322 1) 
COMMENT                             #221=(CLabel (CWidget 0 (0 0) 1 2 0 0 #152# 8 100) 
COMMENT                                   (LOGPEN 0 0 0) 1 
COMMENT                                   (LOGFONT 46 17 0 0 700 0 0 0 0 3 2 1 34 
COMMENT                                    "Arial") 1.74233 0.666667 0 "-GTTC-" "@N" 1 
COMMENT                                   -8.63578 -12.1963 0 -10 3.29688 1.07399 #220#)) 
COMMENT                            (CObjectList)) 
COMMENT                      #222=(CGroupWidget 
COMMENT                            (CWidget 27 (7 27 0) 1 2 0 0 Nil 4259906 100) 
COMMENT                            (CObjectList 
COMMENT                             #223=(CScratch 
COMMENT                                   (CWidget 0 (3 #13# 0) 1 2 0 0 #160# 41705664 
COMMENT                                    100) (LOGPEN 0 8 13395507) 10 1 5.71403 1.9 
COMMENT                                   0.082322 1) 
COMMENT                             #224=(CLabel 
COMMENT                                   (CWidget 0 (0 0) 1 2 0 0 #152# 6619236 100) 
COMMENT                                   (LOGPEN 0 0 0) 1 
COMMENT                                   (LOGFONT 46 17 0 0 700 0 0 0 0 3 2 1 34 
COMMENT                                    "Arial") 1.74233 0.666667 0 "Barcode1-R" 
COMMENT                                   "@N" 1 11.3849 8.71165 0 -10 5.66964 1.07399 
COMMENT                                   #223#) 
COMMENT                             #225=(CScratch 
COMMENT                                   (CWidget 0 (3 #14# 0) 1 2 0 0 #160# 41704784 
COMMENT                                    100) (LOGPEN 0 8 13395507) 10 1 2.56679 1.9 
COMMENT                                   0.082322 1) 
COMMENT                             #226=(CLabel (CWidget 0 (0 0) 1 2 0 0 #152# 0 100) 
COMMENT                                   (LOGPEN 0 0 0) 1 
COMMENT                                   (LOGFONT 46 17 0 0 700 0 0 0 0 3 2 1 34 
COMMENT                                    "Arial") 1.74233 0.666667 0 "Barcode2-F" 
COMMENT                                   "@N" 1 -11.3414 -8.71165 0 -10 5.59471 
COMMENT                                   1.07399 #225#)) (CObjectList)) 
COMMENT                      #227=(CGroupWidget 
COMMENT                            (CWidget 30 (7 30 0) 1 2 0 0 Nil 4587585 100) 
COMMENT                            (CObjectList 
COMMENT                             #228=(CWideArrow 
COMMENT                                   (CWideLine 
COMMENT                                    (CWidget 0 (3 #2# 0) 1 2 0 0 #168# 0 100) 
COMMENT                                    (LOGPEN 0 0 0) 1 (LOGBRUSH 0 128 0) 1 
COMMENT                                    0.813703 0.953226 1 0.082322) 0.8 1.8 1) 
COMMENT                             #229=(CLabel (CWidget 0 (0 0) 1 2 0 0 #152# 0 100) 
COMMENT                                   (LOGPEN 0 0 0) 1 
COMMENT                                   (LOGFONT 46 17 0 0 700 0 0 0 0 3 2 1 34 
COMMENT                                    "Arial") 1.74233 0.666667 0 "AmpR Promoter" 
COMMENT                                   "@N" 1 -13.6816 6.96932 0 -10 7.49292 1.07399 
COMMENT                                   #228#) 
COMMENT                             #230=(CWideArrow 
COMMENT                                   (CWideLine 
COMMENT                                    (CWidget 0 (3 #17# 0) 1 2 0 0 #168# 0 100) 
COMMENT                                    (LOGPEN 0 0 0) 1 (LOGBRUSH 0 128 0) 0.835356 
COMMENT                                    3.54877 3.68723 1 0.082322) 0.8 1.8 0) 
COMMENT                             #231=(CLabel (CWidget 0 (0 0) 1 2 0 0 #152# 1 100) 
COMMENT                                   (LOGPEN 0 0 0) 1 
COMMENT                                   (LOGFONT 46 17 0 0 700 0 0 0 0 3 2 1 34 
COMMENT                                    "Arial") 1.74233 0.666667 0 
COMMENT                                   "BBa J72163 GlpT promoter" "@N" 1 12.4892 
COMMENT                                   -13.9386 0 -10 12.6381 1.07399 #230#)) 
COMMENT                            (CObjectList)) 
COMMENT                      #232=(CGroupWidget 
COMMENT                            (CWidget 33 (7 33 0) 1 2 0 0 Nil -349 100) 
COMMENT                            (CObjectList 
COMMENT                             #233=(CWideArrow 
COMMENT                                   (CWideLine 
COMMENT                                    (CWidget 0 (3 #0# 0) 1 2 0 0 #155# 0 100) 
COMMENT                                    (LOGPEN 0 0 3355545) 1 
COMMENT                                    (LOGBRUSH 0 6724095 0) 0.835356 6.27319 
COMMENT                                    0.813703 1 0.082322) 0.8 1.8 1) 
COMMENT                             #234=(CLabel 
COMMENT                                   (CWidget 0 (0 0) 1 2 0 0 #152# 1634300481 100) 
COMMENT                                   (LOGPEN 0 0 0) 1 
COMMENT                                   (LOGFONT 46 17 0 0 700 0 0 0 0 3 2 1 34 
COMMENT                                    "Arial") 1.74233 0.666667 0 "ColE1" "@N" 1 
COMMENT                                   -7.83252 10.454 0 -10 2.82233 1.07399 #233#)) 
COMMENT                            (CObjectList)) 
COMMENT                      #235=(CGroupWidget 
COMMENT                            (CWidget 34 (7 34 0) 1 2 0 0 Nil 3211321 100) 
COMMENT                            (CObjectList 
COMMENT                             #236=(CScratch 
COMMENT                                   (CWidget 0 (3 #5# 0) 1 2 0 0 #160# 41702760 
COMMENT                                    100) (LOGPEN 0 8 13395507) 10 1 3.98438 1.9 
COMMENT                                   0.082322 1) 
COMMENT                             #237=(CLabel (CWidget 0 (0 0) 1 2 0 0 #152# 0 100) 
COMMENT                                   (LOGPEN 0 0 0) 1 
COMMENT                                   (LOGFONT 46 17 0 0 700 0 0 0 0 3 2 1 34 
COMMENT                                    "Arial") 1.74233 0.666667 0 "Lox71" "@N" 1 
COMMENT                                   10.8355 -8.71165 0 -10 2.87229 1.07399 #236#) 
COMMENT                             #238=(CWideArrow 
COMMENT                                   (CWideLine 
COMMENT                                    (CWidget 0 (3 #7# 0) 1 2 0 0 #167# 0 100) 
COMMENT                                    (LOGPEN 0 0 0) 1 (LOGBRUSH 2 8388608 5) 
COMMENT                                    0.835356 5.67675 6.27319 1 0.082322) 0.8 1.8 
COMMENT                                   0) 
COMMENT                             #239=(CLabel (CWidget 0 (0 0) 1 2 0 0 #152# 0 100) 
COMMENT                                   (LOGPEN 0 0 0) 1 
COMMENT                                   (LOGFONT 46 17 0 0 700 0 0 0 0 3 2 1 34 
COMMENT                                    "Arial") 1.74233 0.666667 0 "IntC7Up (SmiI)" 
COMMENT                                   "@N" 1 9.72295 10.454 0 -10 6.74363 1.07399 
COMMENT                                   #238#) 
COMMENT                             #240=(CWideArrow 
COMMENT                                   (CWideLine 
COMMENT                                    (CWidget 0 (3 #8# 0) 1 2 0 0 #167# 551 100) 
COMMENT                                    (LOGPEN 0 0 0) 1 (LOGBRUSH 2 8388608 5) 
COMMENT                                    0.835356 1.97462 2.58596 1 0.082322) 0.8 1.8 
COMMENT                                   0) 
COMMENT                             #241=(CLabel (CWidget 0 (0 0) 1 2 0 0 #152# 0 100) 
COMMENT                                   (LOGPEN 0 0 0) 1 
COMMENT                                   (LOGFONT 46 17 0 0 700 0 0 0 0 3 2 1 34 
COMMENT                                    "Arial") 1.74233 0.666667 0 "IntC7Dn (SmiI)" 
COMMENT                                   "@N" 1 -13.3244 -6.96932 0 -10 6.74363 
COMMENT                                   1.07399 #240#)) (CObjectList)) 
COMMENT                      #242=(CGroupWidget 
COMMENT                            (CWidget 43 (7 43 0) 1 2 0 0 Nil -645 100) 
COMMENT                            (CObjectList 
COMMENT                             #243=(CLine 
COMMENT                                   (CWidget 0 (3 #3# 0) 1 2 0 0 #160# 8 100) 
COMMENT                                   (LOGPEN 0 8 13395507) 10 0.835356 1.86704 
COMMENT                                   1.97036) 
COMMENT                             #244=(CLabel 
COMMENT                                   (CWidget 0 (0 0) 1 2 0 0 #152# 6619236 100) 
COMMENT                                   (LOGPEN 0 0 0) 1 
COMMENT                                   (LOGFONT 46 17 0 0 700 0 0 0 0 3 2 1 34 
COMMENT                                    "Arial") 1.74233 0.666667 0 "ApR Terminator" 
COMMENT                                   "@N" 1 -15.1267 -3.48466 0 -10 7.41799 
COMMENT                                   1.07399 #243#)) (CObjectList))) (CObjectList)) 
COMMENT               #245=(CGroupWidget (CWidget 14 (16 0) 1 2 0 0 Nil -712 100) 
COMMENT                     (CObjectList) (CObjectList)) 
COMMENT               #246=(CGroupWidget (CWidget 11 (0 0) 1 2 0 0 Nil -739 100) 
COMMENT                     (CObjectList) (CObjectList)) 
COMMENT               #247=(CGroupWidget (CWidget 12 (0 0) 1 2 0 0 Nil 0 100) 
COMMENT                     (CObjectList) (CObjectList))) (CObjectList))) 
COMMENT       (CSeqView 10 10 (CObjectList) (CObList) 1 (CObList)) (CObList) 6 
COMMENT       (CStringList) 0 43844200 (CObList)))
FEATURES             Location/Qualifiers
     rep_origin      complement(5127..5890)
                     /ApEinfo_fwdcolor=#7F7F7F
                     /ApEinfo_revcolor=#7F7F7F
                     /ApEinfo_graphicformat=arrow_data {{0 1 2 0 0 -1} {} 0}
                     width 5 offset 0
                     /vntifkey="33"
                     /label=ColE1
     CDS             complement(4138..4995)
                     /ApEinfo_fwdcolor=#9F4240
                     /ApEinfo_revcolor=#9F4240
                     /ApEinfo_graphicformat=arrow_data {{0 1 2 0 0 -1} {} 0}
                     width 5 offset 0
                     /vntifkey="4"
                     /label=ApR
     promoter        complement(4996..5126)
                     /ApEinfo_fwdcolor=#FF6666
                     /ApEinfo_revcolor=#FF6666
                     /ApEinfo_graphicformat=arrow_data {{0 1 2 0 0 -1} {} 0}
                     width 5 offset 0
                     /vntifkey="30"
                     /label=AmpR\Promoter
     terminator      complement(4041..4137)
                     /ApEinfo_fwdcolor=#FF6666
                     /ApEinfo_revcolor=#FF6666
                     /ApEinfo_graphicformat=arrow_data {{0 1 2 0 0 -1} {} 0}
                     width 5 offset 0
                     /vntifkey="43"
                     /label=ApR\Terminator
     LTR             complement(735..768)
                     /vntifkey="19"
                     /label=Lox66
     repeat_region   2150..2183
                     /vntifkey="34"
                     /label=Lox71
     CDS             complement(1057..1914)
                     /vntifkey="4"
                     /label=URA3
     repeat_region   1..560
                     /vntifkey="34"
                     /label=IntC7Up\(SmiI)
     repeat_region   3463..4036
                     /vntifkey="34"
                     /label=IntC7Dn\(SmiI)
     misc_feature    561..564
                     /vntifkey="21"
                     /label=AGGT
     misc_feature    1..4
                     /vntifkey="21"
                     /label=GCCT
     misc_feature    4037..4040
                     /vntifkey="21"
                     /label=TGCG
     misc_feature    3463..3466
                     /vntifkey="21"
                     /label=GAGT
     primer          526..546
                     /vntifkey="27"
                     /label=Barcode1-R
     primer          3481..3502
                     /vntifkey="27"
                     /label=Barcode2-F
     misc_feature    2402..2405
                     /vntifkey="21"
                     /label=ACGG
     CDS             2595..3311
                     /vntifkey="4"
                     /label=GFP
     promoter        2429..2558
                     /vntifkey="30"
                     /label=BBa\J72163\GlpT\promoter
     misc_feature    2418..2421
                     /vntifkey="21"
                     /label=-CTGA-
     misc_feature    3448..3451
                     /vntifkey="21"
                     /label=-GTTC-
BASE COUNT     1552 a      1379 c      1371 g      1588 t 
ORIGIN
        1 gcctgcggcc gcatttaaat gtcggtcact ataggatggc tttcaacttc agtacagtac 
       61 agtacagtac caaacaagtg atcttcttac caagccatgt agcttatatt ttcactcacc 
      121 aaatctcctc cagggattca aatagcggcg ggttggaaag ttggagttcg gtcagttcac 
      181 ggaattcacc agctcctaag catggaaatg gtatccacaa cgagcagttc agactgaccc 
      241 tattgtgtgt ttcctagaaa gcggctaagg aacgttgaat ctatcaaagt tttaacacct 
      301 ccctccagag tttctccact gtctgtaggt aagttgtgta ttcgtgttgt gaccggtgac 
      361 aagtctgtac aatgaagaat ctttcggttc ctatttggta gcattgaaca tacagatcac 
      421 gtccttaaga accaggttcc gttggaatac tcgtaaaact tgccgaaact ctatagatgt 
      481 atctttctcc aataacttgt atagcaagtc aattacgtct tgtgactaat tggctctacc 
      541 gatagtctac acctgctagt aggtagggat aacagggtaa tgaagcctgc ttttttatac 
      601 taagttggca ttataaaaaa gcattgctta tcaatttgtt gcaacgaaca ggtcactatc 
      661 agtcaaaata aaatcattat ttgatttcac ttcccatagt actttttgac cacctccccc 
      721 accccccccc tctctaccgt tcgtataatg tatgctatac gaagttattg tgactgggga 
      781 tgtagttgag aataagtcat acacaagtca gctttcttca agcctcatat aagtataagt 
      841 agttcaatcg tattagctac ttgtacccag catctccgta tcgagaaaca caacaacacg 
      901 ccccattgga cagatcatgc ggatacacag gttgtgcagt atcatacata ctcgatcaga 
      961 caggtcgtct gaccatcata caagctgaac aagcgctcca tacttgcacg ctctctatat 
     1021 acacagttaa attacatatc catagtctaa cctctaacag ttaatcttct ggtaagcctc 
     1081 ccagccagcc ttctggtatc gcttggcctc ctcaatagga tctcggttct ggccgtacag 
     1141 acctcggccg acaattatga tatccgttcc ggtagacatg acatcctcaa cagttcggta 
     1201 ctgctgtccg agagcgtcac ccttgtcgtc aagacccacc ccgggggtca gaataagcca 
     1261 gtcctcagag tcgcccttag gtcggttctg ggcaatgaag ccaaccacaa actcggggtc 
     1321 ggatcgggca agctcaatgg tctgcttgga gtactcgcca gtggccagag agcccttgca 
     1381 agacagctcg gccagcatga gcagacctct ggccagcttc tcgttgggag aggggaccag 
     1441 gaactccttg tactcggagt tctcgtagtc agacacgtcc tccttcttct gctcagagac 
     1501 agtttcctcg gcaccagctc gcaggccagc aatgattccg gttccgggta caccgtgggc 
     1561 gttggtgata tcggaccact cggcgattcg gtagacaccg ttcttgtgct ggtgcttgac 
     1621 agtgttgcca atatctgcga actttctgtc ctcgaacagg aagaaaccgt gcttaagagc 
     1681 aagttccttg agggggagca cagtgccggc gtaggtgaag tcgtcaatga tgtcgatatg 
     1741 ggtcttgatc atgcacacat aaggtccgac cttatcggca agctcaatga gctccttggt 
     1801 ggtggtaaca tccagagaag cacacaggtt ggttttcttg gctgccacga gcttgagcac 
     1861 tcgagcggca aaggcggact tgtggacgtt agctcgagct tcgtaggagg gcattttggt 
     1921 ggtgaagagg agactgaaat aaatttagtc tgcagaactt tttatcggaa ccttatctgg 
     1981 ggcagtgaag tatatgttat ggtaatagtt acgagttagt tgaacttata gatagactgg 
     2041 actatacggc tatcggtcca aattagaaag aacgtcaatg gctctctggg cgtcgccttt 
     2101 gccgacaaaa atgtgatcat gatgaaagcc agcaatgacg ttgcagctga taacttcgta 
     2161 taatgtatgc tatacgaacg gtacctcctc ccccgcccac gtgaaatcca ttccaattct 
     2221 gttacaggtc actaatacca tctaagtagt tgattcatag tgactgcata tgttgtgttt 
     2281 tacagtatta tgtagtctgt tttttatgca aaatctaatt taatatattg atatttatat 
     2341 cattttacgt ttctcgttca gcttttttat actaacttga gcgtagggat aacagggtaa 
     2401 tacggaacgt gagaccactg atgagacgga aagtgaaacg tgatttcatg cgtcattttg 
     2461 aacattttgt aaatcttatt taataatgtg tgcggcaatt cacatttaat ttatgaatgt 
     2521 tttcttaaca tcgcggcaac tcaagaaacg gcaggttcgg atcttagcta ctagagaaag 
     2581 aggagaaata ctagatgcgt aaaggcgaag agctgttcac tggtgtcgtc cctattctgg 
     2641 tggaactgga tggtgatgtc aacggtcata agttttccgt gcgtggcgag ggtgaaggtg 
     2701 acgcaactaa tggtaaactg acgctgaagt tcatctgtac tactggtaaa ctgccggttc 
     2761 cttggccgac tctggtaacg acgctgactt atggtgttca gtgctttgct cgttatccgg 
     2821 accatatgaa gcagcatgac ttcttcaagt ccgccatgcc ggaaggctat gtgcaggaac 
     2881 gcacgatttc ctttaaggat gacggcacgt acaaaacgcg tgcggaagtg aaatttgaag 
     2941 gcgataccct ggtaaaccgc attgagctga aaggcattga ctttaaagag gacggcaata 
     3001 tcctgggcca taagctggaa tacaatttta acagccacaa tgtttacatc accgccgata 
     3061 aacaaaaaaa tggcattaaa gcgaatttta aaattcgcca caacgtggag gatggcagcg 
     3121 tgcagctggc tgatcactac cagcaaaaca ctccaatcgg tgatggtcct gttctgctgc 
     3181 cagacaatca ctatctgagc acgcaaagcg ttctgtctaa agatccgaac gagaaacgcg 
     3241 atcatatggt tctgctggag ttcgtaaccg cagcgggcat cacgcatggt atggatgaac 
     3301 tgtacaaatg accaggcatc aaataaaacg aaaggctcag tcgaaagact gggcctttcg 
     3361 ttttatctgt tgtttgtcgg tgaacgctct ctactagagt cacactggct caccttcggg 
     3421 tgggcctttc tgcgtttata cgtctcagtt cggtctcagc tggagtacta gcaggtgtaa 
     3481 gaagttggtg aaaacattta cgcctaagaa gtagtcagtc agcttattca tctcgtggca 
     3541 ccgacggatg gttgcgtttt tttcaagtta atgatggcat ctttatgtcc cttttctttt 
     3601 ctggttttat catcatgcag caaggtggct gctttgcccg aaagtcaagt aaatttgttg 
     3661 agaatagaga caacagagtt caaaccccga ctagtctcaa ccttatactt atggatgtca 
     3721 ataagaatag tgccgtgcac cggagctaca ctgtctacac ccatgcaaat gcaaatgttt 
     3781 gtgattattg aatgtgaatg gaatgccgga attaaaacaa aacaacaaat acgagctgct 
     3841 gccacagtag caccttaaca gaaaatcagt cgctcggcct ccttgcttcc gcttatctgc 
     3901 aacatggccc tttagctaca tctacccctg cacaggtgca attactacag tacacgtcca 
     3961 cacgctatga tagagatagc caacactacg taaatcaggt acgggcacag ctaatgttgc 
     4021 atttaaatgc ggccgctgcg gattatcaaa aaggatcttc acctagatcc ttttaaatta 
     4081 aaaatgaagt tttaaataaa tctaaagtat atatgagtaa acttggtctg acagttacca 
     4141 atgcttaatc agtgaggcac ctatctcagc gatctgtcta tttcgttcat ccatagttgc 
     4201 ctgactcccc gtcgtgtaga taactacgat acgggagggc ttaccatctg gccccagtgc 
     4261 tgcaatgata ccgcgggacc cacgctcacc ggctccagat ttatcagcaa taaaccagcc 
     4321 agccggaagg gccgagcgca gaagtggtcc tgcaacttta tccgcctcca tccagtctat 
     4381 taattgttgc cgggaagcta gagtaagtag ttcgccagtt aatagtttgc gcaacgttgt 
     4441 tgccattgct acaggcatcg tggtgtcacg ctcgtcgttt ggtatggctt cattcagctc 
     4501 cggttcccaa cgatcaaggc gagttacatg atcccccatg ttgtgcaaaa aagcggttag 
     4561 ctccttcggt cctccgatcg ttgtcagaag taagttggcc gcagtgttat cactcatggt 
     4621 tatggcagca ctgcataatt ctcttactgt catgccatcc gtaagatgct tttctgtgac 
     4681 tggtgagtac tcaaccaagt cattctgaga atagtgtatg cggcgaccga gttgctcttg 
     4741 cccggcgtca atacgggata ataccgcgcc acatagcaga actttaaaag tgctcatcat 
     4801 tggaaaacgt tcttcggggc gaaaactctc aaggatctta ccgctgttga gatccagttc 
     4861 gatgtaaccc actcgtgcac ccaactgatc ttcagcatct tttactttca ccagcgtttc 
     4921 tgggtgagca aaaacaggaa ggcaaaatgc cgcaaaaaag ggaataaggg cgacacggaa 
     4981 atgttgaata ctcatactct tcctttttca atattattga agcatttatc agggttattg 
     5041 tctcatgagc ggatacatat ttgaatgtat ttagaaaaat aaacaaatag gggttccgcg 
     5101 cacatttccc cgaaaagtgc cacctgtcat gaccaaaatc ccttaacgtg agttttcgtt 
     5161 ccactgagcg tcagaccccg tagaaaagat caaaggatct tcttgagatc ctttttttct 
     5221 gcgcgtaatc tgctgcttgc aaacaaaaaa accaccgcta ccagcggtgg tttgtttgcc 
     5281 ggatcaagag ctaccaactc tttttccgaa ggtaactggc ttcagcagag cgcagatacc 
     5341 aaatactgtt cttctagtgt agccgtagtt aggccaccac ttcaagaact ctgtagcacc 
     5401 gcctacatac ctcgctctgc taatcctgtt accagtggct gctgccagtg gcgataagtc 
     5461 gtgtcttacc gggttggact caagacgata gttaccggat aaggcgcagc ggtcgggctg 
     5521 aacggggggt tcgtgcacac agcccagctt ggagcgaacg acctacaccg aactgagata 
     5581 cctacagcgt gagctatgag aaagcgccac gcttcccgaa gggagaaagg cggacaggta 
     5641 tccggtaagc ggcagggtcg gaacaggaga gcgcacgagg gagcttccag ggggaaacgc 
     5701 ctggtatctt tatagtcctg tcgggtttcg ccacctctga cttgagcgtc gatttttgtg 
     5761 atgctcgtca ggggggcgga gcctatggaa aaacgccagc aacgcggcct ttttacggtt 
     5821 cctggccttt tgctggcctt ttgctcacat gttctttcct gcgttatccc ctgattctgt 
     5881 ggataaccgt 
//
