# Supplementary material for: A DNA assembly toolkit to unlock the CRISPR/Cas9 potential for metabolic engineering
Source: Commun Biol. 2023 Aug 18;6:858. doi: 10.1038/s42003-023-05202-5 (PMC10439232; doi:10.1038/s42003-023-05202-5)
Supplement: Supplementary file 5 — Supplementary GenBank files [file 42003_2023_5202_MOESM5_ESM.zip › data_set/YaliCraft (147 plasmids)/(175613) pC14UA2.2.gb]

LOCUS       pC14UA2.2               6109 bp    DNA     circular     14-OCT-2021
DEFINITION  .
ACCESSION   <unknown id>
VERSION     <unknown id>
SOURCE      .
  ORGANISM  . .
COMMENT     
            ApEinfo:methylated:1
COMMENT     This file is created by Vector NTI
            http://www.invitrogen.com/
COMMENT     ORIGDB|GenBank
COMMENT     VNTDATE|-14087460|
COMMENT     VNTDBDATE|-14087460|
COMMENT     LSOWNER|
COMMENT     VNTNAME|pC14UA2.2|
COMMENT     VNTAUTHORNAME|Tigran|
COMMENT     VNTOAUTHORNAME|Demo User|
COMMENT     Vector_NTI_Display_Data_(Do_Not_Edit!)
COMMENT     (SXF 
COMMENT      (CGexDoc "pC14UA2.2" 0 6109 
COMMENT       (CDBMol 0 0 1 1 1 0 0 0 0 "" "" 0 0 0 0 (CObList) (CObList) (CObList) 
COMMENT        (CObList) -1 "") 
COMMENT       (CDocSetData 1 0 0 0 0 0 "MAIN" 1 1 1 1 0 0 1 1 0 1 10 10 4294967295 50 0 
COMMENT        1 0 (CHomObj 0 0 0 3 75) (CWordArray) (CWordArray) 
COMMENT        (CStringList "BsaI" "BsmBI" "BbsI" "AarI" "SmiI" "NotI" "MssI" "PacI" 
COMMENT         "I-SceI" "SdaI") (CStringList "atg" "gtg") 
COMMENT        (CStringList "taa" "tga" "tag") (CObList) 1 "{(0,1),2}" 0 0 "" 0 
COMMENT        4294967295 0 0 0 0 0 0 0 "MAIN" 0 0 30 0 
COMMENT        (CProteinMotifSearchObject 70 20 1 1 1 1 0 0 1 0 0 0 0 0)) 
COMMENT       (CMolPar 0 0 0 0 4294967295 1 6109 0 0 0 0 0 0 0 0) (CStringList) 
COMMENT       (CStringList) (CObList) (COAPar 25 250 50 0 6 4 3 7) 
COMMENT       (COAPar 25 250 50 0 6 4 3 7) (COAPar 25 250 50 0 6 4 3 7) (CObList) 
COMMENT       (CObList 
COMMENT        #0=(CFSignal (CObList) "ColE1" 33 0 1 5346 6109 0 (CStringList) 
COMMENT            (CStringList "/ApEinfo_fwdcolor=#7F7F7F" "/ApEinfo_revcolor=#7F7F7F" 
COMMENT             "/ApEinfo_graphicformat=arrow_data {{0 1 2 0 0 -1} {} 0}" 
COMMENT             "width 5 offset 0") 1 1 1 1 "complement(5206..5969)") 
COMMENT        #1=(CFSignal (CObList) "ApR" 4 0 1 4357 5214 0 (CStringList) 
COMMENT            (CStringList "/ApEinfo_fwdcolor=#9F4240" "/ApEinfo_revcolor=#9F4240" 
COMMENT             "/ApEinfo_graphicformat=arrow_data {{0 1 2 0 0 -1} {} 0}" 
COMMENT             "width 5 offset 0") 1 1 1 1 "complement(4217..5074)") 
COMMENT        #2=(CFSignal (CObList) "ApR Promoter" 30 0 1 5215 5345 0 (CStringList) 
COMMENT            (CStringList "/ApEinfo_fwdcolor=#FF6666" "/ApEinfo_revcolor=#FF6666" 
COMMENT             "/ApEinfo_graphicformat=arrow_data {{0 1 2 0 0 -1} {} 0}" 
COMMENT             "width 5 offset 0") 1 1 1 1 "complement(5075..5205)") 
COMMENT        #3=(CFSignal (CObList) "ApR Terminator" 43 0 1 4260 4356 0 (CStringList) 
COMMENT            (CStringList "/ApEinfo_fwdcolor=#FF6666" "/ApEinfo_revcolor=#FF6666" 
COMMENT             "/ApEinfo_graphicformat=arrow_data {{0 1 2 0 0 -1} {} 0}" 
COMMENT             "width 5 offset 0") 1 1 1 1 "complement(4120..4216)") 
COMMENT        #4=(CFSignal (CObList) "Lox66" 21 0 1 873 906 0 (CStringList) 
COMMENT            (CStringList) 1 1 1 1 "complement(873..906)") 
COMMENT        #5=(CFSignal (CObList) "Lox71" 21 0 0 2288 2321 0 (CStringList) 
COMMENT            (CStringList) 1 1 1 1 "2288..2321") 
COMMENT        #6=(CFSignal (CObList) "URA3" 4 0 1 1195 2052 0 (CStringList) 
COMMENT            (CStringList) 1 1 1 1 "complement(1195..2052)") 
COMMENT        #7=(CFSignal (CObList) "IntC14Up (SmiI)" 34 0 0 1 698 0 (CStringList) 
COMMENT            (CStringList) 1 1 1 1 "1..698") 
COMMENT        #8=(CFSignal (CObList) "IntC14Dn (SmiI)" 34 0 0 3601 4255 0 
COMMENT            (CStringList) (CStringList) 1 1 1 1 "3461..4115") 
COMMENT        #9=(CFSignal (CObList) "TAGT" 21 0 0 695 698 0 (CStringList) 
COMMENT            (CStringList) 1 1 1 1 "695..698") 
COMMENT        #10=(CFSignal (CObList) "GCCT" 21 0 0 1 4 0 (CStringList) (CStringList) 
COMMENT             1 1 1 1 "1..4") 
COMMENT        #11=(CFSignal (CObList) "GAGT" 21 0 0 3601 3604 0 (CStringList) 
COMMENT             (CStringList) 1 1 1 1 "3461..3464") 
COMMENT        #12=(CFSignal (CObList) "TGCG" 21 0 0 4256 4259 0 (CStringList) 
COMMENT             (CStringList) 1 1 1 1 "4116..4119") 
COMMENT        #13=(CFSignal (CObList) "Barcode1-R" 27 0 0 664 684 0 (CStringList) 
COMMENT             (CStringList) 1 1 1 1 "664..684") 
COMMENT        #14=(CFSignal (CObList) "Barcode2-F" 27 0 0 3619 3640 0 (CStringList) 
COMMENT             (CStringList) 1 1 1 1 "3479..3500") 
COMMENT        #15=(CFSignal (CObList) "sfGFP" 4 0 0 2733 3449 0 (CStringList) 
COMMENT             (CStringList) 1 1 1 1 "633..1349") 
COMMENT        #16=(CFSignal (CObList) "BBa_J72163 GlpT Promoter" 30 0 0 2567 2696 0 
COMMENT             (CStringList) (CStringList) 1 1 1 1 "467..596") 
COMMENT        #17=(CFSignal (CObList) "-CTGA-" 21 0 0 2556 2559 0 (CStringList) 
COMMENT             (CStringList) 1 1 1 1 "456..459") 
COMMENT        #18=(CFSignal (CObList) "-GATG-" 21 0 0 3586 3589 0 (CStringList) 
COMMENT             (CStringList) 1 1 1 1 "1486..1489") 
COMMENT        #19=(CFSignal (CObList) "BBa_B0015 Terminator" 43 0 0 3450 3578 0 
COMMENT             (CStringList) (CStringList) 1 1 1 1 "1350..1478") 
COMMENT        #20=(CFSignal (CObList) "ACGG" 21 0 0 2540 2543 0 (CStringList) 
COMMENT             (CStringList) 1 1 1 1 "440..443")) (CObList) (CObList) (CObList) 
COMMENT       (CObList) (CObList) (CObList) 
COMMENT       (CTextView 0 
COMMENT        #21=(CGroupPar (CParagraph 0 (0 0) 1 2 0 0 180) 
COMMENT             (CObjectList 
COMMENT              #22=(CRefLinePar 
COMMENT                   (CLinePar (CParagraph 0 (0 0) 0 2 0 0 233) "pC14UA2.2" 2) 5 
COMMENT                   "" 0 4) 
COMMENT              #23=(CFolderPar 
COMMENT                   (CGroupPar (CParagraph 1 (0 0) 1 1 0 0 178) 
COMMENT                    (CObjectList 
COMMENT                     #24=(CLinePar (CParagraph 0 (0 0) 1 2 1 0 180) 
COMMENT                          "DNA 'pC14UA2.2'" 1) 
COMMENT                     #25=(CLinePar (CParagraph 0 (0 0) 1 2 1 0 180) "." 1) 
COMMENT                     #26=(CLinePar (CParagraph 0 (0 0) 1 2 1 0 180) 
COMMENT                          "Currently local object. Original author: Demo User" 1) 
COMMENT                     #27=(CLinePar (CParagraph 0 (0 0) 1 2 1 0 180) 
COMMENT                          "Created: 10/14/21 09:15" 1) 
COMMENT                     #28=(CLinePar (CParagraph 0 (0 0) 1 2 1 0 180) 
COMMENT                          "Last Modified: 10/14/21 09:15" 1) 
COMMENT                     #29=(CLinePar (CParagraph 0 (0 0) 1 2 1 0 180) 
COMMENT                          "length: 6109 bp" 1) 
COMMENT                     #30=(CLinePar (CParagraph 0 (0 0) 1 2 1 0 180) 
COMMENT                          "storage type: Basic" 1) 
COMMENT                     #31=(CLinePar (CParagraph 0 (0 0) 1 2 1 0 180) 
COMMENT                          "form: Circular" 1))) "General Description") 
COMMENT              #32=(CFolderPar 
COMMENT                   (CGroupPar (CParagraph 2 (0 0) 1 1 0 0 178) 
COMMENT                    (CObjectList 
COMMENT                     #33=(CLinePar (CParagraph 0 (0 0) 1 2 1 0 180) 
COMMENT                          "Original Source Database: GenBank" 1) 
COMMENT                     #34=(CLinePar (CParagraph 0 (0 0) 1 2 1 0 180) 
COMMENT                          "Modification Date in the Original DB: 25-JAN-2021" 1) 
COMMENT                     #35=(CLinePar (CParagraph 0 (0 0) 1 2 1 0 180) 
COMMENT                          "Original Accession Number(s): <a href=\"ncbilink:dnarna/<unknown\"><unknown</a>; <a href=\"ncbilink:dnarna/id>\">id></a>" 
COMMENT                          1) 
COMMENT                     #36=(CLinePar (CParagraph 0 (0 0) 1 2 1 0 180) 
COMMENT                          "Version in the Original DB: <unknown id>" 1) 
COMMENT                     #37=(CLinePar (CParagraph 0 (0 0) 1 2 1 0 180) 
COMMENT                          "Sequence Source: ." 1) 
COMMENT                     #38=(CLinePar (CParagraph 0 (0 0) 1 2 1 0 180) 
COMMENT                          "Organizm(s): <a href=\"ncbilink:taxonomy/.+.\">. .(. .)</a>" 
COMMENT                          1))) "Standard Fields") 
COMMENT              #39=(CFolderPar 
COMMENT                   (CGroupPar (CParagraph 5 (0 0) 1 1 0 0 178) 
COMMENT                    (CObjectList 
COMMENT                     #40=(CLinePar (CParagraph 0 (0 0) 1 2 1 0 180) "Demo User" 
COMMENT                          1))) "Original Author") 
COMMENT              #41=(CRefLinePar 
COMMENT                   (CLinePar (CParagraph 0 (0 0) 0 2 0 0 233) "Comments" 2) 1 "" 
COMMENT                   0 0) 
COMMENT              #42=(CFolderPar 
COMMENT                   (CGroupPar (CParagraph 8 (0 0) 1 2 0 0 178) (CObjectList)) 
COMMENT                   "Annotations") 
COMMENT              #43=(CFolderPar 
COMMENT                   (CGroupPar (CParagraph 12 (6 0) 1 1 0 0 178) 
COMMENT                    (CObjectList 
COMMENT                     #44=(CFolderPar 
COMMENT                          (CGroupPar (CParagraph 4 (7 4 0) 1 1 1 0 178) 
COMMENT                           (CObjectList 
COMMENT                            #45=(CFolderPar 
COMMENT                                 (CGroupPar 
COMMENT                                  (CParagraph 1195 (3 #6# 0) 1 2 2 0 327) 
COMMENT                                  (CObjectList 
COMMENT                                   #46=(CLinePar 
COMMENT                                        (CParagraph 0 (0 0) 1 2 3 0 180) 
COMMENT                                        "Start: 1195  End: 2052 (Complementary)" 
COMMENT                                        1) 
COMMENT                                   #47=(CLinePar 
COMMENT                                        (CParagraph 0 (0 0) 1 2 3 0 180) 
COMMENT                                        "Original Location Description:" 1) 
COMMENT                                   #48=(CLinePar 
COMMENT                                        (CParagraph 0 (0 0) 1 2 3 0 180) 
COMMENT                                        "   complement(1195..2052)" 1))) "URA3") 
COMMENT                            #49=(CFolderPar 
COMMENT                                 (CGroupPar 
COMMENT                                  (CParagraph 2733 (3 #15# 0) 1 2 2 0 327) 
COMMENT                                  (CObjectList 
COMMENT                                   #50=(CLinePar 
COMMENT                                        (CParagraph 0 (0 0) 1 2 3 0 180) 
COMMENT                                        "Start: 2733  End: 3449" 1) 
COMMENT                                   #51=(CLinePar 
COMMENT                                        (CParagraph 0 (0 0) 1 2 3 0 180) 
COMMENT                                        "Original Location Description:" 1) 
COMMENT                                   #52=(CLinePar 
COMMENT                                        (CParagraph 0 (0 0) 1 2 3 0 180) 
COMMENT                                        "   633..1349" 1))) "sfGFP") 
COMMENT                            #53=(CFolderPar 
COMMENT                                 (CGroupPar 
COMMENT                                  (CParagraph 4357 (3 #1# 0) 1 2 2 0 327) 
COMMENT                                  (CObjectList 
COMMENT                                   #54=(CLinePar 
COMMENT                                        (CParagraph 0 (0 0) 1 2 3 0 180) 
COMMENT                                        "Start: 4357  End: 5214 (Complementary)" 
COMMENT                                        1) 
COMMENT                                   #55=(CLinePar 
COMMENT                                        (CParagraph 0 (0 0) 1 2 3 0 180) 
COMMENT                                        "Original Location Description:" 1) 
COMMENT                                   #56=(CLinePar 
COMMENT                                        (CParagraph 0 (0 0) 1 2 3 0 180) 
COMMENT                                        "   complement(4217..5074)" 1) 
COMMENT                                   #57=(CLinePar 
COMMENT                                        (CParagraph 0 (0 0) 1 2 3 0 180) 
COMMENT                                        "Qualifiers:" 1) 
COMMENT                                   #58=(CLinePar 
COMMENT                                        (CParagraph 0 (0 0) 1 2 3 0 180) 
COMMENT                                        "   /ApEinfo_fwdcolor=#9F4240" 1) 
COMMENT                                   #59=(CLinePar 
COMMENT                                        (CParagraph 0 (0 0) 1 2 3 0 180) 
COMMENT                                        "   /ApEinfo_revcolor=#9F4240" 1) 
COMMENT                                   #60=(CLinePar 
COMMENT                                        (CParagraph 0 (0 0) 1 2 3 0 180) 
COMMENT                                        "   /ApEinfo_graphicformat=arrow_data {{0 1 2 0 0 -1} {} 0}" 
COMMENT                                        1) 
COMMENT                                   #61=(CLinePar 
COMMENT                                        (CParagraph 0 (0 0) 1 2 3 0 180) 
COMMENT                                        "   width 5 offset 0" 1))) "ApR"))) 
COMMENT                          "CDS (3 total)") 
COMMENT                     #62=(CFolderPar 
COMMENT                          (CGroupPar (CParagraph 21 (7 21 0) 1 1 1 0 178) 
COMMENT                           (CObjectList 
COMMENT                            #63=(CFolderPar 
COMMENT                                 (CGroupPar 
COMMENT                                  (CParagraph 1 (3 #10# 0) 1 2 2 0 194) 
COMMENT                                  (CObjectList 
COMMENT                                   #64=(CLinePar 
COMMENT                                        (CParagraph 0 (0 0) 1 2 3 0 180) 
COMMENT                                        "Start: 1     End: 4   " 1) 
COMMENT                                   #65=(CLinePar 
COMMENT                                        (CParagraph 0 (0 0) 1 2 3 0 180) 
COMMENT                                        "Original Location Description:" 1) 
COMMENT                                   #66=(CLinePar 
COMMENT                                        (CParagraph 0 (0 0) 1 2 3 0 180) 
COMMENT                                        "   1..4" 1))) "GCCT") 
COMMENT                            #67=(CFolderPar 
COMMENT                                 (CGroupPar 
COMMENT                                  (CParagraph 695 (3 #9# 0) 1 2 2 0 194) 
COMMENT                                  (CObjectList 
COMMENT                                   #68=(CLinePar 
COMMENT                                        (CParagraph 0 (0 0) 1 2 3 0 180) 
COMMENT                                        "Start: 695   End: 698 " 1) 
COMMENT                                   #69=(CLinePar 
COMMENT                                        (CParagraph 0 (0 0) 1 2 3 0 180) 
COMMENT                                        "Original Location Description:" 1) 
COMMENT                                   #70=(CLinePar 
COMMENT                                        (CParagraph 0 (0 0) 1 2 3 0 180) 
COMMENT                                        "   695..698" 1))) "TAGT") 
COMMENT                            #71=(CFolderPar 
COMMENT                                 (CGroupPar 
COMMENT                                  (CParagraph 873 (3 #4# 0) 1 2 2 0 194) 
COMMENT                                  (CObjectList 
COMMENT                                   #72=(CLinePar 
COMMENT                                        (CParagraph 0 (0 0) 1 2 3 0 180) 
COMMENT                                        "Start: 873   End: 906  (Complementary)" 
COMMENT                                        1) 
COMMENT                                   #73=(CLinePar 
COMMENT                                        (CParagraph 0 (0 0) 1 2 3 0 180) 
COMMENT                                        "Original Location Description:" 1) 
COMMENT                                   #74=(CLinePar 
COMMENT                                        (CParagraph 0 (0 0) 1 2 3 0 180) 
COMMENT                                        "   complement(873..906)" 1))) "Lox66") 
COMMENT                            #75=(CFolderPar 
COMMENT                                 (CGroupPar 
COMMENT                                  (CParagraph 2288 (3 #5# 0) 1 2 2 0 194) 
COMMENT                                  (CObjectList 
COMMENT                                   #76=(CLinePar 
COMMENT                                        (CParagraph 0 (0 0) 1 2 3 0 180) 
COMMENT                                        "Start: 2288  End: 2321" 1) 
COMMENT                                   #77=(CLinePar 
COMMENT                                        (CParagraph 0 (0 0) 1 2 3 0 180) 
COMMENT                                        "Original Location Description:" 1) 
COMMENT                                   #78=(CLinePar 
COMMENT                                        (CParagraph 0 (0 0) 1 2 3 0 180) 
COMMENT                                        "   2288..2321" 1))) "Lox71") 
COMMENT                            #79=(CFolderPar 
COMMENT                                 (CGroupPar 
COMMENT                                  (CParagraph 2540 (3 #20# 0) 1 2 2 0 194) 
COMMENT                                  (CObjectList 
COMMENT                                   #80=(CLinePar 
COMMENT                                        (CParagraph 0 (0 0) 1 2 3 0 180) 
COMMENT                                        "Start: 2540  End: 2543" 1) 
COMMENT                                   #81=(CLinePar 
COMMENT                                        (CParagraph 0 (0 0) 1 2 3 0 180) 
COMMENT                                        "Original Location Description:" 1) 
COMMENT                                   #82=(CLinePar 
COMMENT                                        (CParagraph 0 (0 0) 1 2 3 0 180) 
COMMENT                                        "   440..443" 1))) "ACGG") 
COMMENT                            #83=(CFolderPar 
COMMENT                                 (CGroupPar 
COMMENT                                  (CParagraph 2556 (3 #17# 0) 1 2 2 0 194) 
COMMENT                                  (CObjectList 
COMMENT                                   #84=(CLinePar 
COMMENT                                        (CParagraph 0 (0 0) 1 2 3 0 180) 
COMMENT                                        "Start: 2556  End: 2559" 1) 
COMMENT                                   #85=(CLinePar 
COMMENT                                        (CParagraph 0 (0 0) 1 2 3 0 180) 
COMMENT                                        "Original Location Description:" 1) 
COMMENT                                   #86=(CLinePar 
COMMENT                                        (CParagraph 0 (0 0) 1 2 3 0 180) 
COMMENT                                        "   456..459" 1))) "-CTGA-") 
COMMENT                            #87=(CFolderPar 
COMMENT                                 (CGroupPar 
COMMENT                                  (CParagraph 3586 (3 #18# 0) 1 2 2 0 194) 
COMMENT                                  (CObjectList 
COMMENT                                   #88=(CLinePar 
COMMENT                                        (CParagraph 0 (0 0) 1 2 3 0 180) 
COMMENT                                        "Start: 3586  End: 3589" 1) 
COMMENT                                   #89=(CLinePar 
COMMENT                                        (CParagraph 0 (0 0) 1 2 3 0 180) 
COMMENT                                        "Original Location Description:" 1) 
COMMENT                                   #90=(CLinePar 
COMMENT                                        (CParagraph 0 (0 0) 1 2 3 0 180) 
COMMENT                                        "   1486..1489" 1))) "-GATG-") 
COMMENT                            #91=(CFolderPar 
COMMENT                                 (CGroupPar 
COMMENT                                  (CParagraph 3601 (3 #11# 0) 1 2 2 0 194) 
COMMENT                                  (CObjectList 
COMMENT                                   #92=(CLinePar 
COMMENT                                        (CParagraph 0 (0 0) 1 2 3 0 180) 
COMMENT                                        "Start: 3601  End: 3604" 1) 
COMMENT                                   #93=(CLinePar 
COMMENT                                        (CParagraph 0 (0 0) 1 2 3 0 180) 
COMMENT                                        "Original Location Description:" 1) 
COMMENT                                   #94=(CLinePar 
COMMENT                                        (CParagraph 0 (0 0) 1 2 3 0 180) 
COMMENT                                        "   3461..3464" 1))) "GAGT") 
COMMENT                            #95=(CFolderPar 
COMMENT                                 (CGroupPar 
COMMENT                                  (CParagraph 4256 (3 #12# 0) 1 2 2 0 194) 
COMMENT                                  (CObjectList 
COMMENT                                   #96=(CLinePar 
COMMENT                                        (CParagraph 0 (0 0) 1 2 3 0 180) 
COMMENT                                        "Start: 4256  End: 4259" 1) 
COMMENT                                   #97=(CLinePar 
COMMENT                                        (CParagraph 0 (0 0) 1 2 3 0 180) 
COMMENT                                        "Original Location Description:" 1) 
COMMENT                                   #98=(CLinePar 
COMMENT                                        (CParagraph 0 (0 0) 1 2 3 0 180) 
COMMENT                                        "   4116..4119" 1))) "TGCG"))) 
COMMENT                          "Misc. Feature (9 total)") 
COMMENT                     #99=(CFolderPar 
COMMENT                          (CGroupPar (CParagraph 27 (7 27 0) 1 1 1 0 178) 
COMMENT                           (CObjectList 
COMMENT                            #100=(CFolderPar 
COMMENT                                  (CGroupPar 
COMMENT                                   (CParagraph 664 (3 #13# 0) 1 2 2 0 194) 
COMMENT                                   (CObjectList 
COMMENT                                    #101=(CLinePar 
COMMENT                                          (CParagraph 0 (0 0) 1 2 3 0 180) 
COMMENT                                          "Start: 664   End: 684 " 1) 
COMMENT                                    #102=(CLinePar 
COMMENT                                          (CParagraph 0 (0 0) 1 2 3 0 180) 
COMMENT                                          "Original Location Description:" 1) 
COMMENT                                    #103=(CLinePar 
COMMENT                                          (CParagraph 0 (0 0) 1 2 3 0 180) 
COMMENT                                          "   664..684" 1))) "Barcode1-R") 
COMMENT                            #104=(CFolderPar 
COMMENT                                  (CGroupPar 
COMMENT                                   (CParagraph 3619 (3 #14# 0) 1 2 2 0 194) 
COMMENT                                   (CObjectList 
COMMENT                                    #105=(CLinePar 
COMMENT                                          (CParagraph 0 (0 0) 1 2 3 0 180) 
COMMENT                                          "Start: 3619  End: 3640" 1) 
COMMENT                                    #106=(CLinePar 
COMMENT                                          (CParagraph 0 (0 0) 1 2 3 0 180) 
COMMENT                                          "Original Location Description:" 1) 
COMMENT                                    #107=(CLinePar 
COMMENT                                          (CParagraph 0 (0 0) 1 2 3 0 180) 
COMMENT                                          "   3479..3500" 1))) "Barcode2-F"))) 
COMMENT                          "Primer (2 total)") 
COMMENT                     #108=(CFolderPar 
COMMENT                           (CGroupPar (CParagraph 30 (7 30 0) 1 1 1 0 178) 
COMMENT                            (CObjectList 
COMMENT                             #109=(CFolderPar 
COMMENT                                   (CGroupPar 
COMMENT                                    (CParagraph 2567 (3 #16# 0) 1 2 2 0 194) 
COMMENT                                    (CObjectList 
COMMENT                                     #110=(CLinePar 
COMMENT                                           (CParagraph 0 (0 0) 1 2 3 0 180) 
COMMENT                                           "Start: 2567  End: 2696" 1) 
COMMENT                                     #111=(CLinePar 
COMMENT                                           (CParagraph 0 (0 0) 1 2 3 0 180) 
COMMENT                                           "Original Location Description:" 1) 
COMMENT                                     #112=(CLinePar 
COMMENT                                           (CParagraph 0 (0 0) 1 2 3 0 180) 
COMMENT                                           "   467..596" 1))) 
COMMENT                                   "BBa_J72163 GlpT Promoter") 
COMMENT                             #113=(CFolderPar 
COMMENT                                   (CGroupPar 
COMMENT                                    (CParagraph 5215 (3 #2# 0) 1 2 2 0 194) 
COMMENT                                    (CObjectList 
COMMENT                                     #114=(CLinePar 
COMMENT                                           (CParagraph 0 (0 0) 1 2 3 0 180) 
COMMENT                                           "Start: 5215  End: 5345 (Complementary)" 
COMMENT                                           1) 
COMMENT                                     #115=(CLinePar 
COMMENT                                           (CParagraph 0 (0 0) 1 2 3 0 180) 
COMMENT                                           "Original Location Description:" 1) 
COMMENT                                     #116=(CLinePar 
COMMENT                                           (CParagraph 0 (0 0) 1 2 3 0 180) 
COMMENT                                           "   complement(5075..5205)" 1) 
COMMENT                                     #117=(CLinePar 
COMMENT                                           (CParagraph 0 (0 0) 1 2 3 0 180) 
COMMENT                                           "Qualifiers:" 1) 
COMMENT                                     #118=(CLinePar 
COMMENT                                           (CParagraph 0 (0 0) 1 2 3 0 180) 
COMMENT                                           "   /ApEinfo_fwdcolor=#FF6666" 1) 
COMMENT                                     #119=(CLinePar 
COMMENT                                           (CParagraph 0 (0 0) 1 2 3 0 180) 
COMMENT                                           "   /ApEinfo_revcolor=#FF6666" 1) 
COMMENT                                     #120=(CLinePar 
COMMENT                                           (CParagraph 0 (0 0) 1 2 3 0 180) 
COMMENT                                           "   /ApEinfo_graphicformat=arrow_data {{0 1 2 0 0 -1} {} 0}" 
COMMENT                                           1) 
COMMENT                                     #121=(CLinePar 
COMMENT                                           (CParagraph 0 (0 0) 1 2 3 0 180) 
COMMENT                                           "   width 5 offset 0" 1))) 
COMMENT                                   "ApR Promoter"))) 
COMMENT                           "Promoter Prokaryotic (2 total)") 
COMMENT                     #122=(CFolderPar 
COMMENT                           (CGroupPar (CParagraph 33 (7 33 0) 1 1 1 0 178) 
COMMENT                            (CObjectList 
COMMENT                             #123=(CFolderPar 
COMMENT                                   (CGroupPar 
COMMENT                                    (CParagraph 5346 (3 #0# 0) 1 2 2 0 194) 
COMMENT                                    (CObjectList 
COMMENT                                     #124=(CLinePar 
COMMENT                                           (CParagraph 0 (0 0) 1 2 3 0 180) 
COMMENT                                           "Start: 5346  End: 6109 (Complementary)" 
COMMENT                                           1) 
COMMENT                                     #125=(CLinePar 
COMMENT                                           (CParagraph 0 (0 0) 1 2 3 0 180) 
COMMENT                                           "Original Location Description:" 1) 
COMMENT                                     #126=(CLinePar 
COMMENT                                           (CParagraph 0 (0 0) 1 2 3 0 180) 
COMMENT                                           "   complement(5206..5969)" 1) 
COMMENT                                     #127=(CLinePar 
COMMENT                                           (CParagraph 0 (0 0) 1 2 3 0 180) 
COMMENT                                           "Qualifiers:" 1) 
COMMENT                                     #128=(CLinePar 
COMMENT                                           (CParagraph 0 (0 0) 1 2 3 0 180) 
COMMENT                                           "   /ApEinfo_fwdcolor=#7F7F7F" 1) 
COMMENT                                     #129=(CLinePar 
COMMENT                                           (CParagraph 0 (0 0) 1 2 3 0 180) 
COMMENT                                           "   /ApEinfo_revcolor=#7F7F7F" 1) 
COMMENT                                     #130=(CLinePar 
COMMENT                                           (CParagraph 0 (0 0) 1 2 3 0 180) 
COMMENT                                           "   /ApEinfo_graphicformat=arrow_data {{0 1 2 0 0 -1} {} 0}" 
COMMENT                                           1) 
COMMENT                                     #131=(CLinePar 
COMMENT                                           (CParagraph 0 (0 0) 1 2 3 0 180) 
COMMENT                                           "   width 5 offset 0" 1))) "ColE1"))) 
COMMENT                           "Replication Origin (1 total)") 
COMMENT                     #132=(CFolderPar 
COMMENT                           (CGroupPar (CParagraph 34 (7 34 0) 1 1 1 0 178) 
COMMENT                            (CObjectList 
COMMENT                             #133=(CFolderPar 
COMMENT                                   (CGroupPar 
COMMENT                                    (CParagraph 1 (3 #7# 0) 1 2 2 0 194) 
COMMENT                                    (CObjectList 
COMMENT                                     #134=(CLinePar 
COMMENT                                           (CParagraph 0 (0 0) 1 2 3 0 180) 
COMMENT                                           "Start: 1     End: 698 " 1) 
COMMENT                                     #135=(CLinePar 
COMMENT                                           (CParagraph 0 (0 0) 1 2 3 0 180) 
COMMENT                                           "Original Location Description:" 1) 
COMMENT                                     #136=(CLinePar 
COMMENT                                           (CParagraph 0 (0 0) 1 2 3 0 180) 
COMMENT                                           "   1..698" 1))) "IntC14Up (SmiI)") 
COMMENT                             #137=(CFolderPar 
COMMENT                                   (CGroupPar 
COMMENT                                    (CParagraph 3601 (3 #8# 0) 1 2 2 0 194) 
COMMENT                                    (CObjectList 
COMMENT                                     #138=(CLinePar 
COMMENT                                           (CParagraph 0 (0 0) 1 2 3 0 180) 
COMMENT                                           "Start: 3601  End: 4255" 1) 
COMMENT                                     #139=(CLinePar 
COMMENT                                           (CParagraph 0 (0 0) 1 2 3 0 180) 
COMMENT                                           "Original Location Description:" 1) 
COMMENT                                     #140=(CLinePar 
COMMENT                                           (CParagraph 0 (0 0) 1 2 3 0 180) 
COMMENT                                           "   3461..4115" 1))) 
COMMENT                                   "IntC14Dn (SmiI)"))) 
COMMENT                           "Repeat Region (2 total)") 
COMMENT                     #141=(CFolderPar 
COMMENT                           (CGroupPar (CParagraph 43 (7 43 0) 1 1 1 0 178) 
COMMENT                            (CObjectList 
COMMENT                             #142=(CFolderPar 
COMMENT                                   (CGroupPar 
COMMENT                                    (CParagraph 3450 (3 #19# 0) 1 2 2 0 194) 
COMMENT                                    (CObjectList 
COMMENT                                     #143=(CLinePar 
COMMENT                                           (CParagraph 0 (0 0) 1 2 3 0 180) 
COMMENT                                           "Start: 3450  End: 3578" 1) 
COMMENT                                     #144=(CLinePar 
COMMENT                                           (CParagraph 0 (0 0) 1 2 3 0 180) 
COMMENT                                           "Original Location Description:" 1) 
COMMENT                                     #145=(CLinePar 
COMMENT                                           (CParagraph 0 (0 0) 1 2 3 0 180) 
COMMENT                                           "   1350..1478" 1))) 
COMMENT                                   "BBa_B0015 Terminator") 
COMMENT                             #146=(CFolderPar 
COMMENT                                   (CGroupPar 
COMMENT                                    (CParagraph 4260 (3 #3# 0) 1 2 2 0 194) 
COMMENT                                    (CObjectList 
COMMENT                                     #147=(CLinePar 
COMMENT                                           (CParagraph 0 (0 0) 1 2 3 0 180) 
COMMENT                                           "Start: 4260  End: 4356 (Complementary)" 
COMMENT                                           1) 
COMMENT                                     #148=(CLinePar 
COMMENT                                           (CParagraph 0 (0 0) 1 2 3 0 180) 
COMMENT                                           "Original Location Description:" 1) 
COMMENT                                     #149=(CLinePar 
COMMENT                                           (CParagraph 0 (0 0) 1 2 3 0 180) 
COMMENT                                           "   complement(4120..4216)" 1) 
COMMENT                                     #150=(CLinePar 
COMMENT                                           (CParagraph 0 (0 0) 1 2 3 0 180) 
COMMENT                                           "Qualifiers:" 1) 
COMMENT                                     #151=(CLinePar 
COMMENT                                           (CParagraph 0 (0 0) 1 2 3 0 180) 
COMMENT                                           "   /ApEinfo_fwdcolor=#FF6666" 1) 
COMMENT                                     #152=(CLinePar 
COMMENT                                           (CParagraph 0 (0 0) 1 2 3 0 180) 
COMMENT                                           "   /ApEinfo_revcolor=#FF6666" 1) 
COMMENT                                     #153=(CLinePar 
COMMENT                                           (CParagraph 0 (0 0) 1 2 3 0 180) 
COMMENT                                           "   /ApEinfo_graphicformat=arrow_data {{0 1 2 0 0 -1} {} 0}" 
COMMENT                                           1) 
COMMENT                                     #154=(CLinePar 
COMMENT                                           (CParagraph 0 (0 0) 1 2 3 0 180) 
COMMENT                                           "   width 5 offset 0" 1))) 
COMMENT                                   "ApR Terminator"))) "Terminator (2 total)"))) 
COMMENT                   "Feature Map")))) 
COMMENT       (CGraphView 
COMMENT        (CWStyleSheet 
COMMENT         (CObjectList 
COMMENT          #155=(CWidgetStyle "RSite Label" 1 (LOGPEN 0 0 13408563) 1 0 1 
COMMENT                (LOGFONT 0 0 0 0 400 0 0 0 0 3 2 1 18 "Georgia") 0.555556 0 1 5 
COMMENT                "@N (@S)" 0) 
COMMENT          #156=(CWidgetStyle "Signal Label" 1 (LOGPEN 0 0 0) 1 0 1 
COMMENT                (LOGFONT 0 0 0 0 700 0 0 0 0 3 2 1 34 "Arial") 0.666667 0 1 1 
COMMENT                "@N" 0) 
COMMENT          #157=(CWidgetStyle "Molecule Label 2" 0 0 1 
COMMENT                (LOGFONT 0 0 0 0 400 0 0 0 0 3 2 1 18 "Georgia") 0.555556 0 1 16 
COMMENT                "@L bp" 0) 
COMMENT          #158=(CWidgetStyle "Molecule Label 1" 0 0 1 
COMMENT                (LOGFONT 0 0 0 0 400 0 0 0 0 3 2 1 34 "Verdana") 0.833333 0 1 1 
COMMENT                "@N" 0) 
COMMENT          #159=(CWidgetStyle "Shape 3" 1 (LOGPEN 0 0 3355545) 1 1 
COMMENT                (LOGBRUSH 0 6724095 0) 0 0 1 (LOGSHAPE 9 1 0.8 1.8 0)) 
COMMENT          #160=(CWidgetStyle "Shape 1" 1 (LOGPEN 0 0 6723840) 1 1 
COMMENT                (LOGBRUSH 0 10079334 0) 0 0 1 (LOGSHAPE 9 1 0.8 1.8 0)) 
COMMENT          #161=(CWidgetStyle "Axis" 1 (LOGPEN 0 0 10079436) 2 1 
COMMENT                (LOGBRUSH 0 13434879 0) 0 0 1 (LOGSHAPE 10 1 0 0 0)) 
COMMENT          #162=(CWidgetStyle "Line 2" 1 (LOGPEN 0 0 6723840) 8 0 0 0 1 
COMMENT                (LOGSHAPE 1 1.9 0 0 0)) 
COMMENT          #163=(CWidgetStyle "RSite" 1 (LOGPEN 0 0 10053171) 8 0 0 0 1 
COMMENT                (LOGSHAPE 1 1.9 0 0 0)) 
COMMENT          #164=(CWidgetStyle "Short Signal" 1 (LOGPEN 0 0 13395507) 10 0 0 0 1 
COMMENT                (LOGSHAPE 1 1.9 0 0 0)) 
COMMENT          #165=(CWidgetStyle "Uniq RSite Label" 1 (LOGPEN 0 0 153) 1 0 1 
COMMENT                (LOGFONT 0 0 0 0 400 0 0 0 0 3 2 1 18 "Georgia") 0.555556 128 1 
COMMENT                5 "@N (@S)" 0) 
COMMENT          #166=(CWidgetStyle "Vanilla" 1 (LOGPEN 0 0 0) 1 1 
COMMENT                (LOGBRUSH 0 16777215 0) 1 
COMMENT                (LOGFONT 0 0 0 0 400 0 0 0 0 7 48 2 18 "Times New Roman") 0.8 0 
COMMENT                1 2 "?" 0) 
COMMENT          #167=(CWidgetStyle "Mark 1" 0 0 1 
COMMENT                (LOGFONT 0 0 0 0 400 0 0 0 2 7 48 2 2 "Windings") 0.7 0 1 2 "?" 
COMMENT                0) 
COMMENT          #168=(CWidgetStyle "Motif Label" 1 (LOGPEN 0 0 16744512) 1 0 1 
COMMENT                (LOGFONT 0 0 0 0 400 0 0 0 0 3 2 1 34 "Arial") 0.611111 8388608 
COMMENT                1 65535 "@N (@H)" 0) 
COMMENT          #169=(CWidgetStyle "Fragment Label 2" 1 (LOGPEN 0 0 0) 1 0 1 
COMMENT                (LOGFONT 0 0 0 0 400 0 0 0 0 3 2 1 49 "Courier New") 1.05 0 1 48 
COMMENT                "@F bp (molecule @L bp)" 0) 
COMMENT          #170=(CWidgetStyle "Fragment Label 1" 1 (LOGPEN 0 0 0) 1 0 1 
COMMENT                (LOGFONT 0 0 0 0 400 0 0 0 0 3 2 1 34 "Arial") 0.91 0 1 1 
COMMENT                "Fragment of @N" 0) 
COMMENT          #171=(CWidgetStyle "Shape 4" 1 (LOGPEN 0 0 0) 1 1 
COMMENT                (LOGBRUSH 2 8388608 5) 0 0 0) 
COMMENT          #172=(CWidgetStyle "Shape 2" 1 (LOGPEN 0 0 0) 1 1 (LOGBRUSH 0 128 0) 0 
COMMENT                0 0) 
COMMENT          #173=(CWidgetStyle "Shape 0" 1 (LOGPEN 0 0 0) 1 1 (LOGBRUSH 0 0 0) 0 0 
COMMENT                0) 
COMMENT          #174=(CWidgetStyle "ORF" 1 (LOGPEN 0 0 16384) 8 0 0 0 1 
COMMENT                (LOGSHAPE 7 0.2 3.41182 2.86186 0.609808)) 
COMMENT          #175=(CWidgetStyle "Line 4" 1 (LOGPEN 0 0 32768) 8 0 0 0 0) 
COMMENT          #176=(CWidgetStyle "Line 3" 1 (LOGPEN 0 0 16711680) 8 0 0 0 0) 
COMMENT          #177=(CWidgetStyle "Line 1" 1 (LOGPEN 0 0 16711680) 1 0 0 0 0) 
COMMENT          #178=(CWidgetStyle "Short Promoter" 1 (LOGPEN 0 0 128) 6 0 0 0 0) 
COMMENT          #179=(CWidgetStyle "Motif" 1 (LOGPEN 0 0 0) 1 0 0 0 0) 
COMMENT          #180=(CWidgetStyle "Line 0" 1 (LOGPEN 0 0 0) 8 0 0 0 0) 
COMMENT          #181=(CWidgetStyle "Void" 0 0 0 0 0) 
COMMENT          #182=(CWidgetStyle "General Label" 1 (LOGPEN 0 0 0) 1 0 1 
COMMENT                (LOGFONT 0 0 0 0 400 0 0 0 0 3 2 1 18 "Times New Roman") 0.91 0 
COMMENT                1 3 "@T @N " 0) 
COMMENT          #183=(CWidgetStyle "Position" 1 (LOGPEN 0 0 0) 1 0 0 0 0) 
COMMENT          #184=(CWidgetStyle "Annotation" 0 0 1 
COMMENT                (LOGFONT 0 0 0 0 400 0 0 0 0 3 2 1 18 "Times New Roman") 0.91 0 
COMMENT                0 0) 
COMMENT          #185=(CWidgetStyle "Position Label" 1 (LOGPEN 0 0 8388608) 1 0 1 
COMMENT                (LOGFONT 0 0 0 0 400 0 1 0 0 3 2 1 34 "Arial") 0.63 8388608 1 1 
COMMENT                "@N" 0) 
COMMENT          #186=(CWidgetStyle "Range" 1 (LOGPEN 0 0 0) 1 1 
COMMENT                (LOGBRUSH 0 16777215 0) 0 0 0) 
COMMENT          #187=(CWidgetStyle "Range Label" 1 (LOGPEN 0 0 8388608) 1 0 1 
COMMENT                (LOGFONT 0 0 0 0 400 0 1 0 0 3 2 1 34 "Arial") 0.63 8388608 1 1 
COMMENT                "@N" 0) 
COMMENT          #188=(CWidgetStyle "ORF Label" 1 (LOGPEN 0 0 49216) 1 0 1 
COMMENT                (LOGFONT 0 0 0 0 400 0 0 0 0 3 2 1 18 "Times New Roman") 
COMMENT                0.611111 0 1 65535 "@N" 0) 
COMMENT          #189=(CWidgetStyle "CDS Label" 1 (LOGPEN 0 0 4227264) 1 0 1 
COMMENT                (LOGFONT 0 0 0 0 400 0 0 0 0 3 2 1 34 "Arial") 0.555556 255 1 1 
COMMENT                "@N" 0) 
COMMENT          #190=(CWidgetStyle "Shape 5" 1 (LOGPEN 0 0 0) 3 1 
COMMENT                (LOGBRUSH 0 16777113 0) 1 
COMMENT                (LOGFONT 0 0 0 0 400 0 0 0 0 7 48 2 50 "Arial") 0.9 0 0 1 
COMMENT                (LOGSHAPE 9 1 0.8 1.8 0)) 
COMMENT          #191=(CWidgetStyle "CDS" 1 (LOGPEN 0 0 0) 1 1 (LOGBRUSH 2 39423 3) 0 0 
COMMENT                1 (LOGSHAPE 9 1 0.8 1.8 0)) 
COMMENT          #192=(CWidgetStyle "Label 2" 1 (LOGPEN 0 0 4227264) 1 0 1 
COMMENT                (LOGFONT 0 0 0 0 400 0 0 0 0 3 2 1 34 "Arial") 0.944444 8388608 
COMMENT                1 1 "@N" 0) 
COMMENT          #193=(CWidgetStyle "Label 3" 1 (LOGPEN 0 0 8421376) 1 0 1 
COMMENT                (LOGFONT 0 0 0 0 700 255 0 0 0 3 2 1 34 "Arial") 0.833333 255 1 
COMMENT                5 "@N (@S)" 0) 
COMMENT          #194=(CWidgetStyle "Label 4" 1 (LOGPEN 0 0 8437824) 1 0 1 
COMMENT                (LOGFONT 0 0 0 0 400 0 0 0 0 3 2 1 34 "Arial") 0.722222 0 1 5 
COMMENT                "@N (@S)" 0)) 0.164644 1.74233 0.164644 2.53336 
COMMENT         (70 (CShapeMapEntry 0 "Unique RSite" 1 "Uniq RSite Label") 67 
COMMENT          (CShapeMapEntry 0 "ORF" 0 "ORF Label")) 40.0378 40.0378 39 39 0.1 
COMMENT         -2892) 1 1 0 1 1 
COMMENT        (mapper: 20.8907 -14.4919 40.0378 40.0378 0.01 10 -1 6109 6109 1 0 0) 
COMMENT        #195=(CGroupWidget (CWidget 0 (0 0) 1 2 0 0 Nil 3211321 100) 
COMMENT              (CObjectList 
COMMENT               #196=(CGroupWidget (CWidget 1 (0 0) 1 2 0 0 Nil 3211330 100) 
COMMENT                     (CObjectList 
COMMENT                      #197=(CAxis 
COMMENT                            (CWideLine 
COMMENT                             (CWidget 0 (0 0) 1 2 0 0 #161# 48459028 0) 
COMMENT                             (LOGPEN 0 0 10079436) 2 (LOGBRUSH 0 13434879 0) 1 
COMMENT                             6.27521 6.27321 1 0.0214037) 0.102688) 
COMMENT                      #198=(CLabel 
COMMENT                            (CWidget 1001 (0 0) 1 2 0 0 #158# 6619236 100) 
COMMENT                            (LOGPEN 7667829 6553705 3539001) 6619236 
COMMENT                            (LOGFONT 58 22 0 0 400 0 0 0 0 3 2 1 34 "Verdana") 
COMMENT                            1.74233 0.833333 0 "pC14UA2.2" "@N" 1 0 0.871165 0 
COMMENT                            -10 6.14419 1.34873 Nil) 
COMMENT                      #199=(CLabel (CWidget 1002 (0 0) 1 2 0 0 #157# 0 100) 
COMMENT                            (LOGPEN 0 0 0) 1 
COMMENT                            (LOGFONT 38 14 0 0 400 0 0 0 0 3 2 1 18 "Georgia") 
COMMENT                            1.74233 0.555556 0 "6109 bp" "@L bp" 16 0 -0.871165 
COMMENT                            0 -10.8 3.29688 0.949103 Nil)) (CObjectList)) 
COMMENT               #200=(CGroupWidget (CWidget 10 (6 0) 1 2 0 0 Nil -949 100) 
COMMENT                     (CObjectList 
COMMENT                      #201=(CGroupWidget 
COMMENT                            (CWidget 4 (7 4 0) 1 2 0 0 Nil -810 100) 
COMMENT                            (CObjectList 
COMMENT                             #202=(CWideArrow 
COMMENT                                   (CWideLine 
COMMENT                                    (CWidget 0 (3 #1# 0) 1 2 0 0 #159# 0 100) 
COMMENT                                    (LOGPEN 0 0 3355545) 1 
COMMENT                                    (LOGBRUSH 0 6724095 0) 1 0.919054 1.80011 1 
COMMENT                                    0.082322) 0.8 1.8 1) 
COMMENT                             #203=(CLabel (CWidget 0 (0 0) 1 2 0 0 #156# 0 100) 
COMMENT                                   (LOGPEN 0 0 0) 1 
COMMENT                                   (LOGFONT 46 17 0 0 700 0 0 0 0 3 2 1 34 
COMMENT                                    "Arial") 1.74233 0.666667 0 "ApR" "@N" 1 
COMMENT                                   -12.8491 1.74233 0 -10 1.99811 1.07399 #202#) 
COMMENT                             #204=(CWideArrow 
COMMENT                                   (CWideLine 
COMMENT                                    (CWidget 0 (3 #6# 0) 1 2 0 0 #159# 0 100) 
COMMENT                                    (LOGPEN 0 0 3355545) 1 
COMMENT                                    (LOGBRUSH 0 6724095 0) 1 4.16604 5.0471 1 
COMMENT                                    0.082322) 0.8 1.8 1) 
COMMENT                             #205=(CLabel (CWidget 0 (0 0) 1 2 0 0 #156# 0 100) 
COMMENT                                   (LOGPEN 0 0 0) 1 
COMMENT                                   (LOGFONT 46 17 0 0 700 0 0 0 0 3 2 1 34 
COMMENT                                    "Arial") 1.74233 0.666667 0 "URA3" "@N" 1 
COMMENT                                   13.2145 -1.74233 0 -10 2.59755 1.07399 #204#) 
COMMENT                             #206=(CWideArrow 
COMMENT                                   (CWideLine 
COMMENT                                    (CWidget 0 (3 #15# 0) 1 2 0 0 #159# 0 100) 
COMMENT                                    (LOGPEN 0 0 3355545) 1 
COMMENT                                    (LOGBRUSH 0 6724095 0) 1 2.73149 3.46776 1 
COMMENT                                    0.082322) 0.8 1.8 0) 
COMMENT                             #207=(CLabel 
COMMENT                                   (CWidget 0 (0 0) 1 2 0 0 #156# 6619236 100) 
COMMENT                                   (LOGPEN 0 0 0) 1 
COMMENT                                   (LOGFONT 46 17 0 0 700 0 0 0 0 3 2 1 34 
COMMENT                                    "Arial") 1.74233 0.666667 0 "sfGFP" "@N" 1 
COMMENT                                   -2.83894 -13.9386 0 -10 2.94721 1.07399 #206#)) 
COMMENT                            (CObjectList)) 
COMMENT                      #208=(CGroupWidget 
COMMENT                            (CWidget 21 (7 21 0) 1 2 0 0 Nil 3539001 100) 
COMMENT                            (CObjectList 
COMMENT                             #209=(CScratch 
COMMENT                                   (CWidget 0 (3 #4# 0) 1 2 0 0 #164# 0 100) 
COMMENT                                   (LOGPEN 0 8 13395507) 10 1 5.37775 1.9 
COMMENT                                   0.082322 1) 
COMMENT                             #210=(CLabel 
COMMENT                                   (CWidget 0 (0 0) 1 2 0 0 #156# 6619236 100) 
COMMENT                                   (LOGPEN 0 0 0) 1 
COMMENT                                   (LOGFONT 46 17 0 0 700 0 0 0 0 3 2 1 34 
COMMENT                                    "Arial") 1.74233 0.666667 0 "Lox66" "@N" 1 
COMMENT                                   12.3855 5.22699 0 -10 2.87229 1.07399 #209#) 
COMMENT                             #211=(CScratch 
COMMENT                                   (CWidget 0 (3 #5# 0) 1 2 0 0 #164# 0 100) 
COMMENT                                   (LOGPEN 0 8 13395507) 10 1 3.92472 1.9 
COMMENT                                   0.082322 1) 
COMMENT                             #212=(CLabel (CWidget 0 (0 0) 1 2 0 0 #156# 0 100) 
COMMENT                                   (LOGPEN 0 0 0) 1 
COMMENT                                   (LOGFONT 46 17 0 0 700 0 0 0 0 3 2 1 34 
COMMENT                                    "Arial") 1.74233 0.666667 0 "Lox71" "@N" 1 
COMMENT                                   10.3445 -8.71165 0 -10 2.87229 1.07399 #211#) 
COMMENT                             #213=(CScratch 
COMMENT                                   (CWidget 0 (3 #9# 0) 1 2 0 0 #164# 0 100) 
COMMENT                                   (LOGPEN 0 8 13395507) 10 1 5.56053 1.9 
COMMENT                                   0.082322 1) 
COMMENT                             #214=(CLabel (CWidget 0 (0 0) 1 2 0 0 #156# 0 100) 
COMMENT                                   (LOGPEN 0 0 0) 1 
COMMENT                                   (LOGFONT 46 17 0 0 700 0 0 0 0 3 2 1 34 
COMMENT                                    "Arial") 1.74233 0.666667 0 "TAGT" "@N" 1 
COMMENT                                   11.434 6.96932 0 -10 2.54759 1.07399 #213#) 
COMMENT                             #215=(CScratch 
COMMENT                                   (CWidget 0 (3 #10# 0) 1 2 0 0 #164# 0 100) 
COMMENT                                   (LOGPEN 0 8 13395507) 10 1 6.27319 1.9 
COMMENT                                   0.082322 1) 
COMMENT                             #216=(CLabel (CWidget 0 (0 0) 1 2 0 0 #156# 0 100) 
COMMENT                                   (LOGPEN 0 0 0) 1 
COMMENT                                   (LOGFONT 46 17 0 0 700 0 0 0 0 3 2 1 34 
COMMENT                                    "Arial") 1.74233 0.666667 0 "GCCT" "@N" 1 
COMMENT                                   2.29699 12.1963 0 -10 2.7474 1.07399 #215#) 
COMMENT                             #217=(CScratch 
COMMENT                                   (CWidget 0 (3 #11# 0) 1 2 0 0 #164# 0 100) 
COMMENT                                   (LOGPEN 0 8 13395507) 10 1 2.57643 1.9 
COMMENT                                   0.082322 1) 
COMMENT                             #218=(CLabel (CWidget 0 (0 0) 1 2 0 0 #156# 0 100) 
COMMENT                                   (LOGPEN 0 0 0) 1 
COMMENT                                   (LOGFONT 46 17 0 0 700 0 0 0 0 3 2 1 34 
COMMENT                                    "Arial") 1.74233 0.666667 0 "GAGT" "@N" 1 
COMMENT                                   -10.1305 -8.71165 0 -10 2.7474 1.07399 #217#) 
COMMENT                             #219=(CScratch 
COMMENT                                   (CWidget 0 (3 #12# 0) 1 2 0 0 #164# 0 100) 
COMMENT                                   (LOGPEN 0 8 13395507) 10 1 1.90383 1.9 
COMMENT                                   0.082322 1) 
COMMENT                             #220=(CLabel (CWidget 0 (0 0) 1 2 0 0 #156# 0 100) 
COMMENT                                   (LOGPEN 0 0 0) 1 
COMMENT                                   (LOGFONT 46 17 0 0 700 0 0 0 0 3 2 1 34 
COMMENT                                    "Arial") 1.74233 0.666667 0 "TGCG" "@N" 1 
COMMENT                                   -13.0011 -3.48466 0 -10 2.82233 1.07399 #219#) 
COMMENT                             #221=(CScratch 
COMMENT                                   (CWidget 0 (3 #17# 0) 1 2 0 0 #164# 0 100) 
COMMENT                                   (LOGPEN 0 8 13395507) 10 1 3.64952 1.9 
COMMENT                                   0.082322 1) 
COMMENT                             #222=(CLabel (CWidget 0 (0 0) 1 2 0 0 #156# 0 100) 
COMMENT                                   (LOGPEN 0 0 0) 1 
COMMENT                                   (LOGFONT 46 17 0 0 700 0 0 0 0 3 2 1 34 
COMMENT                                    "Arial") 1.74233 0.666667 0 "-CTGA-" "@N" 1 
COMMENT                                   8.30671 -12.1963 0 -10 3.34684 1.07399 #221#) 
COMMENT                             #223=(CScratch 
COMMENT                                   (CWidget 0 (3 #18# 0) 1 2 0 0 #164# 0 100) 
COMMENT                                   (LOGPEN 0 8 13395507) 10 1 2.59183 1.9 
COMMENT                                   0.082322 1) 
COMMENT                             #224=(CLabel (CWidget 0 (0 0) 1 2 0 0 #156# 0 100) 
COMMENT                                   (LOGPEN 0 0 0) 1 
COMMENT                                   (LOGFONT 46 17 0 0 700 0 0 0 0 3 2 1 34 
COMMENT                                    "Arial") 1.74233 0.666667 0 "-GATG-" "@N" 1 
COMMENT                                   -8.64805 -10.454 0 -10 3.42177 1.07399 #223#) 
COMMENT                             #225=(CScratch 
COMMENT                                   (CWidget 0 (3 #20# 0) 1 2 0 0 #164# 0 100) 
COMMENT                                   (LOGPEN 0 8 13395507) 10 1 3.66595 1.9 
COMMENT                                   0.082322 1) 
COMMENT                             #226=(CLabel 
COMMENT                                   (CWidget 0 (0 0) 1 2 0 0 #156# 1634165095 100) 
COMMENT                                   (LOGPEN 0 0 0) 1 
COMMENT                                   (LOGFONT 46 17 0 0 700 0 0 0 0 3 2 1 34 
COMMENT                                    "Arial") 1.74233 0.666667 0 "ACGG" "@N" 1 
COMMENT                                   8.08176 -10.454 0 -10 2.87229 1.07399 #225#)) 
COMMENT                            (CObjectList)) 
COMMENT                      #227=(CGroupWidget 
COMMENT                            (CWidget 27 (7 27 0) 1 2 0 0 Nil -670 100) 
COMMENT                            (CObjectList 
COMMENT                             #228=(CScratch 
COMMENT                                   (CWidget 0 (3 #13# 0) 1 2 0 0 #164# 0 100) 
COMMENT                                   (LOGPEN 0 8 13395507) 10 1 5.59237 1.9 
COMMENT                                   0.082322 1) 
COMMENT                             #229=(CLabel (CWidget 0 (0 0) 1 2 0 0 #156# 0 100) 
COMMENT                                   (LOGPEN 0 0 0) 1 
COMMENT                                   (LOGFONT 46 17 0 0 700 0 0 0 0 3 2 1 34 
COMMENT                                    "Arial") 1.74233 0.666667 0 "Barcode1-R" 
COMMENT                                   "@N" 1 11.3849 8.71165 0 -10 5.66964 1.07399 
COMMENT                                   #228#) 
COMMENT                             #230=(CScratch 
COMMENT                                   (CWidget 0 (3 #14# 0) 1 2 0 0 #164# 0 100) 
COMMENT                                   (LOGPEN 0 8 13395507) 10 1 2.55795 1.9 
COMMENT                                   0.082322 1) 
COMMENT                             #231=(CLabel (CWidget 0 (0 0) 1 2 0 0 #156# 0 100) 
COMMENT                                   (LOGPEN 0 0 0) 1 
COMMENT                                   (LOGFONT 46 17 0 0 700 0 0 0 0 3 2 1 34 
COMMENT                                    "Arial") 1.74233 0.666667 0 "Barcode2-F" 
COMMENT                                   "@N" 1 -12.7146 -6.96932 0 -10 5.59471 
COMMENT                                   1.07399 #230#)) (CObjectList)) 
COMMENT                      #232=(CGroupWidget 
COMMENT                            (CWidget 30 (7 30 0) 1 2 0 0 Nil 3539009 100) 
COMMENT                            (CObjectList 
COMMENT                             #233=(CWideArrow 
COMMENT                                   (CWideLine 
COMMENT                                    (CWidget 0 (3 #2# 0) 1 2 0 0 #172# 0 100) 
COMMENT                                    (LOGPEN 0 0 0) 1 (LOGBRUSH 0 128 0) 1 
COMMENT                                    0.784533 0.919054 1 0.082322) 0.8 1.8 1) 
COMMENT                             #234=(CLabel (CWidget 0 (0 0) 1 2 0 0 #156# 0 100) 
COMMENT                                   (LOGPEN 0 0 0) 1 
COMMENT                                   (LOGFONT 46 17 0 0 700 0 0 0 0 3 2 1 34 
COMMENT                                    "Arial") 1.74233 0.666667 0 "ApR Promoter" 
COMMENT                                   "@N" 1 -12.7016 8.71165 0 -10 6.6687 1.07399 
COMMENT                                   #233#) 
COMMENT                             #235=(CWideArrow 
COMMENT                                   (CWideLine 
COMMENT                                    (CWidget 0 (3 #16# 0) 1 2 0 0 #172# 0 100) 
COMMENT                                    (LOGPEN 0 0 0) 1 (LOGBRUSH 0 128 0) 0.835356 
COMMENT                                    3.50473 3.63822 1 0.082322) 0.8 1.8 0) 
COMMENT                             #236=(CLabel (CWidget 0 (0 0) 1 2 0 0 #156# 0 100) 
COMMENT                                   (LOGPEN 0 0 0) 1 
COMMENT                                   (LOGFONT 46 17 0 0 700 0 0 0 0 3 2 1 34 
COMMENT                                    "Arial") 1.74233 0.666667 0 
COMMENT                                   "BBa J72163 GlpT Promoter" "@N" 1 12.0057 
COMMENT                                   -13.9386 0 -10 12.6381 1.07399 #235#)) 
COMMENT                            (CObjectList)) 
COMMENT                      #237=(CGroupWidget 
COMMENT                            (CWidget 33 (7 33 0) 1 2 0 0 Nil 4259906 100) 
COMMENT                            (CObjectList 
COMMENT                             #238=(CWideArrow 
COMMENT                                   (CWideLine 
COMMENT                                    (CWidget 0 (3 #0# 0) 1 2 0 0 #159# 0 100) 
COMMENT                                    (LOGPEN 0 0 3355545) 1 
COMMENT                                    (LOGBRUSH 0 6724095 0) 0.835356 6.27319 
COMMENT                                    0.784533 1 0.082322) 0.8 1.8 1) 
COMMENT                             #239=(CLabel 
COMMENT                                   (CWidget 0 (0 0) 1 2 0 0 #156# 6619236 100) 
COMMENT                                   (LOGPEN 0 0 0) 1 
COMMENT                                   (LOGFONT 46 17 0 0 700 0 0 0 0 3 2 1 34 
COMMENT                                    "Arial") 1.74233 0.666667 0 "ColE1" "@N" 1 
COMMENT                                   -7.83252 10.454 0 -10 2.82233 1.07399 #238#)) 
COMMENT                            (CObjectList)) 
COMMENT                      #240=(CGroupWidget 
COMMENT                            (CWidget 34 (7 34 0) 1 2 0 0 Nil 3604546 100) 
COMMENT                            (CObjectList 
COMMENT                             #241=(CWideArrow 
COMMENT                                   (CWideLine 
COMMENT                                    (CWidget 0 (3 #7# 0) 1 2 0 0 #171# 1450 100) 
COMMENT                                    (LOGPEN 0 0 0) 1 (LOGBRUSH 2 8388608 5) 
COMMENT                                    0.835356 5.55643 6.27319 1 0.082322) 0.8 1.8 
COMMENT                                   0) 
COMMENT                             #242=(CLabel 
COMMENT                                   (CWidget 0 (0 0) 1 2 0 0 #156# 6619236 100) 
COMMENT                                   (LOGPEN 0 0 0) 1 
COMMENT                                   (LOGFONT 46 17 0 0 700 0 0 0 0 3 2 1 34 
COMMENT                                    "Arial") 1.74233 0.666667 0 
COMMENT                                   "IntC14Up (SmiI)" "@N" 1 9.9843 10.454 0 -10 
COMMENT                                   7.29311 1.07399 #241#) 
COMMENT                             #243=(CWideArrow 
COMMENT                                   (CWideLine 
COMMENT                                    (CWidget 0 (3 #8# 0) 1 2 0 0 #171# 0 100) 
COMMENT                                    (LOGPEN 0 0 0) 1 (LOGBRUSH 2 8388608 5) 
COMMENT                                    0.835356 1.90383 2.57643 1 0.082322) 0.8 1.8 
COMMENT                                   0) 
COMMENT                             #244=(CLabel (CWidget 0 (0 0) 1 2 0 0 #156# 0 100) 
COMMENT                                   (LOGPEN 0 0 0) 1 
COMMENT                                   (LOGFONT 46 17 0 0 700 0 0 0 0 3 2 1 34 
COMMENT                                    "Arial") 1.74233 0.666667 0 
COMMENT                                   "IntC14Dn (SmiI)" "@N" 1 -14.485 -5.22699 0 
COMMENT                                   -10 7.29311 1.07399 #243#)) (CObjectList)) 
COMMENT                      #245=(CGroupWidget 
COMMENT                            (CWidget 43 (7 43 0) 1 2 0 0 Nil -1089 100) 
COMMENT                            (CObjectList 
COMMENT                             #246=(CLine 
COMMENT                                   (CWidget 0 (3 #3# 0) 1 2 0 0 #164# -626 100) 
COMMENT                                   (LOGPEN 0 8 13395507) 10 0.835356 1.80011 
COMMENT                                   1.89972) 
COMMENT                             #247=(CLabel (CWidget 0 (0 0) 1 2 0 0 #156# 0 100) 
COMMENT                                   (LOGPEN 0 0 0) 1 
COMMENT                                   (LOGFONT 46 17 0 0 700 0 0 0 0 3 2 1 34 
COMMENT                                    "Arial") 1.74233 0.666667 0 "ApR Terminator" 
COMMENT                                   "@N" 1 -15.4452 -1.74233 0 -10 7.41799 
COMMENT                                   1.07399 #246#) 
COMMENT                             #248=(CLine 
COMMENT                                   (CWidget 0 (3 #19# 0) 1 2 0 0 #164# 0 100) 
COMMENT                                   (LOGPEN 0 8 13395507) 10 0.835356 2.59902 
COMMENT                                   2.73149) 
COMMENT                             #249=(CLabel 
COMMENT                                   (CWidget 0 (0 0) 1 2 0 0 #156# 1667321128 100) 
COMMENT                                   (LOGPEN 0 0 0) 1 
COMMENT                                   (LOGFONT 46 17 0 0 700 0 0 0 0 3 2 1 34 
COMMENT                                    "Arial") 1.74233 0.666667 0 
COMMENT                                   "BBa B0015 Terminator" "@N" 1 -11.3534 
COMMENT                                   -12.1963 0 -10 10.54 1.07399 #248#)) 
COMMENT                            (CObjectList))) (CObjectList)) 
COMMENT               #250=(CGroupWidget (CWidget 14 (16 0) 1 2 0 0 Nil -497 100) 
COMMENT                     (CObjectList) (CObjectList)) 
COMMENT               #251=(CGroupWidget (CWidget 11 (0 0) 1 2 0 0 Nil 4587585 100) 
COMMENT                     (CObjectList) (CObjectList)) 
COMMENT               #252=(CGroupWidget (CWidget 12 (0 0) 1 2 0 0 Nil -390 100) 
COMMENT                     (CObjectList) (CObjectList))) (CObjectList))) 
COMMENT       (CSeqView 10 10 (CObjectList) (CObList) 1 (CObList)) (CObList) 6 
COMMENT       (CStringList) 0 43844200 (CObList)))
FEATURES             Location/Qualifiers
     rep_origin      complement(5346..6109)
                     /ApEinfo_fwdcolor=#7F7F7F
                     /ApEinfo_revcolor=#7F7F7F
                     /ApEinfo_graphicformat=arrow_data {{0 1 2 0 0 -1} {} 0}
                     width 5 offset 0
                     /vntifkey="33"
                     /label=ColE1
     CDS             complement(4357..5214)
                     /ApEinfo_fwdcolor=#9F4240
                     /ApEinfo_revcolor=#9F4240
                     /ApEinfo_graphicformat=arrow_data {{0 1 2 0 0 -1} {} 0}
                     width 5 offset 0
                     /vntifkey="4"
                     /label=ApR
     promoter        complement(5215..5345)
                     /ApEinfo_fwdcolor=#FF6666
                     /ApEinfo_revcolor=#FF6666
                     /ApEinfo_graphicformat=arrow_data {{0 1 2 0 0 -1} {} 0}
                     width 5 offset 0
                     /vntifkey="30"
                     /label=ApR\Promoter
     terminator      complement(4260..4356)
                     /ApEinfo_fwdcolor=#FF6666
                     /ApEinfo_revcolor=#FF6666
                     /ApEinfo_graphicformat=arrow_data {{0 1 2 0 0 -1} {} 0}
                     width 5 offset 0
                     /vntifkey="43"
                     /label=ApR\Terminator
     misc_feature    complement(873..906)
                     /vntifkey="21"
                     /label=Lox66
     misc_feature    2288..2321
                     /vntifkey="21"
                     /label=Lox71
     CDS             complement(1195..2052)
                     /vntifkey="4"
                     /label=URA3
     repeat_region   1..698
                     /vntifkey="34"
                     /label=IntC14Up\(SmiI)
     repeat_region   3601..4255
                     /vntifkey="34"
                     /label=IntC14Dn\(SmiI)
     misc_feature    695..698
                     /vntifkey="21"
                     /label=TAGT
     misc_feature    1..4
                     /vntifkey="21"
                     /label=GCCT
     misc_feature    3601..3604
                     /vntifkey="21"
                     /label=GAGT
     misc_feature    4256..4259
                     /vntifkey="21"
                     /label=TGCG
     primer          664..684
                     /vntifkey="27"
                     /label=Barcode1-R
     primer          3619..3640
                     /vntifkey="27"
                     /label=Barcode2-F
     CDS             2733..3449
                     /vntifkey="4"
                     /label=sfGFP
     promoter        2567..2696
                     /vntifkey="30"
                     /label=BBa_J72163\GlpT\Promoter
     misc_feature    2556..2559
                     /vntifkey="21"
                     /label=-CTGA-
     misc_feature    3586..3589
                     /vntifkey="21"
                     /label=-GATG-
     terminator      3450..3578
                     /vntifkey="43"
                     /label=BBa_B0015\Terminator
     misc_feature    2540..2543
                     /vntifkey="21"
                     /label=ACGG
BASE COUNT     1612 a      1424 c      1409 g      1664 t 
ORIGIN
        1 gcctgcggcc gcatttaaat agctagtctc agtgtagtaa aagtggtggt aggagttgag 
       61 gtggtagaaa gagttgtttg atgggtagat caaggagtca tgaaaggagt caaggcagaa 
      121 aaaaaacgat accagttgat ttggatcact gcataaattc cgttaatcaa ctccagaatt 
      181 cattttctcc ccttctatcc attgtactct cttcgttcaa cacttccatg caccgcaccc 
      241 agcagacaag tcccgttcgg taaaccaaat aggaggtttc aatggagagt ggagatgatt 
      301 ttacccgata ttaggtcctt tttccagcct tgattaactg caacagctcc tagacacgaa 
      361 tatagacttg aacggtcatt tgaagtacat tagttacaat acatgtacat actgttatca 
      421 tatgttaagg gtgactcaga aaacaatatt gaacaaataa ttacctgaca tagttacatt 
      481 taacacactc tcttagtgac gattctgaca cgaaggccac tttctgttca tgcttgcagt 
      541 ttcatcagtc ctctcctaac cactataatg aacccacagg gaaactggtt aggtcgaaat 
      601 cattcataaa tatcaatgaa acaatcgact aatactttac ttctgtctct acaattcatt 
      661 agcctaattg gctctaccga tagtctacac ctgctagtag gtagggataa cagggtaatg 
      721 aagcctgctt ttttatacta agttggcatt ataaaaaagc attgcttatc aatttgttgc 
      781 aacgaacagg tcactatcag tcaaaataaa atcattattt gatttcactt cccatagtac 
      841 tttttgacca cctcccccac cccccccctc tctaccgttc gtataatgta tgctatacga 
      901 agttattgtg actggggatg tagttgagaa taagtcatac acaagtcagc tttcttcaag 
      961 cctcatataa gtataagtag ttcaatcgta ttagctactt gtacccagca tctccgtatc 
     1021 gagaaacaca acaacacgcc ccattggaca gatcatgcgg atacacaggt tgtgcagtat 
     1081 catacatact cgatcagaca ggtcgtctga ccatcataca agctgaacaa gcgctccata 
     1141 cttgcacgct ctctatatac acagttaaat tacatatcca tagtctaacc tctaacagtt 
     1201 aatcttctgg taagcctccc agccagcctt ctggtatcgc ttggcctcct caataggatc 
     1261 tcggttctgg ccgtacagac ctcggccgac aattatgata tccgttccgg tagacatgac 
     1321 atcctcaaca gttcggtact gctgtccgag agcgtcaccc ttgtcgtcaa gacccacccc 
     1381 gggggtcaga ataagccagt cctcagagtc gcccttaggt cggttctggg caatgaagcc 
     1441 aaccacaaac tcggggtcgg atcgggcaag ctcaatggtc tgcttggagt actcgccagt 
     1501 ggccagagag cccttgcaag acagctcggc cagcatgagc agacctctgg ccagcttctc 
     1561 gttgggagag gggaccagga actccttgta ctcggagttc tcgtagtcag acacgtcctc 
     1621 cttcttctgc tcagagacag tttcctcggc accagctcgc aggccagcaa tgattccggt 
     1681 tccgggtaca ccgtgggcgt tggtgatatc ggaccactcg gcgattcggt agacaccgtt 
     1741 cttgtgctgg tgcttgacag tgttgccaat atctgcgaac tttctgtcct cgaacaggaa 
     1801 gaaaccgtgc ttaagagcaa gttccttgag ggggagcaca gtgccggcgt aggtgaagtc 
     1861 gtcaatgatg tcgatatggg tcttgatcat gcacacataa ggtccgacct tatcggcaag 
     1921 ctcaatgagc tccttggtgg tggtaacatc cagagaagca cacaggttgg ttttcttggc 
     1981 tgccacgagc ttgagcactc gagcggcaaa ggcggacttg tggacgttag ctcgagcttc 
     2041 gtaggagggc attttggtgg tgaagaggag actgaaataa atttagtctg cagaactttt 
     2101 tatcggaacc ttatctgggg cagtgaagta tatgttatgg taatagttac gagttagttg 
     2161 aacttataga tagactggac tatacggcta tcggtccaaa ttagaaagaa cgtcaatggc 
     2221 tctctgggcg tcgcctttgc cgacaaaaat gtgatcatga tgaaagccag caatgacgtt 
     2281 gcagctgata acttcgtata atgtatgcta tacgaacggt acctcctccc ccgcccacgt 
     2341 gaaatccatt ccaattctgt tacaggtcac taataccatc taagtagttg attcatagtg 
     2401 actgcatatg ttgtgtttta cagtattatg tagtctgttt tttatgcaaa atctaattta 
     2461 atatattgat atttatatca ttttacgttt ctcgttcagc ttttttatac taacttgagc 
     2521 gtagggataa cagggtaata cggaacgtga gaccactgat gagacggaaa gtgaaacgtg 
     2581 atttcatgcg tcattttgaa cattttgtaa atcttattta ataatgtgtg cggcaattca 
     2641 catttaattt atgaatgttt tcttaacatc gcggcaactc aagaaacggc aggttcggat 
     2701 cttagctact agagaaagag gagaaatact agatgcgtaa aggcgaagag ctgttcactg 
     2761 gtgtcgtccc tattctggtg gaactggatg gtgatgtcaa cggtcataag ttttccgtgc 
     2821 gtggcgaggg tgaaggtgac gcaactaatg gtaaactgac gctgaagttc atctgtacta 
     2881 ctggtaaact gccggttcct tggccgactc tggtaacgac gctgacttat ggtgttcagt 
     2941 gctttgctcg ttatccggac catatgaagc agcatgactt cttcaagtcc gccatgccgg 
     3001 aaggctatgt gcaggaacgc acgatttcct ttaaggatga cggcacgtac aaaacgcgtg 
     3061 cggaagtgaa atttgaaggc gataccctgg taaaccgcat tgagctgaaa ggcattgact 
     3121 ttaaagagga cggcaatatc ctgggccata agctggaata caattttaac agccacaatg 
     3181 tttacatcac cgccgataaa caaaaaaatg gcattaaagc gaattttaaa attcgccaca 
     3241 acgtggagga tggcagcgtg cagctggctg atcactacca gcaaaacact ccaatcggtg 
     3301 atggtcctgt tctgctgcca gacaatcact atctgagcac gcaaagcgtt ctgtctaaag 
     3361 atccgaacga gaaacgcgat catatggttc tgctggagtt cgtaaccgca gcgggcatca 
     3421 cgcatggtat ggatgaactg tacaaatgac caggcatcaa ataaaacgaa aggctcagtc 
     3481 gaaagactgg gcctttcgtt ttatctgttg tttgtcggtg aacgctctct actagagtca 
     3541 cactggctca ccttcgggtg ggcctttctg cgtttatacg tctcagatgg gtctcagctg 
     3601 gagtactagc aggtgtaaga agttggtgaa aacatttacg cctaatagct ctagagggag 
     3661 ttgttgcggg acctctatat tagaaggtgc tacctttagg tagctggttc tcgggccgaa 
     3721 cgtagagatc cagttgttcc tgaagcgtct tatcatattt gctttcttgt ctgtcccggg 
     3781 tttctttgga ggcagaattg aaagctcctt catctgttga tatcaacaga tctcagtcct 
     3841 cgggagtcaa ggaccgcctg tccccaacta gtacagaaga gatggggtcc acctgttcct 
     3901 cctttcttga acagtcaata acgattgatc gcaccatttc tggagccctt gtacttcttg 
     3961 ttgcgagtct catcttggcc ctcatcttgg tcagacatgc taactactat acaggtcggg 
     4021 ggaaatatat ctcatggtaa accccgtcct aagtgtacca aatacaccag ttgattcaga 
     4081 ctgttccaga aaacacaccc aatgaatttt ttcagcccaa aatttcactc tgtcctataa 
     4141 agggaatcgt cacccttcct tctgcattca tctcatctca ctatgcatta gcgattttac 
     4201 agacacaact tgggttggtg agactcatga ttgagtggaa tttaaatgcg gccgctgcgg 
     4261 attatcaaaa aggatcttca cctagatcct tttaaattaa aaatgaagtt ttaaataaat 
     4321 ctaaagtata tatgagtaaa cttggtctga cagttaccaa tgcttaatca gtgaggcacc 
     4381 tatctcagcg atctgtctat ttcgttcatc catagttgcc tgactccccg tcgtgtagat 
     4441 aactacgata cgggagggct taccatctgg ccccagtgct gcaatgatac cgcgggaccc 
     4501 acgctcaccg gctccagatt tatcagcaat aaaccagcca gccggaaggg ccgagcgcag 
     4561 aagtggtcct gcaactttat ccgcctccat ccagtctatt aattgttgcc gggaagctag 
     4621 agtaagtagt tcgccagtta atagtttgcg caacgttgtt gccattgcta caggcatcgt 
     4681 ggtgtcacgc tcgtcgtttg gtatggcttc attcagctcc ggttcccaac gatcaaggcg 
     4741 agttacatga tcccccatgt tgtgcaaaaa agcggttagc tccttcggtc ctccgatcgt 
     4801 tgtcagaagt aagttggccg cagtgttatc actcatggtt atggcagcac tgcataattc 
     4861 tcttactgtc atgccatccg taagatgctt ttctgtgact ggtgagtact caaccaagtc 
     4921 attctgagaa tagtgtatgc ggcgaccgag ttgctcttgc ccggcgtcaa tacgggataa 
     4981 taccgcgcca catagcagaa ctttaaaagt gctcatcatt ggaaaacgtt cttcggggcg 
     5041 aaaactctca aggatcttac cgctgttgag atccagttcg atgtaaccca ctcgtgcacc 
     5101 caactgatct tcagcatctt ttactttcac cagcgtttct gggtgagcaa aaacaggaag 
     5161 gcaaaatgcc gcaaaaaagg gaataagggc gacacggaaa tgttgaatac tcatactctt 
     5221 cctttttcaa tattattgaa gcatttatca gggttattgt ctcatgagcg gatacatatt 
     5281 tgaatgtatt tagaaaaata aacaaatagg ggttccgcgc acatttcccc gaaaagtgcc 
     5341 acctgtcatg accaaaatcc cttaacgtga gttttcgttc cactgagcgt cagaccccgt 
     5401 agaaaagatc aaaggatctt cttgagatcc tttttttctg cgcgtaatct gctgcttgca 
     5461 aacaaaaaaa ccaccgctac cagcggtggt ttgtttgccg gatcaagagc taccaactct 
     5521 ttttccgaag gtaactggct tcagcagagc gcagatacca aatactgttc ttctagtgta 
     5581 gccgtagtta ggccaccact tcaagaactc tgtagcaccg cctacatacc tcgctctgct 
     5641 aatcctgtta ccagtggctg ctgccagtgg cgataagtcg tgtcttaccg ggttggactc 
     5701 aagacgatag ttaccggata aggcgcagcg gtcgggctga acggggggtt cgtgcacaca 
     5761 gcccagcttg gagcgaacga cctacaccga actgagatac ctacagcgtg agctatgaga 
     5821 aagcgccacg cttcccgaag ggagaaaggc ggacaggtat ccggtaagcg gcagggtcgg 
     5881 aacaggagag cgcacgaggg agcttccagg gggaaacgcc tggtatcttt atagtcctgt 
     5941 cgggtttcgc cacctctgac ttgagcgtcg atttttgtga tgctcgtcag gggggcggag 
     6001 cctatggaaa aacgccagca acgcggcctt tttacggttc ctggcctttt gctggccttt 
     6061 tgctcacatg ttctttcctg cgttatcccc tgattctgtg gataaccgt 
//
