# Supplementary material for: A DNA assembly toolkit to unlock the CRISPR/Cas9 potential for metabolic engineering
Source: Commun Biol. 2023 Aug 18;6:858. doi: 10.1038/s42003-023-05202-5 (PMC10439232; doi:10.1038/s42003-023-05202-5)
Supplement: Supplementary file 5 — Supplementary GenBank files [file 42003_2023_5202_MOESM5_ESM.zip › data_set/YaliCraft (147 plasmids)/(175617) pE12UA2.2.gb]

LOCUS       pE12UA2.2               5890 bp    DNA     circular     14-OCT-2021
DEFINITION  .
ACCESSION   <unknown id>
VERSION     <unknown id>
SOURCE      .
  ORGANISM  . .
COMMENT     
            ApEinfo:methylated:1
COMMENT     This file is created by Vector NTI
            http://www.invitrogen.com/
COMMENT     ORIGDB|GenBank
COMMENT     VNTDATE|-14087530|
COMMENT     VNTDBDATE|-14087530|
COMMENT     LSOWNER|
COMMENT     VNTNAME|pE12UA2.2|
COMMENT     VNTAUTHORNAME|Tigran|
COMMENT     VNTOAUTHORNAME|Demo User|
COMMENT     Vector_NTI_Display_Data_(Do_Not_Edit!)
COMMENT     (SXF 
COMMENT      (CGexDoc "pE12UA2.2" 0 5890 
COMMENT       (CDBMol 0 0 1 1 1 0 0 0 0 "" "" 0 0 0 0 (CObList) (CObList) (CObList) 
COMMENT        (CObList) -1 "") 
COMMENT       (CDocSetData 1 0 0 0 0 0 "MAIN" 1 1 1 1 0 0 1 1 0 1 10 10 4294967295 50 0 
COMMENT        1 0 (CHomObj 0 0 0 3 75) (CWordArray) (CWordArray) 
COMMENT        (CStringList "BsaI" "BsmBI" "BbsI" "AarI" "SmiI" "NotI" "MssI" "PacI" 
COMMENT         "I-SceI" "SdaI") (CStringList "atg" "gtg") 
COMMENT        (CStringList "taa" "tga" "tag") (CObList) 1 "{(0,1),2}" 0 0 "" 0 
COMMENT        4294967295 0 0 0 0 0 0 0 "MAIN" 0 0 30 0 
COMMENT        (CProteinMotifSearchObject 70 20 1 1 1 1 0 0 1 0 0 0 0 0)) 
COMMENT       (CMolPar 0 0 0 0 4294967295 1 5890 0 0 0 0 0 0 0 0) (CStringList) 
COMMENT       (CStringList) (CObList) (COAPar 25 250 50 0 6 4 3 7) 
COMMENT       (COAPar 25 250 50 0 6 4 3 7) (COAPar 25 250 50 0 6 4 3 7) (CObList) 
COMMENT       (CObList 
COMMENT        #0=(CFSignal (CObList) "ColE1" 33 0 1 5127 5890 0 (CStringList) 
COMMENT            (CStringList "/ApEinfo_fwdcolor=#7F7F7F" "/ApEinfo_revcolor=#7F7F7F" 
COMMENT             "/ApEinfo_graphicformat=arrow_data {{0 1 2 0 0 -1} {} 0}" 
COMMENT             "width 5 offset 0") 1 1 1 1 "complement(4987..5750)") 
COMMENT        #1=(CFSignal (CObList) "ApR" 4 0 1 4138 4995 0 (CStringList) 
COMMENT            (CStringList "/ApEinfo_fwdcolor=#9F4240" "/ApEinfo_revcolor=#9F4240" 
COMMENT             "/ApEinfo_graphicformat=arrow_data {{0 1 2 0 0 -1} {} 0}" 
COMMENT             "width 5 offset 0") 1 1 1 1 "complement(3998..4855)") 
COMMENT        #2=(CFSignal (CObList) "ApR Promoter" 30 0 1 4996 5126 0 (CStringList) 
COMMENT            (CStringList "/ApEinfo_fwdcolor=#FF6666" "/ApEinfo_revcolor=#FF6666" 
COMMENT             "/ApEinfo_graphicformat=arrow_data {{0 1 2 0 0 -1} {} 0}" 
COMMENT             "width 5 offset 0") 1 1 1 1 "complement(4856..4986)") 
COMMENT        #3=(CFSignal (CObList) "ApR Terminator" 43 0 1 4041 4137 0 (CStringList) 
COMMENT            (CStringList "/ApEinfo_fwdcolor=#FF6666" "/ApEinfo_revcolor=#FF6666" 
COMMENT             "/ApEinfo_graphicformat=arrow_data {{0 1 2 0 0 -1} {} 0}" 
COMMENT             "width 5 offset 0") 1 1 1 1 "complement(3901..3997)") 
COMMENT        #4=(CFSignal (CObList) "Lox66" 21 0 1 771 804 0 (CStringList) 
COMMENT            (CStringList) 1 1 1 1 "complement(771..804)") 
COMMENT        #5=(CFSignal (CObList) "Lox71" 21 0 0 2186 2219 0 (CStringList) 
COMMENT            (CStringList) 1 1 1 1 "2186..2219") 
COMMENT        #6=(CFSignal (CObList) "URA3" 4 0 1 1093 1950 0 (CStringList) 
COMMENT            (CStringList) 1 1 1 1 "complement(1093..1950)") 
COMMENT        #7=(CFSignal (CObList) "IntE12Up (SmiI)" 34 0 0 1 596 0 (CStringList) 
COMMENT            (CStringList) 1 1 1 1 "1..596") 
COMMENT        #8=(CFSignal (CObList) "IntE12Dn (SmiI)" 34 0 0 3499 4036 0 
COMMENT            (CStringList) (CStringList) 1 1 1 1 "3359..3896") 
COMMENT        #9=(CFSignal (CObList) "GCCT" 21 0 0 1 4 0 (CStringList) (CStringList) 1 
COMMENT            1 1 1 "1..4") 
COMMENT        #10=(CFSignal (CObList) "AGGT" 21 0 0 597 600 0 (CStringList) 
COMMENT             (CStringList) 1 1 1 1 "597..600") 
COMMENT        #11=(CFSignal (CObList) "GAGT" 21 0 0 3499 3502 0 (CStringList) 
COMMENT             (CStringList) 1 1 1 1 "3359..3362") 
COMMENT        #12=(CFSignal (CObList) "TGCG" 21 0 0 4037 4040 0 (CStringList) 
COMMENT             (CStringList) 1 1 1 1 "3897..3900") 
COMMENT        #13=(CFSignal (CObList) "Barcode1-R" 21 0 0 562 582 0 (CStringList) 
COMMENT             (CStringList) 1 1 1 1 "562..582") 
COMMENT        #14=(CFSignal (CObList) "Barcode2-F" 21 0 0 3517 3538 0 (CStringList) 
COMMENT             (CStringList) 1 1 1 1 "3377..3398") 
COMMENT        #15=(CFSignal (CObList) "sfGFP" 4 0 0 2631 3347 0 (CStringList) 
COMMENT             (CStringList) 1 1 1 1 "633..1349") 
COMMENT        #16=(CFSignal (CObList) "BBa_J72163 GlpT Promoter" 30 0 0 2465 2594 0 
COMMENT             (CStringList) (CStringList) 1 1 1 1 "467..596") 
COMMENT        #17=(CFSignal (CObList) "-CTGA-" 21 0 0 2454 2457 0 (CStringList) 
COMMENT             (CStringList) 1 1 1 1 "456..459") 
COMMENT        #18=(CFSignal (CObList) "-GATG-" 21 0 0 3484 3487 0 (CStringList) 
COMMENT             (CStringList) 1 1 1 1 "1486..1489") 
COMMENT        #19=(CFSignal (CObList) "BBa_B0015 Terminator" 43 0 0 3348 3476 0 
COMMENT             (CStringList) (CStringList) 1 1 1 1 "1350..1478") 
COMMENT        #20=(CFSignal (CObList) "ACGG" 21 0 0 2438 2441 0 (CStringList) 
COMMENT             (CStringList) 1 1 1 1 "440..443")) (CObList) (CObList) (CObList) 
COMMENT       (CObList) (CObList) (CObList) 
COMMENT       (CTextView 0 
COMMENT        #21=(CGroupPar (CParagraph 0 (0 0) 1 2 0 0 180) 
COMMENT             (CObjectList 
COMMENT              #22=(CRefLinePar 
COMMENT                   (CLinePar (CParagraph 0 (0 0) 0 2 0 0 233) "pE12UA2.2" 2) 5 
COMMENT                   "" 0 4) 
COMMENT              #23=(CFolderPar 
COMMENT                   (CGroupPar (CParagraph 1 (0 0) 1 1 0 0 178) 
COMMENT                    (CObjectList 
COMMENT                     #24=(CLinePar (CParagraph 0 (0 0) 1 2 1 0 180) 
COMMENT                          "DNA 'pE12UA2.2'" 1) 
COMMENT                     #25=(CLinePar (CParagraph 0 (0 0) 1 2 1 0 180) "." 1) 
COMMENT                     #26=(CLinePar (CParagraph 0 (0 0) 1 2 1 0 180) 
COMMENT                          "Currently local object. Original author: Demo User" 1) 
COMMENT                     #27=(CLinePar (CParagraph 0 (0 0) 1 2 1 0 180) 
COMMENT                          "Created: 10/14/21 10:25" 1) 
COMMENT                     #28=(CLinePar (CParagraph 0 (0 0) 1 2 1 0 180) 
COMMENT                          "Last Modified: 10/14/21 10:25" 1) 
COMMENT                     #29=(CLinePar (CParagraph 0 (0 0) 1 2 1 0 180) 
COMMENT                          "length: 5890 bp" 1) 
COMMENT                     #30=(CLinePar (CParagraph 0 (0 0) 1 2 1 0 180) 
COMMENT                          "storage type: Basic" 1) 
COMMENT                     #31=(CLinePar (CParagraph 0 (0 0) 1 2 1 0 180) 
COMMENT                          "form: Circular" 1))) "General Description") 
COMMENT              #32=(CFolderPar 
COMMENT                   (CGroupPar (CParagraph 2 (0 0) 1 1 0 0 178) 
COMMENT                    (CObjectList 
COMMENT                     #33=(CLinePar (CParagraph 0 (0 0) 1 2 1 0 180) 
COMMENT                          "Original Source Database: GenBank" 1) 
COMMENT                     #34=(CLinePar (CParagraph 0 (0 0) 1 2 1 0 180) 
COMMENT                          "Modification Date in the Original DB: 25-JAN-2021" 1) 
COMMENT                     #35=(CLinePar (CParagraph 0 (0 0) 1 2 1 0 180) 
COMMENT                          "Original Accession Number(s): <a href=\"ncbilink:dnarna/<unknown\"><unknown</a>; <a href=\"ncbilink:dnarna/id>\">id></a>" 
COMMENT                          1) 
COMMENT                     #36=(CLinePar (CParagraph 0 (0 0) 1 2 1 0 180) 
COMMENT                          "Version in the Original DB: <unknown id>" 1) 
COMMENT                     #37=(CLinePar (CParagraph 0 (0 0) 1 2 1 0 180) 
COMMENT                          "Sequence Source: ." 1) 
COMMENT                     #38=(CLinePar (CParagraph 0 (0 0) 1 2 1 0 180) 
COMMENT                          "Organizm(s): <a href=\"ncbilink:taxonomy/.+.\">. .(. .)</a>" 
COMMENT                          1))) "Standard Fields") 
COMMENT              #39=(CFolderPar 
COMMENT                   (CGroupPar (CParagraph 5 (0 0) 1 1 0 0 178) 
COMMENT                    (CObjectList 
COMMENT                     #40=(CLinePar (CParagraph 0 (0 0) 1 2 1 0 180) "Demo User" 
COMMENT                          1))) "Original Author") 
COMMENT              #41=(CRefLinePar 
COMMENT                   (CLinePar (CParagraph 0 (0 0) 0 2 0 0 233) "Comments" 2) 1 "" 
COMMENT                   0 0) 
COMMENT              #42=(CFolderPar 
COMMENT                   (CGroupPar (CParagraph 8 (0 0) 1 2 0 0 178) (CObjectList)) 
COMMENT                   "Annotations") 
COMMENT              #43=(CFolderPar 
COMMENT                   (CGroupPar (CParagraph 12 (6 0) 1 1 0 0 178) 
COMMENT                    (CObjectList 
COMMENT                     #44=(CFolderPar 
COMMENT                          (CGroupPar (CParagraph 4 (7 4 0) 1 1 1 0 178) 
COMMENT                           (CObjectList 
COMMENT                            #45=(CFolderPar 
COMMENT                                 (CGroupPar 
COMMENT                                  (CParagraph 1093 (3 #6# 0) 1 2 2 0 327) 
COMMENT                                  (CObjectList 
COMMENT                                   #46=(CLinePar 
COMMENT                                        (CParagraph 0 (0 0) 1 2 3 0 180) 
COMMENT                                        "Start: 1093  End: 1950 (Complementary)" 
COMMENT                                        1) 
COMMENT                                   #47=(CLinePar 
COMMENT                                        (CParagraph 0 (0 0) 1 2 3 0 180) 
COMMENT                                        "Original Location Description:" 1) 
COMMENT                                   #48=(CLinePar 
COMMENT                                        (CParagraph 0 (0 0) 1 2 3 0 180) 
COMMENT                                        "   complement(1093..1950)" 1))) "URA3") 
COMMENT                            #49=(CFolderPar 
COMMENT                                 (CGroupPar 
COMMENT                                  (CParagraph 2631 (3 #15# 0) 1 2 2 0 327) 
COMMENT                                  (CObjectList 
COMMENT                                   #50=(CLinePar 
COMMENT                                        (CParagraph 0 (0 0) 1 2 3 0 180) 
COMMENT                                        "Start: 2631  End: 3347" 1) 
COMMENT                                   #51=(CLinePar 
COMMENT                                        (CParagraph 0 (0 0) 1 2 3 0 180) 
COMMENT                                        "Original Location Description:" 1) 
COMMENT                                   #52=(CLinePar 
COMMENT                                        (CParagraph 0 (0 0) 1 2 3 0 180) 
COMMENT                                        "   633..1349" 1))) "sfGFP") 
COMMENT                            #53=(CFolderPar 
COMMENT                                 (CGroupPar 
COMMENT                                  (CParagraph 4138 (3 #1# 0) 1 2 2 0 327) 
COMMENT                                  (CObjectList 
COMMENT                                   #54=(CLinePar 
COMMENT                                        (CParagraph 0 (0 0) 1 2 3 0 180) 
COMMENT                                        "Start: 4138  End: 4995 (Complementary)" 
COMMENT                                        1) 
COMMENT                                   #55=(CLinePar 
COMMENT                                        (CParagraph 0 (0 0) 1 2 3 0 180) 
COMMENT                                        "Original Location Description:" 1) 
COMMENT                                   #56=(CLinePar 
COMMENT                                        (CParagraph 0 (0 0) 1 2 3 0 180) 
COMMENT                                        "   complement(3998..4855)" 1) 
COMMENT                                   #57=(CLinePar 
COMMENT                                        (CParagraph 0 (0 0) 1 2 3 0 180) 
COMMENT                                        "Qualifiers:" 1) 
COMMENT                                   #58=(CLinePar 
COMMENT                                        (CParagraph 0 (0 0) 1 2 3 0 180) 
COMMENT                                        "   /ApEinfo_fwdcolor=#9F4240" 1) 
COMMENT                                   #59=(CLinePar 
COMMENT                                        (CParagraph 0 (0 0) 1 2 3 0 180) 
COMMENT                                        "   /ApEinfo_revcolor=#9F4240" 1) 
COMMENT                                   #60=(CLinePar 
COMMENT                                        (CParagraph 0 (0 0) 1 2 3 0 180) 
COMMENT                                        "   /ApEinfo_graphicformat=arrow_data {{0 1 2 0 0 -1} {} 0}" 
COMMENT                                        1) 
COMMENT                                   #61=(CLinePar 
COMMENT                                        (CParagraph 0 (0 0) 1 2 3 0 180) 
COMMENT                                        "   width 5 offset 0" 1))) "ApR"))) 
COMMENT                          "CDS (3 total)") 
COMMENT                     #62=(CFolderPar 
COMMENT                          (CGroupPar (CParagraph 21 (7 21 0) 1 1 1 0 178) 
COMMENT                           (CObjectList 
COMMENT                            #63=(CFolderPar 
COMMENT                                 (CGroupPar (CParagraph 1 (3 #9# 0) 1 2 2 0 194) 
COMMENT                                  (CObjectList 
COMMENT                                   #64=(CLinePar 
COMMENT                                        (CParagraph 0 (0 0) 1 2 3 0 180) 
COMMENT                                        "Start: 1     End: 4   " 1) 
COMMENT                                   #65=(CLinePar 
COMMENT                                        (CParagraph 0 (0 0) 1 2 3 0 180) 
COMMENT                                        "Original Location Description:" 1) 
COMMENT                                   #66=(CLinePar 
COMMENT                                        (CParagraph 0 (0 0) 1 2 3 0 180) 
COMMENT                                        "   1..4" 1))) "GCCT") 
COMMENT                            #67=(CFolderPar 
COMMENT                                 (CGroupPar 
COMMENT                                  (CParagraph 562 (3 #13# 0) 1 2 2 0 194) 
COMMENT                                  (CObjectList 
COMMENT                                   #68=(CLinePar 
COMMENT                                        (CParagraph 0 (0 0) 1 2 3 0 180) 
COMMENT                                        "Start: 562   End: 582 " 1) 
COMMENT                                   #69=(CLinePar 
COMMENT                                        (CParagraph 0 (0 0) 1 2 3 0 180) 
COMMENT                                        "Original Location Description:" 1) 
COMMENT                                   #70=(CLinePar 
COMMENT                                        (CParagraph 0 (0 0) 1 2 3 0 180) 
COMMENT                                        "   562..582" 1))) "Barcode1-R") 
COMMENT                            #71=(CFolderPar 
COMMENT                                 (CGroupPar 
COMMENT                                  (CParagraph 597 (3 #10# 0) 1 2 2 0 194) 
COMMENT                                  (CObjectList 
COMMENT                                   #72=(CLinePar 
COMMENT                                        (CParagraph 0 (0 0) 1 2 3 0 180) 
COMMENT                                        "Start: 597   End: 600 " 1) 
COMMENT                                   #73=(CLinePar 
COMMENT                                        (CParagraph 0 (0 0) 1 2 3 0 180) 
COMMENT                                        "Original Location Description:" 1) 
COMMENT                                   #74=(CLinePar 
COMMENT                                        (CParagraph 0 (0 0) 1 2 3 0 180) 
COMMENT                                        "   597..600" 1))) "AGGT") 
COMMENT                            #75=(CFolderPar 
COMMENT                                 (CGroupPar 
COMMENT                                  (CParagraph 771 (3 #4# 0) 1 2 2 0 194) 
COMMENT                                  (CObjectList 
COMMENT                                   #76=(CLinePar 
COMMENT                                        (CParagraph 0 (0 0) 1 2 3 0 180) 
COMMENT                                        "Start: 771   End: 804  (Complementary)" 
COMMENT                                        1) 
COMMENT                                   #77=(CLinePar 
COMMENT                                        (CParagraph 0 (0 0) 1 2 3 0 180) 
COMMENT                                        "Original Location Description:" 1) 
COMMENT                                   #78=(CLinePar 
COMMENT                                        (CParagraph 0 (0 0) 1 2 3 0 180) 
COMMENT                                        "   complement(771..804)" 1))) "Lox66") 
COMMENT                            #79=(CFolderPar 
COMMENT                                 (CGroupPar 
COMMENT                                  (CParagraph 2186 (3 #5# 0) 1 2 2 0 194) 
COMMENT                                  (CObjectList 
COMMENT                                   #80=(CLinePar 
COMMENT                                        (CParagraph 0 (0 0) 1 2 3 0 180) 
COMMENT                                        "Start: 2186  End: 2219" 1) 
COMMENT                                   #81=(CLinePar 
COMMENT                                        (CParagraph 0 (0 0) 1 2 3 0 180) 
COMMENT                                        "Original Location Description:" 1) 
COMMENT                                   #82=(CLinePar 
COMMENT                                        (CParagraph 0 (0 0) 1 2 3 0 180) 
COMMENT                                        "   2186..2219" 1))) "Lox71") 
COMMENT                            #83=(CFolderPar 
COMMENT                                 (CGroupPar 
COMMENT                                  (CParagraph 2438 (3 #20# 0) 1 2 2 0 194) 
COMMENT                                  (CObjectList 
COMMENT                                   #84=(CLinePar 
COMMENT                                        (CParagraph 0 (0 0) 1 2 3 0 180) 
COMMENT                                        "Start: 2438  End: 2441" 1) 
COMMENT                                   #85=(CLinePar 
COMMENT                                        (CParagraph 0 (0 0) 1 2 3 0 180) 
COMMENT                                        "Original Location Description:" 1) 
COMMENT                                   #86=(CLinePar 
COMMENT                                        (CParagraph 0 (0 0) 1 2 3 0 180) 
COMMENT                                        "   440..443" 1))) "ACGG") 
COMMENT                            #87=(CFolderPar 
COMMENT                                 (CGroupPar 
COMMENT                                  (CParagraph 2454 (3 #17# 0) 1 2 2 0 194) 
COMMENT                                  (CObjectList 
COMMENT                                   #88=(CLinePar 
COMMENT                                        (CParagraph 0 (0 0) 1 2 3 0 180) 
COMMENT                                        "Start: 2454  End: 2457" 1) 
COMMENT                                   #89=(CLinePar 
COMMENT                                        (CParagraph 0 (0 0) 1 2 3 0 180) 
COMMENT                                        "Original Location Description:" 1) 
COMMENT                                   #90=(CLinePar 
COMMENT                                        (CParagraph 0 (0 0) 1 2 3 0 180) 
COMMENT                                        "   456..459" 1))) "-CTGA-") 
COMMENT                            #91=(CFolderPar 
COMMENT                                 (CGroupPar 
COMMENT                                  (CParagraph 3484 (3 #18# 0) 1 2 2 0 194) 
COMMENT                                  (CObjectList 
COMMENT                                   #92=(CLinePar 
COMMENT                                        (CParagraph 0 (0 0) 1 2 3 0 180) 
COMMENT                                        "Start: 3484  End: 3487" 1) 
COMMENT                                   #93=(CLinePar 
COMMENT                                        (CParagraph 0 (0 0) 1 2 3 0 180) 
COMMENT                                        "Original Location Description:" 1) 
COMMENT                                   #94=(CLinePar 
COMMENT                                        (CParagraph 0 (0 0) 1 2 3 0 180) 
COMMENT                                        "   1486..1489" 1))) "-GATG-") 
COMMENT                            #95=(CFolderPar 
COMMENT                                 (CGroupPar 
COMMENT                                  (CParagraph 3499 (3 #11# 0) 1 2 2 0 194) 
COMMENT                                  (CObjectList 
COMMENT                                   #96=(CLinePar 
COMMENT                                        (CParagraph 0 (0 0) 1 2 3 0 180) 
COMMENT                                        "Start: 3499  End: 3502" 1) 
COMMENT                                   #97=(CLinePar 
COMMENT                                        (CParagraph 0 (0 0) 1 2 3 0 180) 
COMMENT                                        "Original Location Description:" 1) 
COMMENT                                   #98=(CLinePar 
COMMENT                                        (CParagraph 0 (0 0) 1 2 3 0 180) 
COMMENT                                        "   3359..3362" 1))) "GAGT") 
COMMENT                            #99=(CFolderPar 
COMMENT                                 (CGroupPar 
COMMENT                                  (CParagraph 3517 (3 #14# 0) 1 2 2 0 194) 
COMMENT                                  (CObjectList 
COMMENT                                   #100=(CLinePar 
COMMENT                                         (CParagraph 0 (0 0) 1 2 3 0 180) 
COMMENT                                         "Start: 3517  End: 3538" 1) 
COMMENT                                   #101=(CLinePar 
COMMENT                                         (CParagraph 0 (0 0) 1 2 3 0 180) 
COMMENT                                         "Original Location Description:" 1) 
COMMENT                                   #102=(CLinePar 
COMMENT                                         (CParagraph 0 (0 0) 1 2 3 0 180) 
COMMENT                                         "   3377..3398" 1))) "Barcode2-F") 
COMMENT                            #103=(CFolderPar 
COMMENT                                  (CGroupPar 
COMMENT                                   (CParagraph 4037 (3 #12# 0) 1 2 2 0 194) 
COMMENT                                   (CObjectList 
COMMENT                                    #104=(CLinePar 
COMMENT                                          (CParagraph 0 (0 0) 1 2 3 0 180) 
COMMENT                                          "Start: 4037  End: 4040" 1) 
COMMENT                                    #105=(CLinePar 
COMMENT                                          (CParagraph 0 (0 0) 1 2 3 0 180) 
COMMENT                                          "Original Location Description:" 1) 
COMMENT                                    #106=(CLinePar 
COMMENT                                          (CParagraph 0 (0 0) 1 2 3 0 180) 
COMMENT                                          "   3897..3900" 1))) "TGCG"))) 
COMMENT                          "Misc. Feature (11 total)") 
COMMENT                     #107=(CFolderPar 
COMMENT                           (CGroupPar (CParagraph 30 (7 30 0) 1 1 1 0 178) 
COMMENT                            (CObjectList 
COMMENT                             #108=(CFolderPar 
COMMENT                                   (CGroupPar 
COMMENT                                    (CParagraph 2465 (3 #16# 0) 1 2 2 0 194) 
COMMENT                                    (CObjectList 
COMMENT                                     #109=(CLinePar 
COMMENT                                           (CParagraph 0 (0 0) 1 2 3 0 180) 
COMMENT                                           "Start: 2465  End: 2594" 1) 
COMMENT                                     #110=(CLinePar 
COMMENT                                           (CParagraph 0 (0 0) 1 2 3 0 180) 
COMMENT                                           "Original Location Description:" 1) 
COMMENT                                     #111=(CLinePar 
COMMENT                                           (CParagraph 0 (0 0) 1 2 3 0 180) 
COMMENT                                           "   467..596" 1))) 
COMMENT                                   "BBa_J72163 GlpT Promoter") 
COMMENT                             #112=(CFolderPar 
COMMENT                                   (CGroupPar 
COMMENT                                    (CParagraph 4996 (3 #2# 0) 1 2 2 0 194) 
COMMENT                                    (CObjectList 
COMMENT                                     #113=(CLinePar 
COMMENT                                           (CParagraph 0 (0 0) 1 2 3 0 180) 
COMMENT                                           "Start: 4996  End: 5126 (Complementary)" 
COMMENT                                           1) 
COMMENT                                     #114=(CLinePar 
COMMENT                                           (CParagraph 0 (0 0) 1 2 3 0 180) 
COMMENT                                           "Original Location Description:" 1) 
COMMENT                                     #115=(CLinePar 
COMMENT                                           (CParagraph 0 (0 0) 1 2 3 0 180) 
COMMENT                                           "   complement(4856..4986)" 1) 
COMMENT                                     #116=(CLinePar 
COMMENT                                           (CParagraph 0 (0 0) 1 2 3 0 180) 
COMMENT                                           "Qualifiers:" 1) 
COMMENT                                     #117=(CLinePar 
COMMENT                                           (CParagraph 0 (0 0) 1 2 3 0 180) 
COMMENT                                           "   /ApEinfo_fwdcolor=#FF6666" 1) 
COMMENT                                     #118=(CLinePar 
COMMENT                                           (CParagraph 0 (0 0) 1 2 3 0 180) 
COMMENT                                           "   /ApEinfo_revcolor=#FF6666" 1) 
COMMENT                                     #119=(CLinePar 
COMMENT                                           (CParagraph 0 (0 0) 1 2 3 0 180) 
COMMENT                                           "   /ApEinfo_graphicformat=arrow_data {{0 1 2 0 0 -1} {} 0}" 
COMMENT                                           1) 
COMMENT                                     #120=(CLinePar 
COMMENT                                           (CParagraph 0 (0 0) 1 2 3 0 180) 
COMMENT                                           "   width 5 offset 0" 1))) 
COMMENT                                   "ApR Promoter"))) 
COMMENT                           "Promoter Prokaryotic (2 total)") 
COMMENT                     #121=(CFolderPar 
COMMENT                           (CGroupPar (CParagraph 33 (7 33 0) 1 1 1 0 178) 
COMMENT                            (CObjectList 
COMMENT                             #122=(CFolderPar 
COMMENT                                   (CGroupPar 
COMMENT                                    (CParagraph 5127 (3 #0# 0) 1 2 2 0 194) 
COMMENT                                    (CObjectList 
COMMENT                                     #123=(CLinePar 
COMMENT                                           (CParagraph 0 (0 0) 1 2 3 0 180) 
COMMENT                                           "Start: 5127  End: 5890 (Complementary)" 
COMMENT                                           1) 
COMMENT                                     #124=(CLinePar 
COMMENT                                           (CParagraph 0 (0 0) 1 2 3 0 180) 
COMMENT                                           "Original Location Description:" 1) 
COMMENT                                     #125=(CLinePar 
COMMENT                                           (CParagraph 0 (0 0) 1 2 3 0 180) 
COMMENT                                           "   complement(4987..5750)" 1) 
COMMENT                                     #126=(CLinePar 
COMMENT                                           (CParagraph 0 (0 0) 1 2 3 0 180) 
COMMENT                                           "Qualifiers:" 1) 
COMMENT                                     #127=(CLinePar 
COMMENT                                           (CParagraph 0 (0 0) 1 2 3 0 180) 
COMMENT                                           "   /ApEinfo_fwdcolor=#7F7F7F" 1) 
COMMENT                                     #128=(CLinePar 
COMMENT                                           (CParagraph 0 (0 0) 1 2 3 0 180) 
COMMENT                                           "   /ApEinfo_revcolor=#7F7F7F" 1) 
COMMENT                                     #129=(CLinePar 
COMMENT                                           (CParagraph 0 (0 0) 1 2 3 0 180) 
COMMENT                                           "   /ApEinfo_graphicformat=arrow_data {{0 1 2 0 0 -1} {} 0}" 
COMMENT                                           1) 
COMMENT                                     #130=(CLinePar 
COMMENT                                           (CParagraph 0 (0 0) 1 2 3 0 180) 
COMMENT                                           "   width 5 offset 0" 1))) "ColE1"))) 
COMMENT                           "Replication Origin (1 total)") 
COMMENT                     #131=(CFolderPar 
COMMENT                           (CGroupPar (CParagraph 34 (7 34 0) 1 1 1 0 178) 
COMMENT                            (CObjectList 
COMMENT                             #132=(CFolderPar 
COMMENT                                   (CGroupPar 
COMMENT                                    (CParagraph 1 (3 #7# 0) 1 2 2 0 194) 
COMMENT                                    (CObjectList 
COMMENT                                     #133=(CLinePar 
COMMENT                                           (CParagraph 0 (0 0) 1 2 3 0 180) 
COMMENT                                           "Start: 1     End: 596 " 1) 
COMMENT                                     #134=(CLinePar 
COMMENT                                           (CParagraph 0 (0 0) 1 2 3 0 180) 
COMMENT                                           "Original Location Description:" 1) 
COMMENT                                     #135=(CLinePar 
COMMENT                                           (CParagraph 0 (0 0) 1 2 3 0 180) 
COMMENT                                           "   1..596" 1))) "IntE12Up (SmiI)") 
COMMENT                             #136=(CFolderPar 
COMMENT                                   (CGroupPar 
COMMENT                                    (CParagraph 3499 (3 #8# 0) 1 2 2 0 194) 
COMMENT                                    (CObjectList 
COMMENT                                     #137=(CLinePar 
COMMENT                                           (CParagraph 0 (0 0) 1 2 3 0 180) 
COMMENT                                           "Start: 3499  End: 4036" 1) 
COMMENT                                     #138=(CLinePar 
COMMENT                                           (CParagraph 0 (0 0) 1 2 3 0 180) 
COMMENT                                           "Original Location Description:" 1) 
COMMENT                                     #139=(CLinePar 
COMMENT                                           (CParagraph 0 (0 0) 1 2 3 0 180) 
COMMENT                                           "   3359..3896" 1))) 
COMMENT                                   "IntE12Dn (SmiI)"))) 
COMMENT                           "Repeat Region (2 total)") 
COMMENT                     #140=(CFolderPar 
COMMENT                           (CGroupPar (CParagraph 43 (7 43 0) 1 1 1 0 178) 
COMMENT                            (CObjectList 
COMMENT                             #141=(CFolderPar 
COMMENT                                   (CGroupPar 
COMMENT                                    (CParagraph 3348 (3 #19# 0) 1 2 2 0 194) 
COMMENT                                    (CObjectList 
COMMENT                                     #142=(CLinePar 
COMMENT                                           (CParagraph 0 (0 0) 1 2 3 0 180) 
COMMENT                                           "Start: 3348  End: 3476" 1) 
COMMENT                                     #143=(CLinePar 
COMMENT                                           (CParagraph 0 (0 0) 1 2 3 0 180) 
COMMENT                                           "Original Location Description:" 1) 
COMMENT                                     #144=(CLinePar 
COMMENT                                           (CParagraph 0 (0 0) 1 2 3 0 180) 
COMMENT                                           "   1350..1478" 1))) 
COMMENT                                   "BBa_B0015 Terminator") 
COMMENT                             #145=(CFolderPar 
COMMENT                                   (CGroupPar 
COMMENT                                    (CParagraph 4041 (3 #3# 0) 1 2 2 0 194) 
COMMENT                                    (CObjectList 
COMMENT                                     #146=(CLinePar 
COMMENT                                           (CParagraph 0 (0 0) 1 2 3 0 180) 
COMMENT                                           "Start: 4041  End: 4137 (Complementary)" 
COMMENT                                           1) 
COMMENT                                     #147=(CLinePar 
COMMENT                                           (CParagraph 0 (0 0) 1 2 3 0 180) 
COMMENT                                           "Original Location Description:" 1) 
COMMENT                                     #148=(CLinePar 
COMMENT                                           (CParagraph 0 (0 0) 1 2 3 0 180) 
COMMENT                                           "   complement(3901..3997)" 1) 
COMMENT                                     #149=(CLinePar 
COMMENT                                           (CParagraph 0 (0 0) 1 2 3 0 180) 
COMMENT                                           "Qualifiers:" 1) 
COMMENT                                     #150=(CLinePar 
COMMENT                                           (CParagraph 0 (0 0) 1 2 3 0 180) 
COMMENT                                           "   /ApEinfo_fwdcolor=#FF6666" 1) 
COMMENT                                     #151=(CLinePar 
COMMENT                                           (CParagraph 0 (0 0) 1 2 3 0 180) 
COMMENT                                           "   /ApEinfo_revcolor=#FF6666" 1) 
COMMENT                                     #152=(CLinePar 
COMMENT                                           (CParagraph 0 (0 0) 1 2 3 0 180) 
COMMENT                                           "   /ApEinfo_graphicformat=arrow_data {{0 1 2 0 0 -1} {} 0}" 
COMMENT                                           1) 
COMMENT                                     #153=(CLinePar 
COMMENT                                           (CParagraph 0 (0 0) 1 2 3 0 180) 
COMMENT                                           "   width 5 offset 0" 1))) 
COMMENT                                   "ApR Terminator"))) "Terminator (2 total)"))) 
COMMENT                   "Feature Map")))) 
COMMENT       (CGraphView 
COMMENT        (CWStyleSheet 
COMMENT         (CObjectList 
COMMENT          #154=(CWidgetStyle "RSite Label" 1 (LOGPEN 0 0 13408563) 1 0 1 
COMMENT                (LOGFONT 0 0 0 0 400 0 0 0 0 3 2 1 18 "Georgia") 0.555556 0 1 5 
COMMENT                "@N (@S)" 0) 
COMMENT          #155=(CWidgetStyle "Signal Label" 1 (LOGPEN 0 0 0) 1 0 1 
COMMENT                (LOGFONT 0 0 0 0 700 0 0 0 0 3 2 1 34 "Arial") 0.666667 0 1 1 
COMMENT                "@N" 0) 
COMMENT          #156=(CWidgetStyle "Molecule Label 2" 0 0 1 
COMMENT                (LOGFONT 0 0 0 0 400 0 0 0 0 3 2 1 18 "Georgia") 0.555556 0 1 16 
COMMENT                "@L bp" 0) 
COMMENT          #157=(CWidgetStyle "Molecule Label 1" 0 0 1 
COMMENT                (LOGFONT 0 0 0 0 400 0 0 0 0 3 2 1 34 "Verdana") 0.833333 0 1 1 
COMMENT                "@N" 0) 
COMMENT          #158=(CWidgetStyle "Shape 3" 1 (LOGPEN 0 0 3355545) 1 1 
COMMENT                (LOGBRUSH 0 6724095 0) 0 0 1 (LOGSHAPE 9 1 0.8 1.8 0)) 
COMMENT          #159=(CWidgetStyle "Shape 1" 1 (LOGPEN 0 0 6723840) 1 1 
COMMENT                (LOGBRUSH 0 10079334 0) 0 0 1 (LOGSHAPE 9 1 0.8 1.8 0)) 
COMMENT          #160=(CWidgetStyle "Axis" 1 (LOGPEN 0 0 10079436) 2 1 
COMMENT                (LOGBRUSH 0 13434879 0) 0 0 1 (LOGSHAPE 10 1 0 0 0)) 
COMMENT          #161=(CWidgetStyle "Line 2" 1 (LOGPEN 0 0 6723840) 8 0 0 0 1 
COMMENT                (LOGSHAPE 1 1.9 0 0 0)) 
COMMENT          #162=(CWidgetStyle "RSite" 1 (LOGPEN 0 0 10053171) 8 0 0 0 1 
COMMENT                (LOGSHAPE 1 1.9 0 0 0)) 
COMMENT          #163=(CWidgetStyle "Short Signal" 1 (LOGPEN 0 0 13395507) 10 0 0 0 1 
COMMENT                (LOGSHAPE 1 1.9 0 0 0)) 
COMMENT          #164=(CWidgetStyle "Uniq RSite Label" 1 (LOGPEN 0 0 153) 1 0 1 
COMMENT                (LOGFONT 0 0 0 0 400 0 0 0 0 3 2 1 18 "Georgia") 0.555556 128 1 
COMMENT                5 "@N (@S)" 0) 
COMMENT          #165=(CWidgetStyle "Vanilla" 1 (LOGPEN 0 0 0) 1 1 
COMMENT                (LOGBRUSH 0 16777215 0) 1 
COMMENT                (LOGFONT 0 0 0 0 400 0 0 0 0 7 48 2 18 "Times New Roman") 0.8 0 
COMMENT                1 2 "?" 0) 
COMMENT          #166=(CWidgetStyle "Mark 1" 0 0 1 
COMMENT                (LOGFONT 0 0 0 0 400 0 0 0 2 7 48 2 2 "Windings") 0.7 0 1 2 "?" 
COMMENT                0) 
COMMENT          #167=(CWidgetStyle "Motif Label" 1 (LOGPEN 0 0 16744512) 1 0 1 
COMMENT                (LOGFONT 0 0 0 0 400 0 0 0 0 3 2 1 34 "Arial") 0.611111 8388608 
COMMENT                1 65535 "@N (@H)" 0) 
COMMENT          #168=(CWidgetStyle "Fragment Label 2" 1 (LOGPEN 0 0 0) 1 0 1 
COMMENT                (LOGFONT 0 0 0 0 400 0 0 0 0 3 2 1 49 "Courier New") 1.05 0 1 48 
COMMENT                "@F bp (molecule @L bp)" 0) 
COMMENT          #169=(CWidgetStyle "Fragment Label 1" 1 (LOGPEN 0 0 0) 1 0 1 
COMMENT                (LOGFONT 0 0 0 0 400 0 0 0 0 3 2 1 34 "Arial") 0.91 0 1 1 
COMMENT                "Fragment of @N" 0) 
COMMENT          #170=(CWidgetStyle "Shape 4" 1 (LOGPEN 0 0 0) 1 1 
COMMENT                (LOGBRUSH 2 8388608 5) 0 0 0) 
COMMENT          #171=(CWidgetStyle "Shape 2" 1 (LOGPEN 0 0 0) 1 1 (LOGBRUSH 0 128 0) 0 
COMMENT                0 0) 
COMMENT          #172=(CWidgetStyle "Shape 0" 1 (LOGPEN 0 0 0) 1 1 (LOGBRUSH 0 0 0) 0 0 
COMMENT                0) 
COMMENT          #173=(CWidgetStyle "ORF" 1 (LOGPEN 0 0 16384) 8 0 0 0 1 
COMMENT                (LOGSHAPE 7 0.2 3.41182 2.86186 0.609808)) 
COMMENT          #174=(CWidgetStyle "Line 4" 1 (LOGPEN 0 0 32768) 8 0 0 0 0) 
COMMENT          #175=(CWidgetStyle "Line 3" 1 (LOGPEN 0 0 16711680) 8 0 0 0 0) 
COMMENT          #176=(CWidgetStyle "Line 1" 1 (LOGPEN 0 0 16711680) 1 0 0 0 0) 
COMMENT          #177=(CWidgetStyle "Short Promoter" 1 (LOGPEN 0 0 128) 6 0 0 0 0) 
COMMENT          #178=(CWidgetStyle "Motif" 1 (LOGPEN 0 0 0) 1 0 0 0 0) 
COMMENT          #179=(CWidgetStyle "Line 0" 1 (LOGPEN 0 0 0) 8 0 0 0 0) 
COMMENT          #180=(CWidgetStyle "Void" 0 0 0 0 0) 
COMMENT          #181=(CWidgetStyle "General Label" 1 (LOGPEN 0 0 0) 1 0 1 
COMMENT                (LOGFONT 0 0 0 0 400 0 0 0 0 3 2 1 18 "Times New Roman") 0.91 0 
COMMENT                1 3 "@T @N " 0) 
COMMENT          #182=(CWidgetStyle "Position" 1 (LOGPEN 0 0 0) 1 0 0 0 0) 
COMMENT          #183=(CWidgetStyle "Annotation" 0 0 1 
COMMENT                (LOGFONT 0 0 0 0 400 0 0 0 0 3 2 1 18 "Times New Roman") 0.91 0 
COMMENT                0 0) 
COMMENT          #184=(CWidgetStyle "Position Label" 1 (LOGPEN 0 0 8388608) 1 0 1 
COMMENT                (LOGFONT 0 0 0 0 400 0 1 0 0 3 2 1 34 "Arial") 0.63 8388608 1 1 
COMMENT                "@N" 0) 
COMMENT          #185=(CWidgetStyle "Range" 1 (LOGPEN 0 0 0) 1 1 
COMMENT                (LOGBRUSH 0 16777215 0) 0 0 0) 
COMMENT          #186=(CWidgetStyle "Range Label" 1 (LOGPEN 0 0 8388608) 1 0 1 
COMMENT                (LOGFONT 0 0 0 0 400 0 1 0 0 3 2 1 34 "Arial") 0.63 8388608 1 1 
COMMENT                "@N" 0) 
COMMENT          #187=(CWidgetStyle "ORF Label" 1 (LOGPEN 0 0 49216) 1 0 1 
COMMENT                (LOGFONT 0 0 0 0 400 0 0 0 0 3 2 1 18 "Times New Roman") 
COMMENT                0.611111 0 1 65535 "@N" 0) 
COMMENT          #188=(CWidgetStyle "CDS Label" 1 (LOGPEN 0 0 4227264) 1 0 1 
COMMENT                (LOGFONT 0 0 0 0 400 0 0 0 0 3 2 1 34 "Arial") 0.555556 255 1 1 
COMMENT                "@N" 0) 
COMMENT          #189=(CWidgetStyle "Shape 5" 1 (LOGPEN 0 0 0) 3 1 
COMMENT                (LOGBRUSH 0 16777113 0) 1 
COMMENT                (LOGFONT 0 0 0 0 400 0 0 0 0 7 48 2 50 "Arial") 0.9 0 0 1 
COMMENT                (LOGSHAPE 9 1 0.8 1.8 0)) 
COMMENT          #190=(CWidgetStyle "CDS" 1 (LOGPEN 0 0 0) 1 1 (LOGBRUSH 2 39423 3) 0 0 
COMMENT                1 (LOGSHAPE 9 1 0.8 1.8 0)) 
COMMENT          #191=(CWidgetStyle "Label 2" 1 (LOGPEN 0 0 4227264) 1 0 1 
COMMENT                (LOGFONT 0 0 0 0 400 0 0 0 0 3 2 1 34 "Arial") 0.944444 8388608 
COMMENT                1 1 "@N" 0) 
COMMENT          #192=(CWidgetStyle "Label 3" 1 (LOGPEN 0 0 8421376) 1 0 1 
COMMENT                (LOGFONT 0 0 0 0 700 255 0 0 0 3 2 1 34 "Arial") 0.833333 255 1 
COMMENT                5 "@N (@S)" 0) 
COMMENT          #193=(CWidgetStyle "Label 4" 1 (LOGPEN 0 0 8437824) 1 0 1 
COMMENT                (LOGFONT 0 0 0 0 400 0 0 0 0 3 2 1 34 "Arial") 0.722222 0 1 5 
COMMENT                "@N (@S)" 0)) 0.164644 1.74233 0.164644 2.53336 
COMMENT         (70 (CShapeMapEntry 0 "Unique RSite" 1 "Uniq RSite Label") 67 
COMMENT          (CShapeMapEntry 0 "ORF" 0 "ORF Label")) 40.0378 40.0378 39 39 0.1 
COMMENT         -2892) 1 1 0 1 1 
COMMENT        (mapper: 20.8907 -14.4919 40.0378 40.0378 0.01 10 -1 5890 5890 1 0 0) 
COMMENT        #194=(CGroupWidget (CWidget 0 (0 0) 1 2 0 0 Nil -543 100) 
COMMENT              (CObjectList 
COMMENT               #195=(CGroupWidget (CWidget 1 (0 0) 1 2 0 0 Nil -1089 100) 
COMMENT                     (CObjectList 
COMMENT                      #196=(CAxis 
COMMENT                            (CWideLine 
COMMENT                             (CWidget 0 (0 0) 1 2 0 0 #160# 52307356 0) 
COMMENT                             (LOGPEN 0 0 10079436) 2 (LOGBRUSH 0 13434879 0) 1 
COMMENT                             6.27525 6.27325 1 0.0214037) 0.106506) 
COMMENT                      #197=(CLabel 
COMMENT                            (CWidget 1001 (0 0) 1 2 0 0 #157# 654171541 100) 
COMMENT                            (LOGPEN 268634520 50709560 2147513088) 268634520 
COMMENT                            (LOGFONT 58 22 0 0 400 0 0 0 0 3 2 1 34 "Verdana") 
COMMENT                            1.74233 0.833333 0 "pE12UA2.2" "@N" 1 0 0.871165 0 
COMMENT                            -10 6.06926 1.34873 Nil) 
COMMENT                      #198=(CLabel (CWidget 1002 (0 0) 1 2 0 0 #156# 0 100) 
COMMENT                            (LOGPEN 2147542272 0 12) 8 
COMMENT                            (LOGFONT 38 14 0 0 400 0 0 0 0 3 2 1 18 "Georgia") 
COMMENT                            1.74233 0.555556 0 "5890 bp" "@L bp" 16 0 -0.871165 
COMMENT                            0 -10.8 3.37181 0.949103 Nil)) (CObjectList)) 
COMMENT               #199=(CGroupWidget (CWidget 10 (6 0) 1 2 0 0 Nil 3604546 100) 
COMMENT                     (CObjectList 
COMMENT                      #200=(CGroupWidget 
COMMENT                            (CWidget 4 (7 4 0) 1 2 0 0 Nil 3211330 100) 
COMMENT                            (CObjectList 
COMMENT                             #201=(CWideArrow 
COMMENT                                   (CWideLine 
COMMENT                                    (CWidget 0 (3 #1# 0) 1 2 0 0 #158# 0 100) 
COMMENT                                    (LOGPEN 0 0 3355545) 1 
COMMENT                                    (LOGBRUSH 0 6724095 0) 1 0.953226 1.86704 1 
COMMENT                                    0.082322) 0.8 1.8 1) 
COMMENT                             #202=(CLabel 
COMMENT                                   (CWidget 0 (0 0) 1 2 0 0 #155# 646045121 100) 
COMMENT                                   (LOGPEN 0 0 0) 1 
COMMENT                                   (LOGFONT 46 17 0 0 700 0 0 0 0 3 2 1 34 
COMMENT                                    "Arial") 1.74233 0.666667 0 "ApR" "@N" 1 
COMMENT                                   -12.8491 1.74233 0 -10 1.99811 1.07399 #201#) 
COMMENT                             #203=(CWideArrow 
COMMENT                                   (CWideLine 
COMMENT                                    (CWidget 0 (3 #6# 0) 1 2 0 0 #158# 0 100) 
COMMENT                                    (LOGPEN 0 0 3355545) 1 
COMMENT                                    (LOGBRUSH 0 6724095 0) 1 4.19632 5.11014 1 
COMMENT                                    0.082322) 0.8 1.8 1) 
COMMENT                             #204=(CLabel (CWidget 0 (0 0) 1 2 0 0 #155# 0 100) 
COMMENT                                   (LOGPEN 0 0 0) 1 
COMMENT                                   (LOGFONT 46 17 0 0 700 0 0 0 0 3 2 1 34 
COMMENT                                    "Arial") 1.74233 0.666667 0 "URA3" "@N" 1 
COMMENT                                   13.2563 0 0 -10 2.59755 1.07399 #203#) 
COMMENT                             #205=(CWideArrow 
COMMENT                                   (CWideLine 
COMMENT                                    (CWidget 0 (3 #15# 0) 1 2 0 0 #158# 0 100) 
COMMENT                                    (LOGPEN 0 0 3355545) 1 
COMMENT                                    (LOGBRUSH 0 6724095 0) 1 2.70844 3.47209 1 
COMMENT                                    0.082322) 0.8 1.8 0) 
COMMENT                             #206=(CLabel 
COMMENT                                   (CWidget 0 (0 0) 1 2 0 0 #155# 644734437 100) 
COMMENT                                   (LOGPEN 0 0 0) 1 
COMMENT                                   (LOGFONT 46 17 0 0 700 0 0 0 0 3 2 1 34 
COMMENT                                    "Arial") 1.74233 0.666667 0 "sfGFP" "@N" 1 
COMMENT                                   -2.95094 -13.9386 0 -10 2.94721 1.07399 #205#)) 
COMMENT                            (CObjectList)) 
COMMENT                      #207=(CGroupWidget 
COMMENT                            (CWidget 21 (7 21 0) 1 2 0 0 Nil 4587585 100) 
COMMENT                            (CObjectList 
COMMENT                             #208=(CScratch 
COMMENT                                   (CWidget 0 (3 #4# 0) 1 2 0 0 #163# 50523856 
COMMENT                                    100) (LOGPEN 0 8 13395507) 10 1 5.45309 1.9 
COMMENT                                   0.082322 1) 
COMMENT                             #209=(CLabel (CWidget 0 (0 0) 1 2 0 0 #155# 1 100) 
COMMENT                                   (LOGPEN 0 0 0) 1 
COMMENT                                   (LOGFONT 46 17 0 0 700 0 0 0 0 3 2 1 34 
COMMENT                                    "Arial") 1.74233 0.666667 0 "Lox66" "@N" 1 
COMMENT                                   12.3855 5.22699 0 -10 2.87229 1.07399 #208#) 
COMMENT                             #210=(CScratch 
COMMENT                                   (CWidget 0 (3 #5# 0) 1 2 0 0 #163# 50470496 
COMMENT                                    100) (LOGPEN 0 8 13395507) 10 1 3.94604 1.9 
COMMENT                                   0.082322 1) 
COMMENT                             #211=(CLabel (CWidget 0 (0 0) 1 2 0 0 #155# 0 100) 
COMMENT                                   (LOGPEN 0 0 0) 1 
COMMENT                                   (LOGFONT 46 17 0 0 700 0 0 0 0 3 2 1 34 
COMMENT                                    "Arial") 1.74233 0.666667 0 "Lox71" "@N" 1 
COMMENT                                   10.5235 -8.71165 0 -10 2.87229 1.07399 #210#) 
COMMENT                             #212=(CScratch 
COMMENT                                   (CWidget 0 (3 #9# 0) 1 2 0 0 #163# 50466496 
COMMENT                                    100) (LOGPEN 0 8 13395507) 10 1 6.27319 1.9 
COMMENT                                   0.082322 1) 
COMMENT                             #213=(CLabel 
COMMENT                                   (CWidget 0 (0 0) 1 2 0 0 #155# 1780 100) 
COMMENT                                   (LOGPEN 0 0 0) 1 
COMMENT                                   (LOGFONT 46 17 0 0 700 0 0 0 0 3 2 1 34 
COMMENT                                    "Arial") 1.74233 0.666667 0 "GCCT" "@N" 1 
COMMENT                                   2.29699 12.1963 0 -10 2.7474 1.07399 #212#) 
COMMENT                             #214=(CScratch 
COMMENT                                   (CWidget 0 (3 #10# 0) 1 2 0 0 #163# 50517352 
COMMENT                                    100) (LOGPEN 0 8 13395507) 10 1 5.63841 1.9 
COMMENT                                   0.082322 1) 
COMMENT                             #215=(CLabel (CWidget 0 (0 0) 1 2 0 0 #155# 0 100) 
COMMENT                                   (LOGPEN 0 0 0) 1 
COMMENT                                   (LOGFONT 46 17 0 0 700 0 0 0 0 3 2 1 34 
COMMENT                                    "Arial") 1.74233 0.666667 0 "AGGT" "@N" 1 
COMMENT                                   11.5037 6.96932 0 -10 2.7474 1.07399 #214#) 
COMMENT                             #216=(CScratch 
COMMENT                                   (CWidget 0 (3 #11# 0) 1 2 0 0 #163# 50489392 
COMMENT                                    100) (LOGPEN 0 8 13395507) 10 1 2.54762 1.9 
COMMENT                                   0.082322 1) 
COMMENT                             #217=(CLabel 
COMMENT                                   (CWidget 0 (0 0) 1 2 0 0 #155# 640802129 100) 
COMMENT                                   (LOGPEN 0 0 0) 1 
COMMENT                                   (LOGFONT 46 17 0 0 700 0 0 0 0 3 2 1 34 
COMMENT                                    "Arial") 1.74233 0.666667 0 "GAGT" "@N" 1 
COMMENT                                   -10.1305 -8.71165 0 -10 2.7474 1.07399 #216#) 
COMMENT                             #218=(CScratch 
COMMENT                                   (CWidget 0 (3 #12# 0) 1 2 0 0 #163# 50451064 
COMMENT                                    100) (LOGPEN 0 8 13395507) 10 1 1.97462 1.9 
COMMENT                                   0.082322 1) 
COMMENT                             #219=(CLabel 
COMMENT                                   (CWidget 0 (0 0) 1 2 0 0 #155# 642374921 100) 
COMMENT                                   (LOGPEN 0 0 0) 1 
COMMENT                                   (LOGFONT 46 17 0 0 700 0 0 0 0 3 2 1 34 
COMMENT                                    "Arial") 1.74233 0.666667 0 "TGCG" "@N" 1 
COMMENT                                   -13.0011 -3.48466 0 -10 2.82233 1.07399 #218#) 
COMMENT                             #220=(CScratch 
COMMENT                                   (CWidget 0 (3 #13# 0) 1 2 0 0 #163# 50472520 
COMMENT                                    100) (LOGPEN 0 8 13395507) 10 1 5.67569 1.9 
COMMENT                                   0.082322 1) 
COMMENT                             #221=(CLabel (CWidget 0 (0 0) 1 2 0 0 #155# 0 100) 
COMMENT                                   (LOGPEN 0 0 0) 1 
COMMENT                                   (LOGFONT 46 17 0 0 700 0 0 0 0 3 2 1 34 
COMMENT                                    "Arial") 1.74233 0.666667 0 "Barcode1-R" 
COMMENT                                   "@N" 1 11.3849 8.71165 0 -10 5.66964 1.07399 
COMMENT                                   #220#) 
COMMENT                             #222=(CScratch 
COMMENT                                   (CWidget 0 (3 #14# 0) 1 2 0 0 #163# 50467296 
COMMENT                                    100) (LOGPEN 0 8 13395507) 10 1 2.52845 1.9 
COMMENT                                   0.082322 1) 
COMMENT                             #223=(CLabel (CWidget 0 (0 0) 1 2 0 0 #155# 0 100) 
COMMENT                                   (LOGPEN 0 0 0) 1 
COMMENT                                   (LOGFONT 46 17 0 0 700 0 0 0 0 3 2 1 34 
COMMENT                                    "Arial") 1.74233 0.666667 0 "Barcode2-F" 
COMMENT                                   "@N" 1 -12.7146 -6.96932 0 -10 5.59471 
COMMENT                                   1.07399 #222#) 
COMMENT                             #224=(CScratch 
COMMENT                                   (CWidget 0 (3 #17# 0) 1 2 0 0 #163# 50513912 
COMMENT                                    100) (LOGPEN 0 8 13395507) 10 1 3.6606 1.9 
COMMENT                                   0.082322 1) 
COMMENT                             #225=(CLabel 
COMMENT                                   (CWidget 0 (0 0) 1 2 0 0 #155# 6619236 100) 
COMMENT                                   (LOGPEN 0 0 0) 1 
COMMENT                                   (LOGFONT 46 17 0 0 700 0 0 0 0 3 2 1 34 
COMMENT                                    "Arial") 1.74233 0.666667 0 "-CTGA-" "@N" 1 
COMMENT                                   8.42233 -12.1963 0 -10 3.34684 1.07399 #224#) 
COMMENT                             #226=(CScratch 
COMMENT                                   (CWidget 0 (3 #18# 0) 1 2 0 0 #163# 50474680 
COMMENT                                    100) (LOGPEN 0 8 13395507) 10 1 2.56359 1.9 
COMMENT                                   0.082322 1) 
COMMENT                             #227=(CLabel (CWidget 0 (0 0) 1 2 0 0 #155# 0 100) 
COMMENT                                   (LOGPEN 0 0 0) 1 
COMMENT                                   (LOGFONT 46 17 0 0 700 0 0 0 0 3 2 1 34 
COMMENT                                    "Arial") 1.74233 0.666667 0 "-GATG-" "@N" 1 
COMMENT                                   -8.93391 -10.454 0 -10 3.42177 1.07399 #226#) 
COMMENT                             #228=(CScratch 
COMMENT                                   (CWidget 0 (3 #20# 0) 1 2 0 0 #163# 50783416 
COMMENT                                    100) (LOGPEN 0 8 13395507) 10 1 3.67764 1.9 
COMMENT                                   0.082322 1) 
COMMENT                             #229=(CLabel (CWidget 0 (0 0) 1 2 0 0 #155# 0 100) 
COMMENT                                   (LOGPEN 0 0 0) 1 
COMMENT                                   (LOGFONT 46 17 0 0 700 0 0 0 0 3 2 1 34 
COMMENT                                    "Arial") 1.74233 0.666667 0 "ACGG" "@N" 1 
COMMENT                                   8.20258 -10.454 0 -10 2.87229 1.07399 #228#)) 
COMMENT                            (CObjectList)) 
COMMENT                      #230=(CGroupWidget 
COMMENT                            (CWidget 30 (7 30 0) 1 2 0 0 Nil 3211321 100) 
COMMENT                            (CObjectList 
COMMENT                             #231=(CWideArrow 
COMMENT                                   (CWideLine 
COMMENT                                    (CWidget 0 (3 #2# 0) 1 2 0 0 #171# 0 100) 
COMMENT                                    (LOGPEN 0 0 0) 1 (LOGBRUSH 0 128 0) 1 
COMMENT                                    0.813703 0.953226 1 0.082322) 0.8 1.8 1) 
COMMENT                             #232=(CLabel 
COMMENT                                   (CWidget 0 (0 0) 1 2 0 0 #155# 651812281 100) 
COMMENT                                   (LOGPEN 0 0 0) 1 
COMMENT                                   (LOGFONT 46 17 0 0 700 0 0 0 0 3 2 1 34 
COMMENT                                    "Arial") 1.74233 0.666667 0 "ApR Promoter" 
COMMENT                                   "@N" 1 -13.2808 6.96932 0 -10 6.6687 1.07399 
COMMENT                                   #231#) 
COMMENT                             #233=(CWideArrow 
COMMENT                                   (CWideLine 
COMMENT                                    (CWidget 0 (3 #16# 0) 1 2 0 0 #171# 951 100) 
COMMENT                                    (LOGPEN 0 0 0) 1 (LOGBRUSH 0 128 0) 0.835356 
COMMENT                                    3.51043 3.64888 1 0.082322) 0.8 1.8 0) 
COMMENT                             #234=(CLabel 
COMMENT                                   (CWidget 0 (0 0) 1 2 0 0 #155# 100 100) 
COMMENT                                   (LOGPEN 0 0 0) 1 
COMMENT                                   (LOGFONT 46 17 0 0 700 0 0 0 0 3 2 1 34 
COMMENT                                    "Arial") 1.74233 0.666667 0 
COMMENT                                   "BBa J72163 GlpT Promoter" "@N" 1 12.0946 
COMMENT                                   -13.9386 0 -10 12.6381 1.07399 #233#)) 
COMMENT                            (CObjectList)) 
COMMENT                      #235=(CGroupWidget 
COMMENT                            (CWidget 33 (7 33 0) 1 2 0 0 Nil -670 100) 
COMMENT                            (CObjectList 
COMMENT                             #236=(CWideArrow 
COMMENT                                   (CWideLine 
COMMENT                                    (CWidget 0 (3 #0# 0) 1 2 0 0 #158# 0 100) 
COMMENT                                    (LOGPEN 0 0 3355545) 1 
COMMENT                                    (LOGBRUSH 0 6724095 0) 0.835356 6.27319 
COMMENT                                    0.813703 1 0.082322) 0.8 1.8 1) 
COMMENT                             #237=(CLabel 
COMMENT                                   (CWidget 0 (0 0) 1 2 0 0 #155# 643161389 100) 
COMMENT                                   (LOGPEN 0 0 0) 1 
COMMENT                                   (LOGFONT 46 17 0 0 700 0 0 0 0 3 2 1 34 
COMMENT                                    "Arial") 1.74233 0.666667 0 "ColE1" "@N" 1 
COMMENT                                   -7.83252 10.454 0 -10 2.82233 1.07399 #236#)) 
COMMENT                            (CObjectList)) 
COMMENT                      #238=(CGroupWidget 
COMMENT                            (CWidget 34 (7 34 0) 1 2 0 0 Nil 4259906 100) 
COMMENT                            (CObjectList 
COMMENT                             #239=(CWideArrow 
COMMENT                                   (CWideLine 
COMMENT                                    (CWidget 0 (3 #7# 0) 1 2 0 0 #170# 0 100) 
COMMENT                                    (LOGPEN 0 0 0) 1 (LOGBRUSH 2 8388608 5) 
COMMENT                                    0.835356 5.63841 6.27319 1 0.082322) 0.8 1.8 
COMMENT                                   0) 
COMMENT                             #240=(CLabel (CWidget 0 (0 0) 1 2 0 0 #155# -1 100) 
COMMENT                                   (LOGPEN 0 0 0) 1 
COMMENT                                   (LOGFONT 46 17 0 0 700 0 0 0 0 3 2 1 34 
COMMENT                                    "Arial") 1.74233 0.666667 0 
COMMENT                                   "IntE12Up (SmiI)" "@N" 1 9.95817 10.454 0 -10 
COMMENT                                   7.21818 1.07399 #239#) 
COMMENT                             #241=(CWideArrow 
COMMENT                                   (CWideLine 
COMMENT                                    (CWidget 0 (3 #8# 0) 1 2 0 0 #170# 0 100) 
COMMENT                                    (LOGPEN 0 0 0) 1 (LOGBRUSH 2 8388608 5) 
COMMENT                                    0.835356 1.97462 2.54762 1 0.082322) 0.8 1.8 
COMMENT                                   0) 
COMMENT                             #242=(CLabel 
COMMENT                                   (CWidget 0 (0 0) 1 2 0 0 #155# 648404445 100) 
COMMENT                                   (LOGPEN 0 0 0) 1 
COMMENT                                   (LOGFONT 46 17 0 0 700 0 0 0 0 3 2 1 34 
COMMENT                                    "Arial") 1.74233 0.666667 0 
COMMENT                                   "IntE12Dn (SmiI)" "@N" 1 -14.4589 -5.22699 0 
COMMENT                                   -10 7.21818 1.07399 #241#)) (CObjectList)) 
COMMENT                      #243=(CGroupWidget 
COMMENT                            (CWidget 43 (7 43 0) 1 2 0 0 Nil 3539001 100) 
COMMENT                            (CObjectList 
COMMENT                             #244=(CLine 
COMMENT                                   (CWidget 0 (3 #3# 0) 1 2 0 0 #163# -595 100) 
COMMENT                                   (LOGPEN 0 8 13395507) 10 0.835356 1.86704 
COMMENT                                   1.97036) 
COMMENT                             #245=(CLabel 
COMMENT                                   (CWidget 0 (0 0) 1 2 0 0 #155# 639491445 100) 
COMMENT                                   (LOGPEN 0 0 0) 1 
COMMENT                                   (LOGFONT 46 17 0 0 700 0 0 0 0 3 2 1 34 
COMMENT                                    "Arial") 1.74233 0.666667 0 "ApR Terminator" 
COMMENT                                   "@N" 1 -15.4452 -1.74233 0 -10 7.41799 
COMMENT                                   1.07399 #244#) 
COMMENT                             #246=(CLine 
COMMENT                                   (CWidget 0 (3 #19# 0) 1 2 0 0 #163# 0 100) 
COMMENT                                   (LOGPEN 0 8 13395507) 10 0.835356 2.57105 
COMMENT                                   2.70844) 
COMMENT                             #247=(CLabel 
COMMENT                                   (CWidget 0 (0 0) 1 2 0 0 #155# 1899 100) 
COMMENT                                   (LOGPEN 0 0 0) 1 
COMMENT                                   (LOGFONT 46 17 0 0 700 0 0 0 0 3 2 1 34 
COMMENT                                    "Arial") 1.74233 0.666667 0 
COMMENT                                   "BBa B0015 Terminator" "@N" 1 -11.6232 
COMMENT                                   -12.1963 0 -10 10.54 1.07399 #246#)) 
COMMENT                            (CObjectList))) (CObjectList)) 
COMMENT               #248=(CGroupWidget (CWidget 14 (16 0) 1 2 0 0 Nil 3539009 100) 
COMMENT                     (CObjectList) (CObjectList)) 
COMMENT               #249=(CGroupWidget (CWidget 11 (0 0) 1 2 0 0 Nil -810 100) 
COMMENT                     (CObjectList) (CObjectList)) 
COMMENT               #250=(CGroupWidget (CWidget 12 (0 0) 1 2 0 0 Nil -880 100) 
COMMENT                     (CObjectList) (CObjectList))) (CObjectList))) 
COMMENT       (CSeqView 10 10 (CObjectList) (CObList) 1 (CObList)) (CObList) 6 
COMMENT       (CStringList) 0 43844200 (CObList)))
FEATURES             Location/Qualifiers
     rep_origin      complement(5127..5890)
                     /ApEinfo_fwdcolor=#7F7F7F
                     /ApEinfo_revcolor=#7F7F7F
                     /ApEinfo_graphicformat=arrow_data {{0 1 2 0 0 -1} {} 0}
                     width 5 offset 0
                     /vntifkey="33"
                     /label=ColE1
     CDS             complement(4138..4995)
                     /ApEinfo_fwdcolor=#9F4240
                     /ApEinfo_revcolor=#9F4240
                     /ApEinfo_graphicformat=arrow_data {{0 1 2 0 0 -1} {} 0}
                     width 5 offset 0
                     /vntifkey="4"
                     /label=ApR
     promoter        complement(4996..5126)
                     /ApEinfo_fwdcolor=#FF6666
                     /ApEinfo_revcolor=#FF6666
                     /ApEinfo_graphicformat=arrow_data {{0 1 2 0 0 -1} {} 0}
                     width 5 offset 0
                     /vntifkey="30"
                     /label=ApR\Promoter
     terminator      complement(4041..4137)
                     /ApEinfo_fwdcolor=#FF6666
                     /ApEinfo_revcolor=#FF6666
                     /ApEinfo_graphicformat=arrow_data {{0 1 2 0 0 -1} {} 0}
                     width 5 offset 0
                     /vntifkey="43"
                     /label=ApR\Terminator
     misc_feature    complement(771..804)
                     /vntifkey="21"
                     /label=Lox66
     misc_feature    2186..2219
                     /vntifkey="21"
                     /label=Lox71
     CDS             complement(1093..1950)
                     /vntifkey="4"
                     /label=URA3
     repeat_region   1..596
                     /vntifkey="34"
                     /label=IntE12Up\(SmiI)
     repeat_region   3499..4036
                     /vntifkey="34"
                     /label=IntE12Dn\(SmiI)
     misc_feature    1..4
                     /vntifkey="21"
                     /label=GCCT
     misc_feature    597..600
                     /vntifkey="21"
                     /label=AGGT
     misc_feature    3499..3502
                     /vntifkey="21"
                     /label=GAGT
     misc_feature    4037..4040
                     /vntifkey="21"
                     /label=TGCG
     misc_feature    562..582
                     /vntifkey="21"
                     /label=Barcode1-R
     misc_feature    3517..3538
                     /vntifkey="21"
                     /label=Barcode2-F
     CDS             2631..3347
                     /vntifkey="4"
                     /label=sfGFP
     promoter        2465..2594
                     /vntifkey="30"
                     /label=BBa_J72163\GlpT\Promoter
     misc_feature    2454..2457
                     /vntifkey="21"
                     /label=-CTGA-
     misc_feature    3484..3487
                     /vntifkey="21"
                     /label=-GATG-
     terminator      3348..3476
                     /vntifkey="43"
                     /label=BBa_B0015\Terminator
     misc_feature    2438..2441
                     /vntifkey="21"
                     /label=ACGG
BASE COUNT     1558 a      1379 c      1355 g      1598 t 
ORIGIN
        1 gcctgcggcc gcatttaaat atcccccttc atatcctcta tcatcacata atacccctcc 
       61 ttggtcccat tacacccacc ccacgtggta tgctctcccc ccctccccca aaagtcaaaa 
      121 gcatcccaaa gtcgaccgtt gtacataccc gtaatacacc tcagactgtt gtaactaaat 
      181 gtggctaatt tatgtccttc gtttctaggc aggcgtaatt ttaatttttt atttcccttt 
      241 ttttccctac tttttctcct ctcaaagtct atcatcaagt tatggcaatc tcgaagagat 
      301 gaacgaacgg aaaataacac agttaaaaca ggaaatatat atttttctac tgctaaaaaa 
      361 tgtatcagaa tcctctcctt attgctgcga acaatatcca tcaatccgat ttcagatcgc 
      421 atcaatatcc gtcaagttgg ggccatttct agaaacacat gcggcgttac acttattatt 
      481 cattcttttt ccagcagagg taaaatcaaa taaaatcaat cataaattat aaattagttt 
      541 tatcgagtca tacgccgaca gctaattggc tctaccgata gtctacacct gctagtaggt 
      601 agggataaca gggtaatgaa gcctgctttt ttatactaag ttggcattat aaaaaagcat 
      661 tgcttatcaa tttgttgcaa cgaacaggtc actatcagtc aaaataaaat cattatttga 
      721 tttcacttcc catagtactt tttgaccacc tcccccaccc cccccctctc taccgttcgt 
      781 ataatgtatg ctatacgaag ttattgtgac tggggatgta gttgagaata agtcatacac 
      841 aagtcagctt tcttcaagcc tcatataagt ataagtagtt caatcgtatt agctacttgt 
      901 acccagcatc tccgtatcga gaaacacaac aacacgcccc attggacaga tcatgcggat 
      961 acacaggttg tgcagtatca tacatactcg atcagacagg tcgtctgacc atcatacaag 
     1021 ctgaacaagc gctccatact tgcacgctct ctatatacac agttaaatta catatccata 
     1081 gtctaacctc taacagttaa tcttctggta agcctcccag ccagccttct ggtatcgctt 
     1141 ggcctcctca ataggatctc ggttctggcc gtacagacct cggccgacaa ttatgatatc 
     1201 cgttccggta gacatgacat cctcaacagt tcggtactgc tgtccgagag cgtcaccctt 
     1261 gtcgtcaaga cccaccccgg gggtcagaat aagccagtcc tcagagtcgc ccttaggtcg 
     1321 gttctgggca atgaagccaa ccacaaactc ggggtcggat cgggcaagct caatggtctg 
     1381 cttggagtac tcgccagtgg ccagagagcc cttgcaagac agctcggcca gcatgagcag 
     1441 acctctggcc agcttctcgt tgggagaggg gaccaggaac tccttgtact cggagttctc 
     1501 gtagtcagac acgtcctcct tcttctgctc agagacagtt tcctcggcac cagctcgcag 
     1561 gccagcaatg attccggttc cgggtacacc gtgggcgttg gtgatatcgg accactcggc 
     1621 gattcggtag acaccgttct tgtgctggtg cttgacagtg ttgccaatat ctgcgaactt 
     1681 tctgtcctcg aacaggaaga aaccgtgctt aagagcaagt tccttgaggg ggagcacagt 
     1741 gccggcgtag gtgaagtcgt caatgatgtc gatatgggtc ttgatcatgc acacataagg 
     1801 tccgacctta tcggcaagct caatgagctc cttggtggtg gtaacatcca gagaagcaca 
     1861 caggttggtt ttcttggctg ccacgagctt gagcactcga gcggcaaagg cggacttgtg 
     1921 gacgttagct cgagcttcgt aggagggcat tttggtggtg aagaggagac tgaaataaat 
     1981 ttagtctgca gaacttttta tcggaacctt atctggggca gtgaagtata tgttatggta 
     2041 atagttacga gttagttgaa cttatagata gactggacta tacggctatc ggtccaaatt 
     2101 agaaagaacg tcaatggctc tctgggcgtc gcctttgccg acaaaaatgt gatcatgatg 
     2161 aaagccagca atgacgttgc agctgataac ttcgtataat gtatgctata cgaacggtac 
     2221 ctcctccccc gcccacgtga aatccattcc aattctgtta caggtcacta ataccatcta 
     2281 agtagttgat tcatagtgac tgcatatgtt gtgttttaca gtattatgta gtctgttttt 
     2341 tatgcaaaat ctaatttaat atattgatat ttatatcatt ttacgtttct cgttcagctt 
     2401 ttttatacta acttgagcgt agggataaca gggtaatacg gaacgtgaga ccactgatga 
     2461 gacggaaagt gaaacgtgat ttcatgcgtc attttgaaca ttttgtaaat cttatttaat 
     2521 aatgtgtgcg gcaattcaca tttaatttat gaatgttttc ttaacatcgc ggcaactcaa 
     2581 gaaacggcag gttcggatct tagctactag agaaagagga gaaatactag atgcgtaaag 
     2641 gcgaagagct gttcactggt gtcgtcccta ttctggtgga actggatggt gatgtcaacg 
     2701 gtcataagtt ttccgtgcgt ggcgagggtg aaggtgacgc aactaatggt aaactgacgc 
     2761 tgaagttcat ctgtactact ggtaaactgc cggttccttg gccgactctg gtaacgacgc 
     2821 tgacttatgg tgttcagtgc tttgctcgtt atccggacca tatgaagcag catgacttct 
     2881 tcaagtccgc catgccggaa ggctatgtgc aggaacgcac gatttccttt aaggatgacg 
     2941 gcacgtacaa aacgcgtgcg gaagtgaaat ttgaaggcga taccctggta aaccgcattg 
     3001 agctgaaagg cattgacttt aaagaggacg gcaatatcct gggccataag ctggaataca 
     3061 attttaacag ccacaatgtt tacatcaccg ccgataaaca aaaaaatggc attaaagcga 
     3121 attttaaaat tcgccacaac gtggaggatg gcagcgtgca gctggctgat cactaccagc 
     3181 aaaacactcc aatcggtgat ggtcctgttc tgctgccaga caatcactat ctgagcacgc 
     3241 aaagcgttct gtctaaagat ccgaacgaga aacgcgatca tatggttctg ctggagttcg 
     3301 taaccgcagc gggcatcacg catggtatgg atgaactgta caaatgacca ggcatcaaat 
     3361 aaaacgaaag gctcagtcga aagactgggc ctttcgtttt atctgttgtt tgtcggtgaa 
     3421 cgctctctac tagagtcaca ctggctcacc ttcgggtggg cctttctgcg tttatacgtc 
     3481 tcagatgggt ctcagctgga gtactagcag gtgtaagaag ttggtgaaaa catttacgcc 
     3541 taacagttgg ccgattaggt gtagtttgat gttattttcg agggcgcaga atcccgcatt 
     3601 tctcgacggt tttcgcccat ccacgctcaa atcccgtctt gcgcccgtcg aaaaagattt 
     3661 tctcaatcgt cgacacctcg aaaaacgttg tattccgccc cagaggtctg ccaagacacg 
     3721 tatctgggct ccgaaacata aagttttaca tttaaacatt ttggttatct agtttcagcg 
     3781 aaaaaccttg gcaatccacg tggtaaattg agttcggaaa taagaataga gtttggtttt 
     3841 gccgtgccaa ccgccaagag gtcctctgcc aagagcacgt gcggatttgg aagctattgg 
     3901 aggcggatgg agggattgag cgattgaggt gattttgggc gagattttgt cgacattttc 
     3961 aggtggattt taaaaggagg taaaaattgg aatattggaa aaatacttgc aaaactggaa 
     4021 atttaaatgc ggccgctgcg gattatcaaa aaggatcttc acctagatcc ttttaaatta 
     4081 aaaatgaagt tttaaataaa tctaaagtat atatgagtaa acttggtctg acagttacca 
     4141 atgcttaatc agtgaggcac ctatctcagc gatctgtcta tttcgttcat ccatagttgc 
     4201 ctgactcccc gtcgtgtaga taactacgat acgggagggc ttaccatctg gccccagtgc 
     4261 tgcaatgata ccgcgggacc cacgctcacc ggctccagat ttatcagcaa taaaccagcc 
     4321 agccggaagg gccgagcgca gaagtggtcc tgcaacttta tccgcctcca tccagtctat 
     4381 taattgttgc cgggaagcta gagtaagtag ttcgccagtt aatagtttgc gcaacgttgt 
     4441 tgccattgct acaggcatcg tggtgtcacg ctcgtcgttt ggtatggctt cattcagctc 
     4501 cggttcccaa cgatcaaggc gagttacatg atcccccatg ttgtgcaaaa aagcggttag 
     4561 ctccttcggt cctccgatcg ttgtcagaag taagttggcc gcagtgttat cactcatggt 
     4621 tatggcagca ctgcataatt ctcttactgt catgccatcc gtaagatgct tttctgtgac 
     4681 tggtgagtac tcaaccaagt cattctgaga atagtgtatg cggcgaccga gttgctcttg 
     4741 cccggcgtca atacgggata ataccgcgcc acatagcaga actttaaaag tgctcatcat 
     4801 tggaaaacgt tcttcggggc gaaaactctc aaggatctta ccgctgttga gatccagttc 
     4861 gatgtaaccc actcgtgcac ccaactgatc ttcagcatct tttactttca ccagcgtttc 
     4921 tgggtgagca aaaacaggaa ggcaaaatgc cgcaaaaaag ggaataaggg cgacacggaa 
     4981 atgttgaata ctcatactct tcctttttca atattattga agcatttatc agggttattg 
     5041 tctcatgagc ggatacatat ttgaatgtat ttagaaaaat aaacaaatag gggttccgcg 
     5101 cacatttccc cgaaaagtgc cacctgtcat gaccaaaatc ccttaacgtg agttttcgtt 
     5161 ccactgagcg tcagaccccg tagaaaagat caaaggatct tcttgagatc ctttttttct 
     5221 gcgcgtaatc tgctgcttgc aaacaaaaaa accaccgcta ccagcggtgg tttgtttgcc 
     5281 ggatcaagag ctaccaactc tttttccgaa ggtaactggc ttcagcagag cgcagatacc 
     5341 aaatactgtt cttctagtgt agccgtagtt aggccaccac ttcaagaact ctgtagcacc 
     5401 gcctacatac ctcgctctgc taatcctgtt accagtggct gctgccagtg gcgataagtc 
     5461 gtgtcttacc gggttggact caagacgata gttaccggat aaggcgcagc ggtcgggctg 
     5521 aacggggggt tcgtgcacac agcccagctt ggagcgaacg acctacaccg aactgagata 
     5581 cctacagcgt gagctatgag aaagcgccac gcttcccgaa gggagaaagg cggacaggta 
     5641 tccggtaagc ggcagggtcg gaacaggaga gcgcacgagg gagcttccag ggggaaacgc 
     5701 ctggtatctt tatagtcctg tcgggtttcg ccacctctga cttgagcgtc gatttttgtg 
     5761 atgctcgtca ggggggcgga gcctatggaa aaacgccagc aacgcggcct ttttacggtt 
     5821 cctggccttt tgctggcctt ttgctcacat gttctttcct gcgttatccc ctgattctgt 
     5881 ggataaccgt 
//
