# Supplementary material for: A DNA assembly toolkit to unlock the CRISPR/Cas9 potential for metabolic engineering
Source: Commun Biol. 2023 Aug 18;6:858. doi: 10.1038/s42003-023-05202-5 (PMC10439232; doi:10.1038/s42003-023-05202-5)
Supplement: Supplementary file 5 — Supplementary GenBank files [file 42003_2023_5202_MOESM5_ESM.zip › data_set/YaliCraft (147 plasmids)/(175619) pE16UA2.2.gb]

LOCUS       pE16UA2.2               6008 bp    DNA     circular     15-OCT-2021
DEFINITION  .
ACCESSION   <unknown id>
VERSION     <unknown id>
SOURCE      .
  ORGANISM  . .
COMMENT     
            ApEinfo:methylated:1
COMMENT     This file is created by Vector NTI
            http://www.invitrogen.com/
COMMENT     ORIGDB|GenBank
COMMENT     VNTDATE|-14088510|
COMMENT     VNTDBDATE|-14088510|
COMMENT     LSOWNER|
COMMENT     VNTNAME|pE16UA2.2|
COMMENT     VNTAUTHORNAME|Tigran|
COMMENT     VNTOAUTHORNAME|Demo User|
COMMENT     Vector_NTI_Display_Data_(Do_Not_Edit!)
COMMENT     (SXF 
COMMENT      (CGexDoc "pE16UA2.2" 0 6008 
COMMENT       (CDBMol 0 0 1 1 1 0 0 0 0 "" "" 0 0 0 0 (CObList) (CObList) (CObList) 
COMMENT        (CObList) -1 "") 
COMMENT       (CDocSetData 1 0 0 0 0 0 "MAIN" 1 1 1 1 0 0 1 1 0 1 10 10 4294967295 50 0 
COMMENT        1 0 (CHomObj 0 0 0 3 75) (CWordArray) (CWordArray) 
COMMENT        (CStringList "BsaI" "BsmBI" "BbsI" "AarI" "SmiI" "NotI" "MssI" "PacI" 
COMMENT         "I-SceI" "SdaI") (CStringList "atg" "gtg") 
COMMENT        (CStringList "taa" "tga" "tag") (CObList) 1 "{(0,1),2}" 0 0 "" 0 
COMMENT        4294967295 0 0 0 0 0 0 0 "MAIN" 0 0 30 0 
COMMENT        (CProteinMotifSearchObject 70 20 1 1 1 1 0 0 1 0 0 0 0 0)) 
COMMENT       (CMolPar 0 0 0 0 4294967295 1 6008 0 0 0 0 0 0 0 0) (CStringList) 
COMMENT       (CStringList) (CObList) (COAPar 25 250 50 0 6 4 3 7) 
COMMENT       (COAPar 25 250 50 0 6 4 3 7) (COAPar 25 250 50 0 6 4 3 7) (CObList) 
COMMENT       (CObList 
COMMENT        #0=(CFSignal (CObList) "ColE1" 33 0 1 5245 6008 0 (CStringList) 
COMMENT            (CStringList "/ApEinfo_fwdcolor=#7F7F7F" "/ApEinfo_revcolor=#7F7F7F" 
COMMENT             "/ApEinfo_graphicformat=arrow_data {{0 1 2 0 0 -1} {} 0}" 
COMMENT             "width 5 offset 0") 1 1 1 1 "complement(5105..5868)") 
COMMENT        #1=(CFSignal (CObList) "ApR" 4 0 1 4256 5113 0 (CStringList) 
COMMENT            (CStringList "/ApEinfo_fwdcolor=#9F4240" "/ApEinfo_revcolor=#9F4240" 
COMMENT             "/ApEinfo_graphicformat=arrow_data {{0 1 2 0 0 -1} {} 0}" 
COMMENT             "width 5 offset 0") 1 1 1 1 "complement(4116..4973)") 
COMMENT        #2=(CFSignal (CObList) "ApR Promoter" 30 0 1 5114 5244 0 (CStringList) 
COMMENT            (CStringList "/ApEinfo_fwdcolor=#FF6666" "/ApEinfo_revcolor=#FF6666" 
COMMENT             "/ApEinfo_graphicformat=arrow_data {{0 1 2 0 0 -1} {} 0}" 
COMMENT             "width 5 offset 0") 1 1 1 1 "complement(4974..5104)") 
COMMENT        #3=(CFSignal (CObList) "ApR Terminator" 43 0 1 4159 4255 0 (CStringList) 
COMMENT            (CStringList "/ApEinfo_fwdcolor=#FF6666" "/ApEinfo_revcolor=#FF6666" 
COMMENT             "/ApEinfo_graphicformat=arrow_data {{0 1 2 0 0 -1} {} 0}" 
COMMENT             "width 5 offset 0") 1 1 1 1 "complement(4019..4115)") 
COMMENT        #4=(CFSignal (CObList) "Lox66" 21 0 1 769 802 0 (CStringList) 
COMMENT            (CStringList) 1 1 1 1 "complement(769..802)") 
COMMENT        #5=(CFSignal (CObList) "Lox71" 21 0 0 2184 2217 0 (CStringList) 
COMMENT            (CStringList) 1 1 1 1 "2184..2217") 
COMMENT        #6=(CFSignal (CObList) "URA3" 4 0 1 1091 1948 0 (CStringList) 
COMMENT            (CStringList) 1 1 1 1 "complement(1091..1948)") 
COMMENT        #7=(CFSignal (CObList) "IntE16Up (NotI)" 34 0 0 1 594 0 (CStringList) 
COMMENT            (CStringList) 1 1 1 1 "1..594") 
COMMENT        #8=(CFSignal (CObList) "IntE16Dn (NotI)" 34 0 0 3497 4154 0 
COMMENT            (CStringList) (CStringList) 1 1 1 1 "3357..4014") 
COMMENT        #9=(CFSignal (CObList) "GCCT" 21 0 0 1 4 0 (CStringList) (CStringList) 1 
COMMENT            1 1 1 "1..4") 
COMMENT        #10=(CFSignal (CObList) "AGGT" 21 0 0 595 598 0 (CStringList) 
COMMENT             (CStringList) 1 1 1 1 "595..598") 
COMMENT        #11=(CFSignal (CObList) "GAGT" 21 0 0 3497 3500 0 (CStringList) 
COMMENT             (CStringList) 1 1 1 1 "3357..3360") 
COMMENT        #12=(CFSignal (CObList) "TGCG" 21 0 0 4155 4158 0 (CStringList) 
COMMENT             (CStringList) 1 1 1 1 "4015..4018") 
COMMENT        #13=(CFSignal (CObList) "Barcode1-R" 27 0 0 560 580 0 (CStringList) 
COMMENT             (CStringList) 1 1 1 1 "560..580") 
COMMENT        #14=(CFSignal (CObList) "Barcode2-F" 27 0 0 3515 3536 0 (CStringList) 
COMMENT             (CStringList) 1 1 1 1 "3375..3396") 
COMMENT        #15=(CFSignal (CObList) "sfGFP" 4 0 0 2629 3345 0 (CStringList) 
COMMENT             (CStringList) 1 1 1 1 "633..1349") 
COMMENT        #16=(CFSignal (CObList) "BBa_J72163 GlpT Promoter" 30 0 0 2463 2592 0 
COMMENT             (CStringList) (CStringList) 1 1 1 1 "467..596") 
COMMENT        #17=(CFSignal (CObList) "-CTGA-" 21 0 0 2452 2455 0 (CStringList) 
COMMENT             (CStringList) 1 1 1 1 "456..459") 
COMMENT        #18=(CFSignal (CObList) "-GATG-" 21 0 0 3482 3485 0 (CStringList) 
COMMENT             (CStringList) 1 1 1 1 "1486..1489") 
COMMENT        #19=(CFSignal (CObList) "BBa_B0015 Terminator" 43 0 0 3346 3474 0 
COMMENT             (CStringList) (CStringList) 1 1 1 1 "1350..1478") 
COMMENT        #20=(CFSignal (CObList) "ACGG" 21 0 0 2436 2439 0 (CStringList) 
COMMENT             (CStringList) 1 1 1 1 "440..443")) (CObList) (CObList) (CObList) 
COMMENT       (CObList) (CObList) (CObList) 
COMMENT       (CTextView 0 
COMMENT        #21=(CGroupPar (CParagraph 0 (0 0) 1 2 0 0 180) 
COMMENT             (CObjectList 
COMMENT              #22=(CRefLinePar 
COMMENT                   (CLinePar (CParagraph 0 (0 0) 0 2 0 0 233) "pE16UA2.2" 2) 5 
COMMENT                   "" 0 4) 
COMMENT              #23=(CFolderPar 
COMMENT                   (CGroupPar (CParagraph 1 (0 0) 1 1 0 0 178) 
COMMENT                    (CObjectList 
COMMENT                     #24=(CLinePar (CParagraph 0 (0 0) 1 2 1 0 180) 
COMMENT                          "DNA 'pE16UA2.2'" 1) 
COMMENT                     #25=(CLinePar (CParagraph 0 (0 0) 1 2 1 0 180) "." 1) 
COMMENT                     #26=(CLinePar (CParagraph 0 (0 0) 1 2 1 0 180) 
COMMENT                          "Currently local object. Original author: Demo User" 1) 
COMMENT                     #27=(CLinePar (CParagraph 0 (0 0) 1 2 1 0 180) 
COMMENT                          "Created: 10/15/21 02:45" 1) 
COMMENT                     #28=(CLinePar (CParagraph 0 (0 0) 1 2 1 0 180) 
COMMENT                          "Last Modified: 10/15/21 02:45" 1) 
COMMENT                     #29=(CLinePar (CParagraph 0 (0 0) 1 2 1 0 180) 
COMMENT                          "length: 6008 bp" 1) 
COMMENT                     #30=(CLinePar (CParagraph 0 (0 0) 1 2 1 0 180) 
COMMENT                          "storage type: Basic" 1) 
COMMENT                     #31=(CLinePar (CParagraph 0 (0 0) 1 2 1 0 180) 
COMMENT                          "form: Circular" 1))) "General Description") 
COMMENT              #32=(CFolderPar 
COMMENT                   (CGroupPar (CParagraph 2 (0 0) 1 1 0 0 178) 
COMMENT                    (CObjectList 
COMMENT                     #33=(CLinePar (CParagraph 0 (0 0) 1 2 1 0 180) 
COMMENT                          "Original Source Database: GenBank" 1) 
COMMENT                     #34=(CLinePar (CParagraph 0 (0 0) 1 2 1 0 180) 
COMMENT                          "Modification Date in the Original DB: 25-JAN-2021" 1) 
COMMENT                     #35=(CLinePar (CParagraph 0 (0 0) 1 2 1 0 180) 
COMMENT                          "Original Accession Number(s): <a href=\"ncbilink:dnarna/<unknown\"><unknown</a>; <a href=\"ncbilink:dnarna/id>\">id></a>" 
COMMENT                          1) 
COMMENT                     #36=(CLinePar (CParagraph 0 (0 0) 1 2 1 0 180) 
COMMENT                          "Version in the Original DB: <unknown id>" 1) 
COMMENT                     #37=(CLinePar (CParagraph 0 (0 0) 1 2 1 0 180) 
COMMENT                          "Sequence Source: ." 1) 
COMMENT                     #38=(CLinePar (CParagraph 0 (0 0) 1 2 1 0 180) 
COMMENT                          "Organizm(s): <a href=\"ncbilink:taxonomy/.+.\">. .(. .)</a>" 
COMMENT                          1))) "Standard Fields") 
COMMENT              #39=(CFolderPar 
COMMENT                   (CGroupPar (CParagraph 5 (0 0) 1 1 0 0 178) 
COMMENT                    (CObjectList 
COMMENT                     #40=(CLinePar (CParagraph 0 (0 0) 1 2 1 0 180) "Demo User" 
COMMENT                          1))) "Original Author") 
COMMENT              #41=(CRefLinePar 
COMMENT                   (CLinePar (CParagraph 0 (0 0) 0 2 0 0 233) "Comments" 2) 1 "" 
COMMENT                   0 0) 
COMMENT              #42=(CFolderPar 
COMMENT                   (CGroupPar (CParagraph 8 (0 0) 1 2 0 0 178) (CObjectList)) 
COMMENT                   "Annotations") 
COMMENT              #43=(CFolderPar 
COMMENT                   (CGroupPar (CParagraph 12 (6 0) 1 1 0 0 178) 
COMMENT                    (CObjectList 
COMMENT                     #44=(CFolderPar 
COMMENT                          (CGroupPar (CParagraph 4 (7 4 0) 1 1 1 0 178) 
COMMENT                           (CObjectList 
COMMENT                            #45=(CFolderPar 
COMMENT                                 (CGroupPar 
COMMENT                                  (CParagraph 1091 (3 #6# 0) 1 2 2 0 327) 
COMMENT                                  (CObjectList 
COMMENT                                   #46=(CLinePar 
COMMENT                                        (CParagraph 0 (0 0) 1 2 3 0 180) 
COMMENT                                        "Start: 1091  End: 1948 (Complementary)" 
COMMENT                                        1) 
COMMENT                                   #47=(CLinePar 
COMMENT                                        (CParagraph 0 (0 0) 1 2 3 0 180) 
COMMENT                                        "Original Location Description:" 1) 
COMMENT                                   #48=(CLinePar 
COMMENT                                        (CParagraph 0 (0 0) 1 2 3 0 180) 
COMMENT                                        "   complement(1091..1948)" 1))) "URA3") 
COMMENT                            #49=(CFolderPar 
COMMENT                                 (CGroupPar 
COMMENT                                  (CParagraph 2629 (3 #15# 0) 1 2 2 0 327) 
COMMENT                                  (CObjectList 
COMMENT                                   #50=(CLinePar 
COMMENT                                        (CParagraph 0 (0 0) 1 2 3 0 180) 
COMMENT                                        "Start: 2629  End: 3345" 1) 
COMMENT                                   #51=(CLinePar 
COMMENT                                        (CParagraph 0 (0 0) 1 2 3 0 180) 
COMMENT                                        "Original Location Description:" 1) 
COMMENT                                   #52=(CLinePar 
COMMENT                                        (CParagraph 0 (0 0) 1 2 3 0 180) 
COMMENT                                        "   633..1349" 1))) "sfGFP") 
COMMENT                            #53=(CFolderPar 
COMMENT                                 (CGroupPar 
COMMENT                                  (CParagraph 4256 (3 #1# 0) 1 2 2 0 327) 
COMMENT                                  (CObjectList 
COMMENT                                   #54=(CLinePar 
COMMENT                                        (CParagraph 0 (0 0) 1 2 3 0 180) 
COMMENT                                        "Start: 4256  End: 5113 (Complementary)" 
COMMENT                                        1) 
COMMENT                                   #55=(CLinePar 
COMMENT                                        (CParagraph 0 (0 0) 1 2 3 0 180) 
COMMENT                                        "Original Location Description:" 1) 
COMMENT                                   #56=(CLinePar 
COMMENT                                        (CParagraph 0 (0 0) 1 2 3 0 180) 
COMMENT                                        "   complement(4116..4973)" 1) 
COMMENT                                   #57=(CLinePar 
COMMENT                                        (CParagraph 0 (0 0) 1 2 3 0 180) 
COMMENT                                        "Qualifiers:" 1) 
COMMENT                                   #58=(CLinePar 
COMMENT                                        (CParagraph 0 (0 0) 1 2 3 0 180) 
COMMENT                                        "   /ApEinfo_fwdcolor=#9F4240" 1) 
COMMENT                                   #59=(CLinePar 
COMMENT                                        (CParagraph 0 (0 0) 1 2 3 0 180) 
COMMENT                                        "   /ApEinfo_revcolor=#9F4240" 1) 
COMMENT                                   #60=(CLinePar 
COMMENT                                        (CParagraph 0 (0 0) 1 2 3 0 180) 
COMMENT                                        "   /ApEinfo_graphicformat=arrow_data {{0 1 2 0 0 -1} {} 0}" 
COMMENT                                        1) 
COMMENT                                   #61=(CLinePar 
COMMENT                                        (CParagraph 0 (0 0) 1 2 3 0 180) 
COMMENT                                        "   width 5 offset 0" 1))) "ApR"))) 
COMMENT                          "CDS (3 total)") 
COMMENT                     #62=(CFolderPar 
COMMENT                          (CGroupPar (CParagraph 21 (7 21 0) 1 1 1 0 178) 
COMMENT                           (CObjectList 
COMMENT                            #63=(CFolderPar 
COMMENT                                 (CGroupPar (CParagraph 1 (3 #9# 0) 1 2 2 0 194) 
COMMENT                                  (CObjectList 
COMMENT                                   #64=(CLinePar 
COMMENT                                        (CParagraph 0 (0 0) 1 2 3 0 180) 
COMMENT                                        "Start: 1     End: 4   " 1) 
COMMENT                                   #65=(CLinePar 
COMMENT                                        (CParagraph 0 (0 0) 1 2 3 0 180) 
COMMENT                                        "Original Location Description:" 1) 
COMMENT                                   #66=(CLinePar 
COMMENT                                        (CParagraph 0 (0 0) 1 2 3 0 180) 
COMMENT                                        "   1..4" 1))) "GCCT") 
COMMENT                            #67=(CFolderPar 
COMMENT                                 (CGroupPar 
COMMENT                                  (CParagraph 595 (3 #10# 0) 1 2 2 0 194) 
COMMENT                                  (CObjectList 
COMMENT                                   #68=(CLinePar 
COMMENT                                        (CParagraph 0 (0 0) 1 2 3 0 180) 
COMMENT                                        "Start: 595   End: 598 " 1) 
COMMENT                                   #69=(CLinePar 
COMMENT                                        (CParagraph 0 (0 0) 1 2 3 0 180) 
COMMENT                                        "Original Location Description:" 1) 
COMMENT                                   #70=(CLinePar 
COMMENT                                        (CParagraph 0 (0 0) 1 2 3 0 180) 
COMMENT                                        "   595..598" 1))) "AGGT") 
COMMENT                            #71=(CFolderPar 
COMMENT                                 (CGroupPar 
COMMENT                                  (CParagraph 769 (3 #4# 0) 1 2 2 0 194) 
COMMENT                                  (CObjectList 
COMMENT                                   #72=(CLinePar 
COMMENT                                        (CParagraph 0 (0 0) 1 2 3 0 180) 
COMMENT                                        "Start: 769   End: 802  (Complementary)" 
COMMENT                                        1) 
COMMENT                                   #73=(CLinePar 
COMMENT                                        (CParagraph 0 (0 0) 1 2 3 0 180) 
COMMENT                                        "Original Location Description:" 1) 
COMMENT                                   #74=(CLinePar 
COMMENT                                        (CParagraph 0 (0 0) 1 2 3 0 180) 
COMMENT                                        "   complement(769..802)" 1))) "Lox66") 
COMMENT                            #75=(CFolderPar 
COMMENT                                 (CGroupPar 
COMMENT                                  (CParagraph 2184 (3 #5# 0) 1 2 2 0 194) 
COMMENT                                  (CObjectList 
COMMENT                                   #76=(CLinePar 
COMMENT                                        (CParagraph 0 (0 0) 1 2 3 0 180) 
COMMENT                                        "Start: 2184  End: 2217" 1) 
COMMENT                                   #77=(CLinePar 
COMMENT                                        (CParagraph 0 (0 0) 1 2 3 0 180) 
COMMENT                                        "Original Location Description:" 1) 
COMMENT                                   #78=(CLinePar 
COMMENT                                        (CParagraph 0 (0 0) 1 2 3 0 180) 
COMMENT                                        "   2184..2217" 1))) "Lox71") 
COMMENT                            #79=(CFolderPar 
COMMENT                                 (CGroupPar 
COMMENT                                  (CParagraph 2436 (3 #20# 0) 1 2 2 0 194) 
COMMENT                                  (CObjectList 
COMMENT                                   #80=(CLinePar 
COMMENT                                        (CParagraph 0 (0 0) 1 2 3 0 180) 
COMMENT                                        "Start: 2436  End: 2439" 1) 
COMMENT                                   #81=(CLinePar 
COMMENT                                        (CParagraph 0 (0 0) 1 2 3 0 180) 
COMMENT                                        "Original Location Description:" 1) 
COMMENT                                   #82=(CLinePar 
COMMENT                                        (CParagraph 0 (0 0) 1 2 3 0 180) 
COMMENT                                        "   440..443" 1))) "ACGG") 
COMMENT                            #83=(CFolderPar 
COMMENT                                 (CGroupPar 
COMMENT                                  (CParagraph 2452 (3 #17# 0) 1 2 2 0 194) 
COMMENT                                  (CObjectList 
COMMENT                                   #84=(CLinePar 
COMMENT                                        (CParagraph 0 (0 0) 1 2 3 0 180) 
COMMENT                                        "Start: 2452  End: 2455" 1) 
COMMENT                                   #85=(CLinePar 
COMMENT                                        (CParagraph 0 (0 0) 1 2 3 0 180) 
COMMENT                                        "Original Location Description:" 1) 
COMMENT                                   #86=(CLinePar 
COMMENT                                        (CParagraph 0 (0 0) 1 2 3 0 180) 
COMMENT                                        "   456..459" 1))) "-CTGA-") 
COMMENT                            #87=(CFolderPar 
COMMENT                                 (CGroupPar 
COMMENT                                  (CParagraph 3482 (3 #18# 0) 1 2 2 0 194) 
COMMENT                                  (CObjectList 
COMMENT                                   #88=(CLinePar 
COMMENT                                        (CParagraph 0 (0 0) 1 2 3 0 180) 
COMMENT                                        "Start: 3482  End: 3485" 1) 
COMMENT                                   #89=(CLinePar 
COMMENT                                        (CParagraph 0 (0 0) 1 2 3 0 180) 
COMMENT                                        "Original Location Description:" 1) 
COMMENT                                   #90=(CLinePar 
COMMENT                                        (CParagraph 0 (0 0) 1 2 3 0 180) 
COMMENT                                        "   1486..1489" 1))) "-GATG-") 
COMMENT                            #91=(CFolderPar 
COMMENT                                 (CGroupPar 
COMMENT                                  (CParagraph 3497 (3 #11# 0) 1 2 2 0 194) 
COMMENT                                  (CObjectList 
COMMENT                                   #92=(CLinePar 
COMMENT                                        (CParagraph 0 (0 0) 1 2 3 0 180) 
COMMENT                                        "Start: 3497  End: 3500" 1) 
COMMENT                                   #93=(CLinePar 
COMMENT                                        (CParagraph 0 (0 0) 1 2 3 0 180) 
COMMENT                                        "Original Location Description:" 1) 
COMMENT                                   #94=(CLinePar 
COMMENT                                        (CParagraph 0 (0 0) 1 2 3 0 180) 
COMMENT                                        "   3357..3360" 1))) "GAGT") 
COMMENT                            #95=(CFolderPar 
COMMENT                                 (CGroupPar 
COMMENT                                  (CParagraph 4155 (3 #12# 0) 1 2 2 0 194) 
COMMENT                                  (CObjectList 
COMMENT                                   #96=(CLinePar 
COMMENT                                        (CParagraph 0 (0 0) 1 2 3 0 180) 
COMMENT                                        "Start: 4155  End: 4158" 1) 
COMMENT                                   #97=(CLinePar 
COMMENT                                        (CParagraph 0 (0 0) 1 2 3 0 180) 
COMMENT                                        "Original Location Description:" 1) 
COMMENT                                   #98=(CLinePar 
COMMENT                                        (CParagraph 0 (0 0) 1 2 3 0 180) 
COMMENT                                        "   4015..4018" 1))) "TGCG"))) 
COMMENT                          "Misc. Feature (9 total)") 
COMMENT                     #99=(CFolderPar 
COMMENT                          (CGroupPar (CParagraph 27 (7 27 0) 1 1 1 0 178) 
COMMENT                           (CObjectList 
COMMENT                            #100=(CFolderPar 
COMMENT                                  (CGroupPar 
COMMENT                                   (CParagraph 560 (3 #13# 0) 1 2 2 0 194) 
COMMENT                                   (CObjectList 
COMMENT                                    #101=(CLinePar 
COMMENT                                          (CParagraph 0 (0 0) 1 2 3 0 180) 
COMMENT                                          "Start: 560   End: 580 " 1) 
COMMENT                                    #102=(CLinePar 
COMMENT                                          (CParagraph 0 (0 0) 1 2 3 0 180) 
COMMENT                                          "Original Location Description:" 1) 
COMMENT                                    #103=(CLinePar 
COMMENT                                          (CParagraph 0 (0 0) 1 2 3 0 180) 
COMMENT                                          "   560..580" 1))) "Barcode1-R") 
COMMENT                            #104=(CFolderPar 
COMMENT                                  (CGroupPar 
COMMENT                                   (CParagraph 3515 (3 #14# 0) 1 2 2 0 194) 
COMMENT                                   (CObjectList 
COMMENT                                    #105=(CLinePar 
COMMENT                                          (CParagraph 0 (0 0) 1 2 3 0 180) 
COMMENT                                          "Start: 3515  End: 3536" 1) 
COMMENT                                    #106=(CLinePar 
COMMENT                                          (CParagraph 0 (0 0) 1 2 3 0 180) 
COMMENT                                          "Original Location Description:" 1) 
COMMENT                                    #107=(CLinePar 
COMMENT                                          (CParagraph 0 (0 0) 1 2 3 0 180) 
COMMENT                                          "   3375..3396" 1))) "Barcode2-F"))) 
COMMENT                          "Primer (2 total)") 
COMMENT                     #108=(CFolderPar 
COMMENT                           (CGroupPar (CParagraph 30 (7 30 0) 1 1 1 0 178) 
COMMENT                            (CObjectList 
COMMENT                             #109=(CFolderPar 
COMMENT                                   (CGroupPar 
COMMENT                                    (CParagraph 2463 (3 #16# 0) 1 2 2 0 194) 
COMMENT                                    (CObjectList 
COMMENT                                     #110=(CLinePar 
COMMENT                                           (CParagraph 0 (0 0) 1 2 3 0 180) 
COMMENT                                           "Start: 2463  End: 2592" 1) 
COMMENT                                     #111=(CLinePar 
COMMENT                                           (CParagraph 0 (0 0) 1 2 3 0 180) 
COMMENT                                           "Original Location Description:" 1) 
COMMENT                                     #112=(CLinePar 
COMMENT                                           (CParagraph 0 (0 0) 1 2 3 0 180) 
COMMENT                                           "   467..596" 1))) 
COMMENT                                   "BBa_J72163 GlpT Promoter") 
COMMENT                             #113=(CFolderPar 
COMMENT                                   (CGroupPar 
COMMENT                                    (CParagraph 5114 (3 #2# 0) 1 2 2 0 194) 
COMMENT                                    (CObjectList 
COMMENT                                     #114=(CLinePar 
COMMENT                                           (CParagraph 0 (0 0) 1 2 3 0 180) 
COMMENT                                           "Start: 5114  End: 5244 (Complementary)" 
COMMENT                                           1) 
COMMENT                                     #115=(CLinePar 
COMMENT                                           (CParagraph 0 (0 0) 1 2 3 0 180) 
COMMENT                                           "Original Location Description:" 1) 
COMMENT                                     #116=(CLinePar 
COMMENT                                           (CParagraph 0 (0 0) 1 2 3 0 180) 
COMMENT                                           "   complement(4974..5104)" 1) 
COMMENT                                     #117=(CLinePar 
COMMENT                                           (CParagraph 0 (0 0) 1 2 3 0 180) 
COMMENT                                           "Qualifiers:" 1) 
COMMENT                                     #118=(CLinePar 
COMMENT                                           (CParagraph 0 (0 0) 1 2 3 0 180) 
COMMENT                                           "   /ApEinfo_fwdcolor=#FF6666" 1) 
COMMENT                                     #119=(CLinePar 
COMMENT                                           (CParagraph 0 (0 0) 1 2 3 0 180) 
COMMENT                                           "   /ApEinfo_revcolor=#FF6666" 1) 
COMMENT                                     #120=(CLinePar 
COMMENT                                           (CParagraph 0 (0 0) 1 2 3 0 180) 
COMMENT                                           "   /ApEinfo_graphicformat=arrow_data {{0 1 2 0 0 -1} {} 0}" 
COMMENT                                           1) 
COMMENT                                     #121=(CLinePar 
COMMENT                                           (CParagraph 0 (0 0) 1 2 3 0 180) 
COMMENT                                           "   width 5 offset 0" 1))) 
COMMENT                                   "ApR Promoter"))) 
COMMENT                           "Promoter Prokaryotic (2 total)") 
COMMENT                     #122=(CFolderPar 
COMMENT                           (CGroupPar (CParagraph 33 (7 33 0) 1 1 1 0 178) 
COMMENT                            (CObjectList 
COMMENT                             #123=(CFolderPar 
COMMENT                                   (CGroupPar 
COMMENT                                    (CParagraph 5245 (3 #0# 0) 1 2 2 0 194) 
COMMENT                                    (CObjectList 
COMMENT                                     #124=(CLinePar 
COMMENT                                           (CParagraph 0 (0 0) 1 2 3 0 180) 
COMMENT                                           "Start: 5245  End: 6008 (Complementary)" 
COMMENT                                           1) 
COMMENT                                     #125=(CLinePar 
COMMENT                                           (CParagraph 0 (0 0) 1 2 3 0 180) 
COMMENT                                           "Original Location Description:" 1) 
COMMENT                                     #126=(CLinePar 
COMMENT                                           (CParagraph 0 (0 0) 1 2 3 0 180) 
COMMENT                                           "   complement(5105..5868)" 1) 
COMMENT                                     #127=(CLinePar 
COMMENT                                           (CParagraph 0 (0 0) 1 2 3 0 180) 
COMMENT                                           "Qualifiers:" 1) 
COMMENT                                     #128=(CLinePar 
COMMENT                                           (CParagraph 0 (0 0) 1 2 3 0 180) 
COMMENT                                           "   /ApEinfo_fwdcolor=#7F7F7F" 1) 
COMMENT                                     #129=(CLinePar 
COMMENT                                           (CParagraph 0 (0 0) 1 2 3 0 180) 
COMMENT                                           "   /ApEinfo_revcolor=#7F7F7F" 1) 
COMMENT                                     #130=(CLinePar 
COMMENT                                           (CParagraph 0 (0 0) 1 2 3 0 180) 
COMMENT                                           "   /ApEinfo_graphicformat=arrow_data {{0 1 2 0 0 -1} {} 0}" 
COMMENT                                           1) 
COMMENT                                     #131=(CLinePar 
COMMENT                                           (CParagraph 0 (0 0) 1 2 3 0 180) 
COMMENT                                           "   width 5 offset 0" 1))) "ColE1"))) 
COMMENT                           "Replication Origin (1 total)") 
COMMENT                     #132=(CFolderPar 
COMMENT                           (CGroupPar (CParagraph 34 (7 34 0) 1 1 1 0 178) 
COMMENT                            (CObjectList 
COMMENT                             #133=(CFolderPar 
COMMENT                                   (CGroupPar 
COMMENT                                    (CParagraph 1 (3 #7# 0) 1 2 2 0 194) 
COMMENT                                    (CObjectList 
COMMENT                                     #134=(CLinePar 
COMMENT                                           (CParagraph 0 (0 0) 1 2 3 0 180) 
COMMENT                                           "Start: 1     End: 594 " 1) 
COMMENT                                     #135=(CLinePar 
COMMENT                                           (CParagraph 0 (0 0) 1 2 3 0 180) 
COMMENT                                           "Original Location Description:" 1) 
COMMENT                                     #136=(CLinePar 
COMMENT                                           (CParagraph 0 (0 0) 1 2 3 0 180) 
COMMENT                                           "   1..594" 1))) "IntE16Up (NotI)") 
COMMENT                             #137=(CFolderPar 
COMMENT                                   (CGroupPar 
COMMENT                                    (CParagraph 3497 (3 #8# 0) 1 2 2 0 194) 
COMMENT                                    (CObjectList 
COMMENT                                     #138=(CLinePar 
COMMENT                                           (CParagraph 0 (0 0) 1 2 3 0 180) 
COMMENT                                           "Start: 3497  End: 4154" 1) 
COMMENT                                     #139=(CLinePar 
COMMENT                                           (CParagraph 0 (0 0) 1 2 3 0 180) 
COMMENT                                           "Original Location Description:" 1) 
COMMENT                                     #140=(CLinePar 
COMMENT                                           (CParagraph 0 (0 0) 1 2 3 0 180) 
COMMENT                                           "   3357..4014" 1))) 
COMMENT                                   "IntE16Dn (NotI)"))) 
COMMENT                           "Repeat Region (2 total)") 
COMMENT                     #141=(CFolderPar 
COMMENT                           (CGroupPar (CParagraph 43 (7 43 0) 1 1 1 0 178) 
COMMENT                            (CObjectList 
COMMENT                             #142=(CFolderPar 
COMMENT                                   (CGroupPar 
COMMENT                                    (CParagraph 3346 (3 #19# 0) 1 2 2 0 194) 
COMMENT                                    (CObjectList 
COMMENT                                     #143=(CLinePar 
COMMENT                                           (CParagraph 0 (0 0) 1 2 3 0 180) 
COMMENT                                           "Start: 3346  End: 3474" 1) 
COMMENT                                     #144=(CLinePar 
COMMENT                                           (CParagraph 0 (0 0) 1 2 3 0 180) 
COMMENT                                           "Original Location Description:" 1) 
COMMENT                                     #145=(CLinePar 
COMMENT                                           (CParagraph 0 (0 0) 1 2 3 0 180) 
COMMENT                                           "   1350..1478" 1))) 
COMMENT                                   "BBa_B0015 Terminator") 
COMMENT                             #146=(CFolderPar 
COMMENT                                   (CGroupPar 
COMMENT                                    (CParagraph 4159 (3 #3# 0) 1 2 2 0 194) 
COMMENT                                    (CObjectList 
COMMENT                                     #147=(CLinePar 
COMMENT                                           (CParagraph 0 (0 0) 1 2 3 0 180) 
COMMENT                                           "Start: 4159  End: 4255 (Complementary)" 
COMMENT                                           1) 
COMMENT                                     #148=(CLinePar 
COMMENT                                           (CParagraph 0 (0 0) 1 2 3 0 180) 
COMMENT                                           "Original Location Description:" 1) 
COMMENT                                     #149=(CLinePar 
COMMENT                                           (CParagraph 0 (0 0) 1 2 3 0 180) 
COMMENT                                           "   complement(4019..4115)" 1) 
COMMENT                                     #150=(CLinePar 
COMMENT                                           (CParagraph 0 (0 0) 1 2 3 0 180) 
COMMENT                                           "Qualifiers:" 1) 
COMMENT                                     #151=(CLinePar 
COMMENT                                           (CParagraph 0 (0 0) 1 2 3 0 180) 
COMMENT                                           "   /ApEinfo_fwdcolor=#FF6666" 1) 
COMMENT                                     #152=(CLinePar 
COMMENT                                           (CParagraph 0 (0 0) 1 2 3 0 180) 
COMMENT                                           "   /ApEinfo_revcolor=#FF6666" 1) 
COMMENT                                     #153=(CLinePar 
COMMENT                                           (CParagraph 0 (0 0) 1 2 3 0 180) 
COMMENT                                           "   /ApEinfo_graphicformat=arrow_data {{0 1 2 0 0 -1} {} 0}" 
COMMENT                                           1) 
COMMENT                                     #154=(CLinePar 
COMMENT                                           (CParagraph 0 (0 0) 1 2 3 0 180) 
COMMENT                                           "   width 5 offset 0" 1))) 
COMMENT                                   "ApR Terminator"))) "Terminator (2 total)"))) 
COMMENT                   "Feature Map")))) 
COMMENT       (CGraphView 
COMMENT        (CWStyleSheet 
COMMENT         (CObjectList 
COMMENT          #155=(CWidgetStyle "RSite Label" 1 (LOGPEN 0 0 13408563) 1 0 1 
COMMENT                (LOGFONT 0 0 0 0 400 0 0 0 0 3 2 1 18 "Georgia") 0.555556 0 1 5 
COMMENT                "@N (@S)" 0) 
COMMENT          #156=(CWidgetStyle "Signal Label" 1 (LOGPEN 0 0 0) 1 0 1 
COMMENT                (LOGFONT 0 0 0 0 700 0 0 0 0 3 2 1 34 "Arial") 0.666667 0 1 1 
COMMENT                "@N" 0) 
COMMENT          #157=(CWidgetStyle "Molecule Label 2" 0 0 1 
COMMENT                (LOGFONT 0 0 0 0 400 0 0 0 0 3 2 1 18 "Georgia") 0.555556 0 1 16 
COMMENT                "@L bp" 0) 
COMMENT          #158=(CWidgetStyle "Molecule Label 1" 0 0 1 
COMMENT                (LOGFONT 0 0 0 0 400 0 0 0 0 3 2 1 34 "Verdana") 0.833333 0 1 1 
COMMENT                "@N" 0) 
COMMENT          #159=(CWidgetStyle "Shape 3" 1 (LOGPEN 0 0 3355545) 1 1 
COMMENT                (LOGBRUSH 0 6724095 0) 0 0 1 (LOGSHAPE 9 1 0.8 1.8 0)) 
COMMENT          #160=(CWidgetStyle "Shape 1" 1 (LOGPEN 0 0 6723840) 1 1 
COMMENT                (LOGBRUSH 0 10079334 0) 0 0 1 (LOGSHAPE 9 1 0.8 1.8 0)) 
COMMENT          #161=(CWidgetStyle "Axis" 1 (LOGPEN 0 0 10079436) 2 1 
COMMENT                (LOGBRUSH 0 13434879 0) 0 0 1 (LOGSHAPE 10 1 0 0 0)) 
COMMENT          #162=(CWidgetStyle "Line 2" 1 (LOGPEN 0 0 6723840) 8 0 0 0 1 
COMMENT                (LOGSHAPE 1 1.9 0 0 0)) 
COMMENT          #163=(CWidgetStyle "RSite" 1 (LOGPEN 0 0 10053171) 8 0 0 0 1 
COMMENT                (LOGSHAPE 1 1.9 0 0 0)) 
COMMENT          #164=(CWidgetStyle "Short Signal" 1 (LOGPEN 0 0 13395507) 10 0 0 0 1 
COMMENT                (LOGSHAPE 1 1.9 0 0 0)) 
COMMENT          #165=(CWidgetStyle "Uniq RSite Label" 1 (LOGPEN 0 0 153) 1 0 1 
COMMENT                (LOGFONT 0 0 0 0 400 0 0 0 0 3 2 1 18 "Georgia") 0.555556 128 1 
COMMENT                5 "@N (@S)" 0) 
COMMENT          #166=(CWidgetStyle "Vanilla" 1 (LOGPEN 0 0 0) 1 1 
COMMENT                (LOGBRUSH 0 16777215 0) 1 
COMMENT                (LOGFONT 0 0 0 0 400 0 0 0 0 7 48 2 18 "Times New Roman") 0.8 0 
COMMENT                1 2 "?" 0) 
COMMENT          #167=(CWidgetStyle "Mark 1" 0 0 1 
COMMENT                (LOGFONT 0 0 0 0 400 0 0 0 2 7 48 2 2 "Windings") 0.7 0 1 2 "?" 
COMMENT                0) 
COMMENT          #168=(CWidgetStyle "Motif Label" 1 (LOGPEN 0 0 16744512) 1 0 1 
COMMENT                (LOGFONT 0 0 0 0 400 0 0 0 0 3 2 1 34 "Arial") 0.611111 8388608 
COMMENT                1 65535 "@N (@H)" 0) 
COMMENT          #169=(CWidgetStyle "Fragment Label 2" 1 (LOGPEN 0 0 0) 1 0 1 
COMMENT                (LOGFONT 0 0 0 0 400 0 0 0 0 3 2 1 49 "Courier New") 1.05 0 1 48 
COMMENT                "@F bp (molecule @L bp)" 0) 
COMMENT          #170=(CWidgetStyle "Fragment Label 1" 1 (LOGPEN 0 0 0) 1 0 1 
COMMENT                (LOGFONT 0 0 0 0 400 0 0 0 0 3 2 1 34 "Arial") 0.91 0 1 1 
COMMENT                "Fragment of @N" 0) 
COMMENT          #171=(CWidgetStyle "Shape 4" 1 (LOGPEN 0 0 0) 1 1 
COMMENT                (LOGBRUSH 2 8388608 5) 0 0 0) 
COMMENT          #172=(CWidgetStyle "Shape 2" 1 (LOGPEN 0 0 0) 1 1 (LOGBRUSH 0 128 0) 0 
COMMENT                0 0) 
COMMENT          #173=(CWidgetStyle "Shape 0" 1 (LOGPEN 0 0 0) 1 1 (LOGBRUSH 0 0 0) 0 0 
COMMENT                0) 
COMMENT          #174=(CWidgetStyle "ORF" 1 (LOGPEN 0 0 16384) 8 0 0 0 1 
COMMENT                (LOGSHAPE 7 0.2 3.41182 2.86186 0.609808)) 
COMMENT          #175=(CWidgetStyle "Line 4" 1 (LOGPEN 0 0 32768) 8 0 0 0 0) 
COMMENT          #176=(CWidgetStyle "Line 3" 1 (LOGPEN 0 0 16711680) 8 0 0 0 0) 
COMMENT          #177=(CWidgetStyle "Line 1" 1 (LOGPEN 0 0 16711680) 1 0 0 0 0) 
COMMENT          #178=(CWidgetStyle "Short Promoter" 1 (LOGPEN 0 0 128) 6 0 0 0 0) 
COMMENT          #179=(CWidgetStyle "Motif" 1 (LOGPEN 0 0 0) 1 0 0 0 0) 
COMMENT          #180=(CWidgetStyle "Line 0" 1 (LOGPEN 0 0 0) 8 0 0 0 0) 
COMMENT          #181=(CWidgetStyle "Void" 0 0 0 0 0) 
COMMENT          #182=(CWidgetStyle "General Label" 1 (LOGPEN 0 0 0) 1 0 1 
COMMENT                (LOGFONT 0 0 0 0 400 0 0 0 0 3 2 1 18 "Times New Roman") 0.91 0 
COMMENT                1 3 "@T @N " 0) 
COMMENT          #183=(CWidgetStyle "Position" 1 (LOGPEN 0 0 0) 1 0 0 0 0) 
COMMENT          #184=(CWidgetStyle "Annotation" 0 0 1 
COMMENT                (LOGFONT 0 0 0 0 400 0 0 0 0 3 2 1 18 "Times New Roman") 0.91 0 
COMMENT                0 0) 
COMMENT          #185=(CWidgetStyle "Position Label" 1 (LOGPEN 0 0 8388608) 1 0 1 
COMMENT                (LOGFONT 0 0 0 0 400 0 1 0 0 3 2 1 34 "Arial") 0.63 8388608 1 1 
COMMENT                "@N" 0) 
COMMENT          #186=(CWidgetStyle "Range" 1 (LOGPEN 0 0 0) 1 1 
COMMENT                (LOGBRUSH 0 16777215 0) 0 0 0) 
COMMENT          #187=(CWidgetStyle "Range Label" 1 (LOGPEN 0 0 8388608) 1 0 1 
COMMENT                (LOGFONT 0 0 0 0 400 0 1 0 0 3 2 1 34 "Arial") 0.63 8388608 1 1 
COMMENT                "@N" 0) 
COMMENT          #188=(CWidgetStyle "ORF Label" 1 (LOGPEN 0 0 49216) 1 0 1 
COMMENT                (LOGFONT 0 0 0 0 400 0 0 0 0 3 2 1 18 "Times New Roman") 
COMMENT                0.611111 0 1 65535 "@N" 0) 
COMMENT          #189=(CWidgetStyle "CDS Label" 1 (LOGPEN 0 0 4227264) 1 0 1 
COMMENT                (LOGFONT 0 0 0 0 400 0 0 0 0 3 2 1 34 "Arial") 0.555556 255 1 1 
COMMENT                "@N" 0) 
COMMENT          #190=(CWidgetStyle "Shape 5" 1 (LOGPEN 0 0 0) 3 1 
COMMENT                (LOGBRUSH 0 16777113 0) 1 
COMMENT                (LOGFONT 0 0 0 0 400 0 0 0 0 7 48 2 50 "Arial") 0.9 0 0 1 
COMMENT                (LOGSHAPE 9 1 0.8 1.8 0)) 
COMMENT          #191=(CWidgetStyle "CDS" 1 (LOGPEN 0 0 0) 1 1 (LOGBRUSH 2 39423 3) 0 0 
COMMENT                1 (LOGSHAPE 9 1 0.8 1.8 0)) 
COMMENT          #192=(CWidgetStyle "Label 2" 1 (LOGPEN 0 0 4227264) 1 0 1 
COMMENT                (LOGFONT 0 0 0 0 400 0 0 0 0 3 2 1 34 "Arial") 0.944444 8388608 
COMMENT                1 1 "@N" 0) 
COMMENT          #193=(CWidgetStyle "Label 3" 1 (LOGPEN 0 0 8421376) 1 0 1 
COMMENT                (LOGFONT 0 0 0 0 700 255 0 0 0 3 2 1 34 "Arial") 0.833333 255 1 
COMMENT                5 "@N (@S)" 0) 
COMMENT          #194=(CWidgetStyle "Label 4" 1 (LOGPEN 0 0 8437824) 1 0 1 
COMMENT                (LOGFONT 0 0 0 0 400 0 0 0 0 3 2 1 34 "Arial") 0.722222 0 1 5 
COMMENT                "@N (@S)" 0)) 0.164644 1.74233 0.164644 2.53336 
COMMENT         (70 (CShapeMapEntry 0 "Unique RSite" 1 "Uniq RSite Label") 67 
COMMENT          (CShapeMapEntry 0 "ORF" 0 "ORF Label")) 40.0378 40.0378 39 39 0.1 
COMMENT         -2892) 1 1 0 1 1 
COMMENT        (mapper: 20.591 -14.4919 40.0378 40.0378 0.01 10 -1 6008 6008 1 0 0) 
COMMENT        #195=(CGroupWidget (CWidget 0 (0 0) 1 2 0 0 Nil -528 100) 
COMMENT              (CObjectList 
COMMENT               #196=(CGroupWidget (CWidget 1 (0 0) 1 2 0 0 Nil -599 100) 
COMMENT                     (CObjectList 
COMMENT                      #197=(CAxis 
COMMENT                            (CWideLine 
COMMENT                             (CWidget 0 (0 0) 1 2 0 0 #161# 49260556 0) 
COMMENT                             (LOGPEN 0 0 10079436) 2 (LOGBRUSH 0 13434879 0) 1 
COMMENT                             6.27523 6.27323 1 0.0214037) 0.104414) 
COMMENT                      #198=(CLabel (CWidget 1001 (0 0) 1 2 0 0 #158# 0 100) 
COMMENT                            (LOGPEN 0 0 13408563) 1 
COMMENT                            (LOGFONT 58 22 0 0 400 0 0 0 0 3 2 1 34 "Verdana") 
COMMENT                            1.74233 0.833333 0 "pE16UA2.2" "@N" 1 0 0.871165 0 
COMMENT                            -10 6.06926 1.34873 Nil) 
COMMENT                      #199=(CLabel (CWidget 1002 (0 0) 1 2 0 0 #157# 0 100) 
COMMENT                            (LOGPEN 0 0 0) 1 
COMMENT                            (LOGFONT 38 14 0 0 400 0 0 0 0 3 2 1 18 "Georgia") 
COMMENT                            1.74233 0.555556 0 "6008 bp" "@L bp" 16 0 -0.871165 
COMMENT                            0 -10.8 3.37181 0.949103 Nil)) (CObjectList)) 
COMMENT               #200=(CGroupWidget (CWidget 10 (6 0) 1 2 0 0 Nil -180 100) 
COMMENT                     (CObjectList 
COMMENT                      #201=(CGroupWidget 
COMMENT                            (CWidget 4 (7 4 0) 1 2 0 0 Nil -598 100) 
COMMENT                            (CObjectList 
COMMENT                             #202=(CWideArrow 
COMMENT                                   (CWideLine 
COMMENT                                    (CWidget 0 (3 #1# 0) 1 2 0 0 #159# 0 100) 
COMMENT                                    (LOGPEN 0 0 3355545) 1 
COMMENT                                    (LOGBRUSH 0 6724095 0) 1 0.934504 1.83038 1 
COMMENT                                    0.082322) 0.8 1.8 1) 
COMMENT                             #203=(CLabel 
COMMENT                                   (CWidget 0 (0 0) 1 2 0 0 #156# 6619236 100) 
COMMENT                                   (LOGPEN 0 0 0) 1 
COMMENT                                   (LOGFONT 46 17 0 0 700 0 0 0 0 3 2 1 34 
COMMENT                                    "Arial") 1.74233 0.666667 0 "ApR" "@N" 1 
COMMENT                                   -12.8491 1.74233 0 -10 1.99811 1.07399 #202#) 
COMMENT                             #204=(CWideArrow 
COMMENT                                   (CWideLine 
COMMENT                                    (CWidget 0 (3 #6# 0) 1 2 0 0 #159# 0 100) 
COMMENT                                    (LOGPEN 0 0 3355545) 1 
COMMENT                                    (LOGBRUSH 0 6724095 0) 1 4.2392 5.13507 1 
COMMENT                                    0.082322) 0.8 1.8 1) 
COMMENT                             #205=(CLabel (CWidget 0 (0 0) 1 2 0 0 #156# 0 100) 
COMMENT                                   (LOGPEN 0 0 0) 1 
COMMENT                                   (LOGFONT 46 17 0 0 700 0 0 0 0 3 2 1 34 
COMMENT                                    "Arial") 1.74233 0.666667 0 "URA3" "@N" 1 
COMMENT                                   13.2563 0 0 -10 2.59755 1.07399 #204#) 
COMMENT                             #206=(CWideArrow 
COMMENT                                   (CWideLine 
COMMENT                                    (CWidget 0 (3 #15# 0) 1 2 0 0 #159# 0 100) 
COMMENT                                    (LOGPEN 0 0 3355545) 1 
COMMENT                                    (LOGBRUSH 0 6724095 0) 1 2.78054 3.52919 1 
COMMENT                                    0.082322) 0.8 1.8 0) 
COMMENT                             #207=(CLabel (CWidget 0 (0 0) 1 2 0 0 #156# 0 100) 
COMMENT                                   (LOGPEN 0 0 0) 1 
COMMENT                                   (LOGFONT 46 17 0 0 700 0 0 0 0 3 2 1 34 
COMMENT                                    "Arial") 1.74233 0.666667 0 "sfGFP" "@N" 1 
COMMENT                                   2.58901 -15.681 0 -10 2.94721 1.07399 #206#)) 
COMMENT                            (CObjectList)) 
COMMENT                      #208=(CGroupWidget 
COMMENT                            (CWidget 21 (7 21 0) 1 2 0 0 Nil -1156 100) 
COMMENT                            (CObjectList 
COMMENT                             #209=(CScratch 
COMMENT                                   (CWidget 0 (3 #4# 0) 1 2 0 0 #164# 47878880 
COMMENT                                    100) (LOGPEN 0 8 13395507) 10 1 5.47129 1.9 
COMMENT                                   0.082322 1) 
COMMENT                             #210=(CLabel (CWidget 0 (0 0) 1 2 0 0 #156# 0 100) 
COMMENT                                   (LOGPEN 0 0 0) 1 
COMMENT                                   (LOGFONT 46 17 0 0 700 0 0 0 0 3 2 1 34 
COMMENT                                    "Arial") 1.74233 0.666667 0 "Lox66" "@N" 1 
COMMENT                                   12.3855 5.22699 0 -10 2.87229 1.07399 #209#) 
COMMENT                             #211=(CScratch 
COMMENT                                   (CWidget 0 (3 #5# 0) 1 2 0 0 #164# 49655856 
COMMENT                                    100) (LOGPEN 0 8 13395507) 10 1 3.99383 1.9 
COMMENT                                   0.082322 1) 
COMMENT                             #212=(CLabel (CWidget 0 (0 0) 1 2 0 0 #156# 0 100) 
COMMENT                                   (LOGPEN 0 0 0) 1 
COMMENT                                   (LOGFONT 46 17 0 0 700 0 0 0 0 3 2 1 34 
COMMENT                                    "Arial") 1.74233 0.666667 0 "Lox71" "@N" 1 
COMMENT                                   10.9105 -8.71165 0 -10 2.87229 1.07399 #211#) 
COMMENT                             #213=(CScratch 
COMMENT                                   (CWidget 0 (3 #9# 0) 1 2 0 0 #164# 47907800 
COMMENT                                    100) (LOGPEN 0 8 13395507) 10 1 6.27319 1.9 
COMMENT                                   0.082322 1) 
COMMENT                             #214=(CLabel 
COMMENT                                   (CWidget 0 (0 0) 1 2 0 0 #156# 1667724387 100) 
COMMENT                                   (LOGPEN 0 0 0) 1 
COMMENT                                   (LOGFONT 46 17 0 0 700 0 0 0 0 3 2 1 34 
COMMENT                                    "Arial") 1.74233 0.666667 0 "GCCT" "@N" 1 
COMMENT                                   2.29699 12.1963 0 -10 2.7474 1.07399 #213#) 
COMMENT                             #215=(CScratch 
COMMENT                                   (CWidget 0 (3 #10# 0) 1 2 0 0 #164# 48022552 
COMMENT                                    100) (LOGPEN 0 8 13395507) 10 1 5.65297 1.9 
COMMENT                                   0.082322 1) 
COMMENT                             #216=(CLabel (CWidget 0 (0 0) 1 2 0 0 #156# 0 100) 
COMMENT                                   (LOGPEN 0 0 0) 1 
COMMENT                                   (LOGFONT 46 17 0 0 700 0 0 0 0 3 2 1 34 
COMMENT                                    "Arial") 1.74233 0.666667 0 "AGGT" "@N" 1 
COMMENT                                   11.5037 6.96932 0 -10 2.7474 1.07399 #215#) 
COMMENT                             #217=(CScratch 
COMMENT                                   (CWidget 0 (3 #11# 0) 1 2 0 0 #164# 48030176 
COMMENT                                    100) (LOGPEN 0 8 13395507) 10 1 2.62288 1.9 
COMMENT                                   0.082322 1) 
COMMENT                             #218=(CLabel (CWidget 0 (0 0) 1 2 0 0 #156# 0 100) 
COMMENT                                   (LOGPEN 0 0 0) 1 
COMMENT                                   (LOGFONT 46 17 0 0 700 0 0 0 0 3 2 1 34 
COMMENT                                    "Arial") 1.74233 0.666667 0 "GAGT" "@N" 1 
COMMENT                                   -7.99708 -10.454 0 -10 2.7474 1.07399 #217#) 
COMMENT                             #219=(CScratch 
COMMENT                                   (CWidget 0 (3 #12# 0) 1 2 0 0 #164# 0 100) 
COMMENT                                   (LOGPEN 0 8 13395507) 10 1 1.93583 1.9 
COMMENT                                   0.082322 1) 
COMMENT                             #220=(CLabel 
COMMENT                                   (CWidget 0 (0 0) 1 2 0 0 #156# 6619236 100) 
COMMENT                                   (LOGPEN 0 0 0) 1 
COMMENT                                   (LOGFONT 46 17 0 0 700 0 0 0 0 3 2 1 34 
COMMENT                                    "Arial") 1.74233 0.666667 0 "TGCG" "@N" 1 
COMMENT                                   -12.8409 -5.22699 0 -10 2.82233 1.07399 #219#) 
COMMENT                             #221=(CScratch 
COMMENT                                   (CWidget 0 (3 #17# 0) 1 2 0 0 #164# 0 100) 
COMMENT                                   (LOGPEN 0 8 13395507) 10 1 3.714 1.9 0.082322 
COMMENT                                   1) 
COMMENT                             #222=(CLabel (CWidget 0 (0 0) 1 2 0 0 #156# 0 100) 
COMMENT                                   (LOGPEN 0 0 0) 1 
COMMENT                                   (LOGFONT 46 17 0 0 700 0 0 0 0 3 2 1 34 
COMMENT                                    "Arial") 1.74233 0.666667 0 "-CTGA-" "@N" 1 
COMMENT                                   8.96889 -12.1963 0 -10 3.34684 1.07399 #221#) 
COMMENT                             #223=(CScratch 
COMMENT                                   (CWidget 0 (3 #18# 0) 1 2 0 0 #164# 0 100) 
COMMENT                                   (LOGPEN 0 8 13395507) 10 1 2.63854 1.9 
COMMENT                                   0.082322 1) 
COMMENT                             #224=(CLabel (CWidget 0 (0 0) 1 2 0 0 #156# 0 100) 
COMMENT                                   (LOGPEN 0 0 0) 1 
COMMENT                                   (LOGFONT 46 17 0 0 700 0 0 0 0 3 2 1 34 
COMMENT                                    "Arial") 1.74233 0.666667 0 "-GATG-" "@N" 1 
COMMENT                                   -8.29924 -12.1963 0 -10 3.42177 1.07399 #223#) 
COMMENT                             #225=(CScratch 
COMMENT                                   (CWidget 0 (3 #20# 0) 1 2 0 0 #164# 0 100) 
COMMENT                                   (LOGPEN 0 8 13395507) 10 1 3.73071 1.9 
COMMENT                                   0.082322 1) 
COMMENT                             #226=(CLabel 
COMMENT                                   (CWidget 0 (0 0) 1 2 0 0 #156# 1667327847 100) 
COMMENT                                   (LOGPEN 0 0 0) 1 
COMMENT                                   (LOGFONT 46 17 0 0 700 0 0 0 0 3 2 1 34 
COMMENT                                    "Arial") 1.74233 0.666667 0 "ACGG" "@N" 1 
COMMENT                                   8.74008 -10.454 0 -10 2.87229 1.07399 #225#)) 
COMMENT                            (CObjectList)) 
COMMENT                      #227=(CGroupWidget 
COMMENT                            (CWidget 27 (7 27 0) 1 2 0 0 Nil -598 100) 
COMMENT                            (CObjectList 
COMMENT                             #228=(CScratch 
COMMENT                                   (CWidget 0 (3 #13# 0) 1 2 0 0 #164# 0 100) 
COMMENT                                   (LOGPEN 0 8 13395507) 10 1 5.68951 1.9 
COMMENT                                   0.082322 1) 
COMMENT                             #229=(CLabel (CWidget 0 (0 0) 1 2 0 0 #156# 0 100) 
COMMENT                                   (LOGPEN 0 0 0) 1 
COMMENT                                   (LOGFONT 46 17 0 0 700 0 0 0 0 3 2 1 34 
COMMENT                                    "Arial") 1.74233 0.666667 0 "Barcode1-R" 
COMMENT                                   "@N" 1 11.3849 8.71165 0 -10 5.66964 1.07399 
COMMENT                                   #228#) 
COMMENT                             #230=(CScratch 
COMMENT                                   (CWidget 0 (3 #14# 0) 1 2 0 0 #164# 0 100) 
COMMENT                                   (LOGPEN 0 8 13395507) 10 1 2.60408 1.9 
COMMENT                                   0.082322 1) 
COMMENT                             #231=(CLabel (CWidget 0 (0 0) 1 2 0 0 #156# 0 100) 
COMMENT                                   (LOGPEN 0 0 0) 1 
COMMENT                                   (LOGFONT 46 17 0 0 700 0 0 0 0 3 2 1 34 
COMMENT                                    "Arial") 1.74233 0.666667 0 "Barcode2-F" 
COMMENT                                   "@N" 1 -11.3414 -8.71165 0 -10 5.59471 
COMMENT                                   1.07399 #230#)) (CObjectList)) 
COMMENT                      #232=(CGroupWidget 
COMMENT                            (CWidget 30 (7 30 0) 1 2 0 0 Nil -807 100) 
COMMENT                            (CObjectList 
COMMENT                             #233=(CWideArrow 
COMMENT                                   (CWideLine 
COMMENT                                    (CWidget 0 (3 #2# 0) 1 2 0 0 #172# 0 100) 
COMMENT                                    (LOGPEN 0 0 0) 1 (LOGBRUSH 0 128 0) 1 
COMMENT                                    0.797722 0.934504 1 0.082322) 0.8 1.8 1) 
COMMENT                             #234=(CLabel 
COMMENT                                   (CWidget 0 (0 0) 1 2 0 0 #156# 6619236 100) 
COMMENT                                   (LOGPEN 0 0 0) 1 
COMMENT                                   (LOGFONT 46 17 0 0 700 0 0 0 0 3 2 1 34 
COMMENT                                    "Arial") 1.74233 0.666667 0 "ApR Promoter" 
COMMENT                                   "@N" 1 -13.2808 6.96932 0 -10 6.6687 1.07399 
COMMENT                                   #233#) 
COMMENT                             #235=(CWideArrow 
COMMENT                                   (CWideLine 
COMMENT                                    (CWidget 0 (3 #16# 0) 1 2 0 0 #172# 0 100) 
COMMENT                                    (LOGPEN 0 0 0) 1 (LOGBRUSH 0 128 0) 0.835356 
COMMENT                                    3.56678 3.70252 1 0.082322) 0.8 1.8 0) 
COMMENT                             #236=(CLabel (CWidget 0 (0 0) 1 2 0 0 #156# 0 100) 
COMMENT                                   (LOGPEN 0 0 0) 1 
COMMENT                                   (LOGFONT 46 17 0 0 700 0 0 0 0 3 2 1 34 
COMMENT                                    "Arial") 1.74233 0.666667 0 
COMMENT                                   "BBa J72163 GlpT Promoter" "@N" 1 12.683 
COMMENT                                   -13.9386 0 -10 12.6381 1.07399 #235#)) 
COMMENT                            (CObjectList)) 
COMMENT                      #237=(CGroupWidget 
COMMENT                            (CWidget 33 (7 33 0) 1 2 0 0 Nil -112 100) 
COMMENT                            (CObjectList 
COMMENT                             #238=(CWideArrow 
COMMENT                                   (CWideLine 
COMMENT                                    (CWidget 0 (3 #0# 0) 1 2 0 0 #159# 0 100) 
COMMENT                                    (LOGPEN 0 0 3355545) 1 
COMMENT                                    (LOGBRUSH 0 6724095 0) 0.835356 6.27319 
COMMENT                                    0.797722 1 0.082322) 0.8 1.8 1) 
COMMENT                             #239=(CLabel (CWidget 0 (0 0) 1 2 0 0 #156# 0 100) 
COMMENT                                   (LOGPEN 0 0 0) 1 
COMMENT                                   (LOGFONT 46 17 0 0 700 0 0 0 0 3 2 1 34 
COMMENT                                    "Arial") 1.74233 0.666667 0 "ColE1" "@N" 1 
COMMENT                                   -7.83252 10.454 0 -10 2.82233 1.07399 #238#)) 
COMMENT                            (CObjectList)) 
COMMENT                      #240=(CGroupWidget 
COMMENT                            (CWidget 34 (7 34 0) 1 2 0 0 Nil -739 100) 
COMMENT                            (CObjectList 
COMMENT                             #241=(CWideArrow 
COMMENT                                   (CWideLine 
COMMENT                                    (CWidget 0 (3 #7# 0) 1 2 0 0 #171# 0 100) 
COMMENT                                    (LOGPEN 0 0 0) 1 (LOGBRUSH 2 8388608 5) 
COMMENT                                    0.835356 5.65297 6.27319 1 0.082322) 0.8 1.8 
COMMENT                                   0) 
COMMENT                             #242=(CLabel (CWidget 0 (0 0) 1 2 0 0 #156# 0 100) 
COMMENT                                   (LOGPEN 0 0 0) 1 
COMMENT                                   (LOGFONT 46 17 0 0 700 0 0 0 0 3 2 1 34 
COMMENT                                    "Arial") 1.74233 0.666667 0 
COMMENT                                   "IntE16Up (NotI)" "@N" 1 9.91461 10.454 0 -10 
COMMENT                                   7.14325 1.07399 #241#) 
COMMENT                             #243=(CWideArrow 
COMMENT                                   (CWideLine 
COMMENT                                    (CWidget 0 (3 #8# 0) 1 2 0 0 #171# 0 100) 
COMMENT                                    (LOGPEN 0 0 0) 1 (LOGBRUSH 2 8388608 5) 
COMMENT                                    0.835356 1.93583 2.62288 1 0.082322) 0.8 1.8 
COMMENT                                   0) 
COMMENT                             #244=(CLabel (CWidget 0 (0 0) 1 2 0 0 #156# 0 100) 
COMMENT                                   (LOGPEN 0 0 0) 1 
COMMENT                                   (LOGFONT 46 17 0 0 700 0 0 0 0 3 2 1 34 
COMMENT                                    "Arial") 1.74233 0.666667 0 
COMMENT                                   "IntE16Dn (NotI)" "@N" 1 -13.5161 -6.96932 0 
COMMENT                                   -10 7.14325 1.07399 #243#)) (CObjectList)) 
COMMENT                      #245=(CGroupWidget 
COMMENT                            (CWidget 43 (7 43 0) 1 2 0 0 Nil -1088 100) 
COMMENT                            (CObjectList 
COMMENT                             #246=(CLine 
COMMENT                                   (CWidget 0 (3 #3# 0) 1 2 0 0 #164# 0 100) 
COMMENT                                   (LOGPEN 0 8 13395507) 10 0.835356 1.83038 
COMMENT                                   1.93166) 
COMMENT                             #247=(CLabel 
COMMENT                                   (CWidget 0 (0 0) 1 2 0 0 #156# 1667321128 100) 
COMMENT                                   (LOGPEN 0 0 0) 1 
COMMENT                                   (LOGFONT 46 17 0 0 700 0 0 0 0 3 2 1 34 
COMMENT                                    "Arial") 1.74233 0.666667 0 "ApR Terminator" 
COMMENT                                   "@N" 1 -15.1267 -3.48466 0 -10 7.41799 
COMMENT                                   1.07399 #246#) 
COMMENT                             #248=(CLine 
COMMENT                                   (CWidget 0 (3 #19# 0) 1 2 0 0 #164# 0 100) 
COMMENT                                   (LOGPEN 0 8 13395507) 10 0.835356 2.64585 
COMMENT                                   2.78054) 
COMMENT                             #249=(CLabel 
COMMENT                                   (CWidget 0 (0 0) 1 2 0 0 #156# 1634169972 100) 
COMMENT                                   (LOGPEN 0 0 0) 1 
COMMENT                                   (LOGFONT 46 17 0 0 700 0 0 0 0 3 2 1 34 
COMMENT                                    "Arial") 1.74233 0.666667 0 
COMMENT                                   "BBa B0015 Terminator" "@N" 1 -10.9529 
COMMENT                                   -13.9386 0 -10 10.54 1.07399 #248#)) 
COMMENT                            (CObjectList))) (CObjectList)) 
COMMENT               #250=(CGroupWidget (CWidget 14 (16 0) 1 2 0 0 Nil -669 100) 
COMMENT                     (CObjectList) (CObjectList)) 
COMMENT               #251=(CGroupWidget (CWidget 11 (0 0) 1 2 0 0 Nil -460 100) 
COMMENT                     (CObjectList) (CObjectList)) 
COMMENT               #252=(CGroupWidget (CWidget 12 (0 0) 1 2 0 0 Nil -1087 100) 
COMMENT                     (CObjectList) (CObjectList))) (CObjectList))) 
COMMENT       (CSeqView 10 10 (CObjectList) (CObList) 1 (CObList)) (CObList) 6 
COMMENT       (CStringList) 0 43844200 (CObList)))
FEATURES             Location/Qualifiers
     rep_origin      complement(5245..6008)
                     /ApEinfo_fwdcolor=#7F7F7F
                     /ApEinfo_revcolor=#7F7F7F
                     /ApEinfo_graphicformat=arrow_data {{0 1 2 0 0 -1} {} 0}
                     width 5 offset 0
                     /vntifkey="33"
                     /label=ColE1
     CDS             complement(4256..5113)
                     /ApEinfo_fwdcolor=#9F4240
                     /ApEinfo_revcolor=#9F4240
                     /ApEinfo_graphicformat=arrow_data {{0 1 2 0 0 -1} {} 0}
                     width 5 offset 0
                     /vntifkey="4"
                     /label=ApR
     promoter        complement(5114..5244)
                     /ApEinfo_fwdcolor=#FF6666
                     /ApEinfo_revcolor=#FF6666
                     /ApEinfo_graphicformat=arrow_data {{0 1 2 0 0 -1} {} 0}
                     width 5 offset 0
                     /vntifkey="30"
                     /label=ApR\Promoter
     terminator      complement(4159..4255)
                     /ApEinfo_fwdcolor=#FF6666
                     /ApEinfo_revcolor=#FF6666
                     /ApEinfo_graphicformat=arrow_data {{0 1 2 0 0 -1} {} 0}
                     width 5 offset 0
                     /vntifkey="43"
                     /label=ApR\Terminator
     misc_feature    complement(769..802)
                     /vntifkey="21"
                     /label=Lox66
     misc_feature    2184..2217
                     /vntifkey="21"
                     /label=Lox71
     CDS             complement(1091..1948)
                     /vntifkey="4"
                     /label=URA3
     repeat_region   1..594
                     /vntifkey="34"
                     /label=IntE16Up\(NotI)
     repeat_region   3497..4154
                     /vntifkey="34"
                     /label=IntE16Dn\(NotI)
     misc_feature    1..4
                     /vntifkey="21"
                     /label=GCCT
     misc_feature    595..598
                     /vntifkey="21"
                     /label=AGGT
     misc_feature    3497..3500
                     /vntifkey="21"
                     /label=GAGT
     misc_feature    4155..4158
                     /vntifkey="21"
                     /label=TGCG
     primer          560..580
                     /vntifkey="27"
                     /label=Barcode1-R
     primer          3515..3536
                     /vntifkey="27"
                     /label=Barcode2-F
     CDS             2629..3345
                     /vntifkey="4"
                     /label=sfGFP
     promoter        2463..2592
                     /vntifkey="30"
                     /label=BBa_J72163\GlpT\Promoter
     misc_feature    2452..2455
                     /vntifkey="21"
                     /label=-CTGA-
     misc_feature    3482..3485
                     /vntifkey="21"
                     /label=-GATG-
     terminator      3346..3474
                     /vntifkey="43"
                     /label=BBa_B0015\Terminator
     misc_feature    2436..2439
                     /vntifkey="21"
                     /label=ACGG
BASE COUNT     1534 a      1417 c      1443 g      1614 t 
ORIGIN
        1 gcctgcggcc gcgtttaaac tcaccgtcgc aacggacttg gttctaccca ctagcgcatc 
       61 ctatcggacc gtctggccag tggtatcttg catctgacaa gcggtccaac agaaataccg 
      121 gcttggtttt agtctttctt tccgctaact gtgctcaact atatcttggt cccttggtta 
      181 ctgtgacaaa gccgcgctaa gtgggtcttg gttgtcttag aaaaccaaag tatgactgaa 
      241 aaaggacgag atttgacaaa gtctccagag gtctaggttg gcgtgccgtc gcttacgttc 
      301 gggtgtaaca tcaaagatac agcccttgtg ccggccacaa gcagacaatg ccgaagcttt 
      361 gttcaaagcc aggctcgtaa gggagcttta aggccatgtg gataacgtcc aatatcatgt 
      421 gaggtccagg tattagatgg cacatatgca ccacccagga taaccactta gagtgccgtt 
      481 tacaggtgat tagaagcata tgcattggct gacatgtgcg tacagcacgt tgctgtgtgg 
      541 tgagctgggg agactggagc taattggctc taccgatagt ctacacctgc tagtaggtag 
      601 ggataacagg gtaatgaagc ctgctttttt atactaagtt ggcattataa aaaagcattg 
      661 cttatcaatt tgttgcaacg aacaggtcac tatcagtcaa aataaaatca ttatttgatt 
      721 tcacttccca tagtactttt tgaccacctc ccccaccccc cccctctcta ccgttcgtat 
      781 aatgtatgct atacgaagtt attgtgactg gggatgtagt tgagaataag tcatacacaa 
      841 gtcagctttc ttcaagcctc atataagtat aagtagttca atcgtattag ctacttgtac 
      901 ccagcatctc cgtatcgaga aacacaacaa cacgccccat tggacagatc atgcggatac 
      961 acaggttgtg cagtatcata catactcgat cagacaggtc gtctgaccat catacaagct 
     1021 gaacaagcgc tccatacttg cacgctctct atatacacag ttaaattaca tatccatagt 
     1081 ctaacctcta acagttaatc ttctggtaag cctcccagcc agccttctgg tatcgcttgg 
     1141 cctcctcaat aggatctcgg ttctggccgt acagacctcg gccgacaatt atgatatccg 
     1201 ttccggtaga catgacatcc tcaacagttc ggtactgctg tccgagagcg tcacccttgt 
     1261 cgtcaagacc caccccgggg gtcagaataa gccagtcctc agagtcgccc ttaggtcggt 
     1321 tctgggcaat gaagccaacc acaaactcgg ggtcggatcg ggcaagctca atggtctgct 
     1381 tggagtactc gccagtggcc agagagccct tgcaagacag ctcggccagc atgagcagac 
     1441 ctctggccag cttctcgttg ggagagggga ccaggaactc cttgtactcg gagttctcgt 
     1501 agtcagacac gtcctccttc ttctgctcag agacagtttc ctcggcacca gctcgcaggc 
     1561 cagcaatgat tccggttccg ggtacaccgt gggcgttggt gatatcggac cactcggcga 
     1621 ttcggtagac accgttcttg tgctggtgct tgacagtgtt gccaatatct gcgaactttc 
     1681 tgtcctcgaa caggaagaaa ccgtgcttaa gagcaagttc cttgaggggg agcacagtgc 
     1741 cggcgtaggt gaagtcgtca atgatgtcga tatgggtctt gatcatgcac acataaggtc 
     1801 cgaccttatc ggcaagctca atgagctcct tggtggtggt aacatccaga gaagcacaca 
     1861 ggttggtttt cttggctgcc acgagcttga gcactcgagc ggcaaaggcg gacttgtgga 
     1921 cgttagctcg agcttcgtag gagggcattt tggtggtgaa gaggagactg aaataaattt 
     1981 agtctgcaga actttttatc ggaaccttat ctggggcagt gaagtatatg ttatggtaat 
     2041 agttacgagt tagttgaact tatagataga ctggactata cggctatcgg tccaaattag 
     2101 aaagaacgtc aatggctctc tgggcgtcgc ctttgccgac aaaaatgtga tcatgatgaa 
     2161 agccagcaat gacgttgcag ctgataactt cgtataatgt atgctatacg aacggtacct 
     2221 cctcccccgc ccacgtgaaa tccattccaa ttctgttaca ggtcactaat accatctaag 
     2281 tagttgattc atagtgactg catatgttgt gttttacagt attatgtagt ctgtttttta 
     2341 tgcaaaatct aatttaatat attgatattt atatcatttt acgtttctcg ttcagctttt 
     2401 ttatactaac ttgagcgtag ggataacagg gtaatacgga acgtgagacc actgatgaga 
     2461 cggaaagtga aacgtgattt catgcgtcat tttgaacatt ttgtaaatct tatttaataa 
     2521 tgtgtgcggc aattcacatt taatttatga atgttttctt aacatcgcgg caactcaaga 
     2581 aacggcaggt tcggatctta gctactagag aaagaggaga aatactagat gcgtaaaggc 
     2641 gaagagctgt tcactggtgt cgtccctatt ctggtggaac tggatggtga tgtcaacggt 
     2701 cataagtttt ccgtgcgtgg cgagggtgaa ggtgacgcaa ctaatggtaa actgacgctg 
     2761 aagttcatct gtactactgg taaactgccg gttccttggc cgactctggt aacgacgctg 
     2821 acttatggtg ttcagtgctt tgctcgttat ccggaccata tgaagcagca tgacttcttc 
     2881 aagtccgcca tgccggaagg ctatgtgcag gaacgcacga tttcctttaa ggatgacggc 
     2941 acgtacaaaa cgcgtgcgga agtgaaattt gaaggcgata ccctggtaaa ccgcattgag 
     3001 ctgaaaggca ttgactttaa agaggacggc aatatcctgg gccataagct ggaatacaat 
     3061 tttaacagcc acaatgttta catcaccgcc gataaacaaa aaaatggcat taaagcgaat 
     3121 tttaaaattc gccacaacgt ggaggatggc agcgtgcagc tggctgatca ctaccagcaa 
     3181 aacactccaa tcggtgatgg tcctgttctg ctgccagaca atcactatct gagcacgcaa 
     3241 agcgttctgt ctaaagatcc gaacgagaaa cgcgatcata tggttctgct ggagttcgta 
     3301 accgcagcgg gcatcacgca tggtatggat gaactgtaca aatgaccagg catcaaataa 
     3361 aacgaaaggc tcagtcgaaa gactgggcct ttcgttttat ctgttgtttg tcggtgaacg 
     3421 ctctctacta gagtcacact ggctcacctt cgggtgggcc tttctgcgtt tatacgtctc 
     3481 agatgggtct cagctggagt actagcaggt gtaagaagtt ggtgaaaaca tttacgccta 
     3541 aacatataac tatacaccga ccacacttta gtcggtttct tgtcttgtgt acggttgtat 
     3601 tggtttacct gggggtccat cgggttgtca atgcagtttt cctgggcttc cttgggtttt 
     3661 tcggctcgtc aagtttgttt ctcttgtgtg tgctatgcac taaccaactc caactaaatt 
     3721 acttgacatg cggcaagcag gctaattaga cgcacctagt tacgccggta actccgcatc 
     3781 accgaagaaa ccaggggcgt tctcgtcaag gacttccgca ttgatgtttc cgtggcgcgg 
     3841 tgaaaagttt ctcagcggac agcttttgct ttttcactta ttgaaaccct cttttctcgt 
     3901 cgatattttt tcgctttgac ttctcgagcg tgcctacatg tacccagcga agtttgtttc 
     3961 ttggcgtaga tcactgtctg acagtggctg taccatgcct cacctcagta tagagaacga 
     4021 cgaagccgaa caaaggggta ccatagttat tcagcgtggt gtgtgatagc acacacagct 
     4081 acctatgacc aagacagata ttgacaaacc ctgcgcgata ttaattagcc caaagttgat 
     4141 ttaaatgcgg ccgctgcgga ttatcaaaaa ggatcttcac ctagatcctt ttaaattaaa 
     4201 aatgaagttt taaataaatc taaagtatat atgagtaaac ttggtctgac agttaccaat 
     4261 gcttaatcag tgaggcacct atctcagcga tctgtctatt tcgttcatcc atagttgcct 
     4321 gactccccgt cgtgtagata actacgatac gggagggctt accatctggc cccagtgctg 
     4381 caatgatacc gcgggaccca cgctcaccgg ctccagattt atcagcaata aaccagccag 
     4441 ccggaagggc cgagcgcaga agtggtcctg caactttatc cgcctccatc cagtctatta 
     4501 attgttgccg ggaagctaga gtaagtagtt cgccagttaa tagtttgcgc aacgttgttg 
     4561 ccattgctac aggcatcgtg gtgtcacgct cgtcgtttgg tatggcttca ttcagctccg 
     4621 gttcccaacg atcaaggcga gttacatgat cccccatgtt gtgcaaaaaa gcggttagct 
     4681 ccttcggtcc tccgatcgtt gtcagaagta agttggccgc agtgttatca ctcatggtta 
     4741 tggcagcact gcataattct cttactgtca tgccatccgt aagatgcttt tctgtgactg 
     4801 gtgagtactc aaccaagtca ttctgagaat agtgtatgcg gcgaccgagt tgctcttgcc 
     4861 cggcgtcaat acgggataat accgcgccac atagcagaac tttaaaagtg ctcatcattg 
     4921 gaaaacgttc ttcggggcga aaactctcaa ggatcttacc gctgttgaga tccagttcga 
     4981 tgtaacccac tcgtgcaccc aactgatctt cagcatcttt tactttcacc agcgtttctg 
     5041 ggtgagcaaa aacaggaagg caaaatgccg caaaaaaggg aataagggcg acacggaaat 
     5101 gttgaatact catactcttc ctttttcaat attattgaag catttatcag ggttattgtc 
     5161 tcatgagcgg atacatattt gaatgtattt agaaaaataa acaaataggg gttccgcgca 
     5221 catttccccg aaaagtgcca cctgtcatga ccaaaatccc ttaacgtgag ttttcgttcc 
     5281 actgagcgtc agaccccgta gaaaagatca aaggatcttc ttgagatcct ttttttctgc 
     5341 gcgtaatctg ctgcttgcaa acaaaaaaac caccgctacc agcggtggtt tgtttgccgg 
     5401 atcaagagct accaactctt tttccgaagg taactggctt cagcagagcg cagataccaa 
     5461 atactgttct tctagtgtag ccgtagttag gccaccactt caagaactct gtagcaccgc 
     5521 ctacatacct cgctctgcta atcctgttac cagtggctgc tgccagtggc gataagtcgt 
     5581 gtcttaccgg gttggactca agacgatagt taccggataa ggcgcagcgg tcgggctgaa 
     5641 cggggggttc gtgcacacag cccagcttgg agcgaacgac ctacaccgaa ctgagatacc 
     5701 tacagcgtga gctatgagaa agcgccacgc ttcccgaagg gagaaaggcg gacaggtatc 
     5761 cggtaagcgg cagggtcgga acaggagagc gcacgaggga gcttccaggg ggaaacgcct 
     5821 ggtatcttta tagtcctgtc gggtttcgcc acctctgact tgagcgtcga tttttgtgat 
     5881 gctcgtcagg ggggcggagc ctatggaaaa acgccagcaa cgcggccttt ttacggttcc 
     5941 tggccttttg ctggcctttt gctcacatgt tctttcctgc gttatcccct gattctgtgg 
     6001 ataaccgt 
//
