# Supplementary material for: A DNA assembly toolkit to unlock the CRISPR/Cas9 potential for metabolic engineering
Source: Commun Biol. 2023 Aug 18;6:858. doi: 10.1038/s42003-023-05202-5 (PMC10439232; doi:10.1038/s42003-023-05202-5)
Supplement: Supplementary file 5 — Supplementary GenBank files [file 42003_2023_5202_MOESM5_ESM.zip › data_set/YaliCraft (147 plasmids)/(175621) pF9UA2.2.gb]

LOCUS       pF9UA2.2                5878 bp    DNA     circular     15-OCT-2021
DEFINITION  .
ACCESSION   <unknown id>
VERSION     <unknown id>
SOURCE      .
  ORGANISM  . .
COMMENT     
            ApEinfo:methylated:1
COMMENT     This file is created by Vector NTI
            http://www.invitrogen.com/
COMMENT     ORIGDB|GenBank
COMMENT     VNTDATE|-14088554|
COMMENT     VNTDBDATE|-14088554|
COMMENT     LSOWNER|
COMMENT     VNTNAME|pF9UA2.2|
COMMENT     VNTAUTHORNAME|Tigran|
COMMENT     VNTOAUTHORNAME|Demo User|
COMMENT     Vector_NTI_Display_Data_(Do_Not_Edit!)
COMMENT     (SXF 
COMMENT      (CGexDoc "pF9UA2.2" 0 5878 
COMMENT       (CDBMol 0 0 1 1 1 0 0 0 0 "" "" 0 0 0 0 (CObList) (CObList) (CObList) 
COMMENT        (CObList) -1 "") 
COMMENT       (CDocSetData 1 0 0 0 0 0 "MAIN" 1 1 1 1 0 0 1 1 0 1 10 10 4294967295 50 0 
COMMENT        1 0 (CHomObj 0 0 0 3 75) (CWordArray) (CWordArray) 
COMMENT        (CStringList "BsaI" "BsmBI" "BbsI" "AarI" "SmiI" "NotI" "MssI" "PacI" 
COMMENT         "I-SceI" "SdaI") (CStringList "atg" "gtg") 
COMMENT        (CStringList "taa" "tga" "tag") (CObList) 1 "{(0,1),2}" 0 0 "" 0 
COMMENT        4294967295 0 0 0 0 0 0 0 "MAIN" 0 0 30 0 
COMMENT        (CProteinMotifSearchObject 70 20 1 1 1 1 0 0 1 0 0 0 0 0)) 
COMMENT       (CMolPar 0 0 0 0 4294967295 1 5878 0 0 0 0 0 0 0 0) (CStringList) 
COMMENT       (CStringList) (CObList) (COAPar 25 250 50 0 6 4 3 7) 
COMMENT       (COAPar 25 250 50 0 6 4 3 7) (COAPar 25 250 50 0 6 4 3 7) (CObList) 
COMMENT       (CObList 
COMMENT        #0=(CFSignal (CObList) "ColE1" 33 0 1 5115 5878 0 (CStringList) 
COMMENT            (CStringList "/ApEinfo_fwdcolor=#7F7F7F" "/ApEinfo_revcolor=#7F7F7F" 
COMMENT             "/ApEinfo_graphicformat=arrow_data {{0 1 2 0 0 -1} {} 0}" 
COMMENT             "width 5 offset 0") 1 1 1 1 "complement(4975..5738)") 
COMMENT        #1=(CFSignal (CObList) "ApR" 4 0 1 4126 4983 0 (CStringList) 
COMMENT            (CStringList "/ApEinfo_fwdcolor=#9F4240" "/ApEinfo_revcolor=#9F4240" 
COMMENT             "/ApEinfo_graphicformat=arrow_data {{0 1 2 0 0 -1} {} 0}" 
COMMENT             "width 5 offset 0") 1 1 1 1 "complement(3986..4843)") 
COMMENT        #2=(CFSignal (CObList) "ApR Promoter" 30 0 1 4984 5114 0 (CStringList) 
COMMENT            (CStringList "/ApEinfo_fwdcolor=#FF6666" "/ApEinfo_revcolor=#FF6666" 
COMMENT             "/ApEinfo_graphicformat=arrow_data {{0 1 2 0 0 -1} {} 0}" 
COMMENT             "width 5 offset 0") 1 1 1 1 "complement(4844..4974)") 
COMMENT        #3=(CFSignal (CObList) "ApR Terminator" 43 0 1 4029 4125 0 (CStringList) 
COMMENT            (CStringList "/ApEinfo_fwdcolor=#FF6666" "/ApEinfo_revcolor=#FF6666" 
COMMENT             "/ApEinfo_graphicformat=arrow_data {{0 1 2 0 0 -1} {} 0}" 
COMMENT             "width 5 offset 0") 1 1 1 1 "complement(3889..3985)") 
COMMENT        #4=(CFSignal (CObList) "Lox66" 21 0 1 738 771 0 (CStringList) 
COMMENT            (CStringList) 1 1 1 1 "complement(738..771)") 
COMMENT        #5=(CFSignal (CObList) "Lox71" 21 0 0 2153 2186 0 (CStringList) 
COMMENT            (CStringList) 1 1 1 1 "2153..2186") 
COMMENT        #6=(CFSignal (CObList) "URA3" 4 0 1 1060 1917 0 (CStringList) 
COMMENT            (CStringList) 1 1 1 1 "complement(1060..1917)") 
COMMENT        #7=(CFSignal (CObList) "IntF9Up (SmiI)" 34 0 0 1 563 0 (CStringList) 
COMMENT            (CStringList) 1 1 1 1 "1..563") 
COMMENT        #8=(CFSignal (CObList) "IntF9Dn (SmiI)" 34 0 0 3466 4024 0 (CStringList) 
COMMENT            (CStringList) 1 1 1 1 "3326..3884") 
COMMENT        #9=(CFSignal (CObList) "GCCT" 21 0 0 1 4 0 (CStringList) (CStringList) 1 
COMMENT            1 1 1 "1..4") 
COMMENT        #10=(CFSignal (CObList) "AGGT" 21 0 0 564 567 0 (CStringList) 
COMMENT             (CStringList) 1 1 1 1 "564..567") 
COMMENT        #11=(CFSignal (CObList) "GAGT" 21 0 0 3466 3469 0 (CStringList) 
COMMENT             (CStringList) 1 1 1 1 "3326..3329") 
COMMENT        #12=(CFSignal (CObList) "TGCG" 21 0 0 4025 4028 0 (CStringList) 
COMMENT             (CStringList) 1 1 1 1 "3885..3888") 
COMMENT        #13=(CFSignal (CObList) "Barcode1-R" 27 0 0 529 549 0 (CStringList) 
COMMENT             (CStringList) 1 1 1 1 "") 
COMMENT        #14=(CFSignal (CObList) "Barcode2-F" 27 0 0 3484 3505 0 (CStringList) 
COMMENT             (CStringList) 1 1 1 1 "") 
COMMENT        #15=(CFSignal (CObList) "sfGFP" 4 0 0 2598 3314 0 (CStringList) 
COMMENT             (CStringList) 1 1 1 1 "633..1349") 
COMMENT        #16=(CFSignal (CObList) "BBa_J72163 GlpT Promoter" 30 0 0 2432 2561 0 
COMMENT             (CStringList) (CStringList) 1 1 1 1 "467..596") 
COMMENT        #17=(CFSignal (CObList) "-CTGA-" 21 0 0 2421 2424 0 (CStringList) 
COMMENT             (CStringList) 1 1 1 1 "456..459") 
COMMENT        #18=(CFSignal (CObList) "-GATG-" 21 0 0 3451 3454 0 (CStringList) 
COMMENT             (CStringList) 1 1 1 1 "1486..1489") 
COMMENT        #19=(CFSignal (CObList) "BBa_B0015 Terminator" 43 0 0 3315 3443 0 
COMMENT             (CStringList) (CStringList) 1 1 1 1 "1350..1478") 
COMMENT        #20=(CFSignal (CObList) "ACGG" 21 0 0 2405 2408 0 (CStringList) 
COMMENT             (CStringList) 1 1 1 1 "440..443")) (CObList) (CObList) (CObList) 
COMMENT       (CObList) (CObList) (CObList) 
COMMENT       (CTextView 0 
COMMENT        #21=(CGroupPar (CParagraph 0 (0 0) 1 2 0 0 180) 
COMMENT             (CObjectList 
COMMENT              #22=(CRefLinePar 
COMMENT                   (CLinePar (CParagraph 0 (0 0) 0 2 0 0 233) "pF9UA2.2" 2) 5 "" 
COMMENT                   0 4) 
COMMENT              #23=(CFolderPar 
COMMENT                   (CGroupPar (CParagraph 1 (0 0) 1 1 0 0 178) 
COMMENT                    (CObjectList 
COMMENT                     #24=(CLinePar (CParagraph 0 (0 0) 1 2 1 0 180) 
COMMENT                          "DNA 'pF9UA2.2'" 1) 
COMMENT                     #25=(CLinePar (CParagraph 0 (0 0) 1 2 1 0 180) "." 1) 
COMMENT                     #26=(CLinePar (CParagraph 0 (0 0) 1 2 1 0 180) 
COMMENT                          "Currently local object. Original author: Demo User" 1) 
COMMENT                     #27=(CLinePar (CParagraph 0 (0 0) 1 2 1 0 180) 
COMMENT                          "Created: 10/15/21 03:29" 1) 
COMMENT                     #28=(CLinePar (CParagraph 0 (0 0) 1 2 1 0 180) 
COMMENT                          "Last Modified: 10/15/21 03:29" 1) 
COMMENT                     #29=(CLinePar (CParagraph 0 (0 0) 1 2 1 0 180) 
COMMENT                          "length: 5878 bp" 1) 
COMMENT                     #30=(CLinePar (CParagraph 0 (0 0) 1 2 1 0 180) 
COMMENT                          "storage type: Basic" 1) 
COMMENT                     #31=(CLinePar (CParagraph 0 (0 0) 1 2 1 0 180) 
COMMENT                          "form: Circular" 1))) "General Description") 
COMMENT              #32=(CFolderPar 
COMMENT                   (CGroupPar (CParagraph 2 (0 0) 1 1 0 0 178) 
COMMENT                    (CObjectList 
COMMENT                     #33=(CLinePar (CParagraph 0 (0 0) 1 2 1 0 180) 
COMMENT                          "Original Source Database: GenBank" 1) 
COMMENT                     #34=(CLinePar (CParagraph 0 (0 0) 1 2 1 0 180) 
COMMENT                          "Modification Date in the Original DB: 25-JAN-2021" 1) 
COMMENT                     #35=(CLinePar (CParagraph 0 (0 0) 1 2 1 0 180) 
COMMENT                          "Original Accession Number(s): <a href=\"ncbilink:dnarna/<unknown\"><unknown</a>; <a href=\"ncbilink:dnarna/id>\">id></a>" 
COMMENT                          1) 
COMMENT                     #36=(CLinePar (CParagraph 0 (0 0) 1 2 1 0 180) 
COMMENT                          "Version in the Original DB: <unknown id>" 1) 
COMMENT                     #37=(CLinePar (CParagraph 0 (0 0) 1 2 1 0 180) 
COMMENT                          "Sequence Source: ." 1) 
COMMENT                     #38=(CLinePar (CParagraph 0 (0 0) 1 2 1 0 180) 
COMMENT                          "Organizm(s): <a href=\"ncbilink:taxonomy/.+.\">. .(. .)</a>" 
COMMENT                          1))) "Standard Fields") 
COMMENT              #39=(CFolderPar 
COMMENT                   (CGroupPar (CParagraph 5 (0 0) 1 1 0 0 178) 
COMMENT                    (CObjectList 
COMMENT                     #40=(CLinePar (CParagraph 0 (0 0) 1 2 1 0 180) "Demo User" 
COMMENT                          1))) "Original Author") 
COMMENT              #41=(CRefLinePar 
COMMENT                   (CLinePar (CParagraph 0 (0 0) 0 2 0 0 233) "Comments" 2) 1 "" 
COMMENT                   0 0) 
COMMENT              #42=(CFolderPar 
COMMENT                   (CGroupPar (CParagraph 8 (0 0) 1 2 0 0 178) (CObjectList)) 
COMMENT                   "Annotations") 
COMMENT              #43=(CFolderPar 
COMMENT                   (CGroupPar (CParagraph 12 (6 0) 1 1 0 0 178) 
COMMENT                    (CObjectList 
COMMENT                     #44=(CFolderPar 
COMMENT                          (CGroupPar (CParagraph 4 (7 4 0) 1 1 1 0 178) 
COMMENT                           (CObjectList 
COMMENT                            #45=(CFolderPar 
COMMENT                                 (CGroupPar 
COMMENT                                  (CParagraph 1060 (3 #6# 0) 1 2 2 0 327) 
COMMENT                                  (CObjectList 
COMMENT                                   #46=(CLinePar 
COMMENT                                        (CParagraph 0 (0 0) 1 2 3 0 180) 
COMMENT                                        "Start: 1060  End: 1917 (Complementary)" 
COMMENT                                        1) 
COMMENT                                   #47=(CLinePar 
COMMENT                                        (CParagraph 0 (0 0) 1 2 3 0 180) 
COMMENT                                        "Original Location Description:" 1) 
COMMENT                                   #48=(CLinePar 
COMMENT                                        (CParagraph 0 (0 0) 1 2 3 0 180) 
COMMENT                                        "   complement(1060..1917)" 1))) "URA3") 
COMMENT                            #49=(CFolderPar 
COMMENT                                 (CGroupPar 
COMMENT                                  (CParagraph 2598 (3 #15# 0) 1 2 2 0 327) 
COMMENT                                  (CObjectList 
COMMENT                                   #50=(CLinePar 
COMMENT                                        (CParagraph 0 (0 0) 1 2 3 0 180) 
COMMENT                                        "Start: 2598  End: 3314" 1) 
COMMENT                                   #51=(CLinePar 
COMMENT                                        (CParagraph 0 (0 0) 1 2 3 0 180) 
COMMENT                                        "Original Location Description:" 1) 
COMMENT                                   #52=(CLinePar 
COMMENT                                        (CParagraph 0 (0 0) 1 2 3 0 180) 
COMMENT                                        "   633..1349" 1))) "sfGFP") 
COMMENT                            #53=(CFolderPar 
COMMENT                                 (CGroupPar 
COMMENT                                  (CParagraph 4126 (3 #1# 0) 1 2 2 0 327) 
COMMENT                                  (CObjectList 
COMMENT                                   #54=(CLinePar 
COMMENT                                        (CParagraph 0 (0 0) 1 2 3 0 180) 
COMMENT                                        "Start: 4126  End: 4983 (Complementary)" 
COMMENT                                        1) 
COMMENT                                   #55=(CLinePar 
COMMENT                                        (CParagraph 0 (0 0) 1 2 3 0 180) 
COMMENT                                        "Original Location Description:" 1) 
COMMENT                                   #56=(CLinePar 
COMMENT                                        (CParagraph 0 (0 0) 1 2 3 0 180) 
COMMENT                                        "   complement(3986..4843)" 1) 
COMMENT                                   #57=(CLinePar 
COMMENT                                        (CParagraph 0 (0 0) 1 2 3 0 180) 
COMMENT                                        "Qualifiers:" 1) 
COMMENT                                   #58=(CLinePar 
COMMENT                                        (CParagraph 0 (0 0) 1 2 3 0 180) 
COMMENT                                        "   /ApEinfo_fwdcolor=#9F4240" 1) 
COMMENT                                   #59=(CLinePar 
COMMENT                                        (CParagraph 0 (0 0) 1 2 3 0 180) 
COMMENT                                        "   /ApEinfo_revcolor=#9F4240" 1) 
COMMENT                                   #60=(CLinePar 
COMMENT                                        (CParagraph 0 (0 0) 1 2 3 0 180) 
COMMENT                                        "   /ApEinfo_graphicformat=arrow_data {{0 1 2 0 0 -1} {} 0}" 
COMMENT                                        1) 
COMMENT                                   #61=(CLinePar 
COMMENT                                        (CParagraph 0 (0 0) 1 2 3 0 180) 
COMMENT                                        "   width 5 offset 0" 1))) "ApR"))) 
COMMENT                          "CDS (3 total)") 
COMMENT                     #62=(CFolderPar 
COMMENT                          (CGroupPar (CParagraph 21 (7 21 0) 1 1 1 0 178) 
COMMENT                           (CObjectList 
COMMENT                            #63=(CFolderPar 
COMMENT                                 (CGroupPar (CParagraph 1 (3 #9# 0) 1 2 2 0 194) 
COMMENT                                  (CObjectList 
COMMENT                                   #64=(CLinePar 
COMMENT                                        (CParagraph 0 (0 0) 1 2 3 0 180) 
COMMENT                                        "Start: 1     End: 4   " 1) 
COMMENT                                   #65=(CLinePar 
COMMENT                                        (CParagraph 0 (0 0) 1 2 3 0 180) 
COMMENT                                        "Original Location Description:" 1) 
COMMENT                                   #66=(CLinePar 
COMMENT                                        (CParagraph 0 (0 0) 1 2 3 0 180) 
COMMENT                                        "   1..4" 1))) "GCCT") 
COMMENT                            #67=(CFolderPar 
COMMENT                                 (CGroupPar 
COMMENT                                  (CParagraph 564 (3 #10# 0) 1 2 2 0 194) 
COMMENT                                  (CObjectList 
COMMENT                                   #68=(CLinePar 
COMMENT                                        (CParagraph 0 (0 0) 1 2 3 0 180) 
COMMENT                                        "Start: 564   End: 567 " 1) 
COMMENT                                   #69=(CLinePar 
COMMENT                                        (CParagraph 0 (0 0) 1 2 3 0 180) 
COMMENT                                        "Original Location Description:" 1) 
COMMENT                                   #70=(CLinePar 
COMMENT                                        (CParagraph 0 (0 0) 1 2 3 0 180) 
COMMENT                                        "   564..567" 1))) "AGGT") 
COMMENT                            #71=(CFolderPar 
COMMENT                                 (CGroupPar 
COMMENT                                  (CParagraph 738 (3 #4# 0) 1 2 2 0 194) 
COMMENT                                  (CObjectList 
COMMENT                                   #72=(CLinePar 
COMMENT                                        (CParagraph 0 (0 0) 1 2 3 0 180) 
COMMENT                                        "Start: 738   End: 771  (Complementary)" 
COMMENT                                        1) 
COMMENT                                   #73=(CLinePar 
COMMENT                                        (CParagraph 0 (0 0) 1 2 3 0 180) 
COMMENT                                        "Original Location Description:" 1) 
COMMENT                                   #74=(CLinePar 
COMMENT                                        (CParagraph 0 (0 0) 1 2 3 0 180) 
COMMENT                                        "   complement(738..771)" 1))) "Lox66") 
COMMENT                            #75=(CFolderPar 
COMMENT                                 (CGroupPar 
COMMENT                                  (CParagraph 2153 (3 #5# 0) 1 2 2 0 194) 
COMMENT                                  (CObjectList 
COMMENT                                   #76=(CLinePar 
COMMENT                                        (CParagraph 0 (0 0) 1 2 3 0 180) 
COMMENT                                        "Start: 2153  End: 2186" 1) 
COMMENT                                   #77=(CLinePar 
COMMENT                                        (CParagraph 0 (0 0) 1 2 3 0 180) 
COMMENT                                        "Original Location Description:" 1) 
COMMENT                                   #78=(CLinePar 
COMMENT                                        (CParagraph 0 (0 0) 1 2 3 0 180) 
COMMENT                                        "   2153..2186" 1))) "Lox71") 
COMMENT                            #79=(CFolderPar 
COMMENT                                 (CGroupPar 
COMMENT                                  (CParagraph 2405 (3 #20# 0) 1 2 2 0 194) 
COMMENT                                  (CObjectList 
COMMENT                                   #80=(CLinePar 
COMMENT                                        (CParagraph 0 (0 0) 1 2 3 0 180) 
COMMENT                                        "Start: 2405  End: 2408" 1) 
COMMENT                                   #81=(CLinePar 
COMMENT                                        (CParagraph 0 (0 0) 1 2 3 0 180) 
COMMENT                                        "Original Location Description:" 1) 
COMMENT                                   #82=(CLinePar 
COMMENT                                        (CParagraph 0 (0 0) 1 2 3 0 180) 
COMMENT                                        "   440..443" 1))) "ACGG") 
COMMENT                            #83=(CFolderPar 
COMMENT                                 (CGroupPar 
COMMENT                                  (CParagraph 2421 (3 #17# 0) 1 2 2 0 194) 
COMMENT                                  (CObjectList 
COMMENT                                   #84=(CLinePar 
COMMENT                                        (CParagraph 0 (0 0) 1 2 3 0 180) 
COMMENT                                        "Start: 2421  End: 2424" 1) 
COMMENT                                   #85=(CLinePar 
COMMENT                                        (CParagraph 0 (0 0) 1 2 3 0 180) 
COMMENT                                        "Original Location Description:" 1) 
COMMENT                                   #86=(CLinePar 
COMMENT                                        (CParagraph 0 (0 0) 1 2 3 0 180) 
COMMENT                                        "   456..459" 1))) "-CTGA-") 
COMMENT                            #87=(CFolderPar 
COMMENT                                 (CGroupPar 
COMMENT                                  (CParagraph 3451 (3 #18# 0) 1 2 2 0 194) 
COMMENT                                  (CObjectList 
COMMENT                                   #88=(CLinePar 
COMMENT                                        (CParagraph 0 (0 0) 1 2 3 0 180) 
COMMENT                                        "Start: 3451  End: 3454" 1) 
COMMENT                                   #89=(CLinePar 
COMMENT                                        (CParagraph 0 (0 0) 1 2 3 0 180) 
COMMENT                                        "Original Location Description:" 1) 
COMMENT                                   #90=(CLinePar 
COMMENT                                        (CParagraph 0 (0 0) 1 2 3 0 180) 
COMMENT                                        "   1486..1489" 1))) "-GATG-") 
COMMENT                            #91=(CFolderPar 
COMMENT                                 (CGroupPar 
COMMENT                                  (CParagraph 3466 (3 #11# 0) 1 2 2 0 194) 
COMMENT                                  (CObjectList 
COMMENT                                   #92=(CLinePar 
COMMENT                                        (CParagraph 0 (0 0) 1 2 3 0 180) 
COMMENT                                        "Start: 3466  End: 3469" 1) 
COMMENT                                   #93=(CLinePar 
COMMENT                                        (CParagraph 0 (0 0) 1 2 3 0 180) 
COMMENT                                        "Original Location Description:" 1) 
COMMENT                                   #94=(CLinePar 
COMMENT                                        (CParagraph 0 (0 0) 1 2 3 0 180) 
COMMENT                                        "   3326..3329" 1))) "GAGT") 
COMMENT                            #95=(CFolderPar 
COMMENT                                 (CGroupPar 
COMMENT                                  (CParagraph 4025 (3 #12# 0) 1 2 2 0 194) 
COMMENT                                  (CObjectList 
COMMENT                                   #96=(CLinePar 
COMMENT                                        (CParagraph 0 (0 0) 1 2 3 0 180) 
COMMENT                                        "Start: 4025  End: 4028" 1) 
COMMENT                                   #97=(CLinePar 
COMMENT                                        (CParagraph 0 (0 0) 1 2 3 0 180) 
COMMENT                                        "Original Location Description:" 1) 
COMMENT                                   #98=(CLinePar 
COMMENT                                        (CParagraph 0 (0 0) 1 2 3 0 180) 
COMMENT                                        "   3885..3888" 1))) "TGCG"))) 
COMMENT                          "Misc. Feature (9 total)") 
COMMENT                     #99=(CFolderPar 
COMMENT                          (CGroupPar (CParagraph 27 (7 27 0) 1 1 1 0 178) 
COMMENT                           (CObjectList 
COMMENT                            #100=(CFolderPar 
COMMENT                                  (CGroupPar 
COMMENT                                   (CParagraph 529 (3 #13# 0) 1 2 2 0 194) 
COMMENT                                   (CObjectList 
COMMENT                                    #101=(CLinePar 
COMMENT                                          (CParagraph 0 (0 0) 1 2 3 0 180) 
COMMENT                                          "Start: 529   End: 549 " 1))) 
COMMENT                                  "Barcode1-R") 
COMMENT                            #102=(CFolderPar 
COMMENT                                  (CGroupPar 
COMMENT                                   (CParagraph 3484 (3 #14# 0) 1 2 2 0 194) 
COMMENT                                   (CObjectList 
COMMENT                                    #103=(CLinePar 
COMMENT                                          (CParagraph 0 (0 0) 1 2 3 0 180) 
COMMENT                                          "Start: 3484  End: 3505" 1))) 
COMMENT                                  "Barcode2-F"))) "Primer (2 total)") 
COMMENT                     #104=(CFolderPar 
COMMENT                           (CGroupPar (CParagraph 30 (7 30 0) 1 1 1 0 178) 
COMMENT                            (CObjectList 
COMMENT                             #105=(CFolderPar 
COMMENT                                   (CGroupPar 
COMMENT                                    (CParagraph 2432 (3 #16# 0) 1 2 2 0 194) 
COMMENT                                    (CObjectList 
COMMENT                                     #106=(CLinePar 
COMMENT                                           (CParagraph 0 (0 0) 1 2 3 0 180) 
COMMENT                                           "Start: 2432  End: 2561" 1) 
COMMENT                                     #107=(CLinePar 
COMMENT                                           (CParagraph 0 (0 0) 1 2 3 0 180) 
COMMENT                                           "Original Location Description:" 1) 
COMMENT                                     #108=(CLinePar 
COMMENT                                           (CParagraph 0 (0 0) 1 2 3 0 180) 
COMMENT                                           "   467..596" 1))) 
COMMENT                                   "BBa_J72163 GlpT Promoter") 
COMMENT                             #109=(CFolderPar 
COMMENT                                   (CGroupPar 
COMMENT                                    (CParagraph 4984 (3 #2# 0) 1 2 2 0 194) 
COMMENT                                    (CObjectList 
COMMENT                                     #110=(CLinePar 
COMMENT                                           (CParagraph 0 (0 0) 1 2 3 0 180) 
COMMENT                                           "Start: 4984  End: 5114 (Complementary)" 
COMMENT                                           1) 
COMMENT                                     #111=(CLinePar 
COMMENT                                           (CParagraph 0 (0 0) 1 2 3 0 180) 
COMMENT                                           "Original Location Description:" 1) 
COMMENT                                     #112=(CLinePar 
COMMENT                                           (CParagraph 0 (0 0) 1 2 3 0 180) 
COMMENT                                           "   complement(4844..4974)" 1) 
COMMENT                                     #113=(CLinePar 
COMMENT                                           (CParagraph 0 (0 0) 1 2 3 0 180) 
COMMENT                                           "Qualifiers:" 1) 
COMMENT                                     #114=(CLinePar 
COMMENT                                           (CParagraph 0 (0 0) 1 2 3 0 180) 
COMMENT                                           "   /ApEinfo_fwdcolor=#FF6666" 1) 
COMMENT                                     #115=(CLinePar 
COMMENT                                           (CParagraph 0 (0 0) 1 2 3 0 180) 
COMMENT                                           "   /ApEinfo_revcolor=#FF6666" 1) 
COMMENT                                     #116=(CLinePar 
COMMENT                                           (CParagraph 0 (0 0) 1 2 3 0 180) 
COMMENT                                           "   /ApEinfo_graphicformat=arrow_data {{0 1 2 0 0 -1} {} 0}" 
COMMENT                                           1) 
COMMENT                                     #117=(CLinePar 
COMMENT                                           (CParagraph 0 (0 0) 1 2 3 0 180) 
COMMENT                                           "   width 5 offset 0" 1))) 
COMMENT                                   "ApR Promoter"))) 
COMMENT                           "Promoter Prokaryotic (2 total)") 
COMMENT                     #118=(CFolderPar 
COMMENT                           (CGroupPar (CParagraph 33 (7 33 0) 1 1 1 0 178) 
COMMENT                            (CObjectList 
COMMENT                             #119=(CFolderPar 
COMMENT                                   (CGroupPar 
COMMENT                                    (CParagraph 5115 (3 #0# 0) 1 2 2 0 194) 
COMMENT                                    (CObjectList 
COMMENT                                     #120=(CLinePar 
COMMENT                                           (CParagraph 0 (0 0) 1 2 3 0 180) 
COMMENT                                           "Start: 5115  End: 5878 (Complementary)" 
COMMENT                                           1) 
COMMENT                                     #121=(CLinePar 
COMMENT                                           (CParagraph 0 (0 0) 1 2 3 0 180) 
COMMENT                                           "Original Location Description:" 1) 
COMMENT                                     #122=(CLinePar 
COMMENT                                           (CParagraph 0 (0 0) 1 2 3 0 180) 
COMMENT                                           "   complement(4975..5738)" 1) 
COMMENT                                     #123=(CLinePar 
COMMENT                                           (CParagraph 0 (0 0) 1 2 3 0 180) 
COMMENT                                           "Qualifiers:" 1) 
COMMENT                                     #124=(CLinePar 
COMMENT                                           (CParagraph 0 (0 0) 1 2 3 0 180) 
COMMENT                                           "   /ApEinfo_fwdcolor=#7F7F7F" 1) 
COMMENT                                     #125=(CLinePar 
COMMENT                                           (CParagraph 0 (0 0) 1 2 3 0 180) 
COMMENT                                           "   /ApEinfo_revcolor=#7F7F7F" 1) 
COMMENT                                     #126=(CLinePar 
COMMENT                                           (CParagraph 0 (0 0) 1 2 3 0 180) 
COMMENT                                           "   /ApEinfo_graphicformat=arrow_data {{0 1 2 0 0 -1} {} 0}" 
COMMENT                                           1) 
COMMENT                                     #127=(CLinePar 
COMMENT                                           (CParagraph 0 (0 0) 1 2 3 0 180) 
COMMENT                                           "   width 5 offset 0" 1))) "ColE1"))) 
COMMENT                           "Replication Origin (1 total)") 
COMMENT                     #128=(CFolderPar 
COMMENT                           (CGroupPar (CParagraph 34 (7 34 0) 1 1 1 0 178) 
COMMENT                            (CObjectList 
COMMENT                             #129=(CFolderPar 
COMMENT                                   (CGroupPar 
COMMENT                                    (CParagraph 1 (3 #7# 0) 1 2 2 0 194) 
COMMENT                                    (CObjectList 
COMMENT                                     #130=(CLinePar 
COMMENT                                           (CParagraph 0 (0 0) 1 2 3 0 180) 
COMMENT                                           "Start: 1     End: 563 " 1) 
COMMENT                                     #131=(CLinePar 
COMMENT                                           (CParagraph 0 (0 0) 1 2 3 0 180) 
COMMENT                                           "Original Location Description:" 1) 
COMMENT                                     #132=(CLinePar 
COMMENT                                           (CParagraph 0 (0 0) 1 2 3 0 180) 
COMMENT                                           "   1..563" 1))) "IntF9Up (SmiI)") 
COMMENT                             #133=(CFolderPar 
COMMENT                                   (CGroupPar 
COMMENT                                    (CParagraph 3466 (3 #8# 0) 1 2 2 0 194) 
COMMENT                                    (CObjectList 
COMMENT                                     #134=(CLinePar 
COMMENT                                           (CParagraph 0 (0 0) 1 2 3 0 180) 
COMMENT                                           "Start: 3466  End: 4024" 1) 
COMMENT                                     #135=(CLinePar 
COMMENT                                           (CParagraph 0 (0 0) 1 2 3 0 180) 
COMMENT                                           "Original Location Description:" 1) 
COMMENT                                     #136=(CLinePar 
COMMENT                                           (CParagraph 0 (0 0) 1 2 3 0 180) 
COMMENT                                           "   3326..3884" 1))) "IntF9Dn (SmiI)"))) 
COMMENT                           "Repeat Region (2 total)") 
COMMENT                     #137=(CFolderPar 
COMMENT                           (CGroupPar (CParagraph 43 (7 43 0) 1 1 1 0 178) 
COMMENT                            (CObjectList 
COMMENT                             #138=(CFolderPar 
COMMENT                                   (CGroupPar 
COMMENT                                    (CParagraph 3315 (3 #19# 0) 1 2 2 0 194) 
COMMENT                                    (CObjectList 
COMMENT                                     #139=(CLinePar 
COMMENT                                           (CParagraph 0 (0 0) 1 2 3 0 180) 
COMMENT                                           "Start: 3315  End: 3443" 1) 
COMMENT                                     #140=(CLinePar 
COMMENT                                           (CParagraph 0 (0 0) 1 2 3 0 180) 
COMMENT                                           "Original Location Description:" 1) 
COMMENT                                     #141=(CLinePar 
COMMENT                                           (CParagraph 0 (0 0) 1 2 3 0 180) 
COMMENT                                           "   1350..1478" 1))) 
COMMENT                                   "BBa_B0015 Terminator") 
COMMENT                             #142=(CFolderPar 
COMMENT                                   (CGroupPar 
COMMENT                                    (CParagraph 4029 (3 #3# 0) 1 2 2 0 194) 
COMMENT                                    (CObjectList 
COMMENT                                     #143=(CLinePar 
COMMENT                                           (CParagraph 0 (0 0) 1 2 3 0 180) 
COMMENT                                           "Start: 4029  End: 4125 (Complementary)" 
COMMENT                                           1) 
COMMENT                                     #144=(CLinePar 
COMMENT                                           (CParagraph 0 (0 0) 1 2 3 0 180) 
COMMENT                                           "Original Location Description:" 1) 
COMMENT                                     #145=(CLinePar 
COMMENT                                           (CParagraph 0 (0 0) 1 2 3 0 180) 
COMMENT                                           "   complement(3889..3985)" 1) 
COMMENT                                     #146=(CLinePar 
COMMENT                                           (CParagraph 0 (0 0) 1 2 3 0 180) 
COMMENT                                           "Qualifiers:" 1) 
COMMENT                                     #147=(CLinePar 
COMMENT                                           (CParagraph 0 (0 0) 1 2 3 0 180) 
COMMENT                                           "   /ApEinfo_fwdcolor=#FF6666" 1) 
COMMENT                                     #148=(CLinePar 
COMMENT                                           (CParagraph 0 (0 0) 1 2 3 0 180) 
COMMENT                                           "   /ApEinfo_revcolor=#FF6666" 1) 
COMMENT                                     #149=(CLinePar 
COMMENT                                           (CParagraph 0 (0 0) 1 2 3 0 180) 
COMMENT                                           "   /ApEinfo_graphicformat=arrow_data {{0 1 2 0 0 -1} {} 0}" 
COMMENT                                           1) 
COMMENT                                     #150=(CLinePar 
COMMENT                                           (CParagraph 0 (0 0) 1 2 3 0 180) 
COMMENT                                           "   width 5 offset 0" 1))) 
COMMENT                                   "ApR Terminator"))) "Terminator (2 total)"))) 
COMMENT                   "Feature Map")))) 
COMMENT       (CGraphView 
COMMENT        (CWStyleSheet 
COMMENT         (CObjectList 
COMMENT          #151=(CWidgetStyle "RSite Label" 1 (LOGPEN 0 0 13408563) 1 0 1 
COMMENT                (LOGFONT 0 0 0 0 400 0 0 0 0 3 2 1 18 "Georgia") 0.555556 0 1 5 
COMMENT                "@N (@S)" 0) 
COMMENT          #152=(CWidgetStyle "Signal Label" 1 (LOGPEN 0 0 0) 1 0 1 
COMMENT                (LOGFONT 0 0 0 0 700 0 0 0 0 3 2 1 34 "Arial") 0.666667 0 1 1 
COMMENT                "@N" 0) 
COMMENT          #153=(CWidgetStyle "Molecule Label 2" 0 0 1 
COMMENT                (LOGFONT 0 0 0 0 400 0 0 0 0 3 2 1 18 "Georgia") 0.555556 0 1 16 
COMMENT                "@L bp" 0) 
COMMENT          #154=(CWidgetStyle "Molecule Label 1" 0 0 1 
COMMENT                (LOGFONT 0 0 0 0 400 0 0 0 0 3 2 1 34 "Verdana") 0.833333 0 1 1 
COMMENT                "@N" 0) 
COMMENT          #155=(CWidgetStyle "Shape 3" 1 (LOGPEN 0 0 3355545) 1 1 
COMMENT                (LOGBRUSH 0 6724095 0) 0 0 1 (LOGSHAPE 9 1 0.8 1.8 0)) 
COMMENT          #156=(CWidgetStyle "Shape 1" 1 (LOGPEN 0 0 6723840) 1 1 
COMMENT                (LOGBRUSH 0 10079334 0) 0 0 1 (LOGSHAPE 9 1 0.8 1.8 0)) 
COMMENT          #157=(CWidgetStyle "Axis" 1 (LOGPEN 0 0 10079436) 2 1 
COMMENT                (LOGBRUSH 0 13434879 0) 0 0 1 (LOGSHAPE 10 1 0 0 0)) 
COMMENT          #158=(CWidgetStyle "Line 2" 1 (LOGPEN 0 0 6723840) 8 0 0 0 1 
COMMENT                (LOGSHAPE 1 1.9 0 0 0)) 
COMMENT          #159=(CWidgetStyle "RSite" 1 (LOGPEN 0 0 10053171) 8 0 0 0 1 
COMMENT                (LOGSHAPE 1 1.9 0 0 0)) 
COMMENT          #160=(CWidgetStyle "Short Signal" 1 (LOGPEN 0 0 13395507) 10 0 0 0 1 
COMMENT                (LOGSHAPE 1 1.9 0 0 0)) 
COMMENT          #161=(CWidgetStyle "Uniq RSite Label" 1 (LOGPEN 0 0 153) 1 0 1 
COMMENT                (LOGFONT 0 0 0 0 400 0 0 0 0 3 2 1 18 "Georgia") 0.555556 128 1 
COMMENT                5 "@N (@S)" 0) 
COMMENT          #162=(CWidgetStyle "Vanilla" 1 (LOGPEN 0 0 0) 1 1 
COMMENT                (LOGBRUSH 0 16777215 0) 1 
COMMENT                (LOGFONT 0 0 0 0 400 0 0 0 0 7 48 2 18 "Times New Roman") 0.8 0 
COMMENT                1 2 "?" 0) 
COMMENT          #163=(CWidgetStyle "Mark 1" 0 0 1 
COMMENT                (LOGFONT 0 0 0 0 400 0 0 0 2 7 48 2 2 "Windings") 0.7 0 1 2 "?" 
COMMENT                0) 
COMMENT          #164=(CWidgetStyle "Motif Label" 1 (LOGPEN 0 0 16744512) 1 0 1 
COMMENT                (LOGFONT 0 0 0 0 400 0 0 0 0 3 2 1 34 "Arial") 0.611111 8388608 
COMMENT                1 65535 "@N (@H)" 0) 
COMMENT          #165=(CWidgetStyle "Fragment Label 2" 1 (LOGPEN 0 0 0) 1 0 1 
COMMENT                (LOGFONT 0 0 0 0 400 0 0 0 0 3 2 1 49 "Courier New") 1.05 0 1 48 
COMMENT                "@F bp (molecule @L bp)" 0) 
COMMENT          #166=(CWidgetStyle "Fragment Label 1" 1 (LOGPEN 0 0 0) 1 0 1 
COMMENT                (LOGFONT 0 0 0 0 400 0 0 0 0 3 2 1 34 "Arial") 0.91 0 1 1 
COMMENT                "Fragment of @N" 0) 
COMMENT          #167=(CWidgetStyle "Shape 4" 1 (LOGPEN 0 0 0) 1 1 
COMMENT                (LOGBRUSH 2 8388608 5) 0 0 0) 
COMMENT          #168=(CWidgetStyle "Shape 2" 1 (LOGPEN 0 0 0) 1 1 (LOGBRUSH 0 128 0) 0 
COMMENT                0 0) 
COMMENT          #169=(CWidgetStyle "Shape 0" 1 (LOGPEN 0 0 0) 1 1 (LOGBRUSH 0 0 0) 0 0 
COMMENT                0) 
COMMENT          #170=(CWidgetStyle "ORF" 1 (LOGPEN 0 0 16384) 8 0 0 0 1 
COMMENT                (LOGSHAPE 7 0.2 3.41182 2.86186 0.609808)) 
COMMENT          #171=(CWidgetStyle "Line 4" 1 (LOGPEN 0 0 32768) 8 0 0 0 0) 
COMMENT          #172=(CWidgetStyle "Line 3" 1 (LOGPEN 0 0 16711680) 8 0 0 0 0) 
COMMENT          #173=(CWidgetStyle "Line 1" 1 (LOGPEN 0 0 16711680) 1 0 0 0 0) 
COMMENT          #174=(CWidgetStyle "Short Promoter" 1 (LOGPEN 0 0 128) 6 0 0 0 0) 
COMMENT          #175=(CWidgetStyle "Motif" 1 (LOGPEN 0 0 0) 1 0 0 0 0) 
COMMENT          #176=(CWidgetStyle "Line 0" 1 (LOGPEN 0 0 0) 8 0 0 0 0) 
COMMENT          #177=(CWidgetStyle "Void" 0 0 0 0 0) 
COMMENT          #178=(CWidgetStyle "General Label" 1 (LOGPEN 0 0 0) 1 0 1 
COMMENT                (LOGFONT 0 0 0 0 400 0 0 0 0 3 2 1 18 "Times New Roman") 0.91 0 
COMMENT                1 3 "@T @N " 0) 
COMMENT          #179=(CWidgetStyle "Position" 1 (LOGPEN 0 0 0) 1 0 0 0 0) 
COMMENT          #180=(CWidgetStyle "Annotation" 0 0 1 
COMMENT                (LOGFONT 0 0 0 0 400 0 0 0 0 3 2 1 18 "Times New Roman") 0.91 0 
COMMENT                0 0) 
COMMENT          #181=(CWidgetStyle "Position Label" 1 (LOGPEN 0 0 8388608) 1 0 1 
COMMENT                (LOGFONT 0 0 0 0 400 0 1 0 0 3 2 1 34 "Arial") 0.63 8388608 1 1 
COMMENT                "@N" 0) 
COMMENT          #182=(CWidgetStyle "Range" 1 (LOGPEN 0 0 0) 1 1 
COMMENT                (LOGBRUSH 0 16777215 0) 0 0 0) 
COMMENT          #183=(CWidgetStyle "Range Label" 1 (LOGPEN 0 0 8388608) 1 0 1 
COMMENT                (LOGFONT 0 0 0 0 400 0 1 0 0 3 2 1 34 "Arial") 0.63 8388608 1 1 
COMMENT                "@N" 0) 
COMMENT          #184=(CWidgetStyle "ORF Label" 1 (LOGPEN 0 0 49216) 1 0 1 
COMMENT                (LOGFONT 0 0 0 0 400 0 0 0 0 3 2 1 18 "Times New Roman") 
COMMENT                0.611111 0 1 65535 "@N" 0) 
COMMENT          #185=(CWidgetStyle "CDS Label" 1 (LOGPEN 0 0 4227264) 1 0 1 
COMMENT                (LOGFONT 0 0 0 0 400 0 0 0 0 3 2 1 34 "Arial") 0.555556 255 1 1 
COMMENT                "@N" 0) 
COMMENT          #186=(CWidgetStyle "Shape 5" 1 (LOGPEN 0 0 0) 3 1 
COMMENT                (LOGBRUSH 0 16777113 0) 1 
COMMENT                (LOGFONT 0 0 0 0 400 0 0 0 0 7 48 2 50 "Arial") 0.9 0 0 1 
COMMENT                (LOGSHAPE 9 1 0.8 1.8 0)) 
COMMENT          #187=(CWidgetStyle "CDS" 1 (LOGPEN 0 0 0) 1 1 (LOGBRUSH 2 39423 3) 0 0 
COMMENT                1 (LOGSHAPE 9 1 0.8 1.8 0)) 
COMMENT          #188=(CWidgetStyle "Label 2" 1 (LOGPEN 0 0 4227264) 1 0 1 
COMMENT                (LOGFONT 0 0 0 0 400 0 0 0 0 3 2 1 34 "Arial") 0.944444 8388608 
COMMENT                1 1 "@N" 0) 
COMMENT          #189=(CWidgetStyle "Label 3" 1 (LOGPEN 0 0 8421376) 1 0 1 
COMMENT                (LOGFONT 0 0 0 0 700 255 0 0 0 3 2 1 34 "Arial") 0.833333 255 1 
COMMENT                5 "@N (@S)" 0) 
COMMENT          #190=(CWidgetStyle "Label 4" 1 (LOGPEN 0 0 8437824) 1 0 1 
COMMENT                (LOGFONT 0 0 0 0 400 0 0 0 0 3 2 1 34 "Arial") 0.722222 0 1 5 
COMMENT                "@N (@S)" 0)) 0.164644 1.74233 0.164644 2.53336 
COMMENT         (70 (CShapeMapEntry 0 "Unique RSite" 1 "Uniq RSite Label") 67 
COMMENT          (CShapeMapEntry 0 "ORF" 0 "ORF Label")) 40.0378 40.0378 39 39 0.1 
COMMENT         -2892) 1 1 0 1 1 
COMMENT        (mapper: 20.8907 -14.4919 40.0378 40.0378 0.01 10 -1 5878 5878 1 0 0) 
COMMENT        #191=(CGroupWidget (CWidget 0 (0 0) 1 2 0 0 Nil -995 100) 
COMMENT              (CObjectList 
COMMENT               #192=(CGroupWidget (CWidget 1 (0 0) 1 2 0 0 Nil 3211330 100) 
COMMENT                     (CObjectList 
COMMENT                      #193=(CAxis 
COMMENT                            (CWideLine 
COMMENT                             (CWidget 0 (0 0) 1 2 0 0 #157# 51898908 0) 
COMMENT                             (LOGPEN 0 0 10079436) 2 (LOGBRUSH 0 13434879 0) 1 
COMMENT                             6.27525 6.27325 1 0.0214037) 0.106723) 
COMMENT                      #194=(CLabel (CWidget 1001 (0 0) 1 2 0 0 #154# 0 100) 
COMMENT                            (LOGPEN 0 0 0) 1 
COMMENT                            (LOGFONT 58 22 0 0 400 0 0 0 0 3 2 1 34 "Verdana") 
COMMENT                            1.74233 0.833333 0 "pF9UA2.2" "@N" 1 0 0.871165 0 
COMMENT                            -10 5.31997 1.34873 Nil) 
COMMENT                      #195=(CLabel (CWidget 1002 (0 0) 1 2 0 0 #153# 1112 100) 
COMMENT                            (LOGPEN 0 0 0) 1 
COMMENT                            (LOGFONT 38 14 0 0 400 0 0 0 0 3 2 1 18 "Georgia") 
COMMENT                            1.74233 0.555556 0 "5878 bp" "@L bp" 16 0 -0.871165 
COMMENT                            0 -10.8 3.37181 0.949103 Nil)) (CObjectList)) 
COMMENT               #196=(CGroupWidget (CWidget 10 (6 0) 1 2 0 0 Nil 4587585 100) 
COMMENT                     (CObjectList 
COMMENT                      #197=(CGroupWidget 
COMMENT                            (CWidget 4 (7 4 0) 1 2 0 0 Nil -880 100) 
COMMENT                            (CObjectList 
COMMENT                             #198=(CWideArrow 
COMMENT                                   (CWideLine 
COMMENT                                    (CWidget 0 (3 #1# 0) 1 2 0 0 #155# 0 100) 
COMMENT                                    (LOGPEN 0 0 3355545) 1 
COMMENT                                    (LOGBRUSH 0 6724095 0) 1 0.955172 1.87086 1 
COMMENT                                    0.082322) 0.8 1.8 1) 
COMMENT                             #199=(CLabel 
COMMENT                                   (CWidget 0 (0 0) 1 2 0 0 #152# 6619236 100) 
COMMENT                                   (LOGPEN 0 0 0) 1 
COMMENT                                   (LOGFONT 46 17 0 0 700 0 0 0 0 3 2 1 34 
COMMENT                                    "Arial") 1.74233 0.666667 0 "ApR" "@N" 1 
COMMENT                                   -12.8491 1.74233 0 -10 1.99811 1.07399 #198#) 
COMMENT                             #200=(CWideArrow 
COMMENT                                   (CWideLine 
COMMENT                                    (CWidget 0 (3 #6# 0) 1 2 0 0 #155# 0 100) 
COMMENT                                    (LOGPEN 0 0 3355545) 1 
COMMENT                                    (LOGBRUSH 0 6724095 0) 1 4.2273 5.14299 1 
COMMENT                                    0.082322) 0.8 1.8 1) 
COMMENT                             #201=(CLabel (CWidget 0 (0 0) 1 2 0 0 #152# 0 100) 
COMMENT                                   (LOGPEN 0 0 0) 1 
COMMENT                                   (LOGFONT 46 17 0 0 700 0 0 0 0 3 2 1 34 
COMMENT                                    "Arial") 1.74233 0.666667 0 "URA3" "@N" 1 
COMMENT                                   13.2563 0 0 -10 2.59755 1.07399 #200#) 
COMMENT                             #202=(CWideArrow 
COMMENT                                   (CWideLine 
COMMENT                                    (CWidget 0 (3 #15# 0) 1 2 0 0 #155# 0 100) 
COMMENT                                    (LOGPEN 0 0 3355545) 1 
COMMENT                                    (LOGBRUSH 0 6724095 0) 1 2.73638 3.50159 1 
COMMENT                                    0.082322) 0.8 1.8 0) 
COMMENT                             #203=(CLabel (CWidget 0 (0 0) 1 2 0 0 #152# 0 100) 
COMMENT                                   (LOGPEN 0 0 0) 1 
COMMENT                                   (LOGFONT 46 17 0 0 700 0 0 0 0 3 2 1 34 
COMMENT                                    "Arial") 1.74233 0.666667 0 "sfGFP" "@N" 1 
COMMENT                                   -2.60724 -13.9386 0 -10 2.94721 1.07399 #202#)) 
COMMENT                            (CObjectList)) 
COMMENT                      #204=(CGroupWidget 
COMMENT                            (CWidget 21 (7 21 0) 1 2 0 0 Nil -1089 100) 
COMMENT                            (CObjectList 
COMMENT                             #205=(CScratch 
COMMENT                                   (CWidget 0 (3 #4# 0) 1 2 0 0 #160# 44279400 
COMMENT                                    100) (LOGPEN 0 8 13395507) 10 1 5.48664 1.9 
COMMENT                                   0.082322 1) 
COMMENT                             #206=(CLabel 
COMMENT                                   (CWidget 0 (0 0) 1 2 0 0 #152# 6619236 100) 
COMMENT                                   (LOGPEN 0 0 0) 1 
COMMENT                                   (LOGFONT 46 17 0 0 700 0 0 0 0 3 2 1 34 
COMMENT                                    "Arial") 1.74233 0.666667 0 "Lox66" "@N" 1 
COMMENT                                   12.3855 5.22699 0 -10 2.87229 1.07399 #205#) 
COMMENT                             #207=(CScratch 
COMMENT                                   (CWidget 0 (3 #5# 0) 1 2 0 0 #160# 50285240 
COMMENT                                    100) (LOGPEN 0 8 13395507) 10 1 3.9765 1.9 
COMMENT                                   0.082322 1) 
COMMENT                             #208=(CLabel (CWidget 0 (0 0) 1 2 0 0 #152# 0 100) 
COMMENT                                   (LOGPEN 0 0 0) 1 
COMMENT                                   (LOGFONT 46 17 0 0 700 0 0 0 0 3 2 1 34 
COMMENT                                    "Arial") 1.74233 0.666667 0 "Lox71" "@N" 1 
COMMENT                                   10.7725 -8.71165 0 -10 2.87229 1.07399 #207#) 
COMMENT                             #209=(CScratch 
COMMENT                                   (CWidget 0 (3 #9# 0) 1 2 0 0 #160# 44273696 
COMMENT                                    100) (LOGPEN 0 8 13395507) 10 1 6.27319 1.9 
COMMENT                                   0.082322 1) 
COMMENT                             #210=(CLabel (CWidget 0 (0 0) 1 2 0 0 #152# 0 100) 
COMMENT                                   (LOGPEN 0 0 0) 1 
COMMENT                                   (LOGFONT 46 17 0 0 700 0 0 0 0 3 2 1 34 
COMMENT                                    "Arial") 1.74233 0.666667 0 "GCCT" "@N" 1 
COMMENT                                   2.29699 12.1963 0 -10 2.7474 1.07399 #209#) 
COMMENT                             #211=(CScratch 
COMMENT                                   (CWidget 0 (3 #10# 0) 1 2 0 0 #160# 44229264 
COMMENT                                    100) (LOGPEN 0 8 13395507) 10 1 5.67233 1.9 
COMMENT                                   0.082322 1) 
COMMENT                             #212=(CLabel (CWidget 0 (0 0) 1 2 0 0 #152# 0 100) 
COMMENT                                   (LOGPEN 0 0 0) 1 
COMMENT                                   (LOGFONT 46 17 0 0 700 0 0 0 0 3 2 1 34 
COMMENT                                    "Arial") 1.74233 0.666667 0 "AGGT" "@N" 1 
COMMENT                                   11.5037 6.96932 0 -10 2.7474 1.07399 #211#) 
COMMENT                             #213=(CScratch 
COMMENT                                   (CWidget 0 (3 #11# 0) 1 2 0 0 #160# 44291368 
COMMENT                                    100) (LOGPEN 0 8 13395507) 10 1 2.57523 1.9 
COMMENT                                   0.082322 1) 
COMMENT                             #214=(CLabel (CWidget 0 (0 0) 1 2 0 0 #152# 0 100) 
COMMENT                                   (LOGPEN 0 0 0) 1 
COMMENT                                   (LOGFONT 46 17 0 0 700 0 0 0 0 3 2 1 34 
COMMENT                                    "Arial") 1.74233 0.666667 0 "GAGT" "@N" 1 
COMMENT                                   -10.1305 -8.71165 0 -10 2.7474 1.07399 #213#) 
COMMENT                             #215=(CScratch 
COMMENT                                   (CWidget 0 (3 #12# 0) 1 2 0 0 #160# 44294352 
COMMENT                                    100) (LOGPEN 0 8 13395507) 10 1 1.97865 1.9 
COMMENT                                   0.082322 1) 
COMMENT                             #216=(CLabel (CWidget 0 (0 0) 1 2 0 0 #152# 17 100) 
COMMENT                                   (LOGPEN 0 0 0) 1 
COMMENT                                   (LOGFONT 46 17 0 0 700 0 0 0 0 3 2 1 34 
COMMENT                                    "Arial") 1.74233 0.666667 0 "TGCG" "@N" 1 
COMMENT                                   -13.0011 -3.48466 0 -10 2.82233 1.07399 #215#) 
COMMENT                             #217=(CScratch 
COMMENT                                   (CWidget 0 (3 #17# 0) 1 2 0 0 #160# 44229664 
COMMENT                                    100) (LOGPEN 0 8 13395507) 10 1 3.69049 1.9 
COMMENT                                   0.082322 1) 
COMMENT                             #218=(CLabel (CWidget 0 (0 0) 1 2 0 0 #152# 0 100) 
COMMENT                                   (LOGPEN 0 0 0) 1 
COMMENT                                   (LOGFONT 46 17 0 0 700 0 0 0 0 3 2 1 34 
COMMENT                                    "Arial") 1.74233 0.666667 0 "-CTGA-" "@N" 1 
COMMENT                                   8.73039 -12.1963 0 -10 3.34684 1.07399 #217#) 
COMMENT                             #219=(CScratch 
COMMENT                                   (CWidget 0 (3 #18# 0) 1 2 0 0 #160# 44314208 
COMMENT                                    100) (LOGPEN 0 8 13395507) 10 1 2.59124 1.9 
COMMENT                                   0.082322 1) 
COMMENT                             #220=(CLabel (CWidget 0 (0 0) 1 2 0 0 #152# 0 100) 
COMMENT                                   (LOGPEN 0 0 0) 1 
COMMENT                                   (LOGFONT 46 17 0 0 700 0 0 0 0 3 2 1 34 
COMMENT                                    "Arial") 1.74233 0.666667 0 "-GATG-" "@N" 1 
COMMENT                                   -8.65415 -10.454 0 -10 3.42177 1.07399 #219#) 
COMMENT                             #221=(CScratch 
COMMENT                                   (CWidget 0 (3 #20# 0) 1 2 0 0 #160# 44290888 
COMMENT                                    100) (LOGPEN 0 8 13395507) 10 1 3.70756 1.9 
COMMENT                                   0.082322 1) 
COMMENT                             #222=(CLabel 
COMMENT                                   (CWidget 0 (0 0) 1 2 0 0 #152# 6619236 100) 
COMMENT                                   (LOGPEN 0 0 0) 1 
COMMENT                                   (LOGFONT 46 17 0 0 700 0 0 0 0 3 2 1 34 
COMMENT                                    "Arial") 1.74233 0.666667 0 "ACGG" "@N" 1 
COMMENT                                   8.50785 -10.454 0 -10 2.87229 1.07399 #221#)) 
COMMENT                            (CObjectList)) 
COMMENT                      #223=(CGroupWidget 
COMMENT                            (CWidget 27 (7 27 0) 1 2 0 0 Nil 3604546 100) 
COMMENT                            (CObjectList 
COMMENT                             #224=(CScratch 
COMMENT                                   (CWidget 0 (3 #13# 0) 1 2 0 0 #160# 44286888 
COMMENT                                    100) (LOGPEN 0 8 13395507) 10 1 5.70969 1.9 
COMMENT                                   0.082322 1) 
COMMENT                             #225=(CLabel (CWidget 0 (0 0) 1 2 0 0 #152# 0 100) 
COMMENT                                   (LOGPEN 0 0 0) 1 
COMMENT                                   (LOGFONT 46 17 0 0 700 0 0 0 0 3 2 1 34 
COMMENT                                    "Arial") 1.74233 0.666667 0 "Barcode1-R" 
COMMENT                                   "@N" 1 11.3849 8.71165 0 -10 5.66964 1.07399 
COMMENT                                   #224#) 
COMMENT                             #226=(CScratch 
COMMENT                                   (CWidget 0 (3 #14# 0) 1 2 0 0 #160# 44227984 
COMMENT                                    100) (LOGPEN 0 8 13395507) 10 1 2.55602 1.9 
COMMENT                                   0.082322 1) 
COMMENT                             #227=(CLabel 
COMMENT                                   (CWidget 0 (0 0) 1 2 0 0 #152# 1140258252 100) 
COMMENT                                   (LOGPEN 0 0 0) 1 
COMMENT                                   (LOGFONT 46 17 0 0 700 0 0 0 0 3 2 1 34 
COMMENT                                    "Arial") 1.74233 0.666667 0 "Barcode2-F" 
COMMENT                                   "@N" 1 -12.7146 -6.96932 0 -10 5.59471 
COMMENT                                   1.07399 #226#)) (CObjectList)) 
COMMENT                      #228=(CGroupWidget 
COMMENT                            (CWidget 30 (7 30 0) 1 2 0 0 Nil -322 100) 
COMMENT                            (CObjectList 
COMMENT                             #229=(CWideArrow 
COMMENT                                   (CWideLine 
COMMENT                                    (CWidget 0 (3 #2# 0) 1 2 0 0 #168# 
COMMENT                                     1952539491 100) (LOGPEN 0 0 0) 1 
COMMENT                                    (LOGBRUSH 0 128 0) 1 0.815365 0.955172 1 
COMMENT                                    0.082322) 0.8 1.8 1) 
COMMENT                             #230=(CLabel 
COMMENT                                   (CWidget 0 (0 0) 1 2 0 0 #152# 1140258104 100) 
COMMENT                                   (LOGPEN 0 0 0) 1 
COMMENT                                   (LOGFONT 46 17 0 0 700 0 0 0 0 3 2 1 34 
COMMENT                                    "Arial") 1.74233 0.666667 0 "ApR Promoter" 
COMMENT                                   "@N" 1 -13.2808 6.96932 0 -10 6.6687 1.07399 
COMMENT                                   #229#) 
COMMENT                             #231=(CWideArrow 
COMMENT                                   (CWideLine 
COMMENT                                    (CWidget 0 (3 #16# 0) 1 2 0 0 #168# 
COMMENT                                     575205231 100) (LOGPEN 0 0 0) 1 
COMMENT                                    (LOGBRUSH 0 128 0) 0.835356 3.54001 3.67875 
COMMENT                                    1 0.082322) 0.8 1.8 0) 
COMMENT                             #232=(CLabel (CWidget 0 (0 0) 1 2 0 0 #152# 0 100) 
COMMENT                                   (LOGPEN 0 0 0) 1 
COMMENT                                   (LOGFONT 46 17 0 0 700 0 0 0 0 3 2 1 34 
COMMENT                                    "Arial") 1.74233 0.666667 0 
COMMENT                                   "BBa J72163 GlpT Promoter" "@N" 1 12.4146 
COMMENT                                   -13.9386 0 -10 12.6381 1.07399 #231#)) 
COMMENT                            (CObjectList)) 
COMMENT                      #233=(CGroupWidget 
COMMENT                            (CWidget 33 (7 33 0) 1 2 0 0 Nil -810 100) 
COMMENT                            (CObjectList 
COMMENT                             #234=(CWideArrow 
COMMENT                                   (CWideLine 
COMMENT                                    (CWidget 0 (3 #0# 0) 1 2 0 0 #155# 0 100) 
COMMENT                                    (LOGPEN 0 0 3355545) 1 
COMMENT                                    (LOGBRUSH 0 6724095 0) 0.835356 6.27319 
COMMENT                                    0.815365 1 0.082322) 0.8 1.8 1) 
COMMENT                             #235=(CLabel 
COMMENT                                   (CWidget 0 (0 0) 1 2 0 0 #152# -1246571308 
COMMENT                                    100) (LOGPEN 0 0 0) 1 
COMMENT                                   (LOGFONT 46 17 0 0 700 0 0 0 0 3 2 1 34 
COMMENT                                    "Arial") 1.74233 0.666667 0 "ColE1" "@N" 1 
COMMENT                                   -7.83252 10.454 0 -10 2.82233 1.07399 #234#)) 
COMMENT                            (CObjectList)) 
COMMENT                      #236=(CGroupWidget 
COMMENT                            (CWidget 34 (7 34 0) 1 2 0 0 Nil -182 100) 
COMMENT                            (CObjectList 
COMMENT                             #237=(CWideArrow 
COMMENT                                   (CWideLine 
COMMENT                                    (CWidget 0 (3 #7# 0) 1 2 0 0 #167# 0 100) 
COMMENT                                    (LOGPEN 0 0 0) 1 (LOGBRUSH 2 8388608 5) 
COMMENT                                    0.835356 5.67233 6.27319 1 0.082322) 0.8 1.8 
COMMENT                                   0) 
COMMENT                             #238=(CLabel 
COMMENT                                   (CWidget 0 (0 0) 1 2 0 0 #152# 1140257824 100) 
COMMENT                                   (LOGPEN 0 0 0) 1 
COMMENT                                   (LOGFONT 46 17 0 0 700 0 0 0 0 3 2 1 34 
COMMENT                                    "Arial") 1.74233 0.666667 0 "IntF9Up (SmiI)" 
COMMENT                                   "@N" 1 9.67939 10.454 0 -10 6.6687 1.07399 
COMMENT                                   #237#) 
COMMENT                             #239=(CWideArrow 
COMMENT                                   (CWideLine 
COMMENT                                    (CWidget 0 (3 #8# 0) 1 2 0 0 #167# 952 100) 
COMMENT                                    (LOGPEN 0 0 0) 1 (LOGBRUSH 2 8388608 5) 
COMMENT                                    0.835356 1.97865 2.57523 1 0.082322) 0.8 1.8 
COMMENT                                   0) 
COMMENT                             #240=(CLabel (CWidget 0 (0 0) 1 2 0 0 #152# 0 100) 
COMMENT                                   (LOGPEN 0 0 0) 1 
COMMENT                                   (LOGFONT 46 17 0 0 700 0 0 0 0 3 2 1 34 
COMMENT                                    "Arial") 1.74233 0.666667 0 "IntF9Dn (SmiI)" 
COMMENT                                   "@N" 1 -14.1801 -5.22699 0 -10 6.6687 1.07399 
COMMENT                                   #239#)) (CObjectList)) 
COMMENT                      #241=(CGroupWidget 
COMMENT                            (CWidget 43 (7 43 0) 1 2 0 0 Nil -182 100) 
COMMENT                            (CObjectList 
COMMENT                             #242=(CLine 
COMMENT                                   (CWidget 0 (3 #3# 0) 1 2 0 0 #160# 117440519 
COMMENT                                    100) (LOGPEN 0 8 13395507) 10 0.835356 
COMMENT                                   1.87086 1.97438) 
COMMENT                             #243=(CLabel 
COMMENT                                   (CWidget 0 (0 0) 1 2 0 0 #152# 268632076 100) 
COMMENT                                   (LOGPEN 0 0 0) 1 
COMMENT                                   (LOGFONT 46 17 0 0 700 0 0 0 0 3 2 1 34 
COMMENT                                    "Arial") 1.74233 0.666667 0 "ApR Terminator" 
COMMENT                                   "@N" 1 -15.4452 -1.74233 0 -10 7.41799 
COMMENT                                   1.07399 #242#) 
COMMENT                             #244=(CLine 
COMMENT                                   (CWidget 0 (3 #19# 0) 1 2 0 0 #160# -1060 100) 
COMMENT                                   (LOGPEN 0 8 13395507) 10 0.835356 2.59871 
COMMENT                                   2.73638) 
COMMENT                             #245=(CLabel (CWidget 0 (0 0) 1 2 0 0 #152# 0 100) 
COMMENT                                   (LOGPEN 0 0 0) 1 
COMMENT                                   (LOGFONT 46 17 0 0 700 0 0 0 0 3 2 1 34 
COMMENT                                    "Arial") 1.74233 0.666667 0 
COMMENT                                   "BBa B0015 Terminator" "@N" 1 -11.3291 
COMMENT                                   -12.1963 0 -10 10.54 1.07399 #244#)) 
COMMENT                            (CObjectList))) (CObjectList)) 
COMMENT               #246=(CGroupWidget (CWidget 14 (16 0) 1 2 0 0 Nil 3539001 100) 
COMMENT                     (CObjectList) (CObjectList)) 
COMMENT               #247=(CGroupWidget (CWidget 11 (0 0) 1 2 0 0 Nil 3211321 100) 
COMMENT                     (CObjectList) (CObjectList)) 
COMMENT               #248=(CGroupWidget (CWidget 12 (0 0) 1 2 0 0 Nil -1159 100) 
COMMENT                     (CObjectList) (CObjectList))) (CObjectList))) 
COMMENT       (CSeqView 10 10 (CObjectList) (CObList) 1 (CObList)) (CObList) 6 
COMMENT       (CStringList) 0 43844200 (CObList)))
FEATURES             Location/Qualifiers
     rep_origin      complement(5115..5878)
                     /ApEinfo_fwdcolor=#7F7F7F
                     /ApEinfo_revcolor=#7F7F7F
                     /ApEinfo_graphicformat=arrow_data {{0 1 2 0 0 -1} {} 0}
                     width 5 offset 0
                     /vntifkey="33"
                     /label=ColE1
     CDS             complement(4126..4983)
                     /ApEinfo_fwdcolor=#9F4240
                     /ApEinfo_revcolor=#9F4240
                     /ApEinfo_graphicformat=arrow_data {{0 1 2 0 0 -1} {} 0}
                     width 5 offset 0
                     /vntifkey="4"
                     /label=ApR
     promoter        complement(4984..5114)
                     /ApEinfo_fwdcolor=#FF6666
                     /ApEinfo_revcolor=#FF6666
                     /ApEinfo_graphicformat=arrow_data {{0 1 2 0 0 -1} {} 0}
                     width 5 offset 0
                     /vntifkey="30"
                     /label=ApR\Promoter
     terminator      complement(4029..4125)
                     /ApEinfo_fwdcolor=#FF6666
                     /ApEinfo_revcolor=#FF6666
                     /ApEinfo_graphicformat=arrow_data {{0 1 2 0 0 -1} {} 0}
                     width 5 offset 0
                     /vntifkey="43"
                     /label=ApR\Terminator
     misc_feature    complement(738..771)
                     /vntifkey="21"
                     /label=Lox66
     misc_feature    2153..2186
                     /vntifkey="21"
                     /label=Lox71
     CDS             complement(1060..1917)
                     /vntifkey="4"
                     /label=URA3
     repeat_region   1..563
                     /vntifkey="34"
                     /label=IntF9Up\(SmiI)
     repeat_region   3466..4024
                     /vntifkey="34"
                     /label=IntF9Dn\(SmiI)
     misc_feature    1..4
                     /vntifkey="21"
                     /label=GCCT
     misc_feature    564..567
                     /vntifkey="21"
                     /label=AGGT
     misc_feature    3466..3469
                     /vntifkey="21"
                     /label=GAGT
     misc_feature    4025..4028
                     /vntifkey="21"
                     /label=TGCG
     primer          529..549
                     /vntifkey="27"
                     /label=Barcode1-R
     primer          3484..3505
                     /vntifkey="27"
                     /label=Barcode2-F
     CDS             2598..3314
                     /vntifkey="4"
                     /label=sfGFP
     promoter        2432..2561
                     /vntifkey="30"
                     /label=BBa_J72163\GlpT\Promoter
     misc_feature    2421..2424
                     /vntifkey="21"
                     /label=-CTGA-
     misc_feature    3451..3454
                     /vntifkey="21"
                     /label=-GATG-
     terminator      3315..3443
                     /vntifkey="43"
                     /label=BBa_B0015\Terminator
     misc_feature    2405..2408
                     /vntifkey="21"
                     /label=ACGG
BASE COUNT     1552 a      1360 c      1397 g      1569 t 
ORIGIN
        1 gcctgcggcc gcatttaaat ggcagataat ttttctccaa ccaaacccaa tataggggtg 
       61 aaaaatagga gacaatcagg tgggcgttga gaacctggag gatacgacat attttgagat 
      121 tttaacataa atgagacaaa cagagcgtct attaatcata tttttacaat ggggtaagtg 
      181 acttcctgag tgccgctccg acggaagatt ttttccgcac tagatgacca ggccgtttgg 
      241 tgcttggcaa aagtgcgtca aataacgtct gtctgtcaga tcgcccagtt atacgctctt 
      301 tctcacatct ctgtgctctt gtgtcggctg cattctgaaa cacgagtccg ggtaatatgt 
      361 agggggccat gggcgcctgg caacacgagt gtgattcagg ggtacatgat aaagcccatg 
      421 gttaggtgag actaaggtgg gaggccctgt tttgggagac actgaggtgt aagaatgcag 
      481 aggtgttgcc atggtcattt ctaatgacaa tattgtatgt tggcatacct aattggctct 
      541 accgatagtc tacacctgct agtaggtagg gataacaggg taatgaagcc tgctttttta 
      601 tactaagttg gcattataaa aaagcattgc ttatcaattt gttgcaacga acaggtcact 
      661 atcagtcaaa ataaaatcat tatttgattt cacttcccat agtacttttt gaccacctcc 
      721 cccacccccc ccctctctac cgttcgtata atgtatgcta tacgaagtta ttgtgactgg 
      781 ggatgtagtt gagaataagt catacacaag tcagctttct tcaagcctca tataagtata 
      841 agtagttcaa tcgtattagc tacttgtacc cagcatctcc gtatcgagaa acacaacaac 
      901 acgccccatt ggacagatca tgcggataca caggttgtgc agtatcatac atactcgatc 
      961 agacaggtcg tctgaccatc atacaagctg aacaagcgct ccatacttgc acgctctcta 
     1021 tatacacagt taaattacat atccatagtc taacctctaa cagttaatct tctggtaagc 
     1081 ctcccagcca gccttctggt atcgcttggc ctcctcaata ggatctcggt tctggccgta 
     1141 cagacctcgg ccgacaatta tgatatccgt tccggtagac atgacatcct caacagttcg 
     1201 gtactgctgt ccgagagcgt cacccttgtc gtcaagaccc accccggggg tcagaataag 
     1261 ccagtcctca gagtcgccct taggtcggtt ctgggcaatg aagccaacca caaactcggg 
     1321 gtcggatcgg gcaagctcaa tggtctgctt ggagtactcg ccagtggcca gagagccctt 
     1381 gcaagacagc tcggccagca tgagcagacc tctggccagc ttctcgttgg gagaggggac 
     1441 caggaactcc ttgtactcgg agttctcgta gtcagacacg tcctccttct tctgctcaga 
     1501 gacagtttcc tcggcaccag ctcgcaggcc agcaatgatt ccggttccgg gtacaccgtg 
     1561 ggcgttggtg atatcggacc actcggcgat tcggtagaca ccgttcttgt gctggtgctt 
     1621 gacagtgttg ccaatatctg cgaactttct gtcctcgaac aggaagaaac cgtgcttaag 
     1681 agcaagttcc ttgaggggga gcacagtgcc ggcgtaggtg aagtcgtcaa tgatgtcgat 
     1741 atgggtcttg atcatgcaca cataaggtcc gaccttatcg gcaagctcaa tgagctcctt 
     1801 ggtggtggta acatccagag aagcacacag gttggttttc ttggctgcca cgagcttgag 
     1861 cactcgagcg gcaaaggcgg acttgtggac gttagctcga gcttcgtagg agggcatttt 
     1921 ggtggtgaag aggagactga aataaattta gtctgcagaa ctttttatcg gaaccttatc 
     1981 tggggcagtg aagtatatgt tatggtaata gttacgagtt agttgaactt atagatagac 
     2041 tggactatac ggctatcggt ccaaattaga aagaacgtca atggctctct gggcgtcgcc 
     2101 tttgccgaca aaaatgtgat catgatgaaa gccagcaatg acgttgcagc tgataacttc 
     2161 gtataatgta tgctatacga acggtacctc ctcccccgcc cacgtgaaat ccattccaat 
     2221 tctgttacag gtcactaata ccatctaagt agttgattca tagtgactgc atatgttgtg 
     2281 ttttacagta ttatgtagtc tgttttttat gcaaaatcta atttaatata ttgatattta 
     2341 tatcatttta cgtttctcgt tcagcttttt tatactaact tgagcgtagg gataacaggg 
     2401 taatacggaa cgtgagacca ctgatgagac ggaaagtgaa acgtgatttc atgcgtcatt 
     2461 ttgaacattt tgtaaatctt atttaataat gtgtgcggca attcacattt aatttatgaa 
     2521 tgttttctta acatcgcggc aactcaagaa acggcaggtt cggatcttag ctactagaga 
     2581 aagaggagaa atactagatg cgtaaaggcg aagagctgtt cactggtgtc gtccctattc 
     2641 tggtggaact ggatggtgat gtcaacggtc ataagttttc cgtgcgtggc gagggtgaag 
     2701 gtgacgcaac taatggtaaa ctgacgctga agttcatctg tactactggt aaactgccgg 
     2761 ttccttggcc gactctggta acgacgctga cttatggtgt tcagtgcttt gctcgttatc 
     2821 cggaccatat gaagcagcat gacttcttca agtccgccat gccggaaggc tatgtgcagg 
     2881 aacgcacgat ttcctttaag gatgacggca cgtacaaaac gcgtgcggaa gtgaaatttg 
     2941 aaggcgatac cctggtaaac cgcattgagc tgaaaggcat tgactttaaa gaggacggca 
     3001 atatcctggg ccataagctg gaatacaatt ttaacagcca caatgtttac atcaccgccg 
     3061 ataaacaaaa aaatggcatt aaagcgaatt ttaaaattcg ccacaacgtg gaggatggca 
     3121 gcgtgcagct ggctgatcac taccagcaaa acactccaat cggtgatggt cctgttctgc 
     3181 tgccagacaa tcactatctg agcacgcaaa gcgttctgtc taaagatccg aacgagaaac 
     3241 gcgatcatat ggttctgctg gagttcgtaa ccgcagcggg catcacgcat ggtatggatg 
     3301 aactgtacaa atgaccaggc atcaaataaa acgaaaggct cagtcgaaag actgggcctt 
     3361 tcgttttatc tgttgtttgt cggtgaacgc tctctactag agtcacactg gctcaccttc 
     3421 gggtgggcct ttctgcgttt atacgtctca gatgggtctc agctggagta ctagcaggtg 
     3481 taagaagttg gtgaaaacat ttacgcctaa tacttgaaca ccacataggt catcacttag 
     3541 gaataccgct tcttaacact ggagttgttg tcggtgacat acgaatccat tattcacggc 
     3601 ttccgctatt attttacgca atggtcgatg tcctcaaggg tttgcagcag tagaaggggt 
     3661 atgtctccgc tttctaaaaa ggaagaggag agagatcgac gtacaagtac cggaacaact 
     3721 gtcgccacaa ggatctagcg atacaaaggc aagctgaaat aactggcaaa gaacattcgc 
     3781 atatatacaa tagctacaag tagttcaatc tctcatgtgg ttctagatcc tcgacatacc 
     3841 gtagacaact cagtagccaa aggccctttt ttatatcatc accagatctc tcttaaatat 
     3901 ttcacccgtc agatatatcc tttctgtctg gactgttcag tctgtgttga atacaccccc 
     3961 attgatgaca tattcaaacg acagaaccaa cgagacttgt tagccatcat ttaaatgcgg 
     4021 ccgctgcgga ttatcaaaaa ggatcttcac ctagatcctt ttaaattaaa aatgaagttt 
     4081 taaataaatc taaagtatat atgagtaaac ttggtctgac agttaccaat gcttaatcag 
     4141 tgaggcacct atctcagcga tctgtctatt tcgttcatcc atagttgcct gactccccgt 
     4201 cgtgtagata actacgatac gggagggctt accatctggc cccagtgctg caatgatacc 
     4261 gcgggaccca cgctcaccgg ctccagattt atcagcaata aaccagccag ccggaagggc 
     4321 cgagcgcaga agtggtcctg caactttatc cgcctccatc cagtctatta attgttgccg 
     4381 ggaagctaga gtaagtagtt cgccagttaa tagtttgcgc aacgttgttg ccattgctac 
     4441 aggcatcgtg gtgtcacgct cgtcgtttgg tatggcttca ttcagctccg gttcccaacg 
     4501 atcaaggcga gttacatgat cccccatgtt gtgcaaaaaa gcggttagct ccttcggtcc 
     4561 tccgatcgtt gtcagaagta agttggccgc agtgttatca ctcatggtta tggcagcact 
     4621 gcataattct cttactgtca tgccatccgt aagatgcttt tctgtgactg gtgagtactc 
     4681 aaccaagtca ttctgagaat agtgtatgcg gcgaccgagt tgctcttgcc cggcgtcaat 
     4741 acgggataat accgcgccac atagcagaac tttaaaagtg ctcatcattg gaaaacgttc 
     4801 ttcggggcga aaactctcaa ggatcttacc gctgttgaga tccagttcga tgtaacccac 
     4861 tcgtgcaccc aactgatctt cagcatcttt tactttcacc agcgtttctg ggtgagcaaa 
     4921 aacaggaagg caaaatgccg caaaaaaggg aataagggcg acacggaaat gttgaatact 
     4981 catactcttc ctttttcaat attattgaag catttatcag ggttattgtc tcatgagcgg 
     5041 atacatattt gaatgtattt agaaaaataa acaaataggg gttccgcgca catttccccg 
     5101 aaaagtgcca cctgtcatga ccaaaatccc ttaacgtgag ttttcgttcc actgagcgtc 
     5161 agaccccgta gaaaagatca aaggatcttc ttgagatcct ttttttctgc gcgtaatctg 
     5221 ctgcttgcaa acaaaaaaac caccgctacc agcggtggtt tgtttgccgg atcaagagct 
     5281 accaactctt tttccgaagg taactggctt cagcagagcg cagataccaa atactgttct 
     5341 tctagtgtag ccgtagttag gccaccactt caagaactct gtagcaccgc ctacatacct 
     5401 cgctctgcta atcctgttac cagtggctgc tgccagtggc gataagtcgt gtcttaccgg 
     5461 gttggactca agacgatagt taccggataa ggcgcagcgg tcgggctgaa cggggggttc 
     5521 gtgcacacag cccagcttgg agcgaacgac ctacaccgaa ctgagatacc tacagcgtga 
     5581 gctatgagaa agcgccacgc ttcccgaagg gagaaaggcg gacaggtatc cggtaagcgg 
     5641 cagggtcgga acaggagagc gcacgaggga gcttccaggg ggaaacgcct ggtatcttta 
     5701 tagtcctgtc gggtttcgcc acctctgact tgagcgtcga tttttgtgat gctcgtcagg 
     5761 ggggcggagc ctatggaaaa acgccagcaa cgcggccttt ttacggttcc tggccttttg 
     5821 ctggcctttt gctcacatgt tctttcctgc gttatcccct gattctgtgg ataaccgt 
//
