# Supplementary material for: A DNA assembly toolkit to unlock the CRISPR/Cas9 potential for metabolic engineering
Source: Commun Biol. 2023 Aug 18;6:858. doi: 10.1038/s42003-023-05202-5 (PMC10439232; doi:10.1038/s42003-023-05202-5)
Supplement: Supplementary file 5 — Supplementary GenBank files [file 42003_2023_5202_MOESM5_ESM.zip › data_set/YaliCraft (147 plasmids)/(175623) pProUA-EXP1.gb]

LOCUS       pProUA-EXP1             6697 bp    DNA     circular     10-OCT-2021
DEFINITION                               YALI1_A12540g in pCUA-.
SOURCE      
  ORGANISM  
COMMENT                                  Resistance markers: Ampicilin
            
                                         This file was created using tools provided by Twist Bioscience
COMMENT     This file is created by Vector NTI
            http://www.invitrogen.com/
COMMENT     ORIGDB|GenBank
COMMENT     VNTDATE|-14081197|
COMMENT     VNTDBDATE|-14081197|
COMMENT     LSOWNER|
COMMENT     VNTNAME|pProUA-EXP1|
COMMENT     VNTAUTHORNAME|Tigran|
COMMENT     VNTOAUTHORNAME|UNKNOWN|
COMMENT     Vector_NTI_Display_Data_(Do_Not_Edit!)
COMMENT     (SXF 
COMMENT      (CGexDoc "pProUA-EXP1" 0 6697 
COMMENT       (CDBMol 0 0 1 1 1 0 0 0 0 "" "" 0 0 0 0 (CObList) (CObList) (CObList) 
COMMENT        (CObList) -1 "") 
COMMENT       (CDocSetData 1 0 0 0 0 0 "MAIN" 1 1 1 1 0 0 1 1 0 1 10 10 4294967295 50 0 
COMMENT        1 0 (CHomObj 0 0 0 3 75) (CWordArray) (CWordArray) 
COMMENT        (CStringList "BsaI" "BsmBI" "BbsI" "AarI" "SmiI" "NotI" "MssI" "PacI" 
COMMENT         "I-SceI" "SdaI" "MauBI" "MreI" "SapI" "SfaAI" "SfiI" "SgrDI" "SgsI") 
COMMENT        (CStringList "atg") (CStringList "taa" "tga" "tag") (CObList) 1 
COMMENT        "{(0,1),2}" 0 0 "" 0 4294967295 0 0 0 0 0 0 0 "MAIN" 0 0 30 0 
COMMENT        (CProteinMotifSearchObject 70 20 1 1 1 1 0 0 1 0 0 0 0 0)) 
COMMENT       (CMolPar 0 0 0 0 4294967295 1 6697 0 0 0 0 0 0 0 0) (CStringList) 
COMMENT       (CStringList) (CObList) (COAPar 25 250 50 0 6 4 3 7) 
COMMENT       (COAPar 25 250 50 0 6 4 3 7) (COAPar 25 250 50 0 6 4 3 7) (CObList) 
COMMENT       (CObList 
COMMENT        #0=(CFSignal (CObList) "ApR" 4 0 1 2535 3394 0 (CStringList) 
COMMENT            (CStringList) 1 1 1 1 "complement(2535..3394)") 
COMMENT        #1=(CFSignal (CObList) "ApR Promoter" 30 0 1 3396 3499 0 (CStringList) 
COMMENT            (CStringList) 1 1 1 1 "complement(3396..3499)") 
COMMENT        #2=(CFSignal (CObList) "ColE1" 33 0 1 3619 4190 0 (CStringList) 
COMMENT            (CStringList) 1 1 1 1 "complement(3619..4190)") 
COMMENT        #3=(CFSignal (CObList) "lox71" 21 0 0 6431 6463 0 (CStringList) 
COMMENT            (CStringList) 1 1 1 1 "6431..6463") 
COMMENT        #4=(CFSignal (CObList) "ApR Terminator" 43 0 0 2441 2537 0 (CStringList) 
COMMENT            (CStringList) 1 1 1 1 "2441..2537") 
COMMENT        #5=(CFSignal (CObList) "IntC2Up (MssI)" 34 0 0 4307 4806 0 (CStringList) 
COMMENT            (CStringList) 1 1 1 1 "4307..4806") 
COMMENT        #6=(CFSignal (CObList) "IntC2Dn (MssI)" 34 0 0 1926 2424 0 (CStringList) 
COMMENT            (CStringList) 1 1 1 1 "1926..2424") 
COMMENT        #7=(CFSignal (CObList) "Term_Lip2" 43 0 0 1749 1865 0 (CStringList) 
COMMENT            (CStringList) 1 1 1 1 "1749..1865") 
COMMENT        #8=(CFSignal (CObList) "Ura3" 4 0 1 5338 6195 0 (CStringList) 
COMMENT            (CStringList) 1 1 1 1 "complement(5338..6195)") 
COMMENT        #9=(CFSignal (CObList) "Barcode1-R" 27 0 1 4807 4827 0 (CStringList) 
COMMENT            (CStringList) 1 1 1 1 "complement(4807..4827)") 
COMMENT        #10=(CFSignal (CObList) "Barcode2-F" 27 0 0 1899 1920 0 (CStringList) 
COMMENT             (CStringList) 1 1 1 1 "1899..1920") 
COMMENT        #11=(CFSignal (CObList) "lox66" 21 0 1 5016 5049 0 (CStringList) 
COMMENT             (CStringList) 1 1 1 1 "complement(5016..5049)") 
COMMENT        #12=(CFSignal (CObList) "hrGFP" 4 0 0 1027 1744 0 (CStringList) 
COMMENT             (CStringList) 1 1 1 1 "1027..1744") 
COMMENT        #13=(CFSignal (CObList) "ACGG" 21 0 0 8 11 0 (CStringList) (CStringList) 
COMMENT             1 1 1 1 "8..11") 
COMMENT        #14=(CFSignal (CObList) "EXP1 Promoter" 29 0 0 12 1014 0 (CStringList) 
COMMENT             (CStringList) 1 1 1 1 "12..1014") 
COMMENT        #15=(CFSignal (CObList) "AATG" 21 0 0 1015 1018 0 (CStringList) 
COMMENT             (CStringList) 1 1 1 1 "1015..1018") 
COMMENT        #16=(CFSignal (CObList) "-CCAA-" 21 0 0 1870 1873 0 (CStringList) 
COMMENT             (CStringList) 1 1 1 1 "") 
COMMENT        #17=(CFSignal (CObList) "-CTGA-" 21 0 0 6694 6697 0 (CStringList) 
COMMENT             (CStringList) 1 1 1 1 "")) (CObList) (CObList) (CObList) (CObList) 
COMMENT       (CObList) (CObList) 
COMMENT       (CTextView 0 
COMMENT        #18=(CGroupPar (CParagraph 0 (0 0) 1 2 0 0 180) 
COMMENT             (CObjectList 
COMMENT              #19=(CRefLinePar 
COMMENT                   (CLinePar (CParagraph 0 (0 0) 0 2 0 0 233) "pProUA-EXP1" 2) 5 
COMMENT                   "" 0 4) 
COMMENT              #20=(CFolderPar 
COMMENT                   (CGroupPar (CParagraph 1 (0 0) 1 1 0 0 178) 
COMMENT                    (CObjectList 
COMMENT                     #21=(CLinePar (CParagraph 0 (0 0) 1 2 1 0 180) 
COMMENT                          "DNA 'pProUA-EXP1'" 1) 
COMMENT                     #22=(CLinePar (CParagraph 0 (0 0) 1 2 1 0 180) 
COMMENT                          "                             YALI1_A12540g in pCUA-." 
COMMENT                          1) 
COMMENT                     #23=(CLinePar (CParagraph 0 (0 0) 1 2 1 0 180) 
COMMENT                          "Currently local object. Original author: UNKNOWN" 1) 
COMMENT                     #24=(CLinePar (CParagraph 0 (0 0) 1 2 1 0 180) 
COMMENT                          "Created: 10/10/21 12:52" 1) 
COMMENT                     #25=(CLinePar (CParagraph 0 (0 0) 1 2 1 0 180) 
COMMENT                          "Last Modified: 10/10/21 12:52" 1) 
COMMENT                     #26=(CLinePar (CParagraph 0 (0 0) 1 2 1 0 180) 
COMMENT                          "length: 6697 bp" 1) 
COMMENT                     #27=(CLinePar (CParagraph 0 (0 0) 1 2 1 0 180) 
COMMENT                          "storage type: Basic" 1) 
COMMENT                     #28=(CLinePar (CParagraph 0 (0 0) 1 2 1 0 180) 
COMMENT                          "form: Circular" 1))) "General Description") 
COMMENT              #29=(CFolderPar 
COMMENT                   (CGroupPar (CParagraph 2 (0 0) 1 1 0 0 178) 
COMMENT                    (CObjectList 
COMMENT                     #30=(CLinePar (CParagraph 0 (0 0) 1 2 1 0 180) 
COMMENT                          "Original Source Database: GenBank" 1) 
COMMENT                     #31=(CLinePar (CParagraph 0 (0 0) 1 2 1 0 180) 
COMMENT                          "Modification Date in the Original DB: 21-APR-2021" 1))) 
COMMENT                   "Standard Fields") 
COMMENT              #32=(CRefLinePar 
COMMENT                   (CLinePar (CParagraph 0 (0 0) 0 2 0 0 233) "Comments" 2) 1 "" 
COMMENT                   0 0) 
COMMENT              #33=(CFolderPar 
COMMENT                   (CGroupPar (CParagraph 8 (0 0) 1 2 0 0 178) (CObjectList)) 
COMMENT                   "Annotations") 
COMMENT              #34=(CFolderPar 
COMMENT                   (CGroupPar (CParagraph 12 (6 0) 1 1 0 0 178) 
COMMENT                    (CObjectList 
COMMENT                     #35=(CFolderPar 
COMMENT                          (CGroupPar (CParagraph 4 (7 4 0) 1 1 1 0 178) 
COMMENT                           (CObjectList 
COMMENT                            #36=(CFolderPar 
COMMENT                                 (CGroupPar 
COMMENT                                  (CParagraph 1027 (3 #12# 0) 1 2 2 0 327) 
COMMENT                                  (CObjectList 
COMMENT                                   #37=(CLinePar 
COMMENT                                        (CParagraph 0 (0 0) 1 2 3 0 180) 
COMMENT                                        "Start: 1027  End: 1744" 1) 
COMMENT                                   #38=(CLinePar 
COMMENT                                        (CParagraph 0 (0 0) 1 2 3 0 180) 
COMMENT                                        "Original Location Description:" 1) 
COMMENT                                   #39=(CLinePar 
COMMENT                                        (CParagraph 0 (0 0) 1 2 3 0 180) 
COMMENT                                        "   1027..1744" 1))) "hrGFP") 
COMMENT                            #40=(CFolderPar 
COMMENT                                 (CGroupPar 
COMMENT                                  (CParagraph 2535 (3 #0# 0) 1 2 2 0 327) 
COMMENT                                  (CObjectList 
COMMENT                                   #41=(CLinePar 
COMMENT                                        (CParagraph 0 (0 0) 1 2 3 0 180) 
COMMENT                                        "Start: 2535  End: 3394 (Complementary)" 
COMMENT                                        1) 
COMMENT                                   #42=(CLinePar 
COMMENT                                        (CParagraph 0 (0 0) 1 2 3 0 180) 
COMMENT                                        "Unknown feature type:misc_feature_" 1) 
COMMENT                                   #43=(CLinePar 
COMMENT                                        (CParagraph 0 (0 0) 1 2 3 0 180) 
COMMENT                                        "Original Location Description:" 1) 
COMMENT                                   #44=(CLinePar 
COMMENT                                        (CParagraph 0 (0 0) 1 2 3 0 180) 
COMMENT                                        "   complement(2535..3394)" 1))) "ApR") 
COMMENT                            #45=(CFolderPar 
COMMENT                                 (CGroupPar 
COMMENT                                  (CParagraph 5338 (3 #8# 0) 1 2 2 0 327) 
COMMENT                                  (CObjectList 
COMMENT                                   #46=(CLinePar 
COMMENT                                        (CParagraph 0 (0 0) 1 2 3 0 180) 
COMMENT                                        "Start: 5338  End: 6195 (Complementary)" 
COMMENT                                        1) 
COMMENT                                   #47=(CLinePar 
COMMENT                                        (CParagraph 0 (0 0) 1 2 3 0 180) 
COMMENT                                        "Original Location Description:" 1) 
COMMENT                                   #48=(CLinePar 
COMMENT                                        (CParagraph 0 (0 0) 1 2 3 0 180) 
COMMENT                                        "   complement(5338..6195)" 1))) "Ura3"))) 
COMMENT                          "CDS (3 total)") 
COMMENT                     #49=(CFolderPar 
COMMENT                          (CGroupPar (CParagraph 21 (7 21 0) 1 1 1 0 178) 
COMMENT                           (CObjectList 
COMMENT                            #50=(CFolderPar 
COMMENT                                 (CGroupPar 
COMMENT                                  (CParagraph 8 (3 #13# 0) 1 2 2 0 194) 
COMMENT                                  (CObjectList 
COMMENT                                   #51=(CLinePar 
COMMENT                                        (CParagraph 0 (0 0) 1 2 3 0 180) 
COMMENT                                        "Start: 8     End: 11  " 1) 
COMMENT                                   #52=(CLinePar 
COMMENT                                        (CParagraph 0 (0 0) 1 2 3 0 180) 
COMMENT                                        "Original Location Description:" 1) 
COMMENT                                   #53=(CLinePar 
COMMENT                                        (CParagraph 0 (0 0) 1 2 3 0 180) 
COMMENT                                        "   8..11" 1))) "ACGG") 
COMMENT                            #54=(CFolderPar 
COMMENT                                 (CGroupPar 
COMMENT                                  (CParagraph 1015 (3 #15# 0) 1 2 2 0 194) 
COMMENT                                  (CObjectList 
COMMENT                                   #55=(CLinePar 
COMMENT                                        (CParagraph 0 (0 0) 1 2 3 0 180) 
COMMENT                                        "Start: 1015  End: 1018" 1) 
COMMENT                                   #56=(CLinePar 
COMMENT                                        (CParagraph 0 (0 0) 1 2 3 0 180) 
COMMENT                                        "Original Location Description:" 1) 
COMMENT                                   #57=(CLinePar 
COMMENT                                        (CParagraph 0 (0 0) 1 2 3 0 180) 
COMMENT                                        "   1015..1018" 1))) "AATG") 
COMMENT                            #58=(CFolderPar 
COMMENT                                 (CGroupPar 
COMMENT                                  (CParagraph 1870 (3 #16# 0) 1 2 2 0 194) 
COMMENT                                  (CObjectList 
COMMENT                                   #59=(CLinePar 
COMMENT                                        (CParagraph 0 (0 0) 1 2 3 0 180) 
COMMENT                                        "Start: 1870  End: 1873" 1))) "-CCAA-") 
COMMENT                            #60=(CFolderPar 
COMMENT                                 (CGroupPar 
COMMENT                                  (CParagraph 5016 (3 #11# 0) 1 2 2 0 194) 
COMMENT                                  (CObjectList 
COMMENT                                   #61=(CLinePar 
COMMENT                                        (CParagraph 0 (0 0) 1 2 3 0 180) 
COMMENT                                        "Start: 5016  End: 5049 (Complementary)" 
COMMENT                                        1) 
COMMENT                                   #62=(CLinePar 
COMMENT                                        (CParagraph 0 (0 0) 1 2 3 0 180) 
COMMENT                                        "Original Location Description:" 1) 
COMMENT                                   #63=(CLinePar 
COMMENT                                        (CParagraph 0 (0 0) 1 2 3 0 180) 
COMMENT                                        "   complement(5016..5049)" 1))) "lox66") 
COMMENT                            #64=(CFolderPar 
COMMENT                                 (CGroupPar 
COMMENT                                  (CParagraph 6431 (3 #3# 0) 1 2 2 0 194) 
COMMENT                                  (CObjectList 
COMMENT                                   #65=(CLinePar 
COMMENT                                        (CParagraph 0 (0 0) 1 2 3 0 180) 
COMMENT                                        "Start: 6431  End: 6463" 1) 
COMMENT                                   #66=(CLinePar 
COMMENT                                        (CParagraph 0 (0 0) 1 2 3 0 180) 
COMMENT                                        "Original Location Description:" 1) 
COMMENT                                   #67=(CLinePar 
COMMENT                                        (CParagraph 0 (0 0) 1 2 3 0 180) 
COMMENT                                        "   6431..6463" 1))) "lox71") 
COMMENT                            #68=(CFolderPar 
COMMENT                                 (CGroupPar 
COMMENT                                  (CParagraph 6694 (3 #17# 0) 1 2 2 0 194) 
COMMENT                                  (CObjectList 
COMMENT                                   #69=(CLinePar 
COMMENT                                        (CParagraph 0 (0 0) 1 2 3 0 180) 
COMMENT                                        "Start: 6694  End: 6697" 1))) "-CTGA-"))) 
COMMENT                          "Misc. Feature (6 total)") 
COMMENT                     #70=(CFolderPar 
COMMENT                          (CGroupPar (CParagraph 27 (7 27 0) 1 1 1 0 178) 
COMMENT                           (CObjectList 
COMMENT                            #71=(CFolderPar 
COMMENT                                 (CGroupPar 
COMMENT                                  (CParagraph 1899 (3 #10# 0) 1 2 2 0 194) 
COMMENT                                  (CObjectList 
COMMENT                                   #72=(CLinePar 
COMMENT                                        (CParagraph 0 (0 0) 1 2 3 0 180) 
COMMENT                                        "Start: 1899  End: 1920" 1) 
COMMENT                                   #73=(CLinePar 
COMMENT                                        (CParagraph 0 (0 0) 1 2 3 0 180) 
COMMENT                                        "Original Location Description:" 1) 
COMMENT                                   #74=(CLinePar 
COMMENT                                        (CParagraph 0 (0 0) 1 2 3 0 180) 
COMMENT                                        "   1899..1920" 1))) "Barcode2-F") 
COMMENT                            #75=(CFolderPar 
COMMENT                                 (CGroupPar 
COMMENT                                  (CParagraph 4807 (3 #9# 0) 1 2 2 0 194) 
COMMENT                                  (CObjectList 
COMMENT                                   #76=(CLinePar 
COMMENT                                        (CParagraph 0 (0 0) 1 2 3 0 180) 
COMMENT                                        "Start: 4807  End: 4827 (Complementary)" 
COMMENT                                        1) 
COMMENT                                   #77=(CLinePar 
COMMENT                                        (CParagraph 0 (0 0) 1 2 3 0 180) 
COMMENT                                        "Original Location Description:" 1) 
COMMENT                                   #78=(CLinePar 
COMMENT                                        (CParagraph 0 (0 0) 1 2 3 0 180) 
COMMENT                                        "   complement(4807..4827)" 1))) 
COMMENT                                 "Barcode1-R"))) "Primer (2 total)") 
COMMENT                     #79=(CFolderPar 
COMMENT                          (CGroupPar (CParagraph 29 (7 29 0) 1 1 1 0 178) 
COMMENT                           (CObjectList 
COMMENT                            #80=(CFolderPar 
COMMENT                                 (CGroupPar 
COMMENT                                  (CParagraph 12 (3 #14# 0) 1 2 2 0 194) 
COMMENT                                  (CObjectList 
COMMENT                                   #81=(CLinePar 
COMMENT                                        (CParagraph 0 (0 0) 1 2 3 0 180) 
COMMENT                                        "Start: 12    End: 1014" 1) 
COMMENT                                   #82=(CLinePar 
COMMENT                                        (CParagraph 0 (0 0) 1 2 3 0 180) 
COMMENT                                        "Original Location Description:" 1) 
COMMENT                                   #83=(CLinePar 
COMMENT                                        (CParagraph 0 (0 0) 1 2 3 0 180) 
COMMENT                                        "   12..1014" 1))) "EXP1 Promoter"))) 
COMMENT                          "Promoter Eukaryotic (1 total)") 
COMMENT                     #84=(CFolderPar 
COMMENT                          (CGroupPar (CParagraph 30 (7 30 0) 1 1 1 0 178) 
COMMENT                           (CObjectList 
COMMENT                            #85=(CFolderPar 
COMMENT                                 (CGroupPar 
COMMENT                                  (CParagraph 3396 (3 #1# 0) 1 2 2 0 194) 
COMMENT                                  (CObjectList 
COMMENT                                   #86=(CLinePar 
COMMENT                                        (CParagraph 0 (0 0) 1 2 3 0 180) 
COMMENT                                        "Start: 3396  End: 3499 (Complementary)" 
COMMENT                                        1) 
COMMENT                                   #87=(CLinePar 
COMMENT                                        (CParagraph 0 (0 0) 1 2 3 0 180) 
COMMENT                                        "Unknown feature type:misc_feature_" 1) 
COMMENT                                   #88=(CLinePar 
COMMENT                                        (CParagraph 0 (0 0) 1 2 3 0 180) 
COMMENT                                        "Original Location Description:" 1) 
COMMENT                                   #89=(CLinePar 
COMMENT                                        (CParagraph 0 (0 0) 1 2 3 0 180) 
COMMENT                                        "   complement(3396..3499)" 1))) 
COMMENT                                 "ApR Promoter"))) 
COMMENT                          "Promoter Prokaryotic (1 total)") 
COMMENT                     #90=(CFolderPar 
COMMENT                          (CGroupPar (CParagraph 33 (7 33 0) 1 1 1 0 178) 
COMMENT                           (CObjectList 
COMMENT                            #91=(CFolderPar 
COMMENT                                 (CGroupPar 
COMMENT                                  (CParagraph 3619 (3 #2# 0) 1 2 2 0 194) 
COMMENT                                  (CObjectList 
COMMENT                                   #92=(CLinePar 
COMMENT                                        (CParagraph 0 (0 0) 1 2 3 0 180) 
COMMENT                                        "Start: 3619  End: 4190 (Complementary)" 
COMMENT                                        1) 
COMMENT                                   #93=(CLinePar 
COMMENT                                        (CParagraph 0 (0 0) 1 2 3 0 180) 
COMMENT                                        "Unknown feature type:misc_feature_" 1) 
COMMENT                                   #94=(CLinePar 
COMMENT                                        (CParagraph 0 (0 0) 1 2 3 0 180) 
COMMENT                                        "Original Location Description:" 1) 
COMMENT                                   #95=(CLinePar 
COMMENT                                        (CParagraph 0 (0 0) 1 2 3 0 180) 
COMMENT                                        "   complement(3619..4190)" 1))) "ColE1"))) 
COMMENT                          "Replication Origin (1 total)") 
COMMENT                     #96=(CFolderPar 
COMMENT                          (CGroupPar (CParagraph 34 (7 34 0) 1 1 1 0 178) 
COMMENT                           (CObjectList 
COMMENT                            #97=(CFolderPar 
COMMENT                                 (CGroupPar 
COMMENT                                  (CParagraph 1926 (3 #6# 0) 1 2 2 0 194) 
COMMENT                                  (CObjectList 
COMMENT                                   #98=(CLinePar 
COMMENT                                        (CParagraph 0 (0 0) 1 2 3 0 180) 
COMMENT                                        "Start: 1926  End: 2424" 1) 
COMMENT                                   #99=(CLinePar 
COMMENT                                        (CParagraph 0 (0 0) 1 2 3 0 180) 
COMMENT                                        "Original Location Description:" 1) 
COMMENT                                   #100=(CLinePar 
COMMENT                                         (CParagraph 0 (0 0) 1 2 3 0 180) 
COMMENT                                         "   1926..2424" 1))) "IntC2Dn (MssI)") 
COMMENT                            #101=(CFolderPar 
COMMENT                                  (CGroupPar 
COMMENT                                   (CParagraph 4307 (3 #5# 0) 1 2 2 0 194) 
COMMENT                                   (CObjectList 
COMMENT                                    #102=(CLinePar 
COMMENT                                          (CParagraph 0 (0 0) 1 2 3 0 180) 
COMMENT                                          "Start: 4307  End: 4806" 1) 
COMMENT                                    #103=(CLinePar 
COMMENT                                          (CParagraph 0 (0 0) 1 2 3 0 180) 
COMMENT                                          "Original Location Description:" 1) 
COMMENT                                    #104=(CLinePar 
COMMENT                                          (CParagraph 0 (0 0) 1 2 3 0 180) 
COMMENT                                          "   4307..4806" 1))) "IntC2Up (MssI)"))) 
COMMENT                          "Repeat Region (2 total)") 
COMMENT                     #105=(CFolderPar 
COMMENT                           (CGroupPar (CParagraph 43 (7 43 0) 1 1 1 0 178) 
COMMENT                            (CObjectList 
COMMENT                             #106=(CFolderPar 
COMMENT                                   (CGroupPar 
COMMENT                                    (CParagraph 1749 (3 #7# 0) 1 2 2 0 194) 
COMMENT                                    (CObjectList 
COMMENT                                     #107=(CLinePar 
COMMENT                                           (CParagraph 0 (0 0) 1 2 3 0 180) 
COMMENT                                           "Start: 1749  End: 1865" 1) 
COMMENT                                     #108=(CLinePar 
COMMENT                                           (CParagraph 0 (0 0) 1 2 3 0 180) 
COMMENT                                           "Original Location Description:" 1) 
COMMENT                                     #109=(CLinePar 
COMMENT                                           (CParagraph 0 (0 0) 1 2 3 0 180) 
COMMENT                                           "   1749..1865" 1))) "Term_Lip2") 
COMMENT                             #110=(CFolderPar 
COMMENT                                   (CGroupPar 
COMMENT                                    (CParagraph 2441 (3 #4# 0) 1 2 2 0 194) 
COMMENT                                    (CObjectList 
COMMENT                                     #111=(CLinePar 
COMMENT                                           (CParagraph 0 (0 0) 1 2 3 0 180) 
COMMENT                                           "Start: 2441  End: 2537" 1) 
COMMENT                                     #112=(CLinePar 
COMMENT                                           (CParagraph 0 (0 0) 1 2 3 0 180) 
COMMENT                                           "Original Location Description:" 1) 
COMMENT                                     #113=(CLinePar 
COMMENT                                           (CParagraph 0 (0 0) 1 2 3 0 180) 
COMMENT                                           "   2441..2537" 1))) "ApR Terminator"))) 
COMMENT                           "Terminator (2 total)"))) "Feature Map") 
COMMENT              #114=(CFolderPar 
COMMENT                    (CGroupPar (CParagraph 12 (6 0) 1 1 0 0 178) 
COMMENT                     (CObjectList 
COMMENT                      #115=(CFolderPar 
COMMENT                            (CGroupPar (CParagraph 98 (0 0) 1 1 1 0 178) 
COMMENT                             (CObjectList 
COMMENT                              #116=(CFolderPar 
COMMENT                                    (CGroupPar 
COMMENT                                     (CParagraph 1022 (0 0) 1 2 2 0 178) 
COMMENT                                     (CObjectList 
COMMENT                                      #117=(CLinePar 
COMMENT                                            (CParagraph 0 (0 0) 1 2 3 0 180) 
COMMENT                                            "Start: 1022  End: 6697" 1) 
COMMENT                                      #118=(CLinePar 
COMMENT                                            (CParagraph 0 (0 0) 1 2 3 0 180) 
COMMENT                                            "Original Location Description:" 1) 
COMMENT                                      #119=(CLinePar 
COMMENT                                            (CParagraph 0 (0 0) 1 2 3 0 180) 
COMMENT                                            "   1022..6697" 1))) "Source_1"))) 
COMMENT                            "Source (1 total)"))) 
COMMENT                    "Imported Features Not Shown on Map")))) 
COMMENT       (CGraphView 
COMMENT        (CWStyleSheet 
COMMENT         (CObjectList 
COMMENT          #120=(CWidgetStyle "RSite Label" 1 (LOGPEN 0 0 13408563) 1 0 1 
COMMENT                (LOGFONT 0 0 0 0 400 0 0 0 0 3 2 1 18 "Georgia") 0.555556 0 1 5 
COMMENT                "@N (@S)" 0) 
COMMENT          #121=(CWidgetStyle "Signal Label" 1 (LOGPEN 0 0 0) 1 0 1 
COMMENT                (LOGFONT 0 0 0 0 700 0 0 0 0 3 2 1 34 "Arial") 0.666667 0 1 1 
COMMENT                "@N" 0) 
COMMENT          #122=(CWidgetStyle "Molecule Label 2" 0 0 1 
COMMENT                (LOGFONT 0 0 0 0 400 0 0 0 0 3 2 1 18 "Georgia") 0.555556 0 1 16 
COMMENT                "@L bp" 0) 
COMMENT          #123=(CWidgetStyle "Molecule Label 1" 0 0 1 
COMMENT                (LOGFONT 0 0 0 0 400 0 0 0 0 3 2 1 34 "Verdana") 0.833333 0 1 1 
COMMENT                "@N" 0) 
COMMENT          #124=(CWidgetStyle "Shape 3" 1 (LOGPEN 0 0 3355545) 1 1 
COMMENT                (LOGBRUSH 0 6724095 0) 0 0 1 (LOGSHAPE 9 1 0.8 1.8 0)) 
COMMENT          #125=(CWidgetStyle "Shape 1" 1 (LOGPEN 0 0 6723840) 1 1 
COMMENT                (LOGBRUSH 0 10079334 0) 0 0 1 (LOGSHAPE 9 1 0.8 1.8 0)) 
COMMENT          #126=(CWidgetStyle "Axis" 1 (LOGPEN 0 0 10079436) 2 1 
COMMENT                (LOGBRUSH 0 13434879 0) 0 0 1 (LOGSHAPE 10 1 0 0 0)) 
COMMENT          #127=(CWidgetStyle "Line 2" 1 (LOGPEN 0 0 6723840) 8 0 0 0 1 
COMMENT                (LOGSHAPE 1 1.9 0 0 0)) 
COMMENT          #128=(CWidgetStyle "RSite" 1 (LOGPEN 0 0 10053171) 8 0 0 0 1 
COMMENT                (LOGSHAPE 1 1.9 0 0 0)) 
COMMENT          #129=(CWidgetStyle "Short Signal" 1 (LOGPEN 0 0 13395507) 10 0 0 0 1 
COMMENT                (LOGSHAPE 1 1.9 0 0 0)) 
COMMENT          #130=(CWidgetStyle "Uniq RSite Label" 1 (LOGPEN 0 0 153) 1 0 1 
COMMENT                (LOGFONT 0 0 0 0 400 0 0 0 0 3 2 1 18 "Georgia") 0.555556 128 1 
COMMENT                5 "@N (@S)" 0) 
COMMENT          #131=(CWidgetStyle "Vanilla" 1 (LOGPEN 0 0 0) 1 1 
COMMENT                (LOGBRUSH 0 16777215 0) 1 
COMMENT                (LOGFONT 0 0 0 0 400 0 0 0 0 7 48 2 18 "Times New Roman") 0.8 0 
COMMENT                1 2 "?" 0) 
COMMENT          #132=(CWidgetStyle "Mark 1" 0 0 1 
COMMENT                (LOGFONT 0 0 0 0 400 0 0 0 2 7 48 2 2 "Windings") 0.7 0 1 2 "?" 
COMMENT                0) 
COMMENT          #133=(CWidgetStyle "Motif Label" 1 (LOGPEN 0 0 16744512) 1 0 1 
COMMENT                (LOGFONT 0 0 0 0 400 0 0 0 0 3 2 1 34 "Arial") 0.611111 8388608 
COMMENT                1 65535 "@N (@H)" 0) 
COMMENT          #134=(CWidgetStyle "Fragment Label 2" 1 (LOGPEN 0 0 0) 1 0 1 
COMMENT                (LOGFONT 0 0 0 0 400 0 0 0 0 3 2 1 49 "Courier New") 1.05 0 1 48 
COMMENT                "@F bp (molecule @L bp)" 0) 
COMMENT          #135=(CWidgetStyle "Fragment Label 1" 1 (LOGPEN 0 0 0) 1 0 1 
COMMENT                (LOGFONT 0 0 0 0 400 0 0 0 0 3 2 1 34 "Arial") 0.91 0 1 1 
COMMENT                "Fragment of @N" 0) 
COMMENT          #136=(CWidgetStyle "Shape 4" 1 (LOGPEN 0 0 0) 1 1 
COMMENT                (LOGBRUSH 2 8388608 5) 0 0 0) 
COMMENT          #137=(CWidgetStyle "Shape 2" 1 (LOGPEN 0 0 0) 1 1 (LOGBRUSH 0 128 0) 0 
COMMENT                0 0) 
COMMENT          #138=(CWidgetStyle "Shape 0" 1 (LOGPEN 0 0 0) 1 1 (LOGBRUSH 0 0 0) 0 0 
COMMENT                0) 
COMMENT          #139=(CWidgetStyle "ORF" 1 (LOGPEN 0 0 16384) 8 0 0 0 1 
COMMENT                (LOGSHAPE 7 0.2 3.41182 2.86186 0.609808)) 
COMMENT          #140=(CWidgetStyle "Line 4" 1 (LOGPEN 0 0 32768) 8 0 0 0 0) 
COMMENT          #141=(CWidgetStyle "Line 3" 1 (LOGPEN 0 0 16711680) 8 0 0 0 0) 
COMMENT          #142=(CWidgetStyle "Line 1" 1 (LOGPEN 0 0 16711680) 1 0 0 0 0) 
COMMENT          #143=(CWidgetStyle "Short Promoter" 1 (LOGPEN 0 0 128) 6 0 0 0 0) 
COMMENT          #144=(CWidgetStyle "Motif" 1 (LOGPEN 0 0 0) 1 0 0 0 0) 
COMMENT          #145=(CWidgetStyle "Line 0" 1 (LOGPEN 0 0 0) 8 0 0 0 0) 
COMMENT          #146=(CWidgetStyle "Void" 0 0 0 0 0) 
COMMENT          #147=(CWidgetStyle "General Label" 1 (LOGPEN 0 0 0) 1 0 1 
COMMENT                (LOGFONT 0 0 0 0 400 0 0 0 0 3 2 1 18 "Times New Roman") 0.91 0 
COMMENT                1 3 "@T @N " 0) 
COMMENT          #148=(CWidgetStyle "Position" 1 (LOGPEN 0 0 0) 1 0 0 0 0) 
COMMENT          #149=(CWidgetStyle "Annotation" 0 0 1 
COMMENT                (LOGFONT 0 0 0 0 400 0 0 0 0 3 2 1 18 "Times New Roman") 0.91 0 
COMMENT                0 0) 
COMMENT          #150=(CWidgetStyle "Position Label" 1 (LOGPEN 0 0 8388608) 1 0 1 
COMMENT                (LOGFONT 0 0 0 0 400 0 1 0 0 3 2 1 34 "Arial") 0.63 8388608 1 1 
COMMENT                "@N" 0) 
COMMENT          #151=(CWidgetStyle "Range" 1 (LOGPEN 0 0 0) 1 1 
COMMENT                (LOGBRUSH 0 16777215 0) 0 0 0) 
COMMENT          #152=(CWidgetStyle "Range Label" 1 (LOGPEN 0 0 8388608) 1 0 1 
COMMENT                (LOGFONT 0 0 0 0 400 0 1 0 0 3 2 1 34 "Arial") 0.63 8388608 1 1 
COMMENT                "@N" 0) 
COMMENT          #153=(CWidgetStyle "ORF Label" 1 (LOGPEN 0 0 49216) 1 0 1 
COMMENT                (LOGFONT 0 0 0 0 400 0 0 0 0 3 2 1 18 "Times New Roman") 
COMMENT                0.611111 0 1 65535 "@N" 0) 
COMMENT          #154=(CWidgetStyle "CDS Label" 1 (LOGPEN 0 0 4227264) 1 0 1 
COMMENT                (LOGFONT 0 0 0 0 400 0 0 0 0 3 2 1 34 "Arial") 0.555556 255 1 1 
COMMENT                "@N" 0) 
COMMENT          #155=(CWidgetStyle "Shape 5" 1 (LOGPEN 0 0 0) 3 1 
COMMENT                (LOGBRUSH 0 16777113 0) 1 
COMMENT                (LOGFONT 0 0 0 0 400 0 0 0 0 7 48 2 50 "Arial") 0.9 0 0 1 
COMMENT                (LOGSHAPE 9 1 0.8 1.8 0)) 
COMMENT          #156=(CWidgetStyle "CDS" 1 (LOGPEN 0 0 0) 1 1 (LOGBRUSH 2 39423 3) 0 0 
COMMENT                1 (LOGSHAPE 9 1 0.8 1.8 0)) 
COMMENT          #157=(CWidgetStyle "Label 2" 1 (LOGPEN 0 0 4227264) 1 0 1 
COMMENT                (LOGFONT 0 0 0 0 400 0 0 0 0 3 2 1 34 "Arial") 0.944444 8388608 
COMMENT                1 1 "@N" 0) 
COMMENT          #158=(CWidgetStyle "Label 3" 1 (LOGPEN 0 0 8421376) 1 0 1 
COMMENT                (LOGFONT 0 0 0 0 700 255 0 0 0 3 2 1 34 "Arial") 0.833333 255 1 
COMMENT                5 "@N (@S)" 0) 
COMMENT          #159=(CWidgetStyle "Label 4" 1 (LOGPEN 0 0 8437824) 1 0 1 
COMMENT                (LOGFONT 0 0 0 0 400 0 0 0 0 3 2 1 34 "Arial") 0.722222 0 1 5 
COMMENT                "@N (@S)" 0)) 0.164644 1.74233 0.164644 2.53336 
COMMENT         (70 (CShapeMapEntry 0 "Unique RSite" 1 "Uniq RSite Label") 67 
COMMENT          (CShapeMapEntry 0 "ORF" 0 "ORF Label")) 40.0378 40.0378 39 39 0.1 
COMMENT         -10503) 1 1 0 1 1 
COMMENT        (mapper: 19.662 -14.4919 40.0378 40.0378 0.01 10 -1 6697 6697 1 0 0) 
COMMENT        #160=(CGroupWidget (CWidget 0 (0 0) 1 2 0 0 Nil 3539001 100) 
COMMENT              (CObjectList 
COMMENT               #161=(CGroupWidget (CWidget 1 (0 0) 1 2 0 0 Nil 3211330 100) 
COMMENT                     (CObjectList 
COMMENT                      #162=(CAxis 
COMMENT                            (CWideLine 
COMMENT                             (CWidget 0 (0 0) 1 2 0 0 #126# 49211524 0) 
COMMENT                             (LOGPEN 0 0 10079436) 2 (LOGBRUSH 0 13434879 0) 1 
COMMENT                             6.27512 6.27312 1 0.0214037) 0.0936716) 
COMMENT                      #163=(CLabel 
COMMENT                            (CWidget 1001 (0 0) 1 2 0 0 #123# 6619236 100) 
COMMENT                            (LOGPEN 7667829 6553705 3539001) 6619236 
COMMENT                            (LOGFONT 58 22 0 0 400 0 0 0 0 3 2 1 34 "Verdana") 
COMMENT                            1.74233 0.833333 0 "pProUA-EXP1" "@N" 1 0 0.871165 0 
COMMENT                            -10 7.14325 1.34873 Nil) 
COMMENT                      #164=(CLabel 
COMMENT                            (CWidget 1002 (0 0) 1 2 0 0 #122# 1889577184 100) 
COMMENT                            (LOGPEN 0 0 13408563) 1 
COMMENT                            (LOGFONT 38 14 0 0 400 0 0 0 0 3 2 1 18 "Georgia") 
COMMENT                            1.74233 0.555556 0 "6697 bp" "@L bp" 16 0 -0.871165 
COMMENT                            0 -10.8 3.37181 0.949103 Nil)) (CObjectList)) 
COMMENT               #165=(CGroupWidget (CWidget 10 (6 0) 1 2 0 0 Nil -945 100) 
COMMENT                     (CObjectList 
COMMENT                      #166=(CGroupWidget 
COMMENT                            (CWidget 4 (7 4 0) 1 2 0 0 Nil -456 100) 
COMMENT                            (CObjectList 
COMMENT                             #167=(CWideArrow 
COMMENT                                   (CWideLine 
COMMENT                                    (CWidget 0 (3 #0# 0) 1 2 0 0 #124# 0 100) 
COMMENT                                    (LOGPEN 0 0 3355545) 1 
COMMENT                                    (LOGBRUSH 0 6724095 0) 1 3.09397 3.89955 1 
COMMENT                                    0.082322) 0.8 1.8 1) 
COMMENT                             #168=(CLabel 
COMMENT                                   (CWidget 0 (0 0) 1 2 0 0 #121# 1890559972 100) 
COMMENT                                   (LOGPEN 0 0 0) 1 
COMMENT                                   (LOGFONT 46 17 0 0 700 0 0 0 0 3 2 1 34 
COMMENT                                    "Arial") 1.74233 0.666667 0 "ApR" "@N" 1 
COMMENT                                   7.45792 -10.454 0 -10 1.99811 1.07399 #167#) 
COMMENT                             #169=(CWideArrow 
COMMENT                                   (CWideLine 
COMMENT                                    (CWidget 0 (3 #8# 0) 1 2 0 0 #124# 0 100) 
COMMENT                                    (LOGPEN 0 0 3355545) 1 
COMMENT                                    (LOGBRUSH 0 6724095 0) 1 0.470231 1.27393 1 
COMMENT                                    0.082322) 0.8 1.8 1) 
COMMENT                             #170=(CLabel 
COMMENT                                   (CWidget 0 (0 0) 1 2 0 0 #121# 632086988 100) 
COMMENT                                   (LOGPEN 0 0 0) 1 
COMMENT                                   (LOGFONT 46 17 0 0 700 0 0 0 0 3 2 1 34 
COMMENT                                    "Arial") 1.74233 0.666667 0 "Ura3" "@N" 1 
COMMENT                                   -11.1726 6.96932 0 -10 2.27285 1.07399 #169#) 
COMMENT                             #171=(CWideArrow 
COMMENT                                   (CWideLine 
COMMENT                                    (CWidget 0 (3 #12# 0) 1 2 0 0 #124# 0 100) 
COMMENT                                    (LOGPEN 0 0 3355545) 1 
COMMENT                                    (LOGBRUSH 0 6724095 0) 1 4.63955 5.31211 1 
COMMENT                                    0.082322) 0.8 1.8 0) 
COMMENT                             #172=(CLabel 
COMMENT                                   (CWidget 0 (0 0) 1 2 0 0 #121# 1134 100) 
COMMENT                                   (LOGPEN 0 0 0) 1 
COMMENT                                   (LOGFONT 46 17 0 0 700 0 0 0 0 3 2 1 34 
COMMENT                                    "Arial") 1.74233 0.666667 0 "hrGFP" "@N" 1 
COMMENT                                   13.1584 3.48466 0 -10 3.0721 1.07399 #171#)) 
COMMENT                            (CObjectList)) 
COMMENT                      #173=(CGroupWidget 
COMMENT                            (CWidget 21 (7 21 0) 1 2 0 0 Nil 4587585 100) 
COMMENT                            (CObjectList 
COMMENT                             #174=(CScratch 
COMMENT                                   (CWidget 0 (3 #3# 0) 1 2 0 0 #129# 0 100) 
COMMENT                                   (LOGPEN 0 8 13395507) 10 1 0.250103 1.9 
COMMENT                                   0.082322 1) 
COMMENT                             #175=(CLabel (CWidget 0 (0 0) 1 2 0 0 #121# 0 100) 
COMMENT                                   (LOGPEN 0 0 0) 1 
COMMENT                                   (LOGFONT 46 17 0 0 700 0 0 0 0 3 2 1 34 
COMMENT                                    "Arial") 1.74233 0.666667 0 "lox71" "@N" 1 
COMMENT                                   -7.71927 10.454 0 -10 2.59755 1.07399 #174#) 
COMMENT                             #176=(CScratch 
COMMENT                                   (CWidget 0 (3 #11# 0) 1 2 0 0 #129# 0 100) 
COMMENT                                   (LOGPEN 0 8 13395507) 10 1 1.57556 1.9 
COMMENT                                   0.082322 1) 
COMMENT                             #177=(CLabel 
COMMENT                                   (CWidget 0 (0 0) 1 2 0 0 #121# 6619236 100) 
COMMENT                                   (LOGPEN 0 0 0) 1 
COMMENT                                   (LOGFONT 46 17 0 0 700 0 0 0 0 3 2 1 34 
COMMENT                                    "Arial") 1.74233 0.666667 0 "lox66" "@N" 1 
COMMENT                                   -13.2128 0 0 -10 2.59755 1.07399 #176#) 
COMMENT                             #178=(CScratch 
COMMENT                                   (CWidget 0 (3 #13# 0) 1 2 0 0 #129# 0 100) 
COMMENT                                   (LOGPEN 0 8 13395507) 10 1 6.26663 1.9 
COMMENT                                   0.082322 1) 
COMMENT                             #179=(CLabel 
COMMENT                                   (CWidget 0 (0 0) 1 2 0 0 #121# 1890559972 100) 
COMMENT                                   (LOGPEN 0 0 0) 1 
COMMENT                                   (LOGFONT 46 17 0 0 700 0 0 0 0 3 2 1 34 
COMMENT                                    "Arial") 1.74233 0.666667 0 "ACGG" "@N" 1 
COMMENT                                   2.41906 12.1963 0 -10 2.87229 1.07399 #178#) 
COMMENT                             #180=(CScratch 
COMMENT                                   (CWidget 0 (3 #15# 0) 1 2 0 0 #129# 0 100) 
COMMENT                                   (LOGPEN 0 8 13395507) 10 1 5.32336 1.9 
COMMENT                                   0.082322 1) 
COMMENT                             #181=(CLabel 
COMMENT                                   (CWidget 0 (0 0) 1 2 0 0 #121# 632086648 100) 
COMMENT                                   (LOGPEN 0 0 0) 1 
COMMENT                                   (LOGFONT 46 17 0 0 700 0 0 0 0 3 2 1 34 
COMMENT                                    "Arial") 1.74233 0.666667 0 "AATG" "@N" 1 
COMMENT                                   11.5043 6.96932 0 -10 2.59755 1.07399 #180#) 
COMMENT                             #182=(CScratch 
COMMENT                                   (CWidget 0 (3 #16# 0) 1 2 0 0 #129# 0 100) 
COMMENT                                   (LOGPEN 0 8 13395507) 10 1 4.52246 1.9 
COMMENT                                   0.082322 1) 
COMMENT                             #183=(CLabel 
COMMENT                                   (CWidget 0 (0 0) 1 2 0 0 #121# 630915052 100) 
COMMENT                                   (LOGPEN 0 0 0) 1 
COMMENT                                   (LOGFONT 46 17 0 0 700 0 0 0 0 3 2 1 34 
COMMENT                                    "Arial") 1.74233 0.666667 0 "-CCAA-" "@N" 1 
COMMENT                                   13.5374 -1.74233 0 -10 3.34684 1.07399 #182#) 
COMMENT                             #184=(CScratch 
COMMENT                                   (CWidget 0 (3 #17# 0) 1 2 0 0 #129# 0 100) 
COMMENT                                   (LOGPEN 0 8 13395507) 10 1 0.00374686 1.9 
COMMENT                                   0.082322 1) 
COMMENT                             #185=(CLabel (CWidget 0 (0 0) 1 2 0 0 #121# 0 100) 
COMMENT                                   (LOGPEN 0 0 0) 1 
COMMENT                                   (LOGFONT 46 17 0 0 700 0 0 0 0 3 2 1 34 
COMMENT                                    "Arial") 1.74233 0.666667 0 "-CTGA-" "@N" 1 
COMMENT                                   -2.52701 12.1963 0 -10 3.34684 1.07399 #184#)) 
COMMENT                            (CObjectList)) 
COMMENT                      #186=(CGroupWidget 
COMMENT                            (CWidget 27 (7 27 0) 1 2 0 0 Nil -666 100) 
COMMENT                            (CObjectList 
COMMENT                             #187=(CScratch 
COMMENT                                   (CWidget 0 (3 #9# 0) 1 2 0 0 #129# 0 100) 
COMMENT                                   (LOGPEN 0 8 13395507) 10 1 1.77133 1.9 
COMMENT                                   0.082322 1) 
COMMENT                             #188=(CLabel (CWidget 0 (0 0) 1 2 0 0 #121# 0 100) 
COMMENT                                   (LOGPEN 0 0 0) 1 
COMMENT                                   (LOGFONT 46 17 0 0 700 0 0 0 0 3 2 1 34 
COMMENT                                    "Arial") 1.74233 0.666667 0 "Barcode1-R" 
COMMENT                                   "@N" 1 -14.5479 -1.74233 0 -10 5.66964 
COMMENT                                   1.07399 #187#) 
COMMENT                             #189=(CScratch 
COMMENT                                   (CWidget 0 (3 #10# 0) 1 2 0 0 #129# 0 100) 
COMMENT                                   (LOGPEN 0 8 13395507) 10 1 4.4953 1.9 
COMMENT                                   0.082322 1) 
COMMENT                             #190=(CLabel (CWidget 0 (0 0) 1 2 0 0 #121# 0 100) 
COMMENT                                   (LOGPEN 0 0 0) 1 
COMMENT                                   (LOGFONT 46 17 0 0 700 0 0 0 0 3 2 1 34 
COMMENT                                    "Arial") 1.74233 0.666667 0 "Barcode2-F" 
COMMENT                                   "@N" 1 14.423 -3.48466 0 -10 5.59471 1.07399 
COMMENT                                   #189#)) (CObjectList)) 
COMMENT                      #191=(CGroupWidget 
COMMENT                            (CWidget 29 (7 29 0) 1 2 0 0 Nil -735 100) 
COMMENT                            (CObjectList 
COMMENT                             #192=(CWideArrow 
COMMENT                                   (CWideLine 
COMMENT                                    (CWidget 0 (3 #14# 0) 1 2 0 0 #125# 0 100) 
COMMENT                                    (LOGPEN 0 0 6723840) 1 
COMMENT                                    (LOGBRUSH 0 10079334 0) 0.835356 5.32336 
COMMENT                                    6.26288 1 0.082322) 0.8 1.8 0) 
COMMENT                             #193=(CLabel 
COMMENT                                   (CWidget 0 (0 0) 1 2 0 0 #121# 6619236 100) 
COMMENT                                   (LOGPEN 0 0 0) 1 
COMMENT                                   (LOGFONT 46 17 0 0 700 0 0 0 0 3 2 1 34 
COMMENT                                    "Arial") 1.74233 0.666667 0 "EXP1 Promoter" 
COMMENT                                   "@N" 1 9.94074 10.454 0 -10 7.14325 1.07399 
COMMENT                                   #192#)) (CObjectList)) 
COMMENT                      #194=(CGroupWidget 
COMMENT                            (CWidget 30 (7 30 0) 1 2 0 0 Nil -108 100) 
COMMENT                            (CObjectList 
COMMENT                             #195=(CWideArrow 
COMMENT                                   (CWideLine 
COMMENT                                    (CWidget 0 (3 #1# 0) 1 2 0 0 #137# 0 100) 
COMMENT                                    (LOGPEN 0 0 0) 1 (LOGBRUSH 0 128 0) 1 
COMMENT                                    2.99562 3.09304 1 0.082322) 0.8 1.8 1) 
COMMENT                             #196=(CLabel 
COMMENT                                   (CWidget 0 (0 0) 1 2 0 0 #121# 268632636 100) 
COMMENT                                   (LOGPEN 0 0 0) 1 
COMMENT                                   (LOGFONT 46 17 0 0 700 0 0 0 0 3 2 1 34 
COMMENT                                    "Arial") 1.74233 0.666667 0 "ApR Promoter" 
COMMENT                                   "@N" 1 -5.13483 -12.1963 0 -10 6.6687 1.07399 
COMMENT                                   #195#)) (CObjectList)) 
COMMENT                      #197=(CGroupWidget 
COMMENT                            (CWidget 33 (7 33 0) 1 2 0 0 Nil -388 100) 
COMMENT                            (CObjectList 
COMMENT                             #198=(CWideArrow 
COMMENT                                   (CWideLine 
COMMENT                                    (CWidget 0 (3 #2# 0) 1 2 0 0 #124# 0 100) 
COMMENT                                    (LOGPEN 0 0 3355545) 1 
COMMENT                                    (LOGBRUSH 0 6724095 0) 1 2.34835 2.88415 1 
COMMENT                                    0.082322) 0.8 1.8 1) 
COMMENT                             #199=(CLabel 
COMMENT                                   (CWidget 0 (0 0) 1 2 0 0 #121# 632086864 100) 
COMMENT                                   (LOGPEN 0 0 0) 1 
COMMENT                                   (LOGFONT 46 17 0 0 700 0 0 0 0 3 2 1 34 
COMMENT                                    "Arial") 1.74233 0.666667 0 "ColE1" "@N" 1 
COMMENT                                   -7.9962 -10.454 0 -10 2.82233 1.07399 #198#)) 
COMMENT                            (CObjectList)) 
COMMENT                      #200=(CGroupWidget 
COMMENT                            (CWidget 34 (7 34 0) 1 2 0 0 Nil -247 100) 
COMMENT                            (CObjectList 
COMMENT                             #201=(CWideArrow 
COMMENT                                   (CWideLine 
COMMENT                                    (CWidget 0 (3 #5# 0) 1 2 0 0 #136# 0 100) 
COMMENT                                    (LOGPEN 0 0 0) 1 (LOGBRUSH 2 8388608 5) 
COMMENT                                    0.835356 1.77133 2.23969 1 0.082322) 0.8 1.8 
COMMENT                                   0) 
COMMENT                             #202=(CLabel (CWidget 0 (0 0) 1 2 0 0 #121# 0 100) 
COMMENT                                   (LOGPEN 0 0 0) 1 
COMMENT                                   (LOGFONT 46 17 0 0 700 0 0 0 0 3 2 1 34 
COMMENT                                    "Arial") 1.74233 0.666667 0 "IntC2Up (MssI)" 
COMMENT                                   "@N" 1 -14.4066 -5.22699 0 -10 7.01837 
COMMENT                                   1.07399 #201#) 
COMMENT                             #203=(CWideArrow 
COMMENT                                   (CWideLine 
COMMENT                                    (CWidget 0 (3 #6# 0) 1 2 0 0 #136# 0 100) 
COMMENT                                    (LOGPEN 0 0 0) 1 (LOGBRUSH 2 8388608 5) 
COMMENT                                    0.835356 4.00259 4.47001 1 0.082322) 0.8 1.8 
COMMENT                                   0) 
COMMENT                             #204=(CLabel 
COMMENT                                   (CWidget 0 (0 0) 1 2 0 0 #121# 268632496 100) 
COMMENT                                   (LOGPEN 0 0 0) 1 
COMMENT                                   (LOGFONT 46 17 0 0 700 0 0 0 0 3 2 1 34 
COMMENT                                    "Arial") 1.74233 0.666667 0 "IntC2Dn (MssI)" 
COMMENT                                   "@N" 1 14.3195 -5.22699 0 -10 7.01837 1.07399 
COMMENT                                   #203#)) (CObjectList)) 
COMMENT                      #205=(CGroupWidget 
COMMENT                            (CWidget 43 (7 43 0) 1 2 0 0 Nil -246 100) 
COMMENT                            (CObjectList 
COMMENT                             #206=(CLine 
COMMENT                                   (CWidget 0 (3 #4# 0) 1 2 0 0 #129# 897557647 
COMMENT                                    100) (LOGPEN 0 8 13395507) 10 0.835356 
COMMENT                                   3.89674 3.9876) 
COMMENT                             #207=(CLabel 
COMMENT                                   (CWidget 0 (0 0) 1 2 0 0 #121# 646 100) 
COMMENT                                   (LOGPEN 0 0 0) 1 
COMMENT                                   (LOGFONT 46 17 0 0 700 0 0 0 0 3 2 1 34 
COMMENT                                    "Arial") 1.74233 0.666667 0 "ApR Terminator" 
COMMENT                                   "@N" 1 12.6605 -8.71165 0 -10 7.41799 1.07399 
COMMENT                                   #206#) 
COMMENT                             #208=(CLine 
COMMENT                                   (CWidget 0 (3 #7# 0) 1 2 0 0 #129# 0 100) 
COMMENT                                   (LOGPEN 0 8 13395507) 10 0.835356 4.52621 
COMMENT                                   4.63581) 
COMMENT                             #209=(CLabel 
COMMENT                                   (CWidget 0 (0 0) 1 2 0 0 #121# 1021 100) 
COMMENT                                   (LOGPEN 0 0 0) 1 
COMMENT                                   (LOGFONT 46 17 0 0 700 0 0 0 0 3 2 1 34 
COMMENT                                    "Arial") 1.74233 0.666667 0 "Term Lip2" "@N" 
COMMENT                                   1 14.2756 0 0 -10 4.72054 1.07399 #208#)) 
COMMENT                            (CObjectList))) (CObjectList)) 
COMMENT               #210=(CGroupWidget (CWidget 14 (16 0) 1 2 0 0 Nil -668 100) 
COMMENT                     (CObjectList) (CObjectList)) 
COMMENT               #211=(CGroupWidget (CWidget 11 (0 0) 1 2 0 0 Nil 3539009 100) 
COMMENT                     (CObjectList) (CObjectList)) 
COMMENT               #212=(CGroupWidget (CWidget 12 (0 0) 1 2 0 0 Nil -1017 100) 
COMMENT                     (CObjectList) (CObjectList))) (CObjectList))) 
COMMENT       (CSeqView 10 10 (CObjectList) (CObList) 1 
COMMENT        (CObList #213=(AnlzFontBackColorItem -8 -1 46989311))) (CObList) 
COMMENT       -2147483647 (CStringList) 2147483649 268632118 (CObList)))
FEATURES             Location/Qualifiers
     source          1022..6697
                     /vntifkey="98"
     CDS             complement(2535..3394)
                     /vntifkey="4"
                     /label=ApR
                     /note="Unknown feature type:misc_feature_"
     promoter        complement(3396..3499)
                     /vntifkey="30"
                     /label=ApR\Promoter
                     /note="Unknown feature type:misc_feature_"
     rep_origin      complement(3619..4190)
                     /vntifkey="33"
                     /label=ColE1
                     /note="Unknown feature type:misc_feature_"
     misc_feature    6431..6463
                     /vntifkey="21"
                     /label=lox71
     terminator      2441..2537
                     /vntifkey="43"
                     /label=ApR\Terminator
     repeat_region   4307..4806
                     /vntifkey="34"
                     /label=IntC2Up\(MssI)
     repeat_region   1926..2424
                     /vntifkey="34"
                     /label=IntC2Dn\(MssI)
     terminator      1749..1865
                     /vntifkey="43"
                     /label=Term_Lip2
     CDS             complement(5338..6195)
                     /vntifkey="4"
                     /label=Ura3
     primer          complement(4807..4827)
                     /vntifkey="27"
                     /label=Barcode1-R
     primer          1899..1920
                     /vntifkey="27"
                     /label=Barcode2-F
     misc_feature    complement(5016..5049)
                     /vntifkey="21"
                     /label=lox66
     CDS             1027..1744
                     /vntifkey="4"
                     /label=hrGFP
     misc_feature    8..11
                     /vntifkey="21"
                     /label=ACGG
     promoter        12..1014
                     /vntifkey="29"
                     /label=EXP1\Promoter
     misc_feature    1015..1018
                     /vntifkey="21"
                     /label=AATG
     misc_feature    1870..1873
                     /vntifkey="21"
                     /label=-CCAA-
     misc_feature    6694..6697
                     /vntifkey="21"
                     /label=-CTGA-
BASE COUNT     1622 a      1684 c      1615 g      1776 t 
ORIGIN
        1 ggtctcaacg gtataaggag tttggcgccc gttttttcga gccccacacg tttcggtgag 
       61 tatgagcggc ggcagattcg agcgtttccg gtttccgcgg cgggacgaga gcccatgatg 
      121 ggggctccca ccaccagcaa tcagggccct gattacacac ccacctgtaa tgtcatgctg 
      181 ttcatcgtgg ttaatgctgc tgtgtgctgt gtgtgtgtgt tgtttggcgc tcattgttgc 
      241 gttatgcagc gtacaccaca atattggaag cttattagcc tttctatttt ttcgtttgca 
      301 aggcttaaca acattgctgt ggagagggat ggggatatgg aggccgctgg agggagtcgg 
      361 agaggcgttt tggagcggct tggcctggcg cccactcgcg aaacgcacct aggacccttt 
      421 ggcacgccga aatgtgccac ttttcagtct agtaacgcct tacctacgtc attccatgca 
      481 tgcatgtttg cgcctttttt cccttgccct tgatcgccac acagtacagt gcactgtaca 
      541 gtggaggttt tgggggggtc ttagatggga gctaaaagcg gcctagcggt acactagtgg 
      601 gattgtatgg agtggcatgg agcctgggtg gagcctgaca ggacgcacga ccggctagcc 
      661 cgtgacagac gatgggtggc tcctgttgtc caccgcgtac aaatgtttgg gccaaagtct 
      721 tgtcagcctt gcttgcgaac ctaattccca attttgtcac ttcgcacccc cattgatcga 
      781 gccctaaccc ctgcccatca ggcaatccaa ttaagctcgc attgtctgcc ttgtttagtt 
      841 tggctcctgc ccgtttcggc gtccacttgc acaaacacaa acaagcatta tatataaggc 
      901 tcctctctcc ctcccaacca cactcacttt tttgcccgtc ttgccttgct aacacaaaag 
      961 tcaagaacac aaacaaccac cccaaccccc ttacacacaa gacatatcta cagcaatggg 
     1021 agacctggtg agcaagcaga tcctgaagaa caccggcctg caggagatca tgagcttcaa 
     1081 ggtgaacctg gagggcgtgg tgaacaacca cgttttcacc atggagggct gcggcaaggg 
     1141 caacatcctg ttcggcaacc agctggtgca gatccgcgtg accaagggcg cccccctgcc 
     1201 cttcgccttc gacatcctga gccccgcctt ccagtacggc aaccgcacct tcaccaagta 
     1261 ccccgaggac atcagcgact tcttcatcca gagcttccct gctggattcg tgtacgagcg 
     1321 caccctgcgc tacgaggacg gaggactggt ggagatccgc agcgacatca acctgatcga 
     1381 ggagatgttc gtgtaccgcg tggagtacaa gggccgcaac ttccccaacg acggccccgt 
     1441 gatgaagaaa accatcaccg gcctgcagcc cagcttcgag gtggtgtaca tgaacgacgg 
     1501 cgtgctggtg ggccaggtga tcctggtgta ccgcctgaac agcggcaagt tctacagctg 
     1561 ccacatgcgc accctgatga agtctaaggg cgtggtgaag gacttccccg agtaccactt 
     1621 catccagcac cgcctggaaa agacctacgt ggaggacggc ggcttcgtgg agcagcacga 
     1681 gactgccatc gcccagctga ccagcctggg caagcccctg ggcagcctgc acgagtgggt 
     1741 gtaatctagt gtctgtggta tctaagctat ttatcactct ttacaacttc tacctcaact 
     1801 atctacttta ataaatgaat atcgtttatt ctctatgatt actgtatatg cgttcctcta 
     1861 agacagagtc caaggagacg gagtactagc aggtgtaaga agttggtgaa aacatttacg 
     1921 cctaacgcat tgctttttca gccttctctt attgtgatgc tcctttcccg tttttttttt 
     1981 tgttttctgc tataaaaaga cctgctttct ttttctttgt gcgtggcagc catggcggct 
     2041 atctgtgtat acgcgaataa ataatatatt gtaggacgtt gcagacgaca gagcactcct 
     2101 ggggacctca acgaccggtt ctcgtatctt tgactctctc tctatcgact gtactactac 
     2161 tactgagcca tgggccaacc agttgagctc agattctgta ttacgagttg aaaccataag 
     2221 aggatcaaga tggagcacga taccatttgg aaagatataa ctaagcaccc tttagctgtg 
     2281 gatcacagtc tcaagctttc gtacctggaa tttcttttgg cggaacggat agcttctcgg 
     2341 taaccagaga gtacgttgat ctccaaactc gatcttcaac acgcccacct tttggaactt 
     2401 gtctgtctcc acctttgcac gtttaaacgc ggccgctgcg gattatcaaa aaggatcttc 
     2461 acctagatcc ttttaaatta aaaatgaagt tttaaataaa tctaaagtat atatgagtaa 
     2521 acttggtctg acagttacca atgcttaatc agtgaggcac ctatctcagc gatctgtcta 
     2581 tttcgttcat ccatagttgc ctgactcccc gtcgtgtaga taactacgat acgggagggc 
     2641 ttaccatctg gccccagtgc tgcaatgata ccgcgggacc cacgctcacc ggctccagat 
     2701 ttatcagcaa taaaccagcc agccggaagg gccgagcgca gaagtggtcc tgcaacttta 
     2761 tccgcctcca tccagtctat taattgttgc cgggaagcta gagtaagtag ttcgccagtt 
     2821 aatagtttgc gcaacgttgt tgccattgct acaggcatcg tggtgtcacg ctcgtcgttt 
     2881 ggtatggctt cattcagctc cggttcccaa cgatcaaggc gagttacatg atcccccatg 
     2941 ttgtgcaaaa aagcggttag ctccttcggt cctccgatcg ttgtcagaag taagttggcc 
     3001 gcagtgttat cactcatggt tatggcagca ctgcataatt ctcttactgt catgccatcc 
     3061 gtaagatgct tttctgtgac tggtgagtac tcaaccaagt cattctgaga atagtgtatg 
     3121 cggcgaccga gttgctcttg cccggcgtca atacgggata ataccgcgcc acatagcaga 
     3181 actttaaaag tgctcatcat tggaaaacgt tcttcggggc gaaaactctc aaggatctta 
     3241 ccgctgttga gatccagttc gatgtaaccc actcgtgcac ccaactgatc ttcagcatct 
     3301 tttactttca ccagcgtttc tgggtgagca aaaacaggaa ggcaaaatgc cgcaaaaaag 
     3361 ggaataaggg cgacacggaa atgttgaata ctcatactct tcctttttca atattattga 
     3421 agcatttatc agggttattg tctcatgagc ggatacatat ttgaatgtat ttagaaaaat 
     3481 aaacaaatag gggttccgcg cacatttccc cgaaaagtgc cacctgtcat gaccaaaatc 
     3541 ccttaacgtg agttttcgtt ccactgagcg tcagaccccg tagaaaagat caaaggatct 
     3601 tcttgagatc ctttttttct gcgcgtaatc tgctgcttgc aaacaaaaaa accaccgcta 
     3661 ccagcggtgg tttgtttgcc ggatcaagag ctaccaactc tttttccgaa ggtaactggc 
     3721 ttcagcagag cgcagatacc aaatactgtt cttctagtgt agccgtagtt aggccaccac 
     3781 ttcaagaact ctgtagcacc gcctacatac ctcgctctgc taatcctgtt accagtggct 
     3841 gctgccagtg gcgataagtc gtgtcttacc gggttggact caagacgata gttaccggat 
     3901 aaggcgcagc ggtcgggctg aacggggggt tcgtgcacac agcccagctt ggagcgaacg 
     3961 acctacaccg aactgagata cctacagcgt gagctatgag aaagcgccac gcttcccgaa 
     4021 gggagaaagg cggacaggta tccggtaagc ggcagggtcg gaacaggaga gcgcacgagg 
     4081 gagcttccag ggggaaacgc ctggtatctt tatagtcctg tcgggtttcg ccacctctga 
     4141 cttgagcgtc gatttttgtg atgctcgtca ggggggcgga gcctatggaa aaacgccagc 
     4201 aacgcggcct ttttacggtt cctggccttt tgctggcctt ttgctcacat gttctttcct 
     4261 gcgttatccc ctgattctgt ggataaccgt gcctgcggcc gcgtttaaac acgccagact 
     4321 tggtttatta cgaggtctga cgagctacaa cgctacaact gcggtatttg gctctatgta 
     4381 ttgcaacttc tactactgta cgcaaaaaag aaactaggct gcaatgaggt tgacattttt 
     4441 ttgatgtggg tataattcgg ctcatgcctt tgtagtcacg tcaatatatt tctgcactac 
     4501 agtatgatat atgctcattt attgatattt cggtcgcgtt ctcgagtcag tgtgcgtact 
     4561 ttctgcgtcc tgtatttttt catgtagagt gggaacacga gcaatgtttc acaagacgag 
     4621 aatgaacagc ccgatgtacc tccgagttcg gtcagtctgt tattattcac gctggaaatg 
     4681 ccctcttggc acgtatttac gggcatggat ctgacgaact tgcctggcaa cgtagcgaga 
     4741 ctacaactgc ttgttggtcc gatacgattc agaactacta ctgacaggaa agttccgttt 
     4801 gaggagctaa ttggctctac cgatagtcta cacctgctag taggtaggga taacagggta 
     4861 atgaagcctg cttttttata ctaagttggc attataaaaa agcattgctt atcaatttgt 
     4921 tgcaacgaac aggtcactat cagtcaaaat aaaatcatta tttgatttca cttcccatag 
     4981 tactttttga ccacctcccc cacccccccc ctctctaccg ttcgtataat gtatgctata 
     5041 cgaagttatt gtgactgggg atgtagttga gaataagtca tacacaagtc agctttcttc 
     5101 aagcctcata taagtataag tagttcaatc gtattagcta cttgtaccca gcatctccgt 
     5161 atcgagaaac acaacaacac gccccattgg acagatcatg cggatacaca ggttgtgcag 
     5221 tatcatacat actcgatcag acaggtcgtc tgaccatcat acaagctgaa caagcgctcc 
     5281 atacttgcac gctctctata tacacagtta aattacatat ccatagtcta acctctaaca 
     5341 gttaatcttc tggtaagcct cccagccagc cttctggtat cgcttggcct cctcaatagg 
     5401 atctcggttc tggccgtaca gacctcggcc gacaattatg atatccgttc cggtagacat 
     5461 gacatcctca acagttcggt actgctgtcc gagagcgtca cccttgtcgt caagacccac 
     5521 cccgggggtc agaataagcc agtcctcaga gtcgccctta ggtcggttct gggcaatgaa 
     5581 gccaaccaca aactcggggt cggatcgggc aagctcaatg gtctgcttgg agtactcgcc 
     5641 agtggccaga gagcccttgc aagacagctc ggccagcatg agcagacctc tggccagctt 
     5701 ctcgttggga gaggggacca ggaactcctt gtactcggag ttctcgtagt cagacacgtc 
     5761 ctccttcttc tgctcagaga cagtttcctc ggcaccagct cgcaggccag caatgattcc 
     5821 ggttccgggt acaccgtggg cgttggtgat atcggaccac tcggcgattc ggtagacacc 
     5881 gttcttgtgc tggtgcttga cagtgttgcc aatatctgcg aactttctgt cctcgaacag 
     5941 gaagaaaccg tgcttaagag caagttcctt gagggggagc acagtgccgg cgtaggtgaa 
     6001 gtcgtcaatg atgtcgatat gggtcttgat catgcacaca taaggtccga ccttatcggc 
     6061 aagctcaatg agctccttgg tggtggtaac atccagagaa gcacacaggt tggttttctt 
     6121 ggctgccacg agcttgagca ctcgagcggc aaaggcggac ttgtggacgt tagctcgagc 
     6181 ttcgtaggag ggcattttgg tggtgaagag gagactgaaa taaatttagt ctgcagaact 
     6241 ttttatcgga accttatctg gggcagtgaa gtatatgtta tggtaatagt tacgagttag 
     6301 ttgaacttat agatagactg gactatacgg ctatcggtcc aaattagaaa gaacgtcaat 
     6361 ggctctctgg gcgtcgcctt tgccgacaaa aatgtgatca tgatgaaagc cagcaatgac 
     6421 gttgcagctg ataacttcgt ataatgtatg ctatacgaac ggtacctcct cccccgccca 
     6481 cgtgaaatcc attccaattc tgttacaggt cactaatacc atctaagtag ttgattcata 
     6541 gtgactgcat atgttgtgtt ttacagtatt atgtagtctg ttttttatgc aaaatctaat 
     6601 ttaatatatt gatatttata tcattttacg tttctcgttc agctttttta tactaacttg 
     6661 agcgtaggga taacagggta atacggcgtc tcgctga 
//
