# Supplementary material for: A DNA assembly toolkit to unlock the CRISPR/Cas9 potential for metabolic engineering
Source: Commun Biol. 2023 Aug 18;6:858. doi: 10.1038/s42003-023-05202-5 (PMC10439232; doi:10.1038/s42003-023-05202-5)
Supplement: Supplementary file 5 — Supplementary GenBank files [file 42003_2023_5202_MOESM5_ESM.zip › data_set/YaliCraft (147 plasmids)/(175624) pProUA-TDH1.gb]

LOCUS       pProUA-TDH1             6624 bp    DNA     circular      1-FEB-2022
DEFINITION                               YALI1_A12540g in pCUA-.
SOURCE      
  ORGANISM  
COMMENT                                  Resistance markers: Ampicilin
            
                                         This file was created using tools provided by Twist Bioscience
COMMENT     This file is created by Vector NTI
            http://www.invitrogen.com/
COMMENT     ORIGDB|GenBank
COMMENT     VNTDATE|-14245826|
COMMENT     VNTDBDATE|-14245826|
COMMENT     LSOWNER|
COMMENT     VNTNAME|pProUA-TDH1|
COMMENT     VNTAUTHORNAME|Demo User|
COMMENT     VNTOAUTHORNAME|UNKNOWN|
COMMENT     Vector_NTI_Display_Data_(Do_Not_Edit!)
COMMENT     (SXF 
COMMENT      (CGexDoc "pProUA-TDH1" 0 6624 
COMMENT       (CDBMol 0 0 1 1 1 0 0 0 0 "" "" 0 0 0 0 (CObList) (CObList) (CObList) 
COMMENT        (CObList) -1 "") 
COMMENT       (CDocSetData 1 0 0 0 0 0 "MAIN" 1 1 1 1 0 0 1 1 0 1 10 10 4294967295 50 0 
COMMENT        1 0 (CHomObj 0 0 0 3 75) (CWordArray) (CWordArray) 
COMMENT        (CStringList "BsaI" "BsmBI" "BbsI" "AarI" "SmiI" "NotI" "MssI" "PacI" 
COMMENT         "I-SceI" "SdaI" "MauBI" "MreI" "SapI" "SfaAI" "SfiI" "SgrDI" "SgsI") 
COMMENT        (CStringList "atg") (CStringList "taa" "tga" "tag") (CObList) 1 
COMMENT        "{(0,1),2}" 0 0 "" 0 4294967295 0 0 0 0 0 0 0 "MAIN" 0 0 30 0 
COMMENT        (CProteinMotifSearchObject 70 20 1 1 1 1 0 0 1 0 0 0 0 0)) 
COMMENT       (CMolPar 0 0 0 0 4294967295 1 6624 0 0 0 0 0 0 0 0) (CStringList) 
COMMENT       (CStringList) (CObList) (COAPar 25 250 50 0 6 4 3 7) 
COMMENT       (COAPar 25 250 50 0 6 4 3 7) (COAPar 25 250 50 0 6 4 3 7) (CObList) 
COMMENT       (CObList 
COMMENT        #0=(CFSignal (CObList) "ApR" 4 0 1 2462 3321 0 (CStringList) 
COMMENT            (CStringList) 1 1 1 1 "complement(2535..3394)") 
COMMENT        #1=(CFSignal (CObList) "ApR Promoter" 30 0 1 3323 3426 0 (CStringList) 
COMMENT            (CStringList) 1 1 1 1 "complement(3396..3499)") 
COMMENT        #2=(CFSignal (CObList) "ColE1" 33 0 1 3546 4117 0 (CStringList) 
COMMENT            (CStringList) 1 1 1 1 "complement(3619..4190)") 
COMMENT        #3=(CFSignal (CObList) "lox71" 21 0 0 6358 6390 0 (CStringList) 
COMMENT            (CStringList) 1 1 1 1 "6431..6463") 
COMMENT        #4=(CFSignal (CObList) "ApR Terminator" 43 0 0 2368 2464 0 (CStringList) 
COMMENT            (CStringList) 1 1 1 1 "2441..2537") 
COMMENT        #5=(CFSignal (CObList) "IntC2Up (MssI)" 34 0 0 4234 4733 0 (CStringList) 
COMMENT            (CStringList) 1 1 1 1 "4307..4806") 
COMMENT        #6=(CFSignal (CObList) "IntC2Dn (MssI)" 34 0 0 1853 2351 0 (CStringList) 
COMMENT            (CStringList) 1 1 1 1 "1926..2424") 
COMMENT        #7=(CFSignal (CObList) "Term_Lip2" 43 0 0 1676 1792 0 (CStringList) 
COMMENT            (CStringList) 1 1 1 1 "1749..1865") 
COMMENT        #8=(CFSignal (CObList) "Ura3" 4 0 1 5265 6122 0 (CStringList) 
COMMENT            (CStringList) 1 1 1 1 "complement(5338..6195)") 
COMMENT        #9=(CFSignal (CObList) "Barcode1-R" 27 0 1 4734 4754 0 (CStringList) 
COMMENT            (CStringList) 1 1 1 1 "complement(4807..4827)") 
COMMENT        #10=(CFSignal (CObList) "Barcode2-F" 27 0 0 1826 1847 0 (CStringList) 
COMMENT             (CStringList) 1 1 1 1 "1899..1920") 
COMMENT        #11=(CFSignal (CObList) "lox66" 21 0 1 4943 4976 0 (CStringList) 
COMMENT             (CStringList) 1 1 1 1 "complement(5016..5049)") 
COMMENT        #12=(CFSignal (CObList) "hrGFP" 4 0 0 954 1671 0 (CStringList) 
COMMENT             (CStringList) 1 1 1 1 "1027..1744") 
COMMENT        #13=(CFSignal (CObList) "ACGG" 21 0 0 8 11 0 (CStringList) (CStringList) 
COMMENT             1 1 1 1 "8..11") 
COMMENT        #14=(CFSignal (CObList) "AATG" 21 0 0 942 945 0 (CStringList) 
COMMENT             (CStringList) 1 1 1 1 "1015..1018") 
COMMENT        #15=(CFSignal (CObList) "-CCAA-" 21 0 0 1797 1800 0 (CStringList) 
COMMENT             (CStringList) 1 1 1 1 "") 
COMMENT        #16=(CFSignal (CObList) "-CTGA-" 21 0 0 6621 6624 0 (CStringList) 
COMMENT             (CStringList) 1 1 1 1 "") 
COMMENT        #17=(CFSignal (CObList) "TDH1 Promoter" 29 0 0 12 941 0 (CStringList) 
COMMENT             (CStringList) 1 1 1 1 "12..941")) (CObList) (CObList) (CObList) 
COMMENT       (CObList) (CObList) (CObList) 
COMMENT       (CTextView 0 
COMMENT        #18=(CGroupPar (CParagraph 0 (0 0) 1 2 0 0 180) 
COMMENT             (CObjectList 
COMMENT              #19=(CRefLinePar 
COMMENT                   (CLinePar (CParagraph 0 (0 0) 0 2 0 0 233) "pProUA-TDH1" 2) 5 
COMMENT                   "" 0 4) 
COMMENT              #20=(CFolderPar 
COMMENT                   (CGroupPar (CParagraph 1 (0 0) 1 1 0 0 178) 
COMMENT                    (CObjectList 
COMMENT                     #21=(CLinePar (CParagraph 0 (0 0) 1 2 1 0 180) 
COMMENT                          "DNA 'pProUA-TDH1'" 1) 
COMMENT                     #22=(CLinePar (CParagraph 0 (0 0) 1 2 1 0 180) 
COMMENT                          "                             YALI1_A12540g in pCUA-." 
COMMENT                          1) 
COMMENT                     #23=(CLinePar (CParagraph 0 (0 0) 1 2 1 0 180) 
COMMENT                          "Currently local object. Original author: UNKNOWN" 1) 
COMMENT                     #24=(CLinePar (CParagraph 0 (0 0) 1 2 1 0 180) 
COMMENT                          "Created: 02/01/22 08:41" 1) 
COMMENT                     #25=(CLinePar (CParagraph 0 (0 0) 1 2 1 0 180) 
COMMENT                          "Last Modified: 02/01/22 08:41" 1) 
COMMENT                     #26=(CLinePar (CParagraph 0 (0 0) 1 2 1 0 180) 
COMMENT                          "length: 6624 bp" 1) 
COMMENT                     #27=(CLinePar (CParagraph 0 (0 0) 1 2 1 0 180) 
COMMENT                          "storage type: Basic" 1) 
COMMENT                     #28=(CLinePar (CParagraph 0 (0 0) 1 2 1 0 180) 
COMMENT                          "form: Circular" 1))) "General Description") 
COMMENT              #29=(CFolderPar 
COMMENT                   (CGroupPar (CParagraph 2 (0 0) 1 1 0 0 178) 
COMMENT                    (CObjectList 
COMMENT                     #30=(CLinePar (CParagraph 0 (0 0) 1 2 1 0 180) 
COMMENT                          "Original Source Database: GenBank" 1) 
COMMENT                     #31=(CLinePar (CParagraph 0 (0 0) 1 2 1 0 180) 
COMMENT                          "Modification Date in the Original DB: 10-OCT-2021" 1))) 
COMMENT                   "Standard Fields") 
COMMENT              #32=(CRefLinePar 
COMMENT                   (CLinePar (CParagraph 0 (0 0) 0 2 0 0 233) "Comments" 2) 1 "" 
COMMENT                   0 0) 
COMMENT              #33=(CFolderPar 
COMMENT                   (CGroupPar (CParagraph 8 (0 0) 1 2 0 0 178) (CObjectList)) 
COMMENT                   "Annotations") 
COMMENT              #34=(CFolderPar 
COMMENT                   (CGroupPar (CParagraph 12 (6 0) 1 2 0 0 178) 
COMMENT                    (CObjectList 
COMMENT                     #35=(CFolderPar 
COMMENT                          (CGroupPar (CParagraph 4 (7 4 0) 1 1 1 0 178) 
COMMENT                           (CObjectList 
COMMENT                            #36=(CFolderPar 
COMMENT                                 (CGroupPar 
COMMENT                                  (CParagraph 954 (3 #12# 0) 1 2 2 0 327) 
COMMENT                                  (CObjectList 
COMMENT                                   #37=(CLinePar 
COMMENT                                        (CParagraph 0 (0 0) 1 2 3 0 180) 
COMMENT                                        "Start: 954   End: 1671" 1) 
COMMENT                                   #38=(CLinePar 
COMMENT                                        (CParagraph 0 (0 0) 1 2 3 0 180) 
COMMENT                                        "Original Location Description:" 1) 
COMMENT                                   #39=(CLinePar 
COMMENT                                        (CParagraph 0 (0 0) 1 2 3 0 180) 
COMMENT                                        "   1027..1744" 1))) "hrGFP") 
COMMENT                            #40=(CFolderPar 
COMMENT                                 (CGroupPar 
COMMENT                                  (CParagraph 2462 (3 #0# 0) 1 2 2 0 327) 
COMMENT                                  (CObjectList 
COMMENT                                   #41=(CLinePar 
COMMENT                                        (CParagraph 0 (0 0) 1 2 3 0 180) 
COMMENT                                        "Start: 2462  End: 3321 (Complementary)" 
COMMENT                                        1) 
COMMENT                                   #42=(CLinePar 
COMMENT                                        (CParagraph 0 (0 0) 1 2 3 0 180) 
COMMENT                                        "Original Location Description:" 1) 
COMMENT                                   #43=(CLinePar 
COMMENT                                        (CParagraph 0 (0 0) 1 2 3 0 180) 
COMMENT                                        "   complement(2535..3394)" 1))) "ApR") 
COMMENT                            #44=(CFolderPar 
COMMENT                                 (CGroupPar 
COMMENT                                  (CParagraph 5265 (3 #8# 0) 1 2 2 0 327) 
COMMENT                                  (CObjectList 
COMMENT                                   #45=(CLinePar 
COMMENT                                        (CParagraph 0 (0 0) 1 2 3 0 180) 
COMMENT                                        "Start: 5265  End: 6122 (Complementary)" 
COMMENT                                        1) 
COMMENT                                   #46=(CLinePar 
COMMENT                                        (CParagraph 0 (0 0) 1 2 3 0 180) 
COMMENT                                        "Original Location Description:" 1) 
COMMENT                                   #47=(CLinePar 
COMMENT                                        (CParagraph 0 (0 0) 1 2 3 0 180) 
COMMENT                                        "   complement(5338..6195)" 1))) "Ura3"))) 
COMMENT                          "CDS (3 total)") 
COMMENT                     #48=(CFolderPar 
COMMENT                          (CGroupPar (CParagraph 21 (7 21 0) 1 1 1 0 178) 
COMMENT                           (CObjectList 
COMMENT                            #49=(CFolderPar 
COMMENT                                 (CGroupPar 
COMMENT                                  (CParagraph 8 (3 #13# 0) 1 2 2 0 194) 
COMMENT                                  (CObjectList 
COMMENT                                   #50=(CLinePar 
COMMENT                                        (CParagraph 0 (0 0) 1 2 3 0 180) 
COMMENT                                        "Start: 8     End: 11  " 1) 
COMMENT                                   #51=(CLinePar 
COMMENT                                        (CParagraph 0 (0 0) 1 2 3 0 180) 
COMMENT                                        "Original Location Description:" 1) 
COMMENT                                   #52=(CLinePar 
COMMENT                                        (CParagraph 0 (0 0) 1 2 3 0 180) 
COMMENT                                        "   8..11" 1))) "ACGG") 
COMMENT                            #53=(CFolderPar 
COMMENT                                 (CGroupPar 
COMMENT                                  (CParagraph 942 (3 #14# 0) 1 2 2 0 194) 
COMMENT                                  (CObjectList 
COMMENT                                   #54=(CLinePar 
COMMENT                                        (CParagraph 0 (0 0) 1 2 3 0 180) 
COMMENT                                        "Start: 942   End: 945 " 1) 
COMMENT                                   #55=(CLinePar 
COMMENT                                        (CParagraph 0 (0 0) 1 2 3 0 180) 
COMMENT                                        "Original Location Description:" 1) 
COMMENT                                   #56=(CLinePar 
COMMENT                                        (CParagraph 0 (0 0) 1 2 3 0 180) 
COMMENT                                        "   1015..1018" 1))) "AATG") 
COMMENT                            #57=(CFolderPar 
COMMENT                                 (CGroupPar 
COMMENT                                  (CParagraph 1797 (3 #15# 0) 1 2 2 0 194) 
COMMENT                                  (CObjectList 
COMMENT                                   #58=(CLinePar 
COMMENT                                        (CParagraph 0 (0 0) 1 2 3 0 180) 
COMMENT                                        "Start: 1797  End: 1800" 1))) "-CCAA-") 
COMMENT                            #59=(CFolderPar 
COMMENT                                 (CGroupPar 
COMMENT                                  (CParagraph 4943 (3 #11# 0) 1 2 2 0 194) 
COMMENT                                  (CObjectList 
COMMENT                                   #60=(CLinePar 
COMMENT                                        (CParagraph 0 (0 0) 1 2 3 0 180) 
COMMENT                                        "Start: 4943  End: 4976 (Complementary)" 
COMMENT                                        1) 
COMMENT                                   #61=(CLinePar 
COMMENT                                        (CParagraph 0 (0 0) 1 2 3 0 180) 
COMMENT                                        "Original Location Description:" 1) 
COMMENT                                   #62=(CLinePar 
COMMENT                                        (CParagraph 0 (0 0) 1 2 3 0 180) 
COMMENT                                        "   complement(5016..5049)" 1))) "lox66") 
COMMENT                            #63=(CFolderPar 
COMMENT                                 (CGroupPar 
COMMENT                                  (CParagraph 6358 (3 #3# 0) 1 2 2 0 194) 
COMMENT                                  (CObjectList 
COMMENT                                   #64=(CLinePar 
COMMENT                                        (CParagraph 0 (0 0) 1 2 3 0 180) 
COMMENT                                        "Start: 6358  End: 6390" 1) 
COMMENT                                   #65=(CLinePar 
COMMENT                                        (CParagraph 0 (0 0) 1 2 3 0 180) 
COMMENT                                        "Original Location Description:" 1) 
COMMENT                                   #66=(CLinePar 
COMMENT                                        (CParagraph 0 (0 0) 1 2 3 0 180) 
COMMENT                                        "   6431..6463" 1))) "lox71") 
COMMENT                            #67=(CFolderPar 
COMMENT                                 (CGroupPar 
COMMENT                                  (CParagraph 6621 (3 #16# 0) 1 2 2 0 194) 
COMMENT                                  (CObjectList 
COMMENT                                   #68=(CLinePar 
COMMENT                                        (CParagraph 0 (0 0) 1 2 3 0 180) 
COMMENT                                        "Start: 6621  End: 6624" 1))) "-CTGA-"))) 
COMMENT                          "Misc. Feature (6 total)") 
COMMENT                     #69=(CFolderPar 
COMMENT                          (CGroupPar (CParagraph 27 (7 27 0) 1 1 1 0 178) 
COMMENT                           (CObjectList 
COMMENT                            #70=(CFolderPar 
COMMENT                                 (CGroupPar 
COMMENT                                  (CParagraph 1826 (3 #10# 0) 1 2 2 0 194) 
COMMENT                                  (CObjectList 
COMMENT                                   #71=(CLinePar 
COMMENT                                        (CParagraph 0 (0 0) 1 2 3 0 180) 
COMMENT                                        "Start: 1826  End: 1847" 1) 
COMMENT                                   #72=(CLinePar 
COMMENT                                        (CParagraph 0 (0 0) 1 2 3 0 180) 
COMMENT                                        "Original Location Description:" 1) 
COMMENT                                   #73=(CLinePar 
COMMENT                                        (CParagraph 0 (0 0) 1 2 3 0 180) 
COMMENT                                        "   1899..1920" 1))) "Barcode2-F") 
COMMENT                            #74=(CFolderPar 
COMMENT                                 (CGroupPar 
COMMENT                                  (CParagraph 4734 (3 #9# 0) 1 2 2 0 194) 
COMMENT                                  (CObjectList 
COMMENT                                   #75=(CLinePar 
COMMENT                                        (CParagraph 0 (0 0) 1 2 3 0 180) 
COMMENT                                        "Start: 4734  End: 4754 (Complementary)" 
COMMENT                                        1) 
COMMENT                                   #76=(CLinePar 
COMMENT                                        (CParagraph 0 (0 0) 1 2 3 0 180) 
COMMENT                                        "Original Location Description:" 1) 
COMMENT                                   #77=(CLinePar 
COMMENT                                        (CParagraph 0 (0 0) 1 2 3 0 180) 
COMMENT                                        "   complement(4807..4827)" 1))) 
COMMENT                                 "Barcode1-R"))) "Primer (2 total)") 
COMMENT                     #78=(CFolderPar 
COMMENT                          (CGroupPar (CParagraph 29 (7 29 0) 1 2 1 0 178) 
COMMENT                           (CObjectList 
COMMENT                            #79=(CFolderPar 
COMMENT                                 (CGroupPar 
COMMENT                                  (CParagraph 12 (3 #17# 0) 1 2 2 1 194) 
COMMENT                                  (CObjectList 
COMMENT                                   #80=(CLinePar 
COMMENT                                        (CParagraph 0 (0 0) 1 2 3 0 180) 
COMMENT                                        "Start: 12    End: 941 " 1) 
COMMENT                                   #81=(CLinePar 
COMMENT                                        (CParagraph 0 (0 0) 1 2 3 0 180) 
COMMENT                                        "Original Location Description:" 1) 
COMMENT                                   #82=(CLinePar 
COMMENT                                        (CParagraph 0 (0 0) 1 2 3 0 180) 
COMMENT                                        "   12..941" 1))) "TDH1 Promoter"))) 
COMMENT                          "Promoter Eukaryotic (1 total)") 
COMMENT                     #83=(CFolderPar 
COMMENT                          (CGroupPar (CParagraph 30 (7 30 0) 1 1 1 0 178) 
COMMENT                           (CObjectList 
COMMENT                            #84=(CFolderPar 
COMMENT                                 (CGroupPar 
COMMENT                                  (CParagraph 3323 (3 #1# 0) 1 2 2 0 194) 
COMMENT                                  (CObjectList 
COMMENT                                   #85=(CLinePar 
COMMENT                                        (CParagraph 0 (0 0) 1 2 3 0 180) 
COMMENT                                        "Start: 3323  End: 3426 (Complementary)" 
COMMENT                                        1) 
COMMENT                                   #86=(CLinePar 
COMMENT                                        (CParagraph 0 (0 0) 1 2 3 0 180) 
COMMENT                                        "Original Location Description:" 1) 
COMMENT                                   #87=(CLinePar 
COMMENT                                        (CParagraph 0 (0 0) 1 2 3 0 180) 
COMMENT                                        "   complement(3396..3499)" 1))) 
COMMENT                                 "ApR Promoter"))) 
COMMENT                          "Promoter Prokaryotic (1 total)") 
COMMENT                     #88=(CFolderPar 
COMMENT                          (CGroupPar (CParagraph 33 (7 33 0) 1 1 1 0 178) 
COMMENT                           (CObjectList 
COMMENT                            #89=(CFolderPar 
COMMENT                                 (CGroupPar 
COMMENT                                  (CParagraph 3546 (3 #2# 0) 1 2 2 0 194) 
COMMENT                                  (CObjectList 
COMMENT                                   #90=(CLinePar 
COMMENT                                        (CParagraph 0 (0 0) 1 2 3 0 180) 
COMMENT                                        "Start: 3546  End: 4117 (Complementary)" 
COMMENT                                        1) 
COMMENT                                   #91=(CLinePar 
COMMENT                                        (CParagraph 0 (0 0) 1 2 3 0 180) 
COMMENT                                        "Original Location Description:" 1) 
COMMENT                                   #92=(CLinePar 
COMMENT                                        (CParagraph 0 (0 0) 1 2 3 0 180) 
COMMENT                                        "   complement(3619..4190)" 1))) "ColE1"))) 
COMMENT                          "Replication Origin (1 total)") 
COMMENT                     #93=(CFolderPar 
COMMENT                          (CGroupPar (CParagraph 34 (7 34 0) 1 1 1 0 178) 
COMMENT                           (CObjectList 
COMMENT                            #94=(CFolderPar 
COMMENT                                 (CGroupPar 
COMMENT                                  (CParagraph 1853 (3 #6# 0) 1 2 2 0 194) 
COMMENT                                  (CObjectList 
COMMENT                                   #95=(CLinePar 
COMMENT                                        (CParagraph 0 (0 0) 1 2 3 0 180) 
COMMENT                                        "Start: 1853  End: 2351" 1) 
COMMENT                                   #96=(CLinePar 
COMMENT                                        (CParagraph 0 (0 0) 1 2 3 0 180) 
COMMENT                                        "Original Location Description:" 1) 
COMMENT                                   #97=(CLinePar 
COMMENT                                        (CParagraph 0 (0 0) 1 2 3 0 180) 
COMMENT                                        "   1926..2424" 1))) "IntC2Dn (MssI)") 
COMMENT                            #98=(CFolderPar 
COMMENT                                 (CGroupPar 
COMMENT                                  (CParagraph 4234 (3 #5# 0) 1 2 2 0 194) 
COMMENT                                  (CObjectList 
COMMENT                                   #99=(CLinePar 
COMMENT                                        (CParagraph 0 (0 0) 1 2 3 0 180) 
COMMENT                                        "Start: 4234  End: 4733" 1) 
COMMENT                                   #100=(CLinePar 
COMMENT                                         (CParagraph 0 (0 0) 1 2 3 0 180) 
COMMENT                                         "Original Location Description:" 1) 
COMMENT                                   #101=(CLinePar 
COMMENT                                         (CParagraph 0 (0 0) 1 2 3 0 180) 
COMMENT                                         "   4307..4806" 1))) "IntC2Up (MssI)"))) 
COMMENT                          "Repeat Region (2 total)") 
COMMENT                     #102=(CFolderPar 
COMMENT                           (CGroupPar (CParagraph 43 (7 43 0) 1 1 1 0 178) 
COMMENT                            (CObjectList 
COMMENT                             #103=(CFolderPar 
COMMENT                                   (CGroupPar 
COMMENT                                    (CParagraph 1676 (3 #7# 0) 1 2 2 0 194) 
COMMENT                                    (CObjectList 
COMMENT                                     #104=(CLinePar 
COMMENT                                           (CParagraph 0 (0 0) 1 2 3 0 180) 
COMMENT                                           "Start: 1676  End: 1792" 1) 
COMMENT                                     #105=(CLinePar 
COMMENT                                           (CParagraph 0 (0 0) 1 2 3 0 180) 
COMMENT                                           "Original Location Description:" 1) 
COMMENT                                     #106=(CLinePar 
COMMENT                                           (CParagraph 0 (0 0) 1 2 3 0 180) 
COMMENT                                           "   1749..1865" 1))) "Term_Lip2") 
COMMENT                             #107=(CFolderPar 
COMMENT                                   (CGroupPar 
COMMENT                                    (CParagraph 2368 (3 #4# 0) 1 2 2 0 194) 
COMMENT                                    (CObjectList 
COMMENT                                     #108=(CLinePar 
COMMENT                                           (CParagraph 0 (0 0) 1 2 3 0 180) 
COMMENT                                           "Start: 2368  End: 2464" 1) 
COMMENT                                     #109=(CLinePar 
COMMENT                                           (CParagraph 0 (0 0) 1 2 3 0 180) 
COMMENT                                           "Original Location Description:" 1) 
COMMENT                                     #110=(CLinePar 
COMMENT                                           (CParagraph 0 (0 0) 1 2 3 0 180) 
COMMENT                                           "   2441..2537" 1))) "ApR Terminator"))) 
COMMENT                           "Terminator (2 total)"))) "Feature Map") 
COMMENT              #111=(CFolderPar 
COMMENT                    (CGroupPar (CParagraph 12 (6 0) 1 1 0 0 178) 
COMMENT                     (CObjectList 
COMMENT                      #112=(CFolderPar 
COMMENT                            (CGroupPar (CParagraph 98 (0 0) 1 1 1 0 178) 
COMMENT                             (CObjectList 
COMMENT                              #113=(CFolderPar 
COMMENT                                    (CGroupPar 
COMMENT                                     (CParagraph 949 (0 0) 1 2 2 0 178) 
COMMENT                                     (CObjectList 
COMMENT                                      #114=(CLinePar 
COMMENT                                            (CParagraph 0 (0 0) 1 2 3 0 180) 
COMMENT                                            "Start: 949   End: 6624" 1) 
COMMENT                                      #115=(CLinePar 
COMMENT                                            (CParagraph 0 (0 0) 1 2 3 0 180) 
COMMENT                                            "Original Location Description:" 1) 
COMMENT                                      #116=(CLinePar 
COMMENT                                            (CParagraph 0 (0 0) 1 2 3 0 180) 
COMMENT                                            "   949..6624" 1))) "Source_1"))) 
COMMENT                            "Source (1 total)"))) 
COMMENT                    "Imported Features Not Shown on Map")))) 
COMMENT       (CGraphView 
COMMENT        (CWStyleSheet 
COMMENT         (CObjectList 
COMMENT          #117=(CWidgetStyle "RSite Label" 1 (LOGPEN 0 0 13408563) 1 0 1 
COMMENT                (LOGFONT 0 0 0 0 400 0 0 0 0 3 2 1 18 "Georgia") 0.555556 0 1 5 
COMMENT                "@N (@S)" 0) 
COMMENT          #118=(CWidgetStyle "Signal Label" 1 (LOGPEN 0 0 0) 1 0 1 
COMMENT                (LOGFONT 0 0 0 0 700 0 0 0 0 3 2 1 34 "Arial") 0.666667 0 1 1 
COMMENT                "@N" 0) 
COMMENT          #119=(CWidgetStyle "Molecule Label 2" 0 0 1 
COMMENT                (LOGFONT 0 0 0 0 400 0 0 0 0 3 2 1 18 "Georgia") 0.555556 0 1 16 
COMMENT                "@L bp" 0) 
COMMENT          #120=(CWidgetStyle "Molecule Label 1" 0 0 1 
COMMENT                (LOGFONT 0 0 0 0 400 0 0 0 0 3 2 1 34 "Verdana") 0.833333 0 1 1 
COMMENT                "@N" 0) 
COMMENT          #121=(CWidgetStyle "Shape 3" 1 (LOGPEN 0 0 3355545) 1 1 
COMMENT                (LOGBRUSH 0 6724095 0) 0 0 1 (LOGSHAPE 9 1 0.8 1.8 0)) 
COMMENT          #122=(CWidgetStyle "Shape 1" 1 (LOGPEN 0 0 6723840) 1 1 
COMMENT                (LOGBRUSH 0 10079334 0) 0 0 1 (LOGSHAPE 9 1 0.8 1.8 0)) 
COMMENT          #123=(CWidgetStyle "Axis" 1 (LOGPEN 0 0 10079436) 2 1 
COMMENT                (LOGBRUSH 0 13434879 0) 0 0 1 (LOGSHAPE 10 1 0 0 0)) 
COMMENT          #124=(CWidgetStyle "Line 2" 1 (LOGPEN 0 0 6723840) 8 0 0 0 1 
COMMENT                (LOGSHAPE 1 1.9 0 0 0)) 
COMMENT          #125=(CWidgetStyle "RSite" 1 (LOGPEN 0 0 10053171) 8 0 0 0 1 
COMMENT                (LOGSHAPE 1 1.9 0 0 0)) 
COMMENT          #126=(CWidgetStyle "Short Signal" 1 (LOGPEN 0 0 13395507) 10 0 0 0 1 
COMMENT                (LOGSHAPE 1 1.9 0 0 0)) 
COMMENT          #127=(CWidgetStyle "Uniq RSite Label" 1 (LOGPEN 0 0 153) 1 0 1 
COMMENT                (LOGFONT 0 0 0 0 400 0 0 0 0 3 2 1 18 "Georgia") 0.555556 128 1 
COMMENT                5 "@N (@S)" 0) 
COMMENT          #128=(CWidgetStyle "Vanilla" 1 (LOGPEN 0 0 0) 1 1 
COMMENT                (LOGBRUSH 0 16777215 0) 1 
COMMENT                (LOGFONT 0 0 0 0 400 0 0 0 0 7 48 2 18 "Times New Roman") 0.8 0 
COMMENT                1 2 "?" 0) 
COMMENT          #129=(CWidgetStyle "Mark 1" 0 0 1 
COMMENT                (LOGFONT 0 0 0 0 400 0 0 0 2 7 48 2 2 "Windings") 0.7 0 1 2 "?" 
COMMENT                0) 
COMMENT          #130=(CWidgetStyle "Motif Label" 1 (LOGPEN 0 0 16744512) 1 0 1 
COMMENT                (LOGFONT 0 0 0 0 400 0 0 0 0 3 2 1 34 "Arial") 0.611111 8388608 
COMMENT                1 65535 "@N (@H)" 0) 
COMMENT          #131=(CWidgetStyle "Fragment Label 2" 1 (LOGPEN 0 0 0) 1 0 1 
COMMENT                (LOGFONT 0 0 0 0 400 0 0 0 0 3 2 1 49 "Courier New") 1.05 0 1 48 
COMMENT                "@F bp (molecule @L bp)" 0) 
COMMENT          #132=(CWidgetStyle "Fragment Label 1" 1 (LOGPEN 0 0 0) 1 0 1 
COMMENT                (LOGFONT 0 0 0 0 400 0 0 0 0 3 2 1 34 "Arial") 0.91 0 1 1 
COMMENT                "Fragment of @N" 0) 
COMMENT          #133=(CWidgetStyle "Shape 4" 1 (LOGPEN 0 0 0) 1 1 
COMMENT                (LOGBRUSH 2 8388608 5) 0 0 0) 
COMMENT          #134=(CWidgetStyle "Shape 2" 1 (LOGPEN 0 0 0) 1 1 (LOGBRUSH 0 128 0) 0 
COMMENT                0 0) 
COMMENT          #135=(CWidgetStyle "Shape 0" 1 (LOGPEN 0 0 0) 1 1 (LOGBRUSH 0 0 0) 0 0 
COMMENT                0) 
COMMENT          #136=(CWidgetStyle "ORF" 1 (LOGPEN 0 0 16384) 8 0 0 0 1 
COMMENT                (LOGSHAPE 7 0.2 3.41182 2.86186 0.609808)) 
COMMENT          #137=(CWidgetStyle "Line 4" 1 (LOGPEN 0 0 32768) 8 0 0 0 0) 
COMMENT          #138=(CWidgetStyle "Line 3" 1 (LOGPEN 0 0 16711680) 8 0 0 0 0) 
COMMENT          #139=(CWidgetStyle "Line 1" 1 (LOGPEN 0 0 16711680) 1 0 0 0 0) 
COMMENT          #140=(CWidgetStyle "Short Promoter" 1 (LOGPEN 0 0 128) 6 0 0 0 0) 
COMMENT          #141=(CWidgetStyle "Motif" 1 (LOGPEN 0 0 0) 1 0 0 0 0) 
COMMENT          #142=(CWidgetStyle "Line 0" 1 (LOGPEN 0 0 0) 8 0 0 0 0) 
COMMENT          #143=(CWidgetStyle "Void" 0 0 0 0 0) 
COMMENT          #144=(CWidgetStyle "General Label" 1 (LOGPEN 0 0 0) 1 0 1 
COMMENT                (LOGFONT 0 0 0 0 400 0 0 0 0 3 2 1 18 "Times New Roman") 0.91 0 
COMMENT                1 3 "@T @N " 0) 
COMMENT          #145=(CWidgetStyle "Position" 1 (LOGPEN 0 0 0) 1 0 0 0 0) 
COMMENT          #146=(CWidgetStyle "Annotation" 0 0 1 
COMMENT                (LOGFONT 0 0 0 0 400 0 0 0 0 3 2 1 18 "Times New Roman") 0.91 0 
COMMENT                0 0) 
COMMENT          #147=(CWidgetStyle "Position Label" 1 (LOGPEN 0 0 8388608) 1 0 1 
COMMENT                (LOGFONT 0 0 0 0 400 0 1 0 0 3 2 1 34 "Arial") 0.63 8388608 1 1 
COMMENT                "@N" 0) 
COMMENT          #148=(CWidgetStyle "Range" 1 (LOGPEN 0 0 0) 1 1 
COMMENT                (LOGBRUSH 0 16777215 0) 0 0 0) 
COMMENT          #149=(CWidgetStyle "Range Label" 1 (LOGPEN 0 0 8388608) 1 0 1 
COMMENT                (LOGFONT 0 0 0 0 400 0 1 0 0 3 2 1 34 "Arial") 0.63 8388608 1 1 
COMMENT                "@N" 0) 
COMMENT          #150=(CWidgetStyle "ORF Label" 1 (LOGPEN 0 0 49216) 1 0 1 
COMMENT                (LOGFONT 0 0 0 0 400 0 0 0 0 3 2 1 18 "Times New Roman") 
COMMENT                0.611111 0 1 65535 "@N" 0) 
COMMENT          #151=(CWidgetStyle "CDS Label" 1 (LOGPEN 0 0 4227264) 1 0 1 
COMMENT                (LOGFONT 0 0 0 0 400 0 0 0 0 3 2 1 34 "Arial") 0.555556 255 1 1 
COMMENT                "@N" 0) 
COMMENT          #152=(CWidgetStyle "Shape 5" 1 (LOGPEN 0 0 0) 3 1 
COMMENT                (LOGBRUSH 0 16777113 0) 1 
COMMENT                (LOGFONT 0 0 0 0 400 0 0 0 0 7 48 2 50 "Arial") 0.9 0 0 1 
COMMENT                (LOGSHAPE 9 1 0.8 1.8 0)) 
COMMENT          #153=(CWidgetStyle "CDS" 1 (LOGPEN 0 0 0) 1 1 (LOGBRUSH 2 39423 3) 0 0 
COMMENT                1 (LOGSHAPE 9 1 0.8 1.8 0)) 
COMMENT          #154=(CWidgetStyle "Label 2" 1 (LOGPEN 0 0 4227264) 1 0 1 
COMMENT                (LOGFONT 0 0 0 0 400 0 0 0 0 3 2 1 34 "Arial") 0.944444 8388608 
COMMENT                1 1 "@N" 0) 
COMMENT          #155=(CWidgetStyle "Label 3" 1 (LOGPEN 0 0 8421376) 1 0 1 
COMMENT                (LOGFONT 0 0 0 0 700 255 0 0 0 3 2 1 34 "Arial") 0.833333 255 1 
COMMENT                5 "@N (@S)" 0) 
COMMENT          #156=(CWidgetStyle "Label 4" 1 (LOGPEN 0 0 8437824) 1 0 1 
COMMENT                (LOGFONT 0 0 0 0 400 0 0 0 0 3 2 1 34 "Arial") 0.722222 0 1 5 
COMMENT                "@N (@S)" 0)) 0.164644 1.74233 0.164644 2.53336 
COMMENT         (70 (CShapeMapEntry 0 "Unique RSite" 1 "Uniq RSite Label") 67 
COMMENT          (CShapeMapEntry 0 "ORF" 0 "ORF Label")) 40.0378 40.0378 39 39 0.1 
COMMENT         -10503) 1 1 0 1 1 
COMMENT        (mapper: 18.9127 -14.5418 40.0378 40.0378 0.01 10 -1 6624 6624 1 0 0) 
COMMENT        #157=(CGroupWidget (CWidget 0 (0 0) 1 2 0 0 Nil -464 100) 
COMMENT              (CObjectList 
COMMENT               #158=(CGroupWidget (CWidget 1 (0 0) 1 2 0 0 Nil -814 100) 
COMMENT                     (CObjectList 
COMMENT                      #159=(CAxis 
COMMENT                            (CWideLine 
COMMENT                             (CWidget 0 (0 0) 1 2 0 0 #123# 57440172 0) 
COMMENT                             (LOGPEN 0 0 10079436) 2 (LOGBRUSH 0 13434879 0) 1 
COMMENT                             6.27513 6.27313 1 0.0214037) 0.0947039) 
COMMENT                      #160=(CLabel (CWidget 1001 (0 0) 1 2 0 0 #120# 0 100) 
COMMENT                            (LOGPEN 0 0 0) 1 
COMMENT                            (LOGFONT 58 22 0 0 400 0 0 0 0 3 2 1 34 "Verdana") 
COMMENT                            1.74233 0.833333 0 "pProUA-TDH1" "@N" 1 0 0.871165 0 
COMMENT                            -10 7.34306 1.42365 Nil) 
COMMENT                      #161=(CLabel (CWidget 1002 (0 0) 1 2 0 0 #119# 0 100) 
COMMENT                            (LOGPEN 0 0 0) 1 
COMMENT                            (LOGFONT 38 14 0 0 400 0 0 0 0 3 2 1 18 "Georgia") 
COMMENT                            1.74233 0.555556 0 "6624 bp" "@L bp" 16 0 -0.871165 
COMMENT                            0 -10.8 2.92224 0.949103 Nil)) (CObjectList)) 
COMMENT               #162=(CGroupWidget (CWidget 10 (6 0) 1 2 0 0 Nil -1022 100) 
COMMENT                     (CObjectList 
COMMENT                      #163=(CGroupWidget 
COMMENT                            (CWidget 4 (7 4 0) 1 2 0 0 Nil -814 100) 
COMMENT                            (CObjectList 
COMMENT                             #164=(CWideArrow 
COMMENT                                   (CWideLine 
COMMENT                                    (CWidget 0 (3 #0# 0) 1 2 0 0 #121# 0 100) 
COMMENT                                    (LOGPEN 0 0 3355545) 1 
COMMENT                                    (LOGBRUSH 0 6724095 0) 1 3.12807 3.94252 1 
COMMENT                                    0.082322) 0.8 1.8 1) 
COMMENT                             #165=(CLabel 
COMMENT                                   (CWidget 0 (0 0) 1 2 0 0 #118# 268632636 100) 
COMMENT                                   (LOGPEN 0 0 0) 1 
COMMENT                                   (LOGFONT 46 17 0 0 700 0 0 0 0 3 2 1 34 
COMMENT                                    "Arial") 1.74233 0.666667 0 "ApR" "@N" 1 
COMMENT                                   7.42308 -10.454 0 -10 1.89821 1.14891 #164#) 
COMMENT                             #166=(CWideArrow 
COMMENT                                   (CWideLine 
COMMENT                                    (CWidget 0 (3 #8# 0) 1 2 0 0 #121# 0 100) 
COMMENT                                    (LOGPEN 0 0 3355545) 1 
COMMENT                                    (LOGBRUSH 0 6724095 0) 1 0.475413 1.28797 1 
COMMENT                                    0.082322) 0.8 1.8 1) 
COMMENT                             #167=(CLabel (CWidget 0 (0 0) 1 2 0 0 #118# 0 100) 
COMMENT                                   (LOGPEN 0 0 0) 1 
COMMENT                                   (LOGFONT 46 17 0 0 700 0 0 0 0 3 2 1 34 
COMMENT                                    "Arial") 1.74233 0.666667 0 "Ura3" "@N" 1 
COMMENT                                   -11.1203 6.96932 0 -10 2.02309 1.14891 #166#) 
COMMENT                             #168=(CWideArrow 
COMMENT                                   (CWideLine 
COMMENT                                    (CWidget 0 (3 #12# 0) 1 2 0 0 #121# 0 100) 
COMMENT                                    (LOGPEN 0 0 3355545) 1 
COMMENT                                    (LOGBRUSH 0 6724095 0) 1 4.69068 5.37066 1 
COMMENT                                    0.082322) 0.8 1.8 0) 
COMMENT                             #169=(CLabel (CWidget 0 (0 0) 1 2 0 0 #118# 0 100) 
COMMENT                                   (LOGPEN 0 0 0) 1 
COMMENT                                   (LOGFONT 46 17 0 0 700 0 0 0 0 3 2 1 34 
COMMENT                                    "Arial") 1.74233 0.666667 0 "hrGFP" "@N" 1 
COMMENT                                   12.9488 3.48466 0 -10 2.7474 1.14891 #168#)) 
COMMENT                            (CObjectList)) 
COMMENT                      #170=(CGroupWidget 
COMMENT                            (CWidget 21 (7 21 0) 1 2 0 0 Nil -673 100) 
COMMENT                            (CObjectList 
COMMENT                             #171=(CScratch 
COMMENT                                   (CWidget 0 (3 #3# 0) 1 2 0 0 #126# 0 100) 
COMMENT                                   (LOGPEN 0 8 13395507) 10 1 0.252859 1.9 
COMMENT                                   0.082322 1) 
COMMENT                             #172=(CLabel 
COMMENT                                   (CWidget 0 (0 0) 1 2 0 0 #118# 56909640 100) 
COMMENT                                   (LOGPEN 0 0 0) 1 
COMMENT                                   (LOGFONT 46 17 0 0 700 0 0 0 0 3 2 1 34 
COMMENT                                    "Arial") 1.74233 0.666667 0 "lox71" "@N" 1 
COMMENT                                   -7.67571 10.454 0 -10 2.34778 1.14891 #171#) 
COMMENT                             #173=(CScratch 
COMMENT                                   (CWidget 0 (3 #11# 0) 1 2 0 0 #126# 44571176 
COMMENT                                    100) (LOGPEN 0 8 13395507) 10 1 1.59292 1.9 
COMMENT                                   0.082322 1) 
COMMENT                             #174=(CLabel (CWidget 0 (0 0) 1 2 0 0 #118# 1 100) 
COMMENT                                   (LOGPEN 0 0 0) 1 
COMMENT                                   (LOGFONT 46 17 0 0 700 0 0 0 0 3 2 1 34 
COMMENT                                    "Arial") 1.74233 0.666667 0 "lox66" "@N" 1 
COMMENT                                   -13.1692 0 0 -10 2.34778 1.14891 #173#) 
COMMENT                             #175=(CScratch 
COMMENT                                   (CWidget 0 (3 #13# 0) 1 2 0 0 #126# 44570376 
COMMENT                                    100) (LOGPEN 0 8 13395507) 10 1 6.26656 1.9 
COMMENT                                   0.082322 1) 
COMMENT                             #176=(CLabel (CWidget 0 (0 0) 1 2 0 0 #118# 0 100) 
COMMENT                                   (LOGPEN 0 0 0) 1 
COMMENT                                   (LOGFONT 46 17 0 0 700 0 0 0 0 3 2 1 34 
COMMENT                                    "Arial") 1.74233 0.666667 0 "ACGG" "@N" 1 
COMMENT                                   2.33281 12.1963 0 -10 2.69745 1.14891 #175#) 
COMMENT                             #177=(CScratch 
COMMENT                                   (CWidget 0 (3 #14# 0) 1 2 0 0 #126# 44558632 
COMMENT                                    100) (LOGPEN 0 8 13395507) 10 1 5.38202 1.9 
COMMENT                                   0.082322 1) 
COMMENT                             #178=(CLabel (CWidget 0 (0 0) 1 2 0 0 #118# 0 100) 
COMMENT                                   (LOGPEN 0 0 0) 1 
COMMENT                                   (LOGFONT 46 17 0 0 700 0 0 0 0 3 2 1 34 
COMMENT                                    "Arial") 1.74233 0.666667 0 "AATG" "@N" 1 
COMMENT                                   11.373 6.96932 0 -10 2.57257 1.14891 #177#) 
COMMENT                             #179=(CScratch 
COMMENT                                   (CWidget 0 (3 #15# 0) 1 2 0 0 #126# 44570216 
COMMENT                                    100) (LOGPEN 0 8 13395507) 10 1 4.5723 1.9 
COMMENT                                   0.082322 1) 
COMMENT                             #180=(CLabel 
COMMENT                                   (CWidget 0 (0 0) 1 2 0 0 #118# 11929856 100) 
COMMENT                                   (LOGPEN 0 0 0) 1 
COMMENT                                   (LOGFONT 46 17 0 0 700 0 0 0 0 3 2 1 34 
COMMENT                                    "Arial") 1.74233 0.666667 0 "-CCAA-" "@N" 1 
COMMENT                                   13.4691 -1.74233 0 -10 3.14703 1.14891 #179#) 
COMMENT                             #181=(CScratch 
COMMENT                                   (CWidget 0 (3 #16# 0) 1 2 0 0 #126# 0 100) 
COMMENT                                   (LOGPEN 0 8 13395507) 10 1 0.00378816 1.9 
COMMENT                                   0.082322 1) 
COMMENT                             #182=(CLabel 
COMMENT                                   (CWidget 0 (0 0) 1 2 0 0 #118# 1864151808 100) 
COMMENT                                   (LOGPEN 0 0 0) 1 
COMMENT                                   (LOGFONT 46 17 0 0 700 0 0 0 0 3 2 1 34 
COMMENT                                    "Arial") 1.74233 0.666667 0 "-CTGA-" "@N" 1 
COMMENT                                   -2.38812 12.1963 0 -10 3.09707 1.14891 #181#)) 
COMMENT                            (CObjectList)) 
COMMENT                      #183=(CGroupWidget 
COMMENT                            (CWidget 27 (7 27 0) 1 2 0 0 Nil -325 100) 
COMMENT                            (CObjectList 
COMMENT                             #184=(CScratch 
COMMENT                                   (CWidget 0 (3 #9# 0) 1 2 0 0 #126# 0 100) 
COMMENT                                   (LOGPEN 0 8 13395507) 10 1 1.79085 1.9 
COMMENT                                   0.082322 1) 
COMMENT                             #185=(CLabel (CWidget 0 (0 0) 1 2 0 0 #118# 0 100) 
COMMENT                                   (LOGPEN 0 0 0) 1 
COMMENT                                   (LOGFONT 46 17 0 0 700 0 0 0 0 3 2 1 34 
COMMENT                                    "Arial") 1.74233 0.666667 0 "Barcode1-R" 
COMMENT                                   "@N" 1 -14.302 -3.48466 0 -10 4.9703 1.14891 
COMMENT                                   #184#) 
COMMENT                             #186=(CScratch 
COMMENT                                   (CWidget 0 (3 #10# 0) 1 2 0 0 #126# 44572056 
COMMENT                                    100) (LOGPEN 0 8 13395507) 10 1 4.54484 1.9 
COMMENT                                   0.082322 1) 
COMMENT                             #187=(CLabel 
COMMENT                                   (CWidget 0 (0 0) 1 2 0 0 #118# 56858624 100) 
COMMENT                                   (LOGPEN 0 0 0) 1 
COMMENT                                   (LOGFONT 46 17 0 0 700 0 0 0 0 3 2 1 34 
COMMENT                                    "Arial") 1.74233 0.666667 0 "Barcode2-F" 
COMMENT                                   "@N" 1 14.3796 -3.48466 0 -10 4.89537 1.14891 
COMMENT                                   #186#)) (CObjectList)) 
COMMENT                      #188=(CGroupWidget 
COMMENT                            (CWidget 29 (7 29 0) 1 2 0 0 Nil -318 100) 
COMMENT                            (CObjectList 
COMMENT                             #189=(CWideArrow 
COMMENT                                   (CWideLine 
COMMENT                                    (CWidget 0 (3 #17# 0) 1 2 0 0 #122# 0 100) 
COMMENT                                    (LOGPEN 0 0 6723840) 1 
COMMENT                                    (LOGBRUSH 0 10079334 0) 0.835356 5.38202 
COMMENT                                    6.26277 1 0.082322) 0.8 1.8 0) 
COMMENT                             #190=(CLabel 
COMMENT                                   (CWidget 0 (0 0) 1 2 0 0 #118# 11929856 100) 
COMMENT                                   (LOGPEN 0 0 0) 1 
COMMENT                                   (LOGFONT 46 17 0 0 700 0 0 0 0 3 2 1 34 
COMMENT                                    "Arial") 1.74233 0.666667 0 "TDH1 Promoter" 
COMMENT                                   "@N" 1 9.74909 10.454 0 -10 6.41893 1.14891 
COMMENT                                   #189#)) (CObjectList)) 
COMMENT                      #191=(CGroupWidget 
COMMENT                            (CWidget 30 (7 30 0) 1 2 0 0 Nil -954 100) 
COMMENT                            (CObjectList 
COMMENT                             #192=(CWideArrow 
COMMENT                                   (CWideLine 
COMMENT                                    (CWidget 0 (3 #1# 0) 1 2 0 0 #134# 0 100) 
COMMENT                                    (LOGPEN 0 0 0) 1 (LOGBRUSH 0 128 0) 1 
COMMENT                                    3.02863 3.12712 1 0.082322) 0.8 1.8 1) 
COMMENT                             #193=(CLabel 
COMMENT                                   (CWidget 0 (0 0) 1 2 0 0 #118# 56909320 100) 
COMMENT                                   (LOGPEN 0 0 0) 1 
COMMENT                                   (LOGFONT 46 17 0 0 700 0 0 0 0 3 2 1 34 
COMMENT                                    "Arial") 1.74233 0.666667 0 "ApR Promoter" 
COMMENT                                   "@N" 1 -4.55142 -12.1963 0 -10 5.91941 
COMMENT                                   1.14891 #192#)) (CObjectList)) 
COMMENT                      #194=(CGroupWidget 
COMMENT                            (CWidget 33 (7 33 0) 1 2 0 0 Nil -635 100) 
COMMENT                            (CObjectList 
COMMENT                             #195=(CWideArrow 
COMMENT                                   (CWideLine 
COMMENT                                    (CWidget 0 (3 #2# 0) 1 2 0 0 #121# 0 100) 
COMMENT                                    (LOGPEN 0 0 3355545) 1 
COMMENT                                    (LOGBRUSH 0 6724095 0) 1 2.37423 2.91593 1 
COMMENT                                    0.082322) 0.8 1.8 1) 
COMMENT                             #196=(CLabel (CWidget 0 (0 0) 1 2 0 0 #118# 0 100) 
COMMENT                                   (LOGPEN 0 0 0) 1 
COMMENT                                   (LOGFONT 46 17 0 0 700 0 0 0 0 3 2 1 34 
COMMENT                                    "Arial") 1.74233 0.666667 0 "ColE1" "@N" 1 
COMMENT                                   -7.78025 -10.454 0 -10 2.57257 1.14891 #195#)) 
COMMENT                            (CObjectList)) 
COMMENT                      #197=(CGroupWidget 
COMMENT                            (CWidget 34 (7 34 0) 1 2 0 0 Nil -604 100) 
COMMENT                            (CObjectList 
COMMENT                             #198=(CWideArrow 
COMMENT                                   (CWideLine 
COMMENT                                    (CWidget 0 (3 #5# 0) 1 2 0 0 #133# 0 100) 
COMMENT                                    (LOGPEN 0 0 0) 1 (LOGBRUSH 2 8388608 5) 
COMMENT                                    0.835356 1.79085 2.26437 1 0.082322) 0.8 1.8 
COMMENT                                   0) 
COMMENT                             #199=(CLabel 
COMMENT                                   (CWidget 0 (0 0) 1 2 0 0 #118# 16744512 100) 
COMMENT                                   (LOGPEN 0 0 0) 1 
COMMENT                                   (LOGFONT 46 17 0 0 700 0 0 0 0 3 2 1 34 
COMMENT                                    "Arial") 1.74233 0.666667 0 "IntC2Up (MssI)" 
COMMENT                                   "@N" 1 -14.1104 -5.22699 0 -10 6.09424 
COMMENT                                   1.14891 #198#) 
COMMENT                             #200=(CWideArrow 
COMMENT                                   (CWideLine 
COMMENT                                    (CWidget 0 (3 #6# 0) 1 2 0 0 #133# 0 100) 
COMMENT                                    (LOGPEN 0 0 0) 1 (LOGBRUSH 2 8388608 5) 
COMMENT                                    0.835356 4.0467 4.51927 1 0.082322) 0.8 1.8 
COMMENT                                   0) 
COMMENT                             #201=(CLabel (CWidget 0 (0 0) 1 2 0 0 #118# 0 100) 
COMMENT                                   (LOGPEN 0 0 0) 1 
COMMENT                                   (LOGFONT 46 17 0 0 700 0 0 0 0 3 2 1 34 
COMMENT                                    "Arial") 1.74233 0.666667 0 "IntC2Dn (MssI)" 
COMMENT                                   "@N" 1 14.2241 -5.22699 0 -10 6.09424 1.14891 
COMMENT                                   #200#)) (CObjectList)) 
COMMENT                      #202=(CGroupWidget 
COMMENT                            (CWidget 43 (7 43 0) 1 2 0 0 Nil -605 100) 
COMMENT                            (CObjectList 
COMMENT                             #203=(CLine 
COMMENT                                   (CWidget 0 (3 #4# 0) 1 2 0 0 #126# -1083 100) 
COMMENT                                   (LOGPEN 0 8 13395507) 10 0.835356 3.93968 
COMMENT                                   4.03154) 
COMMENT                             #204=(CLabel 
COMMENT                                   (CWidget 0 (0 0) 1 2 0 0 #118# 1878584566 100) 
COMMENT                                   (LOGPEN 0 0 0) 1 
COMMENT                                   (LOGFONT 46 17 0 0 700 0 0 0 0 3 2 1 34 
COMMENT                                    "Arial") 1.74233 0.666667 0 "ApR Terminator" 
COMMENT                                   "@N" 1 12.8055 -8.71165 0 -10 6.59377 1.14891 
COMMENT                                   #203#) 
COMMENT                             #205=(CLine 
COMMENT                                   (CWidget 0 (3 #7# 0) 1 2 0 0 #126# 0 100) 
COMMENT                                   (LOGPEN 0 8 13395507) 10 0.835356 4.57609 
COMMENT                                   4.6869) 
COMMENT                             #206=(CLabel 
COMMENT                                   (CWidget 0 (0 0) 1 2 0 0 #118# 6619236 100) 
COMMENT                                   (LOGPEN 0 0 0) 1 
COMMENT                                   (LOGFONT 46 17 0 0 700 0 0 0 0 3 2 1 34 
COMMENT                                    "Arial") 1.74233 0.666667 0 "Term Lip2" "@N" 
COMMENT                                   1 14.1362 0 0 -10 4.22101 1.14891 #205#)) 
COMMENT                            (CObjectList))) (CObjectList)) 
COMMENT               #207=(CGroupWidget (CWidget 14 (16 0) 1 2 0 0 Nil -674 100) 
COMMENT                     (CObjectList) (CObjectList)) 
COMMENT               #208=(CGroupWidget (CWidget 11 (0 0) 1 2 0 0 Nil -1023 100) 
COMMENT                     (CObjectList) (CObjectList)) 
COMMENT               #209=(CGroupWidget (CWidget 12 (0 0) 1 2 0 0 Nil -674 100) 
COMMENT                     (CObjectList) (CObjectList))) (CObjectList))) 
COMMENT       (CSeqView 10 10 (CObjectList) (CObList) 1 
COMMENT        (CObList #210=(AnlzFontBackColorItem -8 -1 46989311))) (CObList) 
COMMENT       -2147483647 (CStringList) 2147483649 268632118 (CObList)))
FEATURES             Location/Qualifiers
     source          949..6624
                     /vntifkey="98"
     CDS             complement(2462..3321)
                     /vntifkey="4"
                     /label=ApR
                     /note="Unknown feature type:misc_feature_"
     promoter        complement(3323..3426)
                     /vntifkey="30"
                     /label=ApR\Promoter
                     /note="Unknown feature type:misc_feature_"
     rep_origin      complement(3546..4117)
                     /vntifkey="33"
                     /label=ColE1
                     /note="Unknown feature type:misc_feature_"
     misc_feature    6358..6390
                     /vntifkey="21"
                     /label=lox71
     terminator      2368..2464
                     /vntifkey="43"
                     /label=ApR\Terminator
     repeat_region   4234..4733
                     /vntifkey="34"
                     /label=IntC2Up\(MssI)
     repeat_region   1853..2351
                     /vntifkey="34"
                     /label=IntC2Dn\(MssI)
     terminator      1676..1792
                     /vntifkey="43"
                     /label=Term_Lip2
     CDS             complement(5265..6122)
                     /vntifkey="4"
                     /label=Ura3
     primer          complement(4734..4754)
                     /vntifkey="27"
                     /label=Barcode1-R
     primer          1826..1847
                     /vntifkey="27"
                     /label=Barcode2-F
     misc_feature    complement(4943..4976)
                     /vntifkey="21"
                     /label=lox66
     CDS             954..1671
                     /vntifkey="4"
                     /label=hrGFP
     misc_feature    8..11
                     /vntifkey="21"
                     /label=ACGG
     misc_feature    942..945
                     /vntifkey="21"
                     /label=AATG
     misc_feature    1797..1800
                     /vntifkey="21"
                     /label=-CCAA-
     misc_feature    6621..6624
                     /vntifkey="21"
                     /label=-CTGA-
     promoter        12..941
                     /vntifkey="29"
                     /label=TDH1\Promoter
BASE COUNT     1624 a      1637 c      1636 g      1727 t 
ORIGIN
        1 ggtctcaacg gcgcagtagg atgtcctgca cgggtctttt tgtggggtgt ggagaaaggg 
       61 gtgcttggag atggaagccg gtagaaccgg gctgcttggg gggatttggg gccgctgggc 
      121 tccaaagagg ggtaggcatt tcgttggggt tacgtaattg cggcatttgg gtcctgcgcg 
      181 catgtcccat tggtcagaat tagtccggat aggagactta tcagccaatc acagcgccgg 
      241 atccacctgt aggttgggtt gggtgggagc acccctccac agagtagagt caaacagcag 
      301 cagcaacatg atagttgggg gtgtgcgtgt taaaggaaaa aaaaagaagc ttgggttata 
      361 ttcccgctct atttagaggt tgcgggatag acgccgacgg agggcaatgg cgccatggaa 
      421 ccttgcggat atcgatacgc cgcggcggac tgcgtccgaa ccagctccag cagcgttttt 
      481 tccgggccat tgagccgact gcgaccccgc caacgtgtct tggcccacgc actcatgtca 
      541 tgttggtgtt gggaggccac tttttaagta gcacaaggca cctagctcgc agcaaggtgt 
      601 ccgaaccaaa gaagcggctg cagtggtgca aacggggcgg aaacggcggg aaaaagccac 
      661 gggggcacga attgaggcac gccctcgaat ttgacacgag tcacggcccc attcgcccgc 
      721 gcaatggctc gccaacgccc ggtcttttgc accacatcag gttaccccaa gccaaacctt 
      781 tgtgttaaaa agcttaacat attataccga acgtaggttt gggcgggctt gctccgtctg 
      841 tccaaggcaa catttatata agggtctgca tcgccggctc aattgaatct tttttcttct 
      901 tctcttctct atattcattc ttgaattaaa cacacatcaa caatgggaga cctggtgagc 
      961 aagcagatcc tgaagaacac cggcctgcag gagatcatga gcttcaaggt gaacctggag 
     1021 ggcgtggtga acaaccacgt tttcaccatg gagggctgcg gcaagggcaa catcctgttc 
     1081 ggcaaccagc tggtgcagat ccgcgtgacc aagggcgccc ccctgccctt cgccttcgac 
     1141 atcctgagcc ccgccttcca gtacggcaac cgcaccttca ccaagtaccc cgaggacatc 
     1201 agcgacttct tcatccagag cttccctgct ggattcgtgt acgagcgcac cctgcgctac 
     1261 gaggacggag gactggtgga gatccgcagc gacatcaacc tgatcgagga gatgttcgtg 
     1321 taccgcgtgg agtacaaggg ccgcaacttc cccaacgacg gccccgtgat gaagaaaacc 
     1381 atcaccggcc tgcagcccag cttcgaggtg gtgtacatga acgacggcgt gctggtgggc 
     1441 caggtgatcc tggtgtaccg cctgaacagc ggcaagttct acagctgcca catgcgcacc 
     1501 ctgatgaagt ctaagggcgt ggtgaaggac ttccccgagt accacttcat ccagcaccgc 
     1561 ctggaaaaga cctacgtgga ggacggcggc ttcgtggagc agcacgagac tgccatcgcc 
     1621 cagctgacca gcctgggcaa gcccctgggc agcctgcacg agtgggtgta atctagtgtc 
     1681 tgtggtatct aagctattta tcactcttta caacttctac ctcaactatc tactttaata 
     1741 aatgaatatc gtttattctc tatgattact gtatatgcgt tcctctaaga cagagtccaa 
     1801 ggagacggag tactagcagg tgtaagaagt tggtgaaaac atttacgcct aacgcattgc 
     1861 tttttcagcc ttctcttatt gtgatgctcc tttcccgttt ttttttttgt tttctgctat 
     1921 aaaaagacct gctttctttt tctttgtgcg tggcagccat ggcggctatc tgtgtatacg 
     1981 cgaataaata atatattgta ggacgttgca gacgacagag cactcctggg gacctcaacg 
     2041 accggttctc gtatctttga ctctctctct atcgactgta ctactactac tgagccatgg 
     2101 gccaaccagt tgagctcaga ttctgtatta cgagttgaaa ccataagagg atcaagatgg 
     2161 agcacgatac catttggaaa gatataacta agcacccttt agctgtggat cacagtctca 
     2221 agctttcgta cctggaattt cttttggcgg aacggatagc ttctcggtaa ccagagagta 
     2281 cgttgatctc caaactcgat cttcaacacg cccacctttt ggaacttgtc tgtctccacc 
     2341 tttgcacgtt taaacgcggc cgctgcggat tatcaaaaag gatcttcacc tagatccttt 
     2401 taaattaaaa atgaagtttt aaataaatct aaagtatata tgagtaaact tggtctgaca 
     2461 gttaccaatg cttaatcagt gaggcaccta tctcagcgat ctgtctattt cgttcatcca 
     2521 tagttgcctg actccccgtc gtgtagataa ctacgatacg ggagggctta ccatctggcc 
     2581 ccagtgctgc aatgataccg cgggacccac gctcaccggc tccagattta tcagcaataa 
     2641 accagccagc cggaagggcc gagcgcagaa gtggtcctgc aactttatcc gcctccatcc 
     2701 agtctattaa ttgttgccgg gaagctagag taagtagttc gccagttaat agtttgcgca 
     2761 acgttgttgc cattgctaca ggcatcgtgg tgtcacgctc gtcgtttggt atggcttcat 
     2821 tcagctccgg ttcccaacga tcaaggcgag ttacatgatc ccccatgttg tgcaaaaaag 
     2881 cggttagctc cttcggtcct ccgatcgttg tcagaagtaa gttggccgca gtgttatcac 
     2941 tcatggttat ggcagcactg cataattctc ttactgtcat gccatccgta agatgctttt 
     3001 ctgtgactgg tgagtactca accaagtcat tctgagaata gtgtatgcgg cgaccgagtt 
     3061 gctcttgccc ggcgtcaata cgggataata ccgcgccaca tagcagaact ttaaaagtgc 
     3121 tcatcattgg aaaacgttct tcggggcgaa aactctcaag gatcttaccg ctgttgagat 
     3181 ccagttcgat gtaacccact cgtgcaccca actgatcttc agcatctttt actttcacca 
     3241 gcgtttctgg gtgagcaaaa acaggaaggc aaaatgccgc aaaaaaggga ataagggcga 
     3301 cacggaaatg ttgaatactc atactcttcc tttttcaata ttattgaagc atttatcagg 
     3361 gttattgtct catgagcgga tacatatttg aatgtattta gaaaaataaa caaatagggg 
     3421 ttccgcgcac atttccccga aaagtgccac ctgtcatgac caaaatccct taacgtgagt 
     3481 tttcgttcca ctgagcgtca gaccccgtag aaaagatcaa aggatcttct tgagatcctt 
     3541 tttttctgcg cgtaatctgc tgcttgcaaa caaaaaaacc accgctacca gcggtggttt 
     3601 gtttgccgga tcaagagcta ccaactcttt ttccgaaggt aactggcttc agcagagcgc 
     3661 agataccaaa tactgttctt ctagtgtagc cgtagttagg ccaccacttc aagaactctg 
     3721 tagcaccgcc tacatacctc gctctgctaa tcctgttacc agtggctgct gccagtggcg 
     3781 ataagtcgtg tcttaccggg ttggactcaa gacgatagtt accggataag gcgcagcggt 
     3841 cgggctgaac ggggggttcg tgcacacagc ccagcttgga gcgaacgacc tacaccgaac 
     3901 tgagatacct acagcgtgag ctatgagaaa gcgccacgct tcccgaaggg agaaaggcgg 
     3961 acaggtatcc ggtaagcggc agggtcggaa caggagagcg cacgagggag cttccagggg 
     4021 gaaacgcctg gtatctttat agtcctgtcg ggtttcgcca cctctgactt gagcgtcgat 
     4081 ttttgtgatg ctcgtcaggg gggcggagcc tatggaaaaa cgccagcaac gcggcctttt 
     4141 tacggttcct ggccttttgc tggccttttg ctcacatgtt ctttcctgcg ttatcccctg 
     4201 attctgtgga taaccgtgcc tgcggccgcg tttaaacacg ccagacttgg tttattacga 
     4261 ggtctgacga gctacaacgc tacaactgcg gtatttggct ctatgtattg caacttctac 
     4321 tactgtacgc aaaaaagaaa ctaggctgca atgaggttga catttttttg atgtgggtat 
     4381 aattcggctc atgcctttgt agtcacgtca atatatttct gcactacagt atgatatatg 
     4441 ctcatttatt gatatttcgg tcgcgttctc gagtcagtgt gcgtactttc tgcgtcctgt 
     4501 attttttcat gtagagtggg aacacgagca atgtttcaca agacgagaat gaacagcccg 
     4561 atgtacctcc gagttcggtc agtctgttat tattcacgct ggaaatgccc tcttggcacg 
     4621 tatttacggg catggatctg acgaacttgc ctggcaacgt agcgagacta caactgcttg 
     4681 ttggtccgat acgattcaga actactactg acaggaaagt tccgtttgag gagctaattg 
     4741 gctctaccga tagtctacac ctgctagtag gtagggataa cagggtaatg aagcctgctt 
     4801 ttttatacta agttggcatt ataaaaaagc attgcttatc aatttgttgc aacgaacagg 
     4861 tcactatcag tcaaaataaa atcattattt gatttcactt cccatagtac tttttgacca 
     4921 cctcccccac cccccccctc tctaccgttc gtataatgta tgctatacga agttattgtg 
     4981 actggggatg tagttgagaa taagtcatac acaagtcagc tttcttcaag cctcatataa 
     5041 gtataagtag ttcaatcgta ttagctactt gtacccagca tctccgtatc gagaaacaca 
     5101 acaacacgcc ccattggaca gatcatgcgg atacacaggt tgtgcagtat catacatact 
     5161 cgatcagaca ggtcgtctga ccatcataca agctgaacaa gcgctccata cttgcacgct 
     5221 ctctatatac acagttaaat tacatatcca tagtctaacc tctaacagtt aatcttctgg 
     5281 taagcctccc agccagcctt ctggtatcgc ttggcctcct caataggatc tcggttctgg 
     5341 ccgtacagac ctcggccgac aattatgata tccgttccgg tagacatgac atcctcaaca 
     5401 gttcggtact gctgtccgag agcgtcaccc ttgtcgtcaa gacccacccc gggggtcaga 
     5461 ataagccagt cctcagagtc gcccttaggt cggttctggg caatgaagcc aaccacaaac 
     5521 tcggggtcgg atcgggcaag ctcaatggtc tgcttggagt actcgccagt ggccagagag 
     5581 cccttgcaag acagctcggc cagcatgagc agacctctgg ccagcttctc gttgggagag 
     5641 gggaccagga actccttgta ctcggagttc tcgtagtcag acacgtcctc cttcttctgc 
     5701 tcagagacag tttcctcggc accagctcgc aggccagcaa tgattccggt tccgggtaca 
     5761 ccgtgggcgt tggtgatatc ggaccactcg gcgattcggt agacaccgtt cttgtgctgg 
     5821 tgcttgacag tgttgccaat atctgcgaac tttctgtcct cgaacaggaa gaaaccgtgc 
     5881 ttaagagcaa gttccttgag ggggagcaca gtgccggcgt aggtgaagtc gtcaatgatg 
     5941 tcgatatggg tcttgatcat gcacacataa ggtccgacct tatcggcaag ctcaatgagc 
     6001 tccttggtgg tggtaacatc cagagaagca cacaggttgg ttttcttggc tgccacgagc 
     6061 ttgagcactc gagcggcaaa ggcggacttg tggacgttag ctcgagcttc gtaggagggc 
     6121 attttggtgg tgaagaggag actgaaataa atttagtctg cagaactttt tatcggaacc 
     6181 ttatctgggg cagtgaagta tatgttatgg taatagttac gagttagttg aacttataga 
     6241 tagactggac tatacggcta tcggtccaaa ttagaaagaa cgtcaatggc tctctgggcg 
     6301 tcgcctttgc cgacaaaaat gtgatcatga tgaaagccag caatgacgtt gcagctgata 
     6361 acttcgtata atgtatgcta tacgaacggt acctcctccc ccgcccacgt gaaatccatt 
     6421 ccaattctgt tacaggtcac taataccatc taagtagttg attcatagtg actgcatatg 
     6481 ttgtgtttta cagtattatg tagtctgttt tttatgcaaa atctaattta atatattgat 
     6541 atttatatca ttttacgttt ctcgttcagc ttttttatac taacttgagc gtagggataa 
     6601 cagggtaata cggcgtctcg ctga 
//
