# Supplementary material for: A DNA assembly toolkit to unlock the CRISPR/Cas9 potential for metabolic engineering
Source: Commun Biol. 2023 Aug 18;6:858. doi: 10.1038/s42003-023-05202-5 (PMC10439232; doi:10.1038/s42003-023-05202-5)
Supplement: Supplementary file 5 — Supplementary GenBank files [file 42003_2023_5202_MOESM5_ESM.zip › data_set/YaliCraft (147 plasmids)/(175625) pProUA-FBA1.gb]

LOCUS       pProUA-FBA1             6497 bp    DNA     circular     10-OCT-2021
DEFINITION                               YALI1_A12540g in pCUA-.
SOURCE      
  ORGANISM  
COMMENT                                  Resistance markers: Ampicilin
            
                                         This file was created using tools provided by Twist Bioscience
COMMENT     This file is created by Vector NTI
            http://www.invitrogen.com/
COMMENT     ORIGDB|GenBank
COMMENT     VNTDATE|-14081211|
COMMENT     VNTDBDATE|-14081211|
COMMENT     LSOWNER|
COMMENT     VNTNAME|pProUA-FBA1|
COMMENT     VNTAUTHORNAME|Tigran|
COMMENT     VNTOAUTHORNAME|UNKNOWN|
COMMENT     Vector_NTI_Display_Data_(Do_Not_Edit!)
COMMENT     (SXF 
COMMENT      (CGexDoc "pProUA-FBA1" 0 6497 
COMMENT       (CDBMol 0 0 1 1 1 0 0 0 0 "" "" 0 0 0 0 (CObList) (CObList) (CObList) 
COMMENT        (CObList) -1 "") 
COMMENT       (CDocSetData 1 0 0 0 0 0 "MAIN" 1 1 1 1 0 0 1 1 0 1 10 10 4294967295 50 0 
COMMENT        1 0 (CHomObj 0 0 0 3 75) (CWordArray) (CWordArray) 
COMMENT        (CStringList "BsaI" "BsmBI" "BbsI" "AarI" "SmiI" "NotI" "MssI" "PacI" 
COMMENT         "I-SceI" "SdaI" "MauBI" "MreI" "SapI" "SfaAI" "SfiI" "SgrDI" "SgsI") 
COMMENT        (CStringList "atg") (CStringList "taa" "tga" "tag") (CObList) 1 
COMMENT        "{(0,1),2}" 0 0 "" 0 4294967295 0 0 0 0 0 0 0 "MAIN" 0 0 30 0 
COMMENT        (CProteinMotifSearchObject 70 20 1 1 1 1 0 0 1 0 0 0 0 0)) 
COMMENT       (CMolPar 0 0 0 0 4294967295 1 6497 0 0 0 0 0 0 0 0) (CStringList) 
COMMENT       (CStringList) (CObList) (COAPar 25 250 50 0 6 4 3 7) 
COMMENT       (COAPar 25 250 50 0 6 4 3 7) (COAPar 25 250 50 0 6 4 3 7) (CObList) 
COMMENT       (CObList 
COMMENT        #0=(CFSignal (CObList) "ApR" 4 0 1 2335 3194 0 (CStringList) 
COMMENT            (CStringList) 1 1 1 1 "complement(2535..3394)") 
COMMENT        #1=(CFSignal (CObList) "ApR Promoter" 30 0 1 3196 3299 0 (CStringList) 
COMMENT            (CStringList) 1 1 1 1 "complement(3396..3499)") 
COMMENT        #2=(CFSignal (CObList) "ColE1" 33 0 1 3419 3990 0 (CStringList) 
COMMENT            (CStringList) 1 1 1 1 "complement(3619..4190)") 
COMMENT        #3=(CFSignal (CObList) "lox71" 21 0 0 6231 6263 0 (CStringList) 
COMMENT            (CStringList) 1 1 1 1 "6431..6463") 
COMMENT        #4=(CFSignal (CObList) "ApR Terminator" 43 0 0 2241 2337 0 (CStringList) 
COMMENT            (CStringList) 1 1 1 1 "2441..2537") 
COMMENT        #5=(CFSignal (CObList) "IntC2Up (MssI)" 34 0 0 4107 4606 0 (CStringList) 
COMMENT            (CStringList) 1 1 1 1 "4307..4806") 
COMMENT        #6=(CFSignal (CObList) "IntC2Dn (MssI)" 34 0 0 1726 2224 0 (CStringList) 
COMMENT            (CStringList) 1 1 1 1 "1926..2424") 
COMMENT        #7=(CFSignal (CObList) "Term_Lip2" 43 0 0 1549 1665 0 (CStringList) 
COMMENT            (CStringList) 1 1 1 1 "1749..1865") 
COMMENT        #8=(CFSignal (CObList) "Ura3" 4 0 1 5138 5995 0 (CStringList) 
COMMENT            (CStringList) 1 1 1 1 "complement(5338..6195)") 
COMMENT        #9=(CFSignal (CObList) "Barcode1-R" 27 0 1 4607 4627 0 (CStringList) 
COMMENT            (CStringList) 1 1 1 1 "complement(4807..4827)") 
COMMENT        #10=(CFSignal (CObList) "Barcode2-F" 27 0 0 1699 1720 0 (CStringList) 
COMMENT             (CStringList) 1 1 1 1 "1899..1920") 
COMMENT        #11=(CFSignal (CObList) "lox66" 21 0 1 4816 4849 0 (CStringList) 
COMMENT             (CStringList) 1 1 1 1 "complement(5016..5049)") 
COMMENT        #12=(CFSignal (CObList) "hrGFP" 4 0 0 827 1544 0 (CStringList) 
COMMENT             (CStringList) 1 1 1 1 "1027..1744") 
COMMENT        #13=(CFSignal (CObList) "ACGG" 21 0 0 8 11 0 (CStringList) (CStringList) 
COMMENT             1 1 1 1 "8..11") 
COMMENT        #14=(CFSignal (CObList) "AATG" 21 0 0 815 818 0 (CStringList) 
COMMENT             (CStringList) 1 1 1 1 "1015..1018") 
COMMENT        #15=(CFSignal (CObList) "-CCAA-" 21 0 0 1670 1673 0 (CStringList) 
COMMENT             (CStringList) 1 1 1 1 "") 
COMMENT        #16=(CFSignal (CObList) "-CTGA-" 21 0 0 6494 6497 0 (CStringList) 
COMMENT             (CStringList) 1 1 1 1 "") 
COMMENT        #17=(CFSignal (CObList) "FBA1 Promoter" 29 0 0 12 814 0 (CStringList) 
COMMENT             (CStringList) 1 1 1 1 "12..814")) (CObList) (CObList) (CObList) 
COMMENT       (CObList) (CObList) (CObList) 
COMMENT       (CTextView 0 
COMMENT        #18=(CGroupPar (CParagraph 0 (0 0) 1 2 0 0 180) 
COMMENT             (CObjectList 
COMMENT              #19=(CRefLinePar 
COMMENT                   (CLinePar (CParagraph 0 (0 0) 0 2 0 0 233) "pProUA-FBA1" 2) 5 
COMMENT                   "" 0 4) 
COMMENT              #20=(CFolderPar 
COMMENT                   (CGroupPar (CParagraph 1 (0 0) 1 1 0 0 178) 
COMMENT                    (CObjectList 
COMMENT                     #21=(CLinePar (CParagraph 0 (0 0) 1 2 1 0 180) 
COMMENT                          "DNA 'pProUA-FBA1'" 1) 
COMMENT                     #22=(CLinePar (CParagraph 0 (0 0) 1 2 1 0 180) 
COMMENT                          "                             YALI1_A12540g in pCUA-." 
COMMENT                          1) 
COMMENT                     #23=(CLinePar (CParagraph 0 (0 0) 1 2 1 0 180) 
COMMENT                          "Currently local object. Original author: UNKNOWN" 1) 
COMMENT                     #24=(CLinePar (CParagraph 0 (0 0) 1 2 1 0 180) 
COMMENT                          "Created: 10/10/21 01:06" 1) 
COMMENT                     #25=(CLinePar (CParagraph 0 (0 0) 1 2 1 0 180) 
COMMENT                          "Last Modified: 10/10/21 01:06" 1) 
COMMENT                     #26=(CLinePar (CParagraph 0 (0 0) 1 2 1 0 180) 
COMMENT                          "length: 6497 bp" 1) 
COMMENT                     #27=(CLinePar (CParagraph 0 (0 0) 1 2 1 0 180) 
COMMENT                          "storage type: Basic" 1) 
COMMENT                     #28=(CLinePar (CParagraph 0 (0 0) 1 2 1 0 180) 
COMMENT                          "form: Circular" 1))) "General Description") 
COMMENT              #29=(CFolderPar 
COMMENT                   (CGroupPar (CParagraph 2 (0 0) 1 1 0 0 178) 
COMMENT                    (CObjectList 
COMMENT                     #30=(CLinePar (CParagraph 0 (0 0) 1 2 1 0 180) 
COMMENT                          "Original Source Database: GenBank" 1) 
COMMENT                     #31=(CLinePar (CParagraph 0 (0 0) 1 2 1 0 180) 
COMMENT                          "Modification Date in the Original DB: 21-APR-2021" 1))) 
COMMENT                   "Standard Fields") 
COMMENT              #32=(CRefLinePar 
COMMENT                   (CLinePar (CParagraph 0 (0 0) 0 2 0 0 233) "Comments" 2) 1 "" 
COMMENT                   0 0) 
COMMENT              #33=(CFolderPar 
COMMENT                   (CGroupPar (CParagraph 8 (0 0) 1 2 0 0 178) (CObjectList)) 
COMMENT                   "Annotations") 
COMMENT              #34=(CFolderPar 
COMMENT                   (CGroupPar (CParagraph 12 (6 0) 1 1 0 0 178) 
COMMENT                    (CObjectList 
COMMENT                     #35=(CFolderPar 
COMMENT                          (CGroupPar (CParagraph 4 (7 4 0) 1 1 1 0 178) 
COMMENT                           (CObjectList 
COMMENT                            #36=(CFolderPar 
COMMENT                                 (CGroupPar 
COMMENT                                  (CParagraph 827 (3 #12# 0) 1 2 2 0 327) 
COMMENT                                  (CObjectList 
COMMENT                                   #37=(CLinePar 
COMMENT                                        (CParagraph 0 (0 0) 1 2 3 0 180) 
COMMENT                                        "Start: 827   End: 1544" 1) 
COMMENT                                   #38=(CLinePar 
COMMENT                                        (CParagraph 0 (0 0) 1 2 3 0 180) 
COMMENT                                        "Original Location Description:" 1) 
COMMENT                                   #39=(CLinePar 
COMMENT                                        (CParagraph 0 (0 0) 1 2 3 0 180) 
COMMENT                                        "   1027..1744" 1))) "hrGFP") 
COMMENT                            #40=(CFolderPar 
COMMENT                                 (CGroupPar 
COMMENT                                  (CParagraph 2335 (3 #0# 0) 1 2 2 0 327) 
COMMENT                                  (CObjectList 
COMMENT                                   #41=(CLinePar 
COMMENT                                        (CParagraph 0 (0 0) 1 2 3 0 180) 
COMMENT                                        "Start: 2335  End: 3194 (Complementary)" 
COMMENT                                        1) 
COMMENT                                   #42=(CLinePar 
COMMENT                                        (CParagraph 0 (0 0) 1 2 3 0 180) 
COMMENT                                        "Unknown feature type:misc_feature_" 1) 
COMMENT                                   #43=(CLinePar 
COMMENT                                        (CParagraph 0 (0 0) 1 2 3 0 180) 
COMMENT                                        "Original Location Description:" 1) 
COMMENT                                   #44=(CLinePar 
COMMENT                                        (CParagraph 0 (0 0) 1 2 3 0 180) 
COMMENT                                        "   complement(2535..3394)" 1))) "ApR") 
COMMENT                            #45=(CFolderPar 
COMMENT                                 (CGroupPar 
COMMENT                                  (CParagraph 5138 (3 #8# 0) 1 2 2 0 327) 
COMMENT                                  (CObjectList 
COMMENT                                   #46=(CLinePar 
COMMENT                                        (CParagraph 0 (0 0) 1 2 3 0 180) 
COMMENT                                        "Start: 5138  End: 5995 (Complementary)" 
COMMENT                                        1) 
COMMENT                                   #47=(CLinePar 
COMMENT                                        (CParagraph 0 (0 0) 1 2 3 0 180) 
COMMENT                                        "Original Location Description:" 1) 
COMMENT                                   #48=(CLinePar 
COMMENT                                        (CParagraph 0 (0 0) 1 2 3 0 180) 
COMMENT                                        "   complement(5338..6195)" 1))) "Ura3"))) 
COMMENT                          "CDS (3 total)") 
COMMENT                     #49=(CFolderPar 
COMMENT                          (CGroupPar (CParagraph 21 (7 21 0) 1 1 1 0 178) 
COMMENT                           (CObjectList 
COMMENT                            #50=(CFolderPar 
COMMENT                                 (CGroupPar 
COMMENT                                  (CParagraph 8 (3 #13# 0) 1 2 2 0 194) 
COMMENT                                  (CObjectList 
COMMENT                                   #51=(CLinePar 
COMMENT                                        (CParagraph 0 (0 0) 1 2 3 0 180) 
COMMENT                                        "Start: 8     End: 11  " 1) 
COMMENT                                   #52=(CLinePar 
COMMENT                                        (CParagraph 0 (0 0) 1 2 3 0 180) 
COMMENT                                        "Original Location Description:" 1) 
COMMENT                                   #53=(CLinePar 
COMMENT                                        (CParagraph 0 (0 0) 1 2 3 0 180) 
COMMENT                                        "   8..11" 1))) "ACGG") 
COMMENT                            #54=(CFolderPar 
COMMENT                                 (CGroupPar 
COMMENT                                  (CParagraph 815 (3 #14# 0) 1 2 2 0 194) 
COMMENT                                  (CObjectList 
COMMENT                                   #55=(CLinePar 
COMMENT                                        (CParagraph 0 (0 0) 1 2 3 0 180) 
COMMENT                                        "Start: 815   End: 818 " 1) 
COMMENT                                   #56=(CLinePar 
COMMENT                                        (CParagraph 0 (0 0) 1 2 3 0 180) 
COMMENT                                        "Original Location Description:" 1) 
COMMENT                                   #57=(CLinePar 
COMMENT                                        (CParagraph 0 (0 0) 1 2 3 0 180) 
COMMENT                                        "   1015..1018" 1))) "AATG") 
COMMENT                            #58=(CFolderPar 
COMMENT                                 (CGroupPar 
COMMENT                                  (CParagraph 1670 (3 #15# 0) 1 2 2 0 194) 
COMMENT                                  (CObjectList 
COMMENT                                   #59=(CLinePar 
COMMENT                                        (CParagraph 0 (0 0) 1 2 3 0 180) 
COMMENT                                        "Start: 1670  End: 1673" 1))) "-CCAA-") 
COMMENT                            #60=(CFolderPar 
COMMENT                                 (CGroupPar 
COMMENT                                  (CParagraph 4816 (3 #11# 0) 1 2 2 0 194) 
COMMENT                                  (CObjectList 
COMMENT                                   #61=(CLinePar 
COMMENT                                        (CParagraph 0 (0 0) 1 2 3 0 180) 
COMMENT                                        "Start: 4816  End: 4849 (Complementary)" 
COMMENT                                        1) 
COMMENT                                   #62=(CLinePar 
COMMENT                                        (CParagraph 0 (0 0) 1 2 3 0 180) 
COMMENT                                        "Original Location Description:" 1) 
COMMENT                                   #63=(CLinePar 
COMMENT                                        (CParagraph 0 (0 0) 1 2 3 0 180) 
COMMENT                                        "   complement(5016..5049)" 1))) "lox66") 
COMMENT                            #64=(CFolderPar 
COMMENT                                 (CGroupPar 
COMMENT                                  (CParagraph 6231 (3 #3# 0) 1 2 2 0 194) 
COMMENT                                  (CObjectList 
COMMENT                                   #65=(CLinePar 
COMMENT                                        (CParagraph 0 (0 0) 1 2 3 0 180) 
COMMENT                                        "Start: 6231  End: 6263" 1) 
COMMENT                                   #66=(CLinePar 
COMMENT                                        (CParagraph 0 (0 0) 1 2 3 0 180) 
COMMENT                                        "Original Location Description:" 1) 
COMMENT                                   #67=(CLinePar 
COMMENT                                        (CParagraph 0 (0 0) 1 2 3 0 180) 
COMMENT                                        "   6431..6463" 1))) "lox71") 
COMMENT                            #68=(CFolderPar 
COMMENT                                 (CGroupPar 
COMMENT                                  (CParagraph 6494 (3 #16# 0) 1 2 2 0 194) 
COMMENT                                  (CObjectList 
COMMENT                                   #69=(CLinePar 
COMMENT                                        (CParagraph 0 (0 0) 1 2 3 0 180) 
COMMENT                                        "Start: 6494  End: 6497" 1))) "-CTGA-"))) 
COMMENT                          "Misc. Feature (6 total)") 
COMMENT                     #70=(CFolderPar 
COMMENT                          (CGroupPar (CParagraph 27 (7 27 0) 1 1 1 0 178) 
COMMENT                           (CObjectList 
COMMENT                            #71=(CFolderPar 
COMMENT                                 (CGroupPar 
COMMENT                                  (CParagraph 1699 (3 #10# 0) 1 2 2 0 194) 
COMMENT                                  (CObjectList 
COMMENT                                   #72=(CLinePar 
COMMENT                                        (CParagraph 0 (0 0) 1 2 3 0 180) 
COMMENT                                        "Start: 1699  End: 1720" 1) 
COMMENT                                   #73=(CLinePar 
COMMENT                                        (CParagraph 0 (0 0) 1 2 3 0 180) 
COMMENT                                        "Original Location Description:" 1) 
COMMENT                                   #74=(CLinePar 
COMMENT                                        (CParagraph 0 (0 0) 1 2 3 0 180) 
COMMENT                                        "   1899..1920" 1))) "Barcode2-F") 
COMMENT                            #75=(CFolderPar 
COMMENT                                 (CGroupPar 
COMMENT                                  (CParagraph 4607 (3 #9# 0) 1 2 2 0 194) 
COMMENT                                  (CObjectList 
COMMENT                                   #76=(CLinePar 
COMMENT                                        (CParagraph 0 (0 0) 1 2 3 0 180) 
COMMENT                                        "Start: 4607  End: 4627 (Complementary)" 
COMMENT                                        1) 
COMMENT                                   #77=(CLinePar 
COMMENT                                        (CParagraph 0 (0 0) 1 2 3 0 180) 
COMMENT                                        "Original Location Description:" 1) 
COMMENT                                   #78=(CLinePar 
COMMENT                                        (CParagraph 0 (0 0) 1 2 3 0 180) 
COMMENT                                        "   complement(4807..4827)" 1))) 
COMMENT                                 "Barcode1-R"))) "Primer (2 total)") 
COMMENT                     #79=(CFolderPar 
COMMENT                          (CGroupPar (CParagraph 29 (7 29 0) 1 1 1 0 178) 
COMMENT                           (CObjectList 
COMMENT                            #80=(CFolderPar 
COMMENT                                 (CGroupPar 
COMMENT                                  (CParagraph 12 (3 #17# 0) 1 2 2 0 194) 
COMMENT                                  (CObjectList 
COMMENT                                   #81=(CLinePar 
COMMENT                                        (CParagraph 0 (0 0) 1 2 3 0 180) 
COMMENT                                        "Start: 12    End: 814 " 1) 
COMMENT                                   #82=(CLinePar 
COMMENT                                        (CParagraph 0 (0 0) 1 2 3 0 180) 
COMMENT                                        "Original Location Description:" 1) 
COMMENT                                   #83=(CLinePar 
COMMENT                                        (CParagraph 0 (0 0) 1 2 3 0 180) 
COMMENT                                        "   12..814" 1))) "FBA1 Promoter"))) 
COMMENT                          "Promoter Eukaryotic (1 total)") 
COMMENT                     #84=(CFolderPar 
COMMENT                          (CGroupPar (CParagraph 30 (7 30 0) 1 1 1 0 178) 
COMMENT                           (CObjectList 
COMMENT                            #85=(CFolderPar 
COMMENT                                 (CGroupPar 
COMMENT                                  (CParagraph 3196 (3 #1# 0) 1 2 2 0 194) 
COMMENT                                  (CObjectList 
COMMENT                                   #86=(CLinePar 
COMMENT                                        (CParagraph 0 (0 0) 1 2 3 0 180) 
COMMENT                                        "Start: 3196  End: 3299 (Complementary)" 
COMMENT                                        1) 
COMMENT                                   #87=(CLinePar 
COMMENT                                        (CParagraph 0 (0 0) 1 2 3 0 180) 
COMMENT                                        "Unknown feature type:misc_feature_" 1) 
COMMENT                                   #88=(CLinePar 
COMMENT                                        (CParagraph 0 (0 0) 1 2 3 0 180) 
COMMENT                                        "Original Location Description:" 1) 
COMMENT                                   #89=(CLinePar 
COMMENT                                        (CParagraph 0 (0 0) 1 2 3 0 180) 
COMMENT                                        "   complement(3396..3499)" 1))) 
COMMENT                                 "ApR Promoter"))) 
COMMENT                          "Promoter Prokaryotic (1 total)") 
COMMENT                     #90=(CFolderPar 
COMMENT                          (CGroupPar (CParagraph 33 (7 33 0) 1 1 1 0 178) 
COMMENT                           (CObjectList 
COMMENT                            #91=(CFolderPar 
COMMENT                                 (CGroupPar 
COMMENT                                  (CParagraph 3419 (3 #2# 0) 1 2 2 0 194) 
COMMENT                                  (CObjectList 
COMMENT                                   #92=(CLinePar 
COMMENT                                        (CParagraph 0 (0 0) 1 2 3 0 180) 
COMMENT                                        "Start: 3419  End: 3990 (Complementary)" 
COMMENT                                        1) 
COMMENT                                   #93=(CLinePar 
COMMENT                                        (CParagraph 0 (0 0) 1 2 3 0 180) 
COMMENT                                        "Unknown feature type:misc_feature_" 1) 
COMMENT                                   #94=(CLinePar 
COMMENT                                        (CParagraph 0 (0 0) 1 2 3 0 180) 
COMMENT                                        "Original Location Description:" 1) 
COMMENT                                   #95=(CLinePar 
COMMENT                                        (CParagraph 0 (0 0) 1 2 3 0 180) 
COMMENT                                        "   complement(3619..4190)" 1))) "ColE1"))) 
COMMENT                          "Replication Origin (1 total)") 
COMMENT                     #96=(CFolderPar 
COMMENT                          (CGroupPar (CParagraph 34 (7 34 0) 1 1 1 0 178) 
COMMENT                           (CObjectList 
COMMENT                            #97=(CFolderPar 
COMMENT                                 (CGroupPar 
COMMENT                                  (CParagraph 1726 (3 #6# 0) 1 2 2 0 194) 
COMMENT                                  (CObjectList 
COMMENT                                   #98=(CLinePar 
COMMENT                                        (CParagraph 0 (0 0) 1 2 3 0 180) 
COMMENT                                        "Start: 1726  End: 2224" 1) 
COMMENT                                   #99=(CLinePar 
COMMENT                                        (CParagraph 0 (0 0) 1 2 3 0 180) 
COMMENT                                        "Original Location Description:" 1) 
COMMENT                                   #100=(CLinePar 
COMMENT                                         (CParagraph 0 (0 0) 1 2 3 0 180) 
COMMENT                                         "   1926..2424" 1))) "IntC2Dn (MssI)") 
COMMENT                            #101=(CFolderPar 
COMMENT                                  (CGroupPar 
COMMENT                                   (CParagraph 4107 (3 #5# 0) 1 2 2 0 194) 
COMMENT                                   (CObjectList 
COMMENT                                    #102=(CLinePar 
COMMENT                                          (CParagraph 0 (0 0) 1 2 3 0 180) 
COMMENT                                          "Start: 4107  End: 4606" 1) 
COMMENT                                    #103=(CLinePar 
COMMENT                                          (CParagraph 0 (0 0) 1 2 3 0 180) 
COMMENT                                          "Original Location Description:" 1) 
COMMENT                                    #104=(CLinePar 
COMMENT                                          (CParagraph 0 (0 0) 1 2 3 0 180) 
COMMENT                                          "   4307..4806" 1))) "IntC2Up (MssI)"))) 
COMMENT                          "Repeat Region (2 total)") 
COMMENT                     #105=(CFolderPar 
COMMENT                           (CGroupPar (CParagraph 43 (7 43 0) 1 1 1 0 178) 
COMMENT                            (CObjectList 
COMMENT                             #106=(CFolderPar 
COMMENT                                   (CGroupPar 
COMMENT                                    (CParagraph 1549 (3 #7# 0) 1 2 2 0 194) 
COMMENT                                    (CObjectList 
COMMENT                                     #107=(CLinePar 
COMMENT                                           (CParagraph 0 (0 0) 1 2 3 0 180) 
COMMENT                                           "Start: 1549  End: 1665" 1) 
COMMENT                                     #108=(CLinePar 
COMMENT                                           (CParagraph 0 (0 0) 1 2 3 0 180) 
COMMENT                                           "Original Location Description:" 1) 
COMMENT                                     #109=(CLinePar 
COMMENT                                           (CParagraph 0 (0 0) 1 2 3 0 180) 
COMMENT                                           "   1749..1865" 1))) "Term_Lip2") 
COMMENT                             #110=(CFolderPar 
COMMENT                                   (CGroupPar 
COMMENT                                    (CParagraph 2241 (3 #4# 0) 1 2 2 0 194) 
COMMENT                                    (CObjectList 
COMMENT                                     #111=(CLinePar 
COMMENT                                           (CParagraph 0 (0 0) 1 2 3 0 180) 
COMMENT                                           "Start: 2241  End: 2337" 1) 
COMMENT                                     #112=(CLinePar 
COMMENT                                           (CParagraph 0 (0 0) 1 2 3 0 180) 
COMMENT                                           "Original Location Description:" 1) 
COMMENT                                     #113=(CLinePar 
COMMENT                                           (CParagraph 0 (0 0) 1 2 3 0 180) 
COMMENT                                           "   2441..2537" 1))) "ApR Terminator"))) 
COMMENT                           "Terminator (2 total)"))) "Feature Map") 
COMMENT              #114=(CFolderPar 
COMMENT                    (CGroupPar (CParagraph 12 (6 0) 1 1 0 0 178) 
COMMENT                     (CObjectList 
COMMENT                      #115=(CFolderPar 
COMMENT                            (CGroupPar (CParagraph 98 (0 0) 1 1 1 0 178) 
COMMENT                             (CObjectList 
COMMENT                              #116=(CFolderPar 
COMMENT                                    (CGroupPar 
COMMENT                                     (CParagraph 822 (0 0) 1 2 2 0 178) 
COMMENT                                     (CObjectList 
COMMENT                                      #117=(CLinePar 
COMMENT                                            (CParagraph 0 (0 0) 1 2 3 0 180) 
COMMENT                                            "Start: 822   End: 6497" 1) 
COMMENT                                      #118=(CLinePar 
COMMENT                                            (CParagraph 0 (0 0) 1 2 3 0 180) 
COMMENT                                            "Original Location Description:" 1) 
COMMENT                                      #119=(CLinePar 
COMMENT                                            (CParagraph 0 (0 0) 1 2 3 0 180) 
COMMENT                                            "   1022..6697" 1))) "Source_1"))) 
COMMENT                            "Source (1 total)"))) 
COMMENT                    "Imported Features Not Shown on Map")))) 
COMMENT       (CGraphView 
COMMENT        (CWStyleSheet 
COMMENT         (CObjectList 
COMMENT          #120=(CWidgetStyle "RSite Label" 1 (LOGPEN 0 0 13408563) 1 0 1 
COMMENT                (LOGFONT 0 0 0 0 400 0 0 0 0 3 2 1 18 "Georgia") 0.555556 0 1 5 
COMMENT                "@N (@S)" 0) 
COMMENT          #121=(CWidgetStyle "Signal Label" 1 (LOGPEN 0 0 0) 1 0 1 
COMMENT                (LOGFONT 0 0 0 0 700 0 0 0 0 3 2 1 34 "Arial") 0.666667 0 1 1 
COMMENT                "@N" 0) 
COMMENT          #122=(CWidgetStyle "Molecule Label 2" 0 0 1 
COMMENT                (LOGFONT 0 0 0 0 400 0 0 0 0 3 2 1 18 "Georgia") 0.555556 0 1 16 
COMMENT                "@L bp" 0) 
COMMENT          #123=(CWidgetStyle "Molecule Label 1" 0 0 1 
COMMENT                (LOGFONT 0 0 0 0 400 0 0 0 0 3 2 1 34 "Verdana") 0.833333 0 1 1 
COMMENT                "@N" 0) 
COMMENT          #124=(CWidgetStyle "Shape 3" 1 (LOGPEN 0 0 3355545) 1 1 
COMMENT                (LOGBRUSH 0 6724095 0) 0 0 1 (LOGSHAPE 9 1 0.8 1.8 0)) 
COMMENT          #125=(CWidgetStyle "Shape 1" 1 (LOGPEN 0 0 6723840) 1 1 
COMMENT                (LOGBRUSH 0 10079334 0) 0 0 1 (LOGSHAPE 9 1 0.8 1.8 0)) 
COMMENT          #126=(CWidgetStyle "Axis" 1 (LOGPEN 0 0 10079436) 2 1 
COMMENT                (LOGBRUSH 0 13434879 0) 0 0 1 (LOGSHAPE 10 1 0 0 0)) 
COMMENT          #127=(CWidgetStyle "Line 2" 1 (LOGPEN 0 0 6723840) 8 0 0 0 1 
COMMENT                (LOGSHAPE 1 1.9 0 0 0)) 
COMMENT          #128=(CWidgetStyle "RSite" 1 (LOGPEN 0 0 10053171) 8 0 0 0 1 
COMMENT                (LOGSHAPE 1 1.9 0 0 0)) 
COMMENT          #129=(CWidgetStyle "Short Signal" 1 (LOGPEN 0 0 13395507) 10 0 0 0 1 
COMMENT                (LOGSHAPE 1 1.9 0 0 0)) 
COMMENT          #130=(CWidgetStyle "Uniq RSite Label" 1 (LOGPEN 0 0 153) 1 0 1 
COMMENT                (LOGFONT 0 0 0 0 400 0 0 0 0 3 2 1 18 "Georgia") 0.555556 128 1 
COMMENT                5 "@N (@S)" 0) 
COMMENT          #131=(CWidgetStyle "Vanilla" 1 (LOGPEN 0 0 0) 1 1 
COMMENT                (LOGBRUSH 0 16777215 0) 1 
COMMENT                (LOGFONT 0 0 0 0 400 0 0 0 0 7 48 2 18 "Times New Roman") 0.8 0 
COMMENT                1 2 "?" 0) 
COMMENT          #132=(CWidgetStyle "Mark 1" 0 0 1 
COMMENT                (LOGFONT 0 0 0 0 400 0 0 0 2 7 48 2 2 "Windings") 0.7 0 1 2 "?" 
COMMENT                0) 
COMMENT          #133=(CWidgetStyle "Motif Label" 1 (LOGPEN 0 0 16744512) 1 0 1 
COMMENT                (LOGFONT 0 0 0 0 400 0 0 0 0 3 2 1 34 "Arial") 0.611111 8388608 
COMMENT                1 65535 "@N (@H)" 0) 
COMMENT          #134=(CWidgetStyle "Fragment Label 2" 1 (LOGPEN 0 0 0) 1 0 1 
COMMENT                (LOGFONT 0 0 0 0 400 0 0 0 0 3 2 1 49 "Courier New") 1.05 0 1 48 
COMMENT                "@F bp (molecule @L bp)" 0) 
COMMENT          #135=(CWidgetStyle "Fragment Label 1" 1 (LOGPEN 0 0 0) 1 0 1 
COMMENT                (LOGFONT 0 0 0 0 400 0 0 0 0 3 2 1 34 "Arial") 0.91 0 1 1 
COMMENT                "Fragment of @N" 0) 
COMMENT          #136=(CWidgetStyle "Shape 4" 1 (LOGPEN 0 0 0) 1 1 
COMMENT                (LOGBRUSH 2 8388608 5) 0 0 0) 
COMMENT          #137=(CWidgetStyle "Shape 2" 1 (LOGPEN 0 0 0) 1 1 (LOGBRUSH 0 128 0) 0 
COMMENT                0 0) 
COMMENT          #138=(CWidgetStyle "Shape 0" 1 (LOGPEN 0 0 0) 1 1 (LOGBRUSH 0 0 0) 0 0 
COMMENT                0) 
COMMENT          #139=(CWidgetStyle "ORF" 1 (LOGPEN 0 0 16384) 8 0 0 0 1 
COMMENT                (LOGSHAPE 7 0.2 3.41182 2.86186 0.609808)) 
COMMENT          #140=(CWidgetStyle "Line 4" 1 (LOGPEN 0 0 32768) 8 0 0 0 0) 
COMMENT          #141=(CWidgetStyle "Line 3" 1 (LOGPEN 0 0 16711680) 8 0 0 0 0) 
COMMENT          #142=(CWidgetStyle "Line 1" 1 (LOGPEN 0 0 16711680) 1 0 0 0 0) 
COMMENT          #143=(CWidgetStyle "Short Promoter" 1 (LOGPEN 0 0 128) 6 0 0 0 0) 
COMMENT          #144=(CWidgetStyle "Motif" 1 (LOGPEN 0 0 0) 1 0 0 0 0) 
COMMENT          #145=(CWidgetStyle "Line 0" 1 (LOGPEN 0 0 0) 8 0 0 0 0) 
COMMENT          #146=(CWidgetStyle "Void" 0 0 0 0 0) 
COMMENT          #147=(CWidgetStyle "General Label" 1 (LOGPEN 0 0 0) 1 0 1 
COMMENT                (LOGFONT 0 0 0 0 400 0 0 0 0 3 2 1 18 "Times New Roman") 0.91 0 
COMMENT                1 3 "@T @N " 0) 
COMMENT          #148=(CWidgetStyle "Position" 1 (LOGPEN 0 0 0) 1 0 0 0 0) 
COMMENT          #149=(CWidgetStyle "Annotation" 0 0 1 
COMMENT                (LOGFONT 0 0 0 0 400 0 0 0 0 3 2 1 18 "Times New Roman") 0.91 0 
COMMENT                0 0) 
COMMENT          #150=(CWidgetStyle "Position Label" 1 (LOGPEN 0 0 8388608) 1 0 1 
COMMENT                (LOGFONT 0 0 0 0 400 0 1 0 0 3 2 1 34 "Arial") 0.63 8388608 1 1 
COMMENT                "@N" 0) 
COMMENT          #151=(CWidgetStyle "Range" 1 (LOGPEN 0 0 0) 1 1 
COMMENT                (LOGBRUSH 0 16777215 0) 0 0 0) 
COMMENT          #152=(CWidgetStyle "Range Label" 1 (LOGPEN 0 0 8388608) 1 0 1 
COMMENT                (LOGFONT 0 0 0 0 400 0 1 0 0 3 2 1 34 "Arial") 0.63 8388608 1 1 
COMMENT                "@N" 0) 
COMMENT          #153=(CWidgetStyle "ORF Label" 1 (LOGPEN 0 0 49216) 1 0 1 
COMMENT                (LOGFONT 0 0 0 0 400 0 0 0 0 3 2 1 18 "Times New Roman") 
COMMENT                0.611111 0 1 65535 "@N" 0) 
COMMENT          #154=(CWidgetStyle "CDS Label" 1 (LOGPEN 0 0 4227264) 1 0 1 
COMMENT                (LOGFONT 0 0 0 0 400 0 0 0 0 3 2 1 34 "Arial") 0.555556 255 1 1 
COMMENT                "@N" 0) 
COMMENT          #155=(CWidgetStyle "Shape 5" 1 (LOGPEN 0 0 0) 3 1 
COMMENT                (LOGBRUSH 0 16777113 0) 1 
COMMENT                (LOGFONT 0 0 0 0 400 0 0 0 0 7 48 2 50 "Arial") 0.9 0 0 1 
COMMENT                (LOGSHAPE 9 1 0.8 1.8 0)) 
COMMENT          #156=(CWidgetStyle "CDS" 1 (LOGPEN 0 0 0) 1 1 (LOGBRUSH 2 39423 3) 0 0 
COMMENT                1 (LOGSHAPE 9 1 0.8 1.8 0)) 
COMMENT          #157=(CWidgetStyle "Label 2" 1 (LOGPEN 0 0 4227264) 1 0 1 
COMMENT                (LOGFONT 0 0 0 0 400 0 0 0 0 3 2 1 34 "Arial") 0.944444 8388608 
COMMENT                1 1 "@N" 0) 
COMMENT          #158=(CWidgetStyle "Label 3" 1 (LOGPEN 0 0 8421376) 1 0 1 
COMMENT                (LOGFONT 0 0 0 0 700 255 0 0 0 3 2 1 34 "Arial") 0.833333 255 1 
COMMENT                5 "@N (@S)" 0) 
COMMENT          #159=(CWidgetStyle "Label 4" 1 (LOGPEN 0 0 8437824) 1 0 1 
COMMENT                (LOGFONT 0 0 0 0 400 0 0 0 0 3 2 1 34 "Arial") 0.722222 0 1 5 
COMMENT                "@N (@S)" 0)) 0.164644 1.74233 0.164644 2.53336 
COMMENT         (70 (CShapeMapEntry 0 "Unique RSite" 1 "Uniq RSite Label") 67 
COMMENT          (CShapeMapEntry 0 "ORF" 0 "ORF Label")) 40.0378 40.0378 39 39 0.1 
COMMENT         -10503) 1 1 0 1 1 
COMMENT        (mapper: 19.577 -14.4919 40.0378 40.0378 0.01 10 -1 6497 6497 1 0 0) 
COMMENT        #160=(CGroupWidget (CWidget 0 (0 0) 1 2 0 0 Nil 3604546 100) 
COMMENT              (CObjectList 
COMMENT               #161=(CGroupWidget (CWidget 1 (0 0) 1 2 0 0 Nil 3539009 100) 
COMMENT                     (CObjectList 
COMMENT                      #162=(CAxis 
COMMENT                            (CWideLine 
COMMENT                             (CWidget 0 (0 0) 1 2 0 0 #126# 48927684 0) 
COMMENT                             (LOGPEN 0 0 10079436) 2 (LOGBRUSH 0 13434879 0) 1 
COMMENT                             6.27515 6.27315 1 0.0214037) 0.0965551) 
COMMENT                      #163=(CLabel 
COMMENT                            (CWidget 1001 (0 0) 1 2 0 0 #123# 268632216 100) 
COMMENT                            (LOGPEN 0 0 13408563) 1 
COMMENT                            (LOGFONT 58 22 0 0 400 0 0 0 0 3 2 1 34 "Verdana") 
COMMENT                            1.74233 0.833333 0 "pProUA-FBA1" "@N" 1 0 0.871165 0 
COMMENT                            -10 7.21818 1.34873 Nil) 
COMMENT                      #164=(CLabel 
COMMENT                            (CWidget 1002 (0 0) 1 2 0 0 #122# 6619236 100) 
COMMENT                            (LOGPEN 7667829 6553705 3539001) 6619236 
COMMENT                            (LOGFONT 38 14 0 0 400 0 0 0 0 3 2 1 18 "Georgia") 
COMMENT                            1.74233 0.555556 0 "6497 bp" "@L bp" 16 0 -0.871165 
COMMENT                            0 -10.8 3.37181 0.949103 Nil)) (CObjectList)) 
COMMENT               #165=(CGroupWidget (CWidget 10 (6 0) 1 2 0 0 Nil -666 100) 
COMMENT                     (CObjectList 
COMMENT                      #166=(CGroupWidget 
COMMENT                            (CWidget 4 (7 4 0) 1 2 0 0 Nil 3539009 100) 
COMMENT                            (CObjectList 
COMMENT                             #167=(CWideArrow 
COMMENT                                   (CWideLine 
COMMENT                                    (CWidget 0 (3 #0# 0) 1 2 0 0 #124# 0 100) 
COMMENT                                    (LOGPEN 0 0 3355545) 1 
COMMENT                                    (LOGBRUSH 0 6724095 0) 1 3.18922 4.01959 1 
COMMENT                                    0.082322) 0.8 1.8 1) 
COMMENT                             #168=(CLabel (CWidget 0 (0 0) 1 2 0 0 #121# 0 100) 
COMMENT                                   (LOGPEN 0 0 0) 1 
COMMENT                                   (LOGFONT 46 17 0 0 700 0 0 0 0 3 2 1 34 
COMMENT                                    "Arial") 1.74233 0.666667 0 "ApR" "@N" 1 
COMMENT                                   7.45792 -10.454 0 -10 1.99811 1.07399 #167#) 
COMMENT                             #169=(CWideArrow 
COMMENT                                   (CWideLine 
COMMENT                                    (CWidget 0 (3 #8# 0) 1 2 0 0 #124# 0 100) 
COMMENT                                    (LOGPEN 0 0 3355545) 1 
COMMENT                                    (LOGBRUSH 0 6724095 0) 1 0.484707 1.31315 1 
COMMENT                                    0.082322) 0.8 1.8 1) 
COMMENT                             #170=(CLabel (CWidget 0 (0 0) 1 2 0 0 #121# 1 100) 
COMMENT                                   (LOGPEN 0 0 0) 1 
COMMENT                                   (LOGFONT 46 17 0 0 700 0 0 0 0 3 2 1 34 
COMMENT                                    "Arial") 1.74233 0.666667 0 "Ura3" "@N" 1 
COMMENT                                   -11.1726 6.96932 0 -10 2.27285 1.07399 #169#) 
COMMENT                             #171=(CWideArrow 
COMMENT                                   (CWideLine 
COMMENT                                    (CWidget 0 (3 #12# 0) 1 2 0 0 #124# 0 100) 
COMMENT                                    (LOGPEN 0 0 3355545) 1 
COMMENT                                    (LOGBRUSH 0 6724095 0) 1 4.78237 5.47564 1 
COMMENT                                    0.082322) 0.8 1.8 0) 
COMMENT                             #172=(CLabel (CWidget 0 (0 0) 1 2 0 0 #121# 0 100) 
COMMENT                                   (LOGPEN 0 0 0) 1 
COMMENT                                   (LOGFONT 46 17 0 0 700 0 0 0 0 3 2 1 34 
COMMENT                                    "Arial") 1.74233 0.666667 0 "hrGFP" "@N" 1 
COMMENT                                   12.6579 5.22699 0 -10 3.0721 1.07399 #171#)) 
COMMENT                            (CObjectList)) 
COMMENT                      #173=(CGroupWidget 
COMMENT                            (CWidget 21 (7 21 0) 1 2 0 0 Nil 4259906 100) 
COMMENT                            (CObjectList 
COMMENT                             #174=(CScratch 
COMMENT                                   (CWidget 0 (3 #3# 0) 1 2 0 0 #129# 0 100) 
COMMENT                                   (LOGPEN 0 8 13395507) 10 1 0.257802 1.9 
COMMENT                                   0.082322 1) 
COMMENT                             #175=(CLabel (CWidget 0 (0 0) 1 2 0 0 #121# 0 100) 
COMMENT                                   (LOGPEN 0 0 0) 1 
COMMENT                                   (LOGFONT 46 17 0 0 700 0 0 0 0 3 2 1 34 
COMMENT                                    "Arial") 1.74233 0.666667 0 "lox71" "@N" 1 
COMMENT                                   -7.71927 10.454 0 -10 2.59755 1.07399 #174#) 
COMMENT                             #176=(CScratch 
COMMENT                                   (CWidget 0 (3 #11# 0) 1 2 0 0 #129# 0 100) 
COMMENT                                   (LOGPEN 0 8 13395507) 10 1 1.62406 1.9 
COMMENT                                   0.082322 1) 
COMMENT                             #177=(CLabel 
COMMENT                                   (CWidget 0 (0 0) 1 2 0 0 #121# 257 100) 
COMMENT                                   (LOGPEN 0 0 0) 1 
COMMENT                                   (LOGFONT 46 17 0 0 700 0 0 0 0 3 2 1 34 
COMMENT                                    "Arial") 1.74233 0.666667 0 "lox66" "@N" 1 
COMMENT                                   -13.2128 0 0 -10 2.59755 1.07399 #176#) 
COMMENT                             #178=(CScratch 
COMMENT                                   (CWidget 0 (3 #13# 0) 1 2 0 0 #129# 0 100) 
COMMENT                                   (LOGPEN 0 8 13395507) 10 1 6.26643 1.9 
COMMENT                                   0.082322 1) 
COMMENT                             #179=(CLabel 
COMMENT                                   (CWidget 0 (0 0) 1 2 0 0 #121# 6619236 100) 
COMMENT                                   (LOGPEN 0 0 0) 1 
COMMENT                                   (LOGFONT 46 17 0 0 700 0 0 0 0 3 2 1 34 
COMMENT                                    "Arial") 1.74233 0.666667 0 "ACGG" "@N" 1 
COMMENT                                   2.42148 12.1963 0 -10 2.87229 1.07399 #178#) 
COMMENT                             #180=(CScratch 
COMMENT                                   (CWidget 0 (3 #14# 0) 1 2 0 0 #129# 0 100) 
COMMENT                                   (LOGPEN 0 8 13395507) 10 1 5.48723 1.9 
COMMENT                                   0.082322 1) 
COMMENT                             #181=(CLabel (CWidget 0 (0 0) 1 2 0 0 #121# 1 100) 
COMMENT                                   (LOGPEN 0 0 0) 1 
COMMENT                                   (LOGFONT 46 17 0 0 700 0 0 0 0 3 2 1 34 
COMMENT                                    "Arial") 1.74233 0.666667 0 "AATG" "@N" 1 
COMMENT                                   10.4005 8.71165 0 -10 2.59755 1.07399 #180#) 
COMMENT                             #182=(CScratch 
COMMENT                                   (CWidget 0 (3 #15# 0) 1 2 0 0 #129# 0 100) 
COMMENT                                   (LOGPEN 0 8 13395507) 10 1 4.66168 1.9 
COMMENT                                   0.082322 1) 
COMMENT                             #183=(CLabel 
COMMENT                                   (CWidget 0 (0 0) 1 2 0 0 #121# 11733400 100) 
COMMENT                                   (LOGPEN 0 0 0) 1 
COMMENT                                   (LOGFONT 46 17 0 0 700 0 0 0 0 3 2 1 34 
COMMENT                                    "Arial") 1.74233 0.666667 0 "-CCAA-" "@N" 1 
COMMENT                                   13.6494 -1.74233 0 -10 3.34684 1.07399 #182#) 
COMMENT                             #184=(CScratch 
COMMENT                                   (CWidget 0 (3 #16# 0) 1 2 0 0 #129# 0 100) 
COMMENT                                   (LOGPEN 0 8 13395507) 10 1 0.0038622 1.9 
COMMENT                                   0.082322 1) 
COMMENT                             #185=(CLabel (CWidget 0 (0 0) 1 2 0 0 #121# 0 100) 
COMMENT                                   (LOGPEN 0 0 0) 1 
COMMENT                                   (LOGFONT 46 17 0 0 700 0 0 0 0 3 2 1 34 
COMMENT                                    "Arial") 1.74233 0.666667 0 "-CTGA-" "@N" 1 
COMMENT                                   -2.52839 12.1963 0 -10 3.34684 1.07399 #184#)) 
COMMENT                            (CObjectList)) 
COMMENT                      #186=(CGroupWidget 
COMMENT                            (CWidget 27 (7 27 0) 1 2 0 0 Nil 3211321 100) 
COMMENT                            (CObjectList 
COMMENT                             #187=(CScratch 
COMMENT                                   (CWidget 0 (3 #9# 0) 1 2 0 0 #129# 0 100) 
COMMENT                                   (LOGPEN 0 8 13395507) 10 1 1.82586 1.9 
COMMENT                                   0.082322 1) 
COMMENT                             #188=(CLabel 
COMMENT                                   (CWidget 0 (0 0) 1 2 0 0 #121# 11733400 100) 
COMMENT                                   (LOGPEN 0 0 0) 1 
COMMENT                                   (LOGFONT 46 17 0 0 700 0 0 0 0 3 2 1 34 
COMMENT                                    "Arial") 1.74233 0.666667 0 "Barcode1-R" 
COMMENT                                   "@N" 1 -14.3602 -3.48466 0 -10 5.66964 
COMMENT                                   1.07399 #187#) 
COMMENT                             #189=(CScratch 
COMMENT                                   (CWidget 0 (3 #10# 0) 1 2 0 0 #129# 0 100) 
COMMENT                                   (LOGPEN 0 8 13395507) 10 1 4.63368 1.9 
COMMENT                                   0.082322 1) 
COMMENT                             #190=(CLabel (CWidget 0 (0 0) 1 2 0 0 #121# 0 100) 
COMMENT                                   (LOGPEN 0 0 0) 1 
COMMENT                                   (LOGFONT 46 17 0 0 700 0 0 0 0 3 2 1 34 
COMMENT                                    "Arial") 1.74233 0.666667 0 "Barcode2-F" 
COMMENT                                   "@N" 1 14.667 -3.48466 0 -10 5.59471 1.07399 
COMMENT                                   #189#)) (CObjectList)) 
COMMENT                      #191=(CGroupWidget 
COMMENT                            (CWidget 29 (7 29 0) 1 2 0 0 Nil 4587585 100) 
COMMENT                            (CObjectList 
COMMENT                             #192=(CWideArrow 
COMMENT                                   (CWideLine 
COMMENT                                    (CWidget 0 (3 #17# 0) 1 2 0 0 #125# 0 100) 
COMMENT                                    (LOGPEN 0 0 6723840) 1 
COMMENT                                    (LOGBRUSH 0 10079334 0) 0.835356 5.48723 
COMMENT                                    6.26256 1 0.082322) 0.8 1.8 0) 
COMMENT                             #193=(CLabel 
COMMENT                                   (CWidget 0 (0 0) 1 2 0 0 #121# 268632776 100) 
COMMENT                                   (LOGPEN 0 0 0) 1 
COMMENT                                   (LOGFONT 46 17 0 0 700 0 0 0 0 3 2 1 34 
COMMENT                                    "Arial") 1.74233 0.666667 0 "FBA1 Promoter" 
COMMENT                                   "@N" 1 9.94074 10.454 0 -10 7.21818 1.07399 
COMMENT                                   #192#)) (CObjectList)) 
COMMENT                      #194=(CGroupWidget 
COMMENT                            (CWidget 30 (7 30 0) 1 2 0 0 Nil -179 100) 
COMMENT                            (CObjectList 
COMMENT                             #195=(CWideArrow 
COMMENT                                   (CWideLine 
COMMENT                                    (CWidget 0 (3 #1# 0) 1 2 0 0 #137# 671 100) 
COMMENT                                    (LOGPEN 0 0 0) 1 (LOGBRUSH 0 128 0) 1 
COMMENT                                    3.08783 3.18825 1 0.082322) 0.8 1.8 1) 
COMMENT                             #196=(CLabel 
COMMENT                                   (CWidget 0 (0 0) 1 2 0 0 #121# 2106853006 100) 
COMMENT                                   (LOGPEN 0 0 0) 1 
COMMENT                                   (LOGFONT 46 17 0 0 700 0 0 0 0 3 2 1 34 
COMMENT                                    "Arial") 1.74233 0.666667 0 "ApR Promoter" 
COMMENT                                   "@N" 1 -4.01437 -12.1963 0 -10 6.6687 1.07399 
COMMENT                                   #195#)) (CObjectList)) 
COMMENT                      #197=(CGroupWidget 
COMMENT                            (CWidget 33 (7 33 0) 1 2 0 0 Nil -945 100) 
COMMENT                            (CObjectList 
COMMENT                             #198=(CWideArrow 
COMMENT                                   (CWideLine 
COMMENT                                    (CWidget 0 (3 #2# 0) 1 2 0 0 #124# 0 100) 
COMMENT                                    (LOGPEN 0 0 3355545) 1 
COMMENT                                    (LOGBRUSH 0 6724095 0) 1 2.42064 2.97293 1 
COMMENT                                    0.082322) 0.8 1.8 1) 
COMMENT                             #199=(CLabel (CWidget 0 (0 0) 1 2 0 0 #121# 0 100) 
COMMENT                                   (LOGPEN 0 0 0) 1 
COMMENT                                   (LOGFONT 46 17 0 0 700 0 0 0 0 3 2 1 34 
COMMENT                                    "Arial") 1.74233 0.666667 0 "ColE1" "@N" 1 
COMMENT                                   -7.83252 -10.454 0 -10 2.82233 1.07399 #198#)) 
COMMENT                            (CObjectList)) 
COMMENT                      #200=(CGroupWidget 
COMMENT                            (CWidget 34 (7 34 0) 1 2 0 0 Nil 3211330 100) 
COMMENT                            (CObjectList 
COMMENT                             #201=(CWideArrow 
COMMENT                                   (CWideLine 
COMMENT                                    (CWidget 0 (3 #5# 0) 1 2 0 0 #136# 0 100) 
COMMENT                                    (LOGPEN 0 0 0) 1 (LOGBRUSH 2 8388608 5) 
COMMENT                                    0.835356 1.82586 2.30863 1 0.082322) 0.8 1.8 
COMMENT                                   0) 
COMMENT                             #202=(CLabel 
COMMENT                                   (CWidget 0 (0 0) 1 2 0 0 #121# 11733400 100) 
COMMENT                                   (LOGPEN 0 0 0) 1 
COMMENT                                   (LOGFONT 46 17 0 0 700 0 0 0 0 3 2 1 34 
COMMENT                                    "Arial") 1.74233 0.666667 0 "IntC2Up (MssI)" 
COMMENT                                   "@N" 1 -14.3195 -5.22699 0 -10 7.01837 
COMMENT                                   1.07399 #201#) 
COMMENT                             #203=(CWideArrow 
COMMENT                                   (CWideLine 
COMMENT                                    (CWidget 0 (3 #6# 0) 1 2 0 0 #136# 0 100) 
COMMENT                                    (LOGPEN 0 0 0) 1 (LOGBRUSH 2 8388608 5) 
COMMENT                                    0.835356 4.1258 4.60761 1 0.082322) 0.8 1.8 
COMMENT                                   0) 
COMMENT                             #204=(CLabel 
COMMENT                                   (CWidget 0 (0 0) 1 2 0 0 #121# 1899 100) 
COMMENT                                   (LOGPEN 0 0 0) 1 
COMMENT                                   (LOGFONT 46 17 0 0 700 0 0 0 0 3 2 1 34 
COMMENT                                    "Arial") 1.74233 0.666667 0 "IntC2Dn (MssI)" 
COMMENT                                   "@N" 1 14.812 -5.22699 0 -10 7.01837 1.07399 
COMMENT                                   #203#)) (CObjectList)) 
COMMENT                      #205=(CGroupWidget 
COMMENT                            (CWidget 43 (7 43 0) 1 2 0 0 Nil -1015 100) 
COMMENT                            (CObjectList 
COMMENT                             #206=(CLine 
COMMENT                                   (CWidget 0 (3 #4# 0) 1 2 0 0 #129# 49564312 
COMMENT                                    100) (LOGPEN 0 8 13395507) 10 0.835356 
COMMENT                                   4.01669 4.11035) 
COMMENT                             #207=(CLabel (CWidget 0 (0 0) 1 2 0 0 #121# 1 100) 
COMMENT                                   (LOGPEN 0 0 0) 1 
COMMENT                                   (LOGFONT 46 17 0 0 700 0 0 0 0 3 2 1 34 
COMMENT                                    "Arial") 1.74233 0.666667 0 "ApR Terminator" 
COMMENT                                   "@N" 1 13.6554 -6.96932 0 -10 7.41799 1.07399 
COMMENT                                   #206#) 
COMMENT                             #208=(CLine 
COMMENT                                   (CWidget 0 (3 #7# 0) 1 2 0 0 #129# 2406 100) 
COMMENT                                   (LOGPEN 0 8 13395507) 10 0.835356 4.66554 
COMMENT                                   4.77851) 
COMMENT                             #209=(CLabel 
COMMENT                                   (CWidget 0 (0 0) 1 2 0 0 #121# 268632636 100) 
COMMENT                                   (LOGPEN 0 0 0) 1 
COMMENT                                   (LOGFONT 46 17 0 0 700 0 0 0 0 3 2 1 34 
COMMENT                                    "Arial") 1.74233 0.666667 0 "Term Lip2" "@N" 
COMMENT                                   1 14.2756 0 0 -10 4.72054 1.07399 #208#)) 
COMMENT                            (CObjectList))) (CObjectList)) 
COMMENT               #210=(CGroupWidget (CWidget 14 (16 0) 1 2 0 0 Nil -247 100) 
COMMENT                     (CObjectList) (CObjectList)) 
COMMENT               #211=(CGroupWidget (CWidget 11 (0 0) 1 2 0 0 Nil -1084 100) 
COMMENT                     (CObjectList) (CObjectList)) 
COMMENT               #212=(CGroupWidget (CWidget 12 (0 0) 1 2 0 0 Nil 3539001 100) 
COMMENT                     (CObjectList) (CObjectList))) (CObjectList))) 
COMMENT       (CSeqView 10 10 (CObjectList) (CObList) 1 
COMMENT        (CObList #213=(AnlzFontBackColorItem -8 -1 46989311))) (CObList) 
COMMENT       -2147483647 (CStringList) 2147483649 268632118 (CObList)))
FEATURES             Location/Qualifiers
     source          822..6497
                     /vntifkey="98"
     CDS             complement(2335..3194)
                     /vntifkey="4"
                     /label=ApR
                     /note="Unknown feature type:misc_feature_"
     promoter        complement(3196..3299)
                     /vntifkey="30"
                     /label=ApR\Promoter
                     /note="Unknown feature type:misc_feature_"
     rep_origin      complement(3419..3990)
                     /vntifkey="33"
                     /label=ColE1
                     /note="Unknown feature type:misc_feature_"
     misc_feature    6231..6263
                     /vntifkey="21"
                     /label=lox71
     terminator      2241..2337
                     /vntifkey="43"
                     /label=ApR\Terminator
     repeat_region   4107..4606
                     /vntifkey="34"
                     /label=IntC2Up\(MssI)
     repeat_region   1726..2224
                     /vntifkey="34"
                     /label=IntC2Dn\(MssI)
     terminator      1549..1665
                     /vntifkey="43"
                     /label=Term_Lip2
     CDS             complement(5138..5995)
                     /vntifkey="4"
                     /label=Ura3
     primer          complement(4607..4627)
                     /vntifkey="27"
                     /label=Barcode1-R
     primer          1699..1720
                     /vntifkey="27"
                     /label=Barcode2-F
     misc_feature    complement(4816..4849)
                     /vntifkey="21"
                     /label=lox66
     CDS             827..1544
                     /vntifkey="4"
                     /label=hrGFP
     misc_feature    8..11
                     /vntifkey="21"
                     /label=ACGG
     misc_feature    815..818
                     /vntifkey="21"
                     /label=AATG
     misc_feature    1670..1673
                     /vntifkey="21"
                     /label=-CCAA-
     misc_feature    6494..6497
                     /vntifkey="21"
                     /label=-CTGA-
     promoter        12..814
                     /vntifkey="29"
                     /label=FBA1\Promoter
BASE COUNT     1618 a      1616 c      1555 g      1708 t 
ORIGIN
        1 ggtctcaacg gaacaattgc cccggagaac acggccaggc cgcctagatg acaaattcaa 
       61 caactcacag ctgactttct gccattgcca ctaggggggg gcctttttat atggccaagc 
      121 caagctctcc acgtcggttg ggctgcaccc aacaataaat gggtagggtt gcaccaacaa 
      181 agggatggga tggggggtag aagatacgag gataacgggg ctcaatggca caaataagaa 
      241 cgaatactgc cattaagact cgtgatccag cgactgacac cattgcatca tctaagggcc 
      301 tcaaaactac ctcggaactg ctgcgctgat ctggacacca cagaggttcc gagcacttta 
      361 ggttgcacca aatgtcccac caggtgcagg cagaaaacgc tggaacagcg tgtacagttt 
      421 gtcttagcaa aaagtgaagg cgctgaggtc gagcagggtg gtgtgacttg ttatagcctt 
      481 tagagctgcg aaagcgcgta tggatttggc tcatcaggcc agattgaggg tctgtggaca 
      541 catgtcatgt tagtgtactt caatcgcccc ctggatatag ccccgacaat aggccgtggc 
      601 ctcatttttt tgccttccgc acatttccat tgctcggtac ccacaccttg cttctcctgc 
      661 acttgccaac cttaatactg gtttacattg accaacatct tacaagcggg gggcttgtct 
      721 agggtatata taaacagtgg ctctcccaat cggttgccag tctctttttt cctttctttc 
      781 cccacagatt cgaaatctaa actacacatc acacaatggg agacctggtg agcaagcaga 
      841 tcctgaagaa caccggcctg caggagatca tgagcttcaa ggtgaacctg gagggcgtgg 
      901 tgaacaacca cgttttcacc atggagggct gcggcaaggg caacatcctg ttcggcaacc 
      961 agctggtgca gatccgcgtg accaagggcg cccccctgcc cttcgccttc gacatcctga 
     1021 gccccgcctt ccagtacggc aaccgcacct tcaccaagta ccccgaggac atcagcgact 
     1081 tcttcatcca gagcttccct gctggattcg tgtacgagcg caccctgcgc tacgaggacg 
     1141 gaggactggt ggagatccgc agcgacatca acctgatcga ggagatgttc gtgtaccgcg 
     1201 tggagtacaa gggccgcaac ttccccaacg acggccccgt gatgaagaaa accatcaccg 
     1261 gcctgcagcc cagcttcgag gtggtgtaca tgaacgacgg cgtgctggtg ggccaggtga 
     1321 tcctggtgta ccgcctgaac agcggcaagt tctacagctg ccacatgcgc accctgatga 
     1381 agtctaaggg cgtggtgaag gacttccccg agtaccactt catccagcac cgcctggaaa 
     1441 agacctacgt ggaggacggc ggcttcgtgg agcagcacga gactgccatc gcccagctga 
     1501 ccagcctggg caagcccctg ggcagcctgc acgagtgggt gtaatctagt gtctgtggta 
     1561 tctaagctat ttatcactct ttacaacttc tacctcaact atctacttta ataaatgaat 
     1621 atcgtttatt ctctatgatt actgtatatg cgttcctcta agacagagtc caaggagacg 
     1681 gagtactagc aggtgtaaga agttggtgaa aacatttacg cctaacgcat tgctttttca 
     1741 gccttctctt attgtgatgc tcctttcccg tttttttttt tgttttctgc tataaaaaga 
     1801 cctgctttct ttttctttgt gcgtggcagc catggcggct atctgtgtat acgcgaataa 
     1861 ataatatatt gtaggacgtt gcagacgaca gagcactcct ggggacctca acgaccggtt 
     1921 ctcgtatctt tgactctctc tctatcgact gtactactac tactgagcca tgggccaacc 
     1981 agttgagctc agattctgta ttacgagttg aaaccataag aggatcaaga tggagcacga 
     2041 taccatttgg aaagatataa ctaagcaccc tttagctgtg gatcacagtc tcaagctttc 
     2101 gtacctggaa tttcttttgg cggaacggat agcttctcgg taaccagaga gtacgttgat 
     2161 ctccaaactc gatcttcaac acgcccacct tttggaactt gtctgtctcc acctttgcac 
     2221 gtttaaacgc ggccgctgcg gattatcaaa aaggatcttc acctagatcc ttttaaatta 
     2281 aaaatgaagt tttaaataaa tctaaagtat atatgagtaa acttggtctg acagttacca 
     2341 atgcttaatc agtgaggcac ctatctcagc gatctgtcta tttcgttcat ccatagttgc 
     2401 ctgactcccc gtcgtgtaga taactacgat acgggagggc ttaccatctg gccccagtgc 
     2461 tgcaatgata ccgcgggacc cacgctcacc ggctccagat ttatcagcaa taaaccagcc 
     2521 agccggaagg gccgagcgca gaagtggtcc tgcaacttta tccgcctcca tccagtctat 
     2581 taattgttgc cgggaagcta gagtaagtag ttcgccagtt aatagtttgc gcaacgttgt 
     2641 tgccattgct acaggcatcg tggtgtcacg ctcgtcgttt ggtatggctt cattcagctc 
     2701 cggttcccaa cgatcaaggc gagttacatg atcccccatg ttgtgcaaaa aagcggttag 
     2761 ctccttcggt cctccgatcg ttgtcagaag taagttggcc gcagtgttat cactcatggt 
     2821 tatggcagca ctgcataatt ctcttactgt catgccatcc gtaagatgct tttctgtgac 
     2881 tggtgagtac tcaaccaagt cattctgaga atagtgtatg cggcgaccga gttgctcttg 
     2941 cccggcgtca atacgggata ataccgcgcc acatagcaga actttaaaag tgctcatcat 
     3001 tggaaaacgt tcttcggggc gaaaactctc aaggatctta ccgctgttga gatccagttc 
     3061 gatgtaaccc actcgtgcac ccaactgatc ttcagcatct tttactttca ccagcgtttc 
     3121 tgggtgagca aaaacaggaa ggcaaaatgc cgcaaaaaag ggaataaggg cgacacggaa 
     3181 atgttgaata ctcatactct tcctttttca atattattga agcatttatc agggttattg 
     3241 tctcatgagc ggatacatat ttgaatgtat ttagaaaaat aaacaaatag gggttccgcg 
     3301 cacatttccc cgaaaagtgc cacctgtcat gaccaaaatc ccttaacgtg agttttcgtt 
     3361 ccactgagcg tcagaccccg tagaaaagat caaaggatct tcttgagatc ctttttttct 
     3421 gcgcgtaatc tgctgcttgc aaacaaaaaa accaccgcta ccagcggtgg tttgtttgcc 
     3481 ggatcaagag ctaccaactc tttttccgaa ggtaactggc ttcagcagag cgcagatacc 
     3541 aaatactgtt cttctagtgt agccgtagtt aggccaccac ttcaagaact ctgtagcacc 
     3601 gcctacatac ctcgctctgc taatcctgtt accagtggct gctgccagtg gcgataagtc 
     3661 gtgtcttacc gggttggact caagacgata gttaccggat aaggcgcagc ggtcgggctg 
     3721 aacggggggt tcgtgcacac agcccagctt ggagcgaacg acctacaccg aactgagata 
     3781 cctacagcgt gagctatgag aaagcgccac gcttcccgaa gggagaaagg cggacaggta 
     3841 tccggtaagc ggcagggtcg gaacaggaga gcgcacgagg gagcttccag ggggaaacgc 
     3901 ctggtatctt tatagtcctg tcgggtttcg ccacctctga cttgagcgtc gatttttgtg 
     3961 atgctcgtca ggggggcgga gcctatggaa aaacgccagc aacgcggcct ttttacggtt 
     4021 cctggccttt tgctggcctt ttgctcacat gttctttcct gcgttatccc ctgattctgt 
     4081 ggataaccgt gcctgcggcc gcgtttaaac acgccagact tggtttatta cgaggtctga 
     4141 cgagctacaa cgctacaact gcggtatttg gctctatgta ttgcaacttc tactactgta 
     4201 cgcaaaaaag aaactaggct gcaatgaggt tgacattttt ttgatgtggg tataattcgg 
     4261 ctcatgcctt tgtagtcacg tcaatatatt tctgcactac agtatgatat atgctcattt 
     4321 attgatattt cggtcgcgtt ctcgagtcag tgtgcgtact ttctgcgtcc tgtatttttt 
     4381 catgtagagt gggaacacga gcaatgtttc acaagacgag aatgaacagc ccgatgtacc 
     4441 tccgagttcg gtcagtctgt tattattcac gctggaaatg ccctcttggc acgtatttac 
     4501 gggcatggat ctgacgaact tgcctggcaa cgtagcgaga ctacaactgc ttgttggtcc 
     4561 gatacgattc agaactacta ctgacaggaa agttccgttt gaggagctaa ttggctctac 
     4621 cgatagtcta cacctgctag taggtaggga taacagggta atgaagcctg cttttttata 
     4681 ctaagttggc attataaaaa agcattgctt atcaatttgt tgcaacgaac aggtcactat 
     4741 cagtcaaaat aaaatcatta tttgatttca cttcccatag tactttttga ccacctcccc 
     4801 cacccccccc ctctctaccg ttcgtataat gtatgctata cgaagttatt gtgactgggg 
     4861 atgtagttga gaataagtca tacacaagtc agctttcttc aagcctcata taagtataag 
     4921 tagttcaatc gtattagcta cttgtaccca gcatctccgt atcgagaaac acaacaacac 
     4981 gccccattgg acagatcatg cggatacaca ggttgtgcag tatcatacat actcgatcag 
     5041 acaggtcgtc tgaccatcat acaagctgaa caagcgctcc atacttgcac gctctctata 
     5101 tacacagtta aattacatat ccatagtcta acctctaaca gttaatcttc tggtaagcct 
     5161 cccagccagc cttctggtat cgcttggcct cctcaatagg atctcggttc tggccgtaca 
     5221 gacctcggcc gacaattatg atatccgttc cggtagacat gacatcctca acagttcggt 
     5281 actgctgtcc gagagcgtca cccttgtcgt caagacccac cccgggggtc agaataagcc 
     5341 agtcctcaga gtcgccctta ggtcggttct gggcaatgaa gccaaccaca aactcggggt 
     5401 cggatcgggc aagctcaatg gtctgcttgg agtactcgcc agtggccaga gagcccttgc 
     5461 aagacagctc ggccagcatg agcagacctc tggccagctt ctcgttggga gaggggacca 
     5521 ggaactcctt gtactcggag ttctcgtagt cagacacgtc ctccttcttc tgctcagaga 
     5581 cagtttcctc ggcaccagct cgcaggccag caatgattcc ggttccgggt acaccgtggg 
     5641 cgttggtgat atcggaccac tcggcgattc ggtagacacc gttcttgtgc tggtgcttga 
     5701 cagtgttgcc aatatctgcg aactttctgt cctcgaacag gaagaaaccg tgcttaagag 
     5761 caagttcctt gagggggagc acagtgccgg cgtaggtgaa gtcgtcaatg atgtcgatat 
     5821 gggtcttgat catgcacaca taaggtccga ccttatcggc aagctcaatg agctccttgg 
     5881 tggtggtaac atccagagaa gcacacaggt tggttttctt ggctgccacg agcttgagca 
     5941 ctcgagcggc aaaggcggac ttgtggacgt tagctcgagc ttcgtaggag ggcattttgg 
     6001 tggtgaagag gagactgaaa taaatttagt ctgcagaact ttttatcgga accttatctg 
     6061 gggcagtgaa gtatatgtta tggtaatagt tacgagttag ttgaacttat agatagactg 
     6121 gactatacgg ctatcggtcc aaattagaaa gaacgtcaat ggctctctgg gcgtcgcctt 
     6181 tgccgacaaa aatgtgatca tgatgaaagc cagcaatgac gttgcagctg ataacttcgt 
     6241 ataatgtatg ctatacgaac ggtacctcct cccccgccca cgtgaaatcc attccaattc 
     6301 tgttacaggt cactaatacc atctaagtag ttgattcata gtgactgcat atgttgtgtt 
     6361 ttacagtatt atgtagtctg ttttttatgc aaaatctaat ttaatatatt gatatttata 
     6421 tcattttacg tttctcgttc agctttttta tactaacttg agcgtaggga taacagggta 
     6481 atacggcgtc tcgctga 
//
