# Supplementary material for: A DNA assembly toolkit to unlock the CRISPR/Cas9 potential for metabolic engineering
Source: Commun Biol. 2023 Aug 18;6:858. doi: 10.1038/s42003-023-05202-5 (PMC10439232; doi:10.1038/s42003-023-05202-5)
Supplement: Supplementary file 5 — Supplementary GenBank files [file 42003_2023_5202_MOESM5_ESM.zip › data_set/YaliCraft (147 plasmids)/(175629) pCasNA-IntE15.gb]

LOCUS       pCasNA-IntE15          10265 bp    DNA     circular     15-OCT-2021
DEFINITION  .
ACCESSION   urn.local...14j-a20c0kq
SOURCE      
  ORGANISM  .
COMMENT     This file is created by Vector NTI
            http://www.invitrogen.com/
COMMENT     ORIGDB|GenBank
COMMENT     VNTDATE|-14088916|
COMMENT     VNTDBDATE|-14088916|
COMMENT     LSOWNER|
COMMENT     VNTNAME|pCasNA-IntE15|
COMMENT     VNTAUTHORNAME|Tigran|
COMMENT     Vector_NTI_Display_Data_(Do_Not_Edit!)
COMMENT     (SXF 
COMMENT      (CGexDoc "pCasNA-IntE15" 0 10265 
COMMENT       (CDBMol 0 0 1 1 1 0 0 1 0 "" "" 0 0 0 0 (CObList) (CObList) (CObList) 
COMMENT        (CObList) -1 "") 
COMMENT       (CDocSetData 1 1 0 0 0 0 "MAIN" 1 1 1 1 0 0 1 1 0 1 10 10 4294967295 50 0 
COMMENT        1 0 (CHomObj 0 0 0 3 75) (CWordArray) (CWordArray) (CStringList) 
COMMENT        (CStringList "atg" "gtg") (CStringList "taa" "tga" "tag") (CObList) 1 
COMMENT        "(0,{1,2})" 0 0 "" 0 4294967295 0 0 0 0 0 0 0 "MAIN" 0 0 30 0 
COMMENT        (CProteinMotifSearchObject 70 20 1 1 1 1 0 0 1 0 0 0 0 0)) 
COMMENT       (CMolPar 0 0 0 0 0 1 10265 0 0 0 0 0 0 0 0) (CStringList) (CStringList) 
COMMENT       (CObList) (COAPar 25 250 50 0 6 4 3 7) (COAPar 25 250 50 0 6 4 3 7) 
COMMENT       (COAPar 25 250 50 0 6 4 3 7) (CObList) 
COMMENT       (CObList 
COMMENT        #0=(CFSignal (CObList) "UAS1B8-TEF Pro" 29 0 0 2215 3261 0 (CStringList) 
COMMENT            (CStringList "/standard_name=\"UAS1B8-TEF(136)\"") 1 1 1 1 
COMMENT            "2215..3261") 
COMMENT        #1=(CFSignal (CObList) "Cas9-SV40" 4 0 0 3262 7398 0 (CStringList) 
COMMENT            (CStringList "/standard_name=\"Cas9-SV40\"") 1 1 1 1 "3262..7398") 
COMMENT        #2=(CFSignal (CObList) "SV40 NLS" 4 0 0 7378 7398 0 (CStringList) 
COMMENT            (CStringList "/codon_start=1" 
COMMENT             "/product=\"nuclear localization signal of SV40 large T" 
COMMENT             "antigen\"" 
COMMENT             "/standard_name=\"nuclear localization signal of SV40 large" 
COMMENT             "T  antig\"") 1 1 1 1 "7378..7398") 
COMMENT        #3=(CFSignal (CObList) "CYC1 Ter" 43 0 0 7409 7655 0 (CStringList) 
COMMENT            (CStringList) 1 1 1 1 "7409..7655") 
COMMENT        #4=(CFSignal (CObList) "ColE1" 33 0 1 8062 8681 0 (CStringList) 
COMMENT            (CStringList "/standard_name=\"pBR322 origin\"") 1 1 1 1 
COMMENT            "complement(8062..8681)") 
COMMENT        #5=(CFSignal (CObList) "ApR" 4 0 1 8836 9696 0 (CStringList) 
COMMENT            (CStringList "/standard_name=\"bla\"") 1 1 1 1 
COMMENT            "complement(8836..9696)") 
COMMENT        #6=(CFSignal (CObList) "TEFin Pro" 30 0 0 358 888 0 (CStringList) 
COMMENT            (CStringList) 1 1 1 1 "358..888") 
COMMENT        #7=(CFSignal (CObList) "NatR" 4 0 0 889 1455 0 (CStringList) 
COMMENT            (CStringList "/standard_name=\"Nat\"") 1 1 1 1 "889..1455") 
COMMENT        #8=(CFSignal (CObList) "Syn8 Ter" 43 0 0 1456 1504 0 (CStringList) 
COMMENT            (CStringList) 1 1 1 1 "1456..1504") 
COMMENT        #9=(CFSignal (CObList) "Pol III Pro" 29 0 0 9832 10265 0 (CStringList) 
COMMENT            (CStringList) 1 1 1 1 "9832..10265") 
COMMENT        #10=(CFSignal (CObList) "Pol III Ter" 43 0 0 100 106 0 (CStringList) 
COMMENT             (CStringList) 1 1 1 1 "100..106") 
COMMENT        #11=(CFSignal (CObList) "20bp IntE15" 21 0 0 1 20 0 (CStringList) 
COMMENT             (CStringList) 1 1 1 1 "8052..8071") 
COMMENT        #12=(CFSignal (CObList) "sgRNA" 54 0 0 1 103 0 (CStringList) 
COMMENT             (CStringList) 1 1 1 1 "")) (CObList) (CObList) (CObList) (CObList) 
COMMENT       (CObList) (CObList) 
COMMENT       (CTextView 0 
COMMENT        #13=(CGroupPar (CParagraph 0 (0 0) 1 2 0 0 180) 
COMMENT             (CObjectList 
COMMENT              #14=(CRefLinePar 
COMMENT                   (CLinePar (CParagraph 0 (0 0) 0 2 0 0 233) "pCasNA-IntE15" 2) 
COMMENT                   5 "" 0 4) 
COMMENT              #15=(CFolderPar 
COMMENT                   (CGroupPar (CParagraph 1 (0 0) 1 1 0 0 178) 
COMMENT                    (CObjectList 
COMMENT                     #16=(CLinePar (CParagraph 0 (0 0) 1 2 1 0 180) 
COMMENT                          "DNA 'pCasNA-IntE15'" 1) 
COMMENT                     #17=(CLinePar (CParagraph 0 (0 0) 1 2 1 0 180) "." 1) 
COMMENT                     #18=(CLinePar (CParagraph 0 (0 0) 1 2 1 0 180) 
COMMENT                          "Local object" 1) 
COMMENT                     #19=(CLinePar (CParagraph 0 (0 0) 1 2 1 0 180) 
COMMENT                          "Created: 10/15/21 09:31" 1) 
COMMENT                     #20=(CLinePar (CParagraph 0 (0 0) 1 2 1 0 180) 
COMMENT                          "Last Modified: 10/15/21 09:31" 1) 
COMMENT                     #21=(CLinePar (CParagraph 0 (0 0) 1 2 1 0 180) 
COMMENT                          "length: 10265 bp" 1) 
COMMENT                     #22=(CLinePar (CParagraph 0 (0 0) 1 2 1 0 180) 
COMMENT                          "storage type: Basic" 1) 
COMMENT                     #23=(CLinePar (CParagraph 0 (0 0) 1 2 1 0 180) 
COMMENT                          "form: Circular" 1))) "General Description") 
COMMENT              #24=(CFolderPar 
COMMENT                   (CGroupPar (CParagraph 2 (0 0) 1 1 0 0 178) 
COMMENT                    (CObjectList 
COMMENT                     #25=(CLinePar (CParagraph 0 (0 0) 1 2 1 0 180) 
COMMENT                          "Original Source Database: GenBank" 1) 
COMMENT                     #26=(CLinePar (CParagraph 0 (0 0) 1 2 1 0 180) 
COMMENT                          "Modification Date in the Original DB: 15-OCT-2021" 1) 
COMMENT                     #27=(CLinePar (CParagraph 0 (0 0) 1 2 1 0 180) 
COMMENT                          "Original Accession Number(s): <a href=\"ncbilink:dnarna/urn.local...14j-a20c0kq\">urn.local...14j-a20c0kq</a>" 
COMMENT                          1) 
COMMENT                     #28=(CLinePar (CParagraph 0 (0 0) 1 2 1 0 180) 
COMMENT                          "Organizm(s): <a href=\"ncbilink:taxonomy/.\">.(.)</a>" 
COMMENT                          1))) "Standard Fields") 
COMMENT              #29=(CRefLinePar 
COMMENT                   (CLinePar (CParagraph 0 (0 0) 0 2 0 0 233) "Comments" 2) 1 "" 
COMMENT                   0 0) 
COMMENT              #30=(CFolderPar 
COMMENT                   (CGroupPar (CParagraph 8 (0 0) 1 2 0 0 178) (CObjectList)) 
COMMENT                   "Annotations") 
COMMENT              #31=(CFolderPar 
COMMENT                   (CGroupPar (CParagraph 12 (6 0) 1 1 0 0 178) 
COMMENT                    (CObjectList 
COMMENT                     #32=(CFolderPar 
COMMENT                          (CGroupPar (CParagraph 4 (7 4 0) 1 1 1 0 178) 
COMMENT                           (CObjectList 
COMMENT                            #33=(CFolderPar 
COMMENT                                 (CGroupPar 
COMMENT                                  (CParagraph 889 (3 #7# 0) 1 2 2 0 327) 
COMMENT                                  (CObjectList 
COMMENT                                   #34=(CLinePar 
COMMENT                                        (CParagraph 0 (0 0) 1 2 3 0 180) 
COMMENT                                        "Start: 889   End: 1455" 1) 
COMMENT                                   #35=(CLinePar 
COMMENT                                        (CParagraph 0 (0 0) 1 2 3 0 180) 
COMMENT                                        "Original Location Description:" 1) 
COMMENT                                   #36=(CLinePar 
COMMENT                                        (CParagraph 0 (0 0) 1 2 3 0 180) 
COMMENT                                        "   889..1455" 1) 
COMMENT                                   #37=(CLinePar 
COMMENT                                        (CParagraph 0 (0 0) 1 2 3 0 180) 
COMMENT                                        "Qualifiers:" 1) 
COMMENT                                   #38=(CLinePar 
COMMENT                                        (CParagraph 0 (0 0) 1 2 3 0 180) 
COMMENT                                        "   /standard_name=\"Nat\"" 1))) "NatR") 
COMMENT                            #39=(CFolderPar 
COMMENT                                 (CGroupPar 
COMMENT                                  (CParagraph 3262 (3 #1# 0) 1 2 2 0 327) 
COMMENT                                  (CObjectList 
COMMENT                                   #40=(CLinePar 
COMMENT                                        (CParagraph 0 (0 0) 1 2 3 0 180) 
COMMENT                                        "Start: 3262  End: 7398" 1) 
COMMENT                                   #41=(CLinePar 
COMMENT                                        (CParagraph 0 (0 0) 1 2 3 0 180) 
COMMENT                                        "Original Location Description:" 1) 
COMMENT                                   #42=(CLinePar 
COMMENT                                        (CParagraph 0 (0 0) 1 2 3 0 180) 
COMMENT                                        "   3262..7398" 1) 
COMMENT                                   #43=(CLinePar 
COMMENT                                        (CParagraph 0 (0 0) 1 2 3 0 180) 
COMMENT                                        "Qualifiers:" 1) 
COMMENT                                   #44=(CLinePar 
COMMENT                                        (CParagraph 0 (0 0) 1 2 3 0 180) 
COMMENT                                        "   /standard_name=\"Cas9-SV40\"" 1))) 
COMMENT                                 "Cas9-SV40") 
COMMENT                            #45=(CFolderPar 
COMMENT                                 (CGroupPar 
COMMENT                                  (CParagraph 7378 (3 #2# 0) 1 2 2 0 327) 
COMMENT                                  (CObjectList 
COMMENT                                   #46=(CLinePar 
COMMENT                                        (CParagraph 0 (0 0) 1 2 3 0 180) 
COMMENT                                        "Start: 7378  End: 7398" 1) 
COMMENT                                   #47=(CLinePar 
COMMENT                                        (CParagraph 0 (0 0) 1 2 3 0 180) 
COMMENT                                        "Original Location Description:" 1) 
COMMENT                                   #48=(CLinePar 
COMMENT                                        (CParagraph 0 (0 0) 1 2 3 0 180) 
COMMENT                                        "   7378..7398" 1) 
COMMENT                                   #49=(CLinePar 
COMMENT                                        (CParagraph 0 (0 0) 1 2 3 0 180) 
COMMENT                                        "Qualifiers:" 1) 
COMMENT                                   #50=(CLinePar 
COMMENT                                        (CParagraph 0 (0 0) 1 2 3 0 180) 
COMMENT                                        "   /codon_start=1" 1) 
COMMENT                                   #51=(CLinePar 
COMMENT                                        (CParagraph 0 (0 0) 1 2 3 0 180) 
COMMENT                                        "   /product=\"nuclear localization signal of SV40 large T" 
COMMENT                                        1) 
COMMENT                                   #52=(CLinePar 
COMMENT                                        (CParagraph 0 (0 0) 1 2 3 0 180) 
COMMENT                                        "   antigen\"" 1) 
COMMENT                                   #53=(CLinePar 
COMMENT                                        (CParagraph 0 (0 0) 1 2 3 0 180) 
COMMENT                                        "   /standard_name=\"nuclear localization signal of SV40 large" 
COMMENT                                        1) 
COMMENT                                   #54=(CLinePar 
COMMENT                                        (CParagraph 0 (0 0) 1 2 3 0 180) 
COMMENT                                        "   T  antig\"" 1))) "SV40 NLS") 
COMMENT                            #55=(CFolderPar 
COMMENT                                 (CGroupPar 
COMMENT                                  (CParagraph 8836 (3 #5# 0) 1 2 2 0 327) 
COMMENT                                  (CObjectList 
COMMENT                                   #56=(CLinePar 
COMMENT                                        (CParagraph 0 (0 0) 1 2 3 0 180) 
COMMENT                                        "Start: 8836  End: 9696 (Complementary)" 
COMMENT                                        1) 
COMMENT                                   #57=(CLinePar 
COMMENT                                        (CParagraph 0 (0 0) 1 2 3 0 180) 
COMMENT                                        "Original Location Description:" 1) 
COMMENT                                   #58=(CLinePar 
COMMENT                                        (CParagraph 0 (0 0) 1 2 3 0 180) 
COMMENT                                        "   complement(8836..9696)" 1) 
COMMENT                                   #59=(CLinePar 
COMMENT                                        (CParagraph 0 (0 0) 1 2 3 0 180) 
COMMENT                                        "Qualifiers:" 1) 
COMMENT                                   #60=(CLinePar 
COMMENT                                        (CParagraph 0 (0 0) 1 2 3 0 180) 
COMMENT                                        "   /standard_name=\"bla\"" 1))) "ApR"))) 
COMMENT                          "CDS (4 total)") 
COMMENT                     #61=(CFolderPar 
COMMENT                          (CGroupPar (CParagraph 21 (7 21 0) 1 1 1 0 178) 
COMMENT                           (CObjectList 
COMMENT                            #62=(CFolderPar 
COMMENT                                 (CGroupPar 
COMMENT                                  (CParagraph 1 (3 #11# 0) 1 2 2 0 194) 
COMMENT                                  (CObjectList 
COMMENT                                   #63=(CLinePar 
COMMENT                                        (CParagraph 0 (0 0) 1 2 3 0 180) 
COMMENT                                        "Start: 1     End: 20  " 1) 
COMMENT                                   #64=(CLinePar 
COMMENT                                        (CParagraph 0 (0 0) 1 2 3 0 180) 
COMMENT                                        "Original Location Description:" 1) 
COMMENT                                   #65=(CLinePar 
COMMENT                                        (CParagraph 0 (0 0) 1 2 3 0 180) 
COMMENT                                        "   8052..8071" 1))) "20bp IntE15"))) 
COMMENT                          "Misc. Feature (1 total)") 
COMMENT                     #66=(CFolderPar 
COMMENT                          (CGroupPar (CParagraph 29 (7 29 0) 1 1 1 0 178) 
COMMENT                           (CObjectList 
COMMENT                            #67=(CFolderPar 
COMMENT                                 (CGroupPar 
COMMENT                                  (CParagraph 2215 (3 #0# 0) 1 2 2 0 194) 
COMMENT                                  (CObjectList 
COMMENT                                   #68=(CLinePar 
COMMENT                                        (CParagraph 0 (0 0) 1 2 3 0 180) 
COMMENT                                        "Start: 2215  End: 3261" 1) 
COMMENT                                   #69=(CLinePar 
COMMENT                                        (CParagraph 0 (0 0) 1 2 3 0 180) 
COMMENT                                        "Original Location Description:" 1) 
COMMENT                                   #70=(CLinePar 
COMMENT                                        (CParagraph 0 (0 0) 1 2 3 0 180) 
COMMENT                                        "   2215..3261" 1) 
COMMENT                                   #71=(CLinePar 
COMMENT                                        (CParagraph 0 (0 0) 1 2 3 0 180) 
COMMENT                                        "Qualifiers:" 1) 
COMMENT                                   #72=(CLinePar 
COMMENT                                        (CParagraph 0 (0 0) 1 2 3 0 180) 
COMMENT                                        "   /standard_name=\"UAS1B8-TEF(136)\"" 
COMMENT                                        1))) "UAS1B8-TEF Pro") 
COMMENT                            #73=(CFolderPar 
COMMENT                                 (CGroupPar 
COMMENT                                  (CParagraph 9832 (3 #9# 0) 1 2 2 0 194) 
COMMENT                                  (CObjectList 
COMMENT                                   #74=(CLinePar 
COMMENT                                        (CParagraph 0 (0 0) 1 2 3 0 180) 
COMMENT                                        "Start: 9832  End: 10265" 1) 
COMMENT                                   #75=(CLinePar 
COMMENT                                        (CParagraph 0 (0 0) 1 2 3 0 180) 
COMMENT                                        "Original Location Description:" 1) 
COMMENT                                   #76=(CLinePar 
COMMENT                                        (CParagraph 0 (0 0) 1 2 3 0 180) 
COMMENT                                        "   9832..10265" 1))) "Pol III Pro"))) 
COMMENT                          "Promoter Eukaryotic (2 total)") 
COMMENT                     #77=(CFolderPar 
COMMENT                          (CGroupPar (CParagraph 30 (7 30 0) 1 1 1 0 178) 
COMMENT                           (CObjectList 
COMMENT                            #78=(CFolderPar 
COMMENT                                 (CGroupPar 
COMMENT                                  (CParagraph 358 (3 #6# 0) 1 2 2 0 194) 
COMMENT                                  (CObjectList 
COMMENT                                   #79=(CLinePar 
COMMENT                                        (CParagraph 0 (0 0) 1 2 3 0 180) 
COMMENT                                        "Start: 358   End: 888 " 1) 
COMMENT                                   #80=(CLinePar 
COMMENT                                        (CParagraph 0 (0 0) 1 2 3 0 180) 
COMMENT                                        "Original Location Description:" 1) 
COMMENT                                   #81=(CLinePar 
COMMENT                                        (CParagraph 0 (0 0) 1 2 3 0 180) 
COMMENT                                        "   358..888" 1))) "TEFin Pro"))) 
COMMENT                          "Promoter Prokaryotic (1 total)") 
COMMENT                     #82=(CFolderPar 
COMMENT                          (CGroupPar (CParagraph 33 (7 33 0) 1 1 1 0 178) 
COMMENT                           (CObjectList 
COMMENT                            #83=(CFolderPar 
COMMENT                                 (CGroupPar 
COMMENT                                  (CParagraph 8062 (3 #4# 0) 1 2 2 0 194) 
COMMENT                                  (CObjectList 
COMMENT                                   #84=(CLinePar 
COMMENT                                        (CParagraph 0 (0 0) 1 2 3 0 180) 
COMMENT                                        "Start: 8062  End: 8681 (Complementary)" 
COMMENT                                        1) 
COMMENT                                   #85=(CLinePar 
COMMENT                                        (CParagraph 0 (0 0) 1 2 3 0 180) 
COMMENT                                        "Original Location Description:" 1) 
COMMENT                                   #86=(CLinePar 
COMMENT                                        (CParagraph 0 (0 0) 1 2 3 0 180) 
COMMENT                                        "   complement(8062..8681)" 1) 
COMMENT                                   #87=(CLinePar 
COMMENT                                        (CParagraph 0 (0 0) 1 2 3 0 180) 
COMMENT                                        "Qualifiers:" 1) 
COMMENT                                   #88=(CLinePar 
COMMENT                                        (CParagraph 0 (0 0) 1 2 3 0 180) 
COMMENT                                        "   /standard_name=\"pBR322 origin\"" 1))) 
COMMENT                                 "ColE1"))) "Replication Origin (1 total)") 
COMMENT                     #89=(CFolderPar 
COMMENT                          (CGroupPar (CParagraph 43 (7 43 0) 1 1 1 0 178) 
COMMENT                           (CObjectList 
COMMENT                            #90=(CFolderPar 
COMMENT                                 (CGroupPar 
COMMENT                                  (CParagraph 100 (3 #10# 0) 1 2 2 0 194) 
COMMENT                                  (CObjectList 
COMMENT                                   #91=(CLinePar 
COMMENT                                        (CParagraph 0 (0 0) 1 2 3 0 180) 
COMMENT                                        "Start: 100   End: 106 " 1) 
COMMENT                                   #92=(CLinePar 
COMMENT                                        (CParagraph 0 (0 0) 1 2 3 0 180) 
COMMENT                                        "Original Location Description:" 1) 
COMMENT                                   #93=(CLinePar 
COMMENT                                        (CParagraph 0 (0 0) 1 2 3 0 180) 
COMMENT                                        "   100..106" 1))) "Pol III Ter") 
COMMENT                            #94=(CFolderPar 
COMMENT                                 (CGroupPar 
COMMENT                                  (CParagraph 1456 (3 #8# 0) 1 2 2 0 194) 
COMMENT                                  (CObjectList 
COMMENT                                   #95=(CLinePar 
COMMENT                                        (CParagraph 0 (0 0) 1 2 3 0 180) 
COMMENT                                        "Start: 1456  End: 1504" 1) 
COMMENT                                   #96=(CLinePar 
COMMENT                                        (CParagraph 0 (0 0) 1 2 3 0 180) 
COMMENT                                        "Original Location Description:" 1) 
COMMENT                                   #97=(CLinePar 
COMMENT                                        (CParagraph 0 (0 0) 1 2 3 0 180) 
COMMENT                                        "   1456..1504" 1))) "Syn8 Ter") 
COMMENT                            #98=(CFolderPar 
COMMENT                                 (CGroupPar 
COMMENT                                  (CParagraph 7409 (3 #3# 0) 1 2 2 0 194) 
COMMENT                                  (CObjectList 
COMMENT                                   #99=(CLinePar 
COMMENT                                        (CParagraph 0 (0 0) 1 2 3 0 180) 
COMMENT                                        "Start: 7409  End: 7655" 1) 
COMMENT                                   #100=(CLinePar 
COMMENT                                         (CParagraph 0 (0 0) 1 2 3 0 180) 
COMMENT                                         "Original Location Description:" 1) 
COMMENT                                   #101=(CLinePar 
COMMENT                                         (CParagraph 0 (0 0) 1 2 3 0 180) 
COMMENT                                         "   7409..7655" 1))) "CYC1 Ter"))) 
COMMENT                          "Terminator (3 total)") 
COMMENT                     #102=(CFolderPar 
COMMENT                           (CGroupPar (CParagraph 54 (7 54 0) 1 1 1 0 178) 
COMMENT                            (CObjectList 
COMMENT                             #103=(CFolderPar 
COMMENT                                   (CGroupPar 
COMMENT                                    (CParagraph 1 (3 #12# 0) 1 2 2 0 194) 
COMMENT                                    (CObjectList 
COMMENT                                     #104=(CLinePar 
COMMENT                                           (CParagraph 0 (0 0) 1 2 3 0 180) 
COMMENT                                           "Start: 1     End: 103 " 1))) "sgRNA"))) 
COMMENT                           "mRNA (1 total)"))) "Feature Map")))) 
COMMENT       (CGraphView 
COMMENT        (CWStyleSheet 
COMMENT         (CObjectList 
COMMENT          #105=(CWidgetStyle "RSite Label" 1 (LOGPEN 0 0 13408563) 1 0 1 
COMMENT                (LOGFONT 0 0 0 0 400 0 0 0 0 3 2 1 18 "Georgia") 0.555556 0 1 5 
COMMENT                "@N (@S)" 0) 
COMMENT          #106=(CWidgetStyle "Signal Label" 1 (LOGPEN 0 0 0) 1 0 1 
COMMENT                (LOGFONT 0 0 0 0 700 0 0 0 0 3 2 1 34 "Arial") 0.666667 0 1 1 
COMMENT                "@N" 0) 
COMMENT          #107=(CWidgetStyle "Molecule Label 2" 0 0 1 
COMMENT                (LOGFONT 0 0 0 0 400 0 0 0 0 3 2 1 18 "Georgia") 0.555556 0 1 16 
COMMENT                "@L bp" 0) 
COMMENT          #108=(CWidgetStyle "Molecule Label 1" 0 0 1 
COMMENT                (LOGFONT 0 0 0 0 400 0 0 0 0 3 2 1 34 "Verdana") 0.833333 0 1 1 
COMMENT                "@N" 0) 
COMMENT          #109=(CWidgetStyle "Shape 3" 1 (LOGPEN 0 0 3355545) 1 1 
COMMENT                (LOGBRUSH 0 6724095 0) 0 0 1 (LOGSHAPE 9 1 0.8 1.8 0)) 
COMMENT          #110=(CWidgetStyle "Shape 1" 1 (LOGPEN 0 0 6723840) 1 1 
COMMENT                (LOGBRUSH 0 10079334 0) 0 0 1 (LOGSHAPE 9 1 0.8 1.8 0)) 
COMMENT          #111=(CWidgetStyle "Axis" 1 (LOGPEN 0 0 10079436) 2 1 
COMMENT                (LOGBRUSH 0 13434879 0) 0 0 1 (LOGSHAPE 10 1 0 0 0)) 
COMMENT          #112=(CWidgetStyle "Line 2" 1 (LOGPEN 0 0 6723840) 8 0 0 0 1 
COMMENT                (LOGSHAPE 1 1.9 0 0 0)) 
COMMENT          #113=(CWidgetStyle "RSite" 1 (LOGPEN 0 0 10053171) 8 0 0 0 1 
COMMENT                (LOGSHAPE 1 1.9 0 0 0)) 
COMMENT          #114=(CWidgetStyle "Short Signal" 1 (LOGPEN 0 0 13395507) 10 0 0 0 1 
COMMENT                (LOGSHAPE 1 1.9 0 0 0)) 
COMMENT          #115=(CWidgetStyle "Uniq RSite Label" 1 (LOGPEN 0 0 153) 1 0 1 
COMMENT                (LOGFONT 0 0 0 0 400 0 0 0 0 3 2 1 18 "Georgia") 0.555556 128 1 
COMMENT                5 "@N (@S)" 0) 
COMMENT          #116=(CWidgetStyle "Vanilla" 1 (LOGPEN 0 0 0) 1 1 
COMMENT                (LOGBRUSH 0 16777215 0) 1 
COMMENT                (LOGFONT 0 0 0 0 400 0 0 0 0 7 48 2 18 "Times New Roman") 0.8 0 
COMMENT                1 2 "?" 0) 
COMMENT          #117=(CWidgetStyle "Mark 1" 0 0 1 
COMMENT                (LOGFONT 0 0 0 0 400 0 0 0 2 7 48 2 2 "Windings") 0.7 0 1 2 "?" 
COMMENT                0) 
COMMENT          #118=(CWidgetStyle "Motif Label" 1 (LOGPEN 0 0 16744512) 1 0 1 
COMMENT                (LOGFONT 0 0 0 0 400 0 0 0 0 3 2 1 34 "Arial") 0.611111 8388608 
COMMENT                1 65535 "@N (@H)" 0) 
COMMENT          #119=(CWidgetStyle "Fragment Label 2" 1 (LOGPEN 0 0 0) 1 0 1 
COMMENT                (LOGFONT 0 0 0 0 400 0 0 0 0 3 2 1 49 "Courier New") 1.05 0 1 48 
COMMENT                "@F bp (molecule @L bp)" 0) 
COMMENT          #120=(CWidgetStyle "Fragment Label 1" 1 (LOGPEN 0 0 0) 1 0 1 
COMMENT                (LOGFONT 0 0 0 0 400 0 0 0 0 3 2 1 34 "Arial") 0.91 0 1 1 
COMMENT                "Fragment of @N" 0) 
COMMENT          #121=(CWidgetStyle "Shape 4" 1 (LOGPEN 0 0 0) 1 1 
COMMENT                (LOGBRUSH 2 8388608 5) 0 0 0) 
COMMENT          #122=(CWidgetStyle "Shape 2" 1 (LOGPEN 0 0 0) 1 1 (LOGBRUSH 0 128 0) 0 
COMMENT                0 0) 
COMMENT          #123=(CWidgetStyle "Shape 0" 1 (LOGPEN 0 0 0) 1 1 (LOGBRUSH 0 0 0) 0 0 
COMMENT                0) 
COMMENT          #124=(CWidgetStyle "ORF" 1 (LOGPEN 0 0 16384) 8 0 0 0 1 
COMMENT                (LOGSHAPE 7 0.2 3.41182 2.86186 0.609808)) 
COMMENT          #125=(CWidgetStyle "Line 4" 1 (LOGPEN 0 0 32768) 8 0 0 0 0) 
COMMENT          #126=(CWidgetStyle "Line 3" 1 (LOGPEN 0 0 16711680) 8 0 0 0 0) 
COMMENT          #127=(CWidgetStyle "Line 1" 1 (LOGPEN 0 0 16711680) 1 0 0 0 0) 
COMMENT          #128=(CWidgetStyle "Short Promoter" 1 (LOGPEN 0 0 128) 6 0 0 0 0) 
COMMENT          #129=(CWidgetStyle "Motif" 1 (LOGPEN 0 0 0) 1 0 0 0 0) 
COMMENT          #130=(CWidgetStyle "Line 0" 1 (LOGPEN 0 0 0) 8 0 0 0 0) 
COMMENT          #131=(CWidgetStyle "Void" 0 0 0 0 0) 
COMMENT          #132=(CWidgetStyle "General Label" 1 (LOGPEN 0 0 0) 1 0 1 
COMMENT                (LOGFONT 0 0 0 0 400 0 0 0 0 3 2 1 18 "Times New Roman") 0.91 0 
COMMENT                1 3 "@T @N " 0) 
COMMENT          #133=(CWidgetStyle "Position" 1 (LOGPEN 0 0 0) 1 0 0 0 0) 
COMMENT          #134=(CWidgetStyle "Annotation" 0 0 1 
COMMENT                (LOGFONT 0 0 0 0 400 0 0 0 0 3 2 1 18 "Times New Roman") 0.91 0 
COMMENT                0 0) 
COMMENT          #135=(CWidgetStyle "Position Label" 1 (LOGPEN 0 0 8388608) 1 0 1 
COMMENT                (LOGFONT 0 0 0 0 400 0 1 0 0 3 2 1 34 "Arial") 0.63 8388608 1 1 
COMMENT                "@N" 0) 
COMMENT          #136=(CWidgetStyle "Range" 1 (LOGPEN 0 0 0) 1 1 
COMMENT                (LOGBRUSH 0 16777215 0) 0 0 0) 
COMMENT          #137=(CWidgetStyle "Range Label" 1 (LOGPEN 0 0 8388608) 1 0 1 
COMMENT                (LOGFONT 0 0 0 0 400 0 1 0 0 3 2 1 34 "Arial") 0.63 8388608 1 1 
COMMENT                "@N" 0) 
COMMENT          #138=(CWidgetStyle "ORF Label" 1 (LOGPEN 0 0 49216) 1 0 1 
COMMENT                (LOGFONT 0 0 0 0 400 0 0 0 0 3 2 1 18 "Times New Roman") 
COMMENT                0.611111 0 1 65535 "@N" 0) 
COMMENT          #139=(CWidgetStyle "CDS Label" 1 (LOGPEN 0 0 4227264) 1 0 1 
COMMENT                (LOGFONT 0 0 0 0 400 0 0 0 0 3 2 1 34 "Arial") 0.555556 255 1 1 
COMMENT                "@N" 0) 
COMMENT          #140=(CWidgetStyle "Shape 5" 1 (LOGPEN 0 0 0) 3 1 
COMMENT                (LOGBRUSH 0 16777113 0) 1 
COMMENT                (LOGFONT 0 0 0 0 400 0 0 0 0 7 48 2 50 "Arial") 0.9 0 0 1 
COMMENT                (LOGSHAPE 9 1 0.8 1.8 0)) 
COMMENT          #141=(CWidgetStyle "CDS" 1 (LOGPEN 0 0 0) 1 1 (LOGBRUSH 2 39423 3) 0 0 
COMMENT                1 (LOGSHAPE 9 1 0.8 1.8 0)) 
COMMENT          #142=(CWidgetStyle "Label 2" 1 (LOGPEN 0 0 4227264) 1 0 1 
COMMENT                (LOGFONT 0 0 0 0 400 0 0 0 0 3 2 1 34 "Arial") 0.944444 8388608 
COMMENT                1 1 "@N" 0) 
COMMENT          #143=(CWidgetStyle "Label 3" 1 (LOGPEN 0 0 8421376) 1 0 1 
COMMENT                (LOGFONT 0 0 0 0 700 255 0 0 0 3 2 1 34 "Arial") 0.833333 255 1 
COMMENT                5 "@N (@S)" 0) 
COMMENT          #144=(CWidgetStyle "Label 4" 1 (LOGPEN 0 0 8437824) 1 0 1 
COMMENT                (LOGFONT 0 0 0 0 400 0 0 0 0 3 2 1 34 "Arial") 0.722222 0 1 5 
COMMENT                "@N (@S)" 0)) 0.164644 1.74233 0.164644 2.53336 
COMMENT         (70 (CShapeMapEntry 0 "Unique RSite" 1 "Uniq RSite Label") 67 
COMMENT          (CShapeMapEntry 0 "ORF" 0 "ORF Label")) 40.0378 40.0378 39 39 0.1 
COMMENT         -10265) 1 1 0 1 1 
COMMENT        (mapper: 18.1232 -16.2152 40.0378 40.0378 0.01 10 -1 10265 10265 1 0 0) 
COMMENT        #145=(CGroupWidget (CWidget 0 (0 0) 1 2 0 0 Nil -391 100) 
COMMENT              (CObjectList 
COMMENT               #146=(CGroupWidget (CWidget 1 (0 0) 1 2 0 0 Nil -391 100) 
COMMENT                     (CObjectList 
COMMENT                      #147=(CAxis 
COMMENT                            (CWideLine 
COMMENT                             (CWidget 0 (0 0) 1 2 0 0 #111# 47214476 0) 
COMMENT                             (LOGPEN 0 0 10079436) 2 (LOGBRUSH 0 13434879 0) 1 
COMMENT                             6.2748 6.2728 1 0.0214037) 0.0611124) 
COMMENT                      #148=(CLabel 
COMMENT                            (CWidget 1001 (0 0) 1 2 0 0 #108# 6619236 100) 
COMMENT                            (LOGPEN 7667829 6553705 6684720) 6553701 
COMMENT                            (LOGFONT 58 22 0 0 400 0 0 0 0 3 2 1 34 "Verdana") 
COMMENT                            1.74233 0.833333 0 "pCasNA-IntE15" "@N" 1 0 0.871165 
COMMENT                            0 -10 8.24221 1.34873 Nil) 
COMMENT                      #149=(CLabel (CWidget 1002 (0 0) 1 2 0 0 #107# 0 100) 
COMMENT                            (LOGPEN 0 0 0) 1 
COMMENT                            (LOGFONT 38 14 0 0 400 0 0 0 0 3 2 1 18 "Georgia") 
COMMENT                            1.74233 0.555556 0 "10265 bp" "@L bp" 16 0 -0.871165 
COMMENT                            0 -10.8 3.84637 0.949103 Nil)) (CObjectList)) 
COMMENT               #150=(CGroupWidget (CWidget 10 (6 0) 1 2 0 0 Nil -670 100) 
COMMENT                     (CObjectList 
COMMENT                      #151=(CGroupWidget 
COMMENT                            (CWidget 4 (7 4 0) 1 2 0 0 Nil -181 100) 
COMMENT                            (CObjectList 
COMMENT                             #152=(CWideArrow 
COMMENT                                   (CWideLine 
COMMENT                                    (CWidget 0 (3 #1# 0) 1 2 0 0 #109# 0 100) 
COMMENT                                    (LOGPEN 0 0 3355545) 1 
COMMENT                                    (LOGBRUSH 0 6724095 0) 1 1.75209 4.28031 1 
COMMENT                                    0.082322) 0.8 1.8 0) 
COMMENT                             #153=(CLabel 
COMMENT                                   (CWidget 0 (0 0) 1 2 0 0 #106# 268634520 100) 
COMMENT                                   (LOGPEN 0 0 0) 1 
COMMENT                                   (LOGFONT 46 17 0 0 700 0 0 0 0 3 2 1 34 
COMMENT                                    "Arial") 1.74233 0.666667 0 "Cas9-SV40" "@N" 
COMMENT                                   1 -4.73777 -12.1963 0 -10 5.04523 1.07399 
COMMENT                                   #152#) 
COMMENT                             #154=(CScratch 
COMMENT                                   (CWidget 0 (3 #2# 0) 1 2 0 0 #114# 0 100) 
COMMENT                                   (LOGPEN 0 8 13395507) 10 1 1.76493 1.9 
COMMENT                                   0.082322 1) 
COMMENT                             #155=(CLabel (CWidget 0 (0 0) 1 2 0 0 #106# 0 100) 
COMMENT                                   (LOGPEN 0 0 0) 1 
COMMENT                                   (LOGFONT 46 17 0 0 700 0 0 0 0 3 2 1 34 
COMMENT                                    "Arial") 1.74233 0.666667 0 "SV40 NLS" "@N" 
COMMENT                                   1 -14.0958 -3.48466 0 -10 4.49575 1.07399 
COMMENT                                   #154#) 
COMMENT                             #156=(CWideArrow 
COMMENT                                   (CWideLine 
COMMENT                                    (CWidget 0 (3 #5# 0) 1 2 0 0 #109# 0 100) 
COMMENT                                    (LOGPEN 0 0 3355545) 1 
COMMENT                                    (LOGBRUSH 0 6724095 0) 1 0.347729 0.873907 1 
COMMENT                                    0.082322) 0.8 1.8 1) 
COMMENT                             #157=(CLabel (CWidget 0 (0 0) 1 2 0 0 #106# 0 100) 
COMMENT                                   (LOGPEN 0 0 0) 1 
COMMENT                                   (LOGFONT 46 17 0 0 700 0 0 0 0 3 2 1 34 
COMMENT                                    "Arial") 1.74233 0.666667 0 "ApR" "@N" 1 
COMMENT                                   -8.48416 10.454 0 -10 1.99811 1.07399 #156#) 
COMMENT                             #158=(CWideArrow 
COMMENT                                   (CWideLine 
COMMENT                                    (CWidget 0 (3 #7# 0) 1 2 0 0 #109# 0 100) 
COMMENT                                    (LOGPEN 0 0 3355545) 1 
COMMENT                                    (LOGBRUSH 0 6724095 0) 1 5.384 5.73051 1 
COMMENT                                    0.082322) 0.8 1.8 0) 
COMMENT                             #159=(CLabel 
COMMENT                                   (CWidget 0 (0 0) 1 2 0 0 #106# 224266726 100) 
COMMENT                                   (LOGPEN 0 0 0) 1 
COMMENT                                   (LOGFONT 46 17 0 0 700 0 0 0 0 3 2 1 34 
COMMENT                                    "Arial") 1.74233 0.666667 0 "NatR" "@N" 1 
COMMENT                                   11.2249 6.96932 0 -10 2.34778 1.07399 #158#)) 
COMMENT                            (CObjectList)) 
COMMENT                      #160=(CGroupWidget 
COMMENT                            (CWidget 21 (7 21 0) 1 2 0 0 Nil -112 100) 
COMMENT                            (CObjectList 
COMMENT                             #161=(CScratch 
COMMENT                                   (CWidget 0 (3 #11# 0) 1 2 0 0 #114# 979 100) 
COMMENT                                   (LOGPEN 0 8 13395507) 10 1 6.27319 1.9 
COMMENT                                   0.082322 1) 
COMMENT                             #162=(CLabel 
COMMENT                                   (CWidget 0 (0 0) 1 2 0 0 #106# -536870912 100) 
COMMENT                                   (LOGPEN 0 0 0) 1 
COMMENT                                   (LOGFONT 46 17 0 0 700 0 0 0 0 3 2 1 34 
COMMENT                                    "Arial") 1.74233 0.666667 0 "20bp IntE15" 
COMMENT                                   "@N" 1 3.6846 13.9386 0 -10 5.59471 1.07399 
COMMENT                                   #161#)) (CObjectList)) 
COMMENT                      #163=(CGroupWidget 
COMMENT                            (CWidget 29 (7 29 0) 1 2 0 0 Nil -809 100) 
COMMENT                            (CObjectList 
COMMENT                             #164=(CWideArrow 
COMMENT                                   (CWideLine 
COMMENT                                    (CWidget 0 (3 #0# 0) 1 2 0 0 #110# 0 100) 
COMMENT                                    (LOGPEN 0 0 6723840) 1 
COMMENT                                    (LOGBRUSH 0 10079334 0) 1 4.28031 4.92016 1 
COMMENT                                    0.082322) 0.8 1.8 0) 
COMMENT                             #165=(CLabel (CWidget 0 (0 0) 1 2 0 0 #106# 0 100) 
COMMENT                                   (LOGPEN 0 0 0) 1 
COMMENT                                   (LOGFONT 46 17 0 0 700 0 0 0 0 3 2 1 34 
COMMENT                                    "Arial") 1.74233 0.666667 0 "UAS1B8-TEF Pro" 
COMMENT                                   "@N" 1 15.7587 -1.74233 0 -10 7.76766 1.07399 
COMMENT                                   #164#) 
COMMENT                             #166=(CWideArrow 
COMMENT                                   (CWideLine 
COMMENT                                    (CWidget 0 (3 #9# 0) 1 2 0 0 #110# 18 100) 
COMMENT                                    (LOGPEN 0 0 6723840) 1 
COMMENT                                    (LOGBRUSH 0 10079334 0) 0.835356 6.27319 
COMMENT                                    0.265228 1 0.082322) 0.8 1.8 0) 
COMMENT                             #167=(CLabel (CWidget 0 (0 0) 1 2 0 0 #106# 0 100) 
COMMENT                                   (LOGPEN 0 0 0) 1 
COMMENT                                   (LOGFONT 46 17 0 0 700 0 0 0 0 3 2 1 34 
COMMENT                                    "Arial") 1.74233 0.666667 0 "Pol III Pro" 
COMMENT                                   "@N" 1 -4.47669 12.1963 0 -10 4.57068 1.07399 
COMMENT                                   #166#)) (CObjectList)) 
COMMENT                      #168=(CGroupWidget 
COMMENT                            (CWidget 30 (7 30 0) 1 2 0 0 Nil -251 100) 
COMMENT                            (CObjectList 
COMMENT                             #169=(CWideArrow 
COMMENT                                   (CWideLine 
COMMENT                                    (CWidget 0 (3 #6# 0) 1 2 0 0 #122# 0 100) 
COMMENT                                    (LOGPEN 0 0 0) 1 (LOGBRUSH 0 128 0) 1 
COMMENT                                    5.73051 6.05501 1 0.082322) 0.8 1.8 0) 
COMMENT                             #170=(CLabel 
COMMENT                                   (CWidget 0 (0 0) 1 2 0 0 #106# 153 100) 
COMMENT                                   (LOGPEN 0 0 0) 1 
COMMENT                                   (LOGFONT 46 17 0 0 700 0 0 0 0 3 2 1 34 
COMMENT                                    "Arial") 1.74233 0.666667 0 "TEFin Pro" "@N" 
COMMENT                                   1 10.9842 8.71165 0 -10 4.64561 1.07399 #169#)) 
COMMENT                            (CObjectList)) 
COMMENT                      #171=(CGroupWidget 
COMMENT                            (CWidget 33 (7 33 0) 1 2 0 0 Nil -739 100) 
COMMENT                            (CObjectList 
COMMENT                             #172=(CWideArrow 
COMMENT                                   (CWideLine 
COMMENT                                    (CWidget 0 (3 #4# 0) 1 2 0 0 #109# 12781976 
COMMENT                                     100) (LOGPEN 0 0 3355545) 1 
COMMENT                                    (LOGBRUSH 0 6724095 0) 1 0.96802 1.34692 1 
COMMENT                                    0.082322) 0.8 1.8 1) 
COMMENT                             #173=(CLabel 
COMMENT                                   (CWidget 0 (0 0) 1 2 0 0 #106# 268634520 100) 
COMMENT                                   (LOGPEN 0 0 0) 1 
COMMENT                                   (LOGFONT 46 17 0 0 700 0 0 0 0 3 2 1 34 
COMMENT                                    "Arial") 1.74233 0.666667 0 "ColE1" "@N" 1 
COMMENT                                   -12.5257 5.22699 0 -10 2.82233 1.07399 #172#)) 
COMMENT                            (CObjectList)) 
COMMENT                      #174=(CGroupWidget 
COMMENT                            (CWidget 43 (7 43 0) 1 2 0 0 Nil -391 100) 
COMMENT                            (CObjectList 
COMMENT                             #175=(CLine 
COMMENT                                   (CWidget 0 (3 #3# 0) 1 2 0 0 #114# 633 100) 
COMMENT                                   (LOGPEN 0 8 13395507) 10 0.835356 1.59503 
COMMENT                                   1.74598) 
COMMENT                             #176=(CLabel (CWidget 0 (0 0) 1 2 0 0 #106# 1 100) 
COMMENT                                   (LOGPEN 0 0 0) 1 
COMMENT                                   (LOGFONT 46 17 0 0 700 0 0 0 0 3 2 1 34 
COMMENT                                    "Arial") 1.74233 0.666667 0 "CYC1 Ter" "@N" 
COMMENT                                   1 -14.1193 -1.74233 0 -10 4.49575 1.07399 
COMMENT                                   #175#) 
COMMENT                             #177=(CScratch 
COMMENT                                   (CWidget 0 (3 #8# 0) 1 2 0 0 #114# 0 100) 
COMMENT                                   (LOGPEN 0 8 13395507) 10 1 5.384 1.9 0.082322 
COMMENT                                   1) 
COMMENT                             #178=(CLabel 
COMMENT                                   (CWidget 0 (0 0) 1 2 0 0 #106# 258870230 100) 
COMMENT                                   (LOGPEN 0 0 0) 1 
COMMENT                                   (LOGFONT 46 17 0 0 700 0 0 0 0 3 2 1 34 
COMMENT                                    "Arial") 1.74233 0.666667 0 "Syn8 Ter" "@N" 
COMMENT                                   1 13.0476 5.22699 0 -10 4.17106 1.07399 #177#) 
COMMENT                             #179=(CScratch 
COMMENT                                   (CWidget 0 (3 #10# 0) 1 2 0 0 #114# 0 100) 
COMMENT                                   (LOGPEN 0 8 13395507) 10 1 6.21268 1.9 
COMMENT                                   0.082322 1) 
COMMENT                             #180=(CLabel (CWidget 0 (0 0) 1 2 0 0 #106# 0 100) 
COMMENT                                   (LOGPEN 0 0 0) 1 
COMMENT                                   (LOGFONT 46 17 0 0 700 0 0 0 0 3 2 1 34 
COMMENT                                    "Arial") 1.74233 0.666667 0 "Pol III Ter" 
COMMENT                                   "@N" 1 8.64271 10.454 0 -10 4.49575 1.07399 
COMMENT                                   #179#)) (CObjectList)) 
COMMENT                      #181=(CGroupWidget 
COMMENT                            (CWidget 54 (7 54 0) 1 2 0 0 Nil -251 100) 
COMMENT                            (CObjectList 
COMMENT                             #182=(CWideArrow 
COMMENT                                   (CWideLine 
COMMENT                                    (CWidget 0 (3 #12# 0) 1 2 0 0 #110# 0 100) 
COMMENT                                    (LOGPEN 0 0 6723840) 1 
COMMENT                                    (LOGBRUSH 0 10079334 0) 0.835356 6.21024 
COMMENT                                    6.27319 1 0.082322) 0.8 1.8 0) 
COMMENT                             #183=(CLabel 
COMMENT                                   (CWidget 0 (0 0) 1 2 0 0 #106# 217713482 100) 
COMMENT                                   (LOGPEN 0 0 0) 1 
COMMENT                                   (LOGFONT 46 17 0 0 700 0 0 0 0 3 2 1 34 
COMMENT                                    "Arial") 1.74233 0.666667 0 "sgRNA" "@N" 1 
COMMENT                                   2.83928 12.1963 0 -10 3.22196 1.07399 #182#)) 
COMMENT                            (CObjectList))) (CObjectList)) 
COMMENT               #184=(CGroupWidget (CWidget 14 (16 0) 1 2 0 0 Nil -321 100) 
COMMENT                     (CObjectList) (CObjectList)) 
COMMENT               #185=(CGroupWidget (CWidget 11 (0 0) 1 2 0 0 Nil -182 100) 
COMMENT                     (CObjectList) (CObjectList)) 
COMMENT               #186=(CGroupWidget (CWidget 12 (0 0) 1 2 0 0 Nil -391 100) 
COMMENT                     (CObjectList) (CObjectList))) (CObjectList))) 
COMMENT       (CSeqView 10 10 (CObjectList) (CObList) 1 (CObList)) (CObList) 0 
COMMENT       (CStringList) 0 0 (CObList)))
FEATURES             Location/Qualifiers
     promoter        2215..3261
                     /standard_name="UAS1B8-TEF(136)"
                     /vntifkey="29"
                     /label=UAS1B8-TEF\Pro
                     /note="Geneious type: promoter uukaryotic"
     CDS             3262..7398
                     /standard_name="Cas9-SV40"
                     /vntifkey="4"
                     /label=Cas9-SV40
     CDS             7378..7398
                     /codon_start=1
                     /product="nuclear localization signal of SV40 large T
                     antigen"
                     /standard_name="nuclear localization signal of SV40 large
                     T  antig"
                     /vntifkey="4"
                     /label=SV40\NLS
                     /note="SV40 NLS; nuclear localization signal of SV40 large T antig"
     terminator      7409..7655
                     /vntifkey="43"
                     /label=CYC1\Ter
     rep_origin      complement(8062..8681)
                     /standard_name="pBR322 origin"
                     /vntifkey="33"
                     /label=ColE1
                     /note="Geneious type: Origin of Replication"
     CDS             complement(8836..9696)
                     /standard_name="bla"
                     /vntifkey="4"
                     /label=ApR
     promoter        358..888
                     /vntifkey="30"
                     /label=TEFin\Pro
     CDS             889..1455
                     /standard_name="Nat"
                     /vntifkey="4"
                     /label=NatR
     terminator      1456..1504
                     /vntifkey="43"
                     /label=Syn8\Ter
     promoter        9832..10265
                     /vntifkey="29"
                     /label=Pol\III\Pro
     terminator      100..106
                     /vntifkey="43"
                     /label=Pol\III\Ter
     misc_feature    1..20
                     /vntifkey="21"
                     /label=20bp\IntE15
     mRNA            1..103
                     /vntifkey="54"
                     /label=sgRNA
BASE COUNT     2552 a      2698 c      2532 g      2483 t 
ORIGIN
        1 tgcactctac aggaacactc gttttagagc tagaaatagc aagttaaaat aaggctagtc 
       61 cgttatcaac ttgaaaaagt ggcaccgagt cggtggtgct ttttttgttt tttatgtcta 
      121 agaaaccatt attatcatga cattaaccta taaaaatagg cgtatcacga ggcccagatc 
      181 ctctagagtc gaagcggccg ctatgtctga taaaaggatg taacataggc aagctgctcg 
      241 tgagtgttga gtacgaacct tagatccaaa tcacccgcac ccacggatat acttgcttga 
      301 atatacagta gtatgcggcc gcttcgacac catatcatat aaaactaaca aactagtaga 
      361 gaccgggttg gcggcgcatt tgtgtcccaa aaaacagccc caattgcccc aattgactcc 
      421 aaattgaccc agtagctggc ccaatcccgg cgagagcccc cttctcccca catatcaaac 
      481 ctcccccggt tcccacactt gccgttaagg gcgtagggta cttcagtctg gaatctacgc 
      541 ttgttcagac tttgttctag tttctttgtc tggccatccg ggtaacccat gccggacgca 
      601 aaatagacta ctgaaaattt ttttgctttg tggttgggac tttagccaag ggtataaaag 
      661 accaccgtcc ccgaattacc tttcctcttc ttttctctct ctccttgtca actcacaccc 
      721 gaaatcgtta agcatttcct tctgagtata agaatcattc aaaatggtga gtttcagagg 
      781 cagcagcaat tgccacgggc tttgagcaca cggccgggtg tggtcccatt cccatcgaca 
      841 caagacgcca cgtcatccga ccagcacttt ttgcagtact aaccgcagac tactttggat 
      901 gatactgctt acagatacag aacttctgtt ccaggtgatg ctgaagctat tgaagctttg 
      961 gatggttctt tcactactga cactgttttc agagttactg ctactggtga tggtttcact 
     1021 ttgagagaag ttccagttga tccaccattg actaaggttt ttccagatga tgaatccgat 
     1081 gacgaatctg atgatggtga agatggtgat ccagattcca gaacttttgt tgcttatggt 
     1141 gatgacggtg acttggctgg ttttgttgtt gtttcttatt ctggttggaa tagaagattg 
     1201 accgtcgaag atattgaagt tgctccagaa catagaggtc atggtgttgg tagagctttg 
     1261 atgggtttgg ctactgaatt tgctagagaa agaggtgctg gtcatttgtg gttggaagtt 
     1321 actaatgtta acgctccagc tattcatgcc tatagaagaa tgggttttac cttgtgtggt 
     1381 ttggatactg cattatacga tggtactgca tcagatggtg aacaagcctt gtatatgtct 
     1441 atgccatgtc catgatatat aaactcattt acttatgtag gaataaagag tatcatcttt 
     1501 caaacgatct ggccctttcg tctcgcgcgt ttcggtgatg acggtgaaaa cctctgacac 
     1561 atgcagctcc cggagacggt cacagcttgt ctgtaagcgg atgccgggag cagacaagcc 
     1621 cgtcagggcg cgtcagcggg tgttggcggg tgtcggggct ggcttaacta tgcggcatca 
     1681 gagcagattg tactgagagt gcaccatatg cggtgtgaaa taccgcacag atgcgtaagg 
     1741 agaaaatacc gcatcaggcg ccattcgcca ttcaggctgc gcaactgttg ggaagggcga 
     1801 tcggtgcggg cctcttcgct attacgccag ctggcgaaag ggggatgtgc tgcaaggcga 
     1861 ttaagttggg taacgccagg gttttcccag tcacgacgtt gtaaaacgac ggccagtgaa 
     1921 ttcgagctcg gtacccgctt ttcgtagata atggaataca aatggatatc cagagtatac 
     1981 acatggatag tatacactga cacgacaatt ctgtatctct ttatgttaac tactgtgagg 
     2041 cgttaaatag agcttgatat ataaaatgtt acatttcaca gtctgaactt ttgcagatta 
     2101 cctaatttgg taagatatta attatgaact gaaagttgat ggcatcccta aatttgatga 
     2161 aagggggatc ccccgggttc gaaggtacca aggaagcatg cggtacccga attcctgagg 
     2221 tgtctcacaa gtgccgtgca gtcccgcccc cacttgcttc tctttgtgtg tagtgtacgt 
     2281 acattatcga gaccgttgtt cccgcccacc tcgatccggt ctagactgag gtgtctcaca 
     2341 agtgccgtgc agtcccgccc ccacttgctt ctctttgtgt gtagtgtacg tacattatcg 
     2401 agaccgttgt tcccgcccac ctcgatccgg ggatccctga ggtgtctcac aagtgccgtg 
     2461 cagtcccgcc cccacttgct tctctttgtg tgtagtgtac gtacattatc gagaccgttg 
     2521 ttcccgccca cctcgatccg ggtcgacctg aggtgtctca caagtgccgt gcagtcccgc 
     2581 ccccacttgc ttctctttgt gtgtagtgta cgtacattat cgagaccgtt gttcccgccc 
     2641 acctcgatcc gggagctcct gaggtgtctc acaagtgccg tgcagtcccg cccccacttg 
     2701 cttctctttg tgtgtagtgt acgtacatta tcgagaccgt tgttcccgcc cacctcgatc 
     2761 cggtctagac tgaggtgtct cacaagtgcc gtgcagtccc gcccccactt gcttctcttt 
     2821 gtgtgtagtg tacgtacatt atcgagaccg ttgttcccgc ccacctcgat ccggggatcc 
     2881 ctgaggtgtc tcacaagtgc cgtgcagtcc cgcccccact tgcttctctt tgtgtgtagt 
     2941 gtacgtacat tatcgagacc gttgttcccg cccacctcga tccgggtcga cctgaggtgt 
     3001 ctcacaagtg ccgtgcagtc ccgcccccac ttgcttctct ttgtgtgtag tgtacgtaca 
     3061 ttatcgagac cgttgttccc gcccacctcg atccgggcat gcctgcagaa gcttttgtgg 
     3121 ttgggacttt agccaagggt ataaaagacc accgtccccg aattaccttt cctcttcttt 
     3181 tctctctctc cttgtcaact cacacccgaa atcgttaagc atttccttct gagtataaga 
     3241 atcattcaaa ggcgcgccac aatggataag aaatactcca ttggcctgga catcggaacc 
     3301 aactccgtgg gttgggccgt gatcaccgat gagtacaagg tgccctctaa gaaattcaag 
     3361 gtcctgggca acaccgaccg acactccatc aagaagaacc tgatcggcgc tctgctcttc 
     3421 gactctggcg agaccgctga ggccacccga ctgaagcgaa ccgctcgaag acgatacacc 
     3481 cgaagaaaga accgaatctg ttacctgcag gagatcttct ctaacgagat ggccaaggtg 
     3541 gacgactctt tcttccaccg actggaggag tctttcctgg tggaggagga caagaagcac 
     3601 gagcgacacc ccatcttcgg caacatcgtg gacgaggtgg cctaccacga gaagtacccc 
     3661 accatctacc acctgcgaaa gaagctggtg gactctaccg acaaggccga cctgcgactg 
     3721 atctacctgg ccctggccca catgatcaag ttccgaggcc acttcctgat cgagggcgac 
     3781 ctgaaccccg acaactctga cgtggacaag ctgttcatcc agctggtgca gacctacaac 
     3841 cagctcttcg aagagaaccc cattaacgct tctggcgtgg atgctaaggc catcctgtct 
     3901 gcccgactgt ctaagtctcg acgactcgag aacctgattg ctcagctccc cggagagaag 
     3961 aagaacggtc tgttcggaaa cctgattgct ctgtccctgg gtctcacccc taacttcaag 
     4021 tccaacttcg atctggctga ggacgctaag ctgcagctgt ctaaggacac ctacgacgat 
     4081 gacctggata acctgctcgc ccagattggc gaccagtacg ccgacctgtt cctggccgcc 
     4141 aagaacctgt ctgacgccat cctgctgtct gacatcctgc gagtgaacac cgagatcacc 
     4201 aaggcccccc tgtctgcctc catgattaag cgatacgatg agcaccacca ggatctgacc 
     4261 ctcctcaagg ctctggtccg acagcagctg cccgagaagt acaaggagat tttcttcgac 
     4321 cagtctaaga acggctacgc cggctacatc gacggcggcg cctctcagga ggagttctac 
     4381 aagttcatta agcccatcct ggagaagatg gacggaaccg aggaactgct cgtgaagctg 
     4441 aaccgagagg acctcctgcg aaagcagcga accttcgaca acggctctat cccccaccag 
     4501 atccacctgg gcgagctgca cgccatcctg cgacgacagg aggacttcta ccccttcctg 
     4561 aaggacaacc gagagaagat cgagaagatc ctgaccttcc gaatccccta ctacgtggga 
     4621 cccctggccc gaggaaactc tcgattcgct tggatgaccc gaaagtctga ggagaccatt 
     4681 accccctgga acttcgagga ggtggtggat aagggcgcct ctgctcagtc tttcatcgag 
     4741 cgaatgacca acttcgacaa gaacctcccc aacgagaagg tcctgcccaa gcactctctg 
     4801 ctctacgagt acttcaccgt ctacaacgag ctcaccaagg tcaagtacgt gaccgaggga 
     4861 atgcgaaagc ccgctttcct gtctggagag cagaagaagg ctattgtgga tctgctcttc 
     4921 aagactaacc gaaaggtcac cgtcaagcag ctgaaggagg attacttcaa gaagattgag 
     4981 tgtttcgatt ctgtcgagat ctccggcgtc gaggaccgat tcaacgcctc tctgggtacc 
     5041 taccacgacc tgctgaagat tatcaaggac aaggatttcc tggataacga ggagaacgag 
     5101 gatattctcg aggacattgt cctgaccctc accctgttcg aggatcgaga gatgattgag 
     5161 gagcgactca agacctacgc tcacctgttc gacgacaagg tgatgaagca gctgaagcga 
     5221 cgacgataca ccggctgggg ccgactgtct cgaaagctga tcaacggcat ccgagacaag 
     5281 cagtctggca agaccatcct ggacttcctg aagtctgacg gcttcgccaa ccgaaacttc 
     5341 atgcagctga tccacgacga ctctctgacc ttcaaggagg acatccagaa ggcccaggtg 
     5401 tctggccagg gcgactctct gcacgagcac atcgccaacc tggccggctc tcccgccatt 
     5461 aagaaaggta tcctgcagac cgtcaaggtg gtcgatgagc tcgtcaaggt gatgggccga 
     5521 cacaagcccg agaacattgt cattgagatg gctcgagaga accagactac tcagaagggt 
     5581 cagaaaaact cccgagagcg aatgaagcga attgaggaag gtattaagga gctgggatcc 
     5641 cagattctca aggagcatcc cgtggagaac actcagctcc agaacgagaa gctgtacctg 
     5701 tactatctgc agaacggtcg agacatgtac gtcgaccagg agctggatat caaccgactc 
     5761 tccgactacg atgtggacca cattgtgccc cagtccttcc tgaaggacga ttctatcgat 
     5821 aacaaggtgc tgacccgatc cgacaagaac cgaggcaagt ctgacaacgt gccctccgag 
     5881 gaggtggtca agaagatgaa gaactactgg cgacagctgc tgaacgccaa gctgattacc 
     5941 cagcgaaagt tcgacaacct gaccaaggcc gagcgaggcg gcctgtctga gctggacaag 
     6001 gccggcttca tcaagcgaca gctggtggag acccgacaga tcaccaagca cgtggcccag 
     6061 atcctggact ctcgaatgaa caccaagtac gacgagaacg acaagctgat ccgagaggtg 
     6121 aaggtgatca ccctgaagtc taagctggtg tctgacttcc gaaaggactt ccagttctac 
     6181 aaggtgcgag agattaacaa ctaccaccac gcccacgatg cctacctgaa cgctgtcgtg 
     6241 ggcaccgccc tcatcaagaa gtatcccaag ctggagtccg agttcgtcta cggcgactac 
     6301 aaggtctacg atgtgcgaaa aatgattgcc aagtccgagc aggagattgg caaggctacc 
     6361 gccaagtact tcttctactc caacattatg aacttcttca agaccgagat taccctggct 
     6421 aacggcgaga ttcgaaagcg acccctcatt gagaccaacg gagagaccgg tgagatcgtg 
     6481 tgggacaagg gacgagactt cgccaccgtg cgaaaggtgc tgtctatgcc ccaggtgaac 
     6541 atcgtgaaga agaccgaggt gcagaccgga ggtttctcta aggagtccat cctgcccaag 
     6601 cgaaactctg acaagctgat cgcccgaaag aaggactggg accccaagaa gtacggaggt 
     6661 ttcgactctc ccaccgtggc ttactctgtg ctggtggtgg ccaaggtgga gaagggcaag 
     6721 tctaagaagc tgaagtctgt gaaggagctg ctgggcatta ccatcatgga gcgatcttct 
     6781 ttcgagaaga accccattga cttcctggag gccaagggat acaaggaggt gaagaaagat 
     6841 ctgattatca agctccccaa gtactctctg ttcgagctgg agaacggacg aaagcgaatg 
     6901 ctggcctctg ccggcgagct gcagaaggga aacgagctgg ccctgccctc caagtacgtc 
     6961 aacttcctgt acctcgcctc ccattacgag aagctgaagg gctctcccga ggataacgag 
     7021 cagaagcagc tcttcgtgga gcagcataag cactacctgg acgagatcat cgagcagatc 
     7081 tctgagttct ctaagcgagt gatcctggct gacgccaacc tggataaggt gctgtctgct 
     7141 tacaacaagc accgagacaa gcccattcga gagcaggctg agaacatcat tcacctgttc 
     7201 accctgacca acctgggagc ccccgctgcc ttcaagtact tcgacaccac catcgaccga 
     7261 aagcgataca cctctaccaa ggaggtgctg gacgccaccc tgatccacca gtctatcacc 
     7321 ggcctgtacg agacccgaat cgacctgtct cagctgggcg gcgactctcg agccgacccc 
     7381 aagaagaagc gaaaggtgta agctagcctc atgtaattag ttatgtcacg cttacattca 
     7441 cgccctccct ccacatccgc tctaaccgaa aaggaaggag ttagacaacc tgaagtctag 
     7501 gtccctattt atttttttat agttatgtta gtattaagaa cgttatttat atttcaaatt 
     7561 tttctttttt ttctgtacag acgcgtgtac gcatgtaaca ttatactgaa aaccttgctt 
     7621 gagaaggttt tgggacgctc gaaggcttta atttgcaagc ttggcgtaat catggtcata 
     7681 gctgtttcct gtgtgaaatt gttatccgct cacaattcca cacaacatac gagccggaag 
     7741 cataaagtgt aaagcctggg gtgcctaatg agtgagctaa ctcacattaa ttgcgttgcg 
     7801 ctcactgccc gctttccagt cgggaaacct gtcgtgccag ctgcattaat gaatcggcca 
     7861 acgcgcgggg agaggcggtt tgcgtattgg gcgctcttcc gcttcctcgc tcactgactc 
     7921 gctgcgctcg gtcgttcggc tgcggcgagc ggtatcagct cactcaaagg cggtaatacg 
     7981 gttatccaca gaatcagggg ataacgcagg aaagaacatg tgagcaaaag gccagcaaaa 
     8041 ggccaggaac cgtaaaaagg ccgcgttgct ggcgtttttc cataggctcc gcccccctga 
     8101 cgagcatcac aaaaatcgac gctcaagtca gaggtggcga aacccgacag gactataaag 
     8161 ataccaggcg tttccccctg gaagctccct cgtgcgctct cctgttccga ccctgccgct 
     8221 taccggatac ctgtccgcct ttctcccttc gggaagcgtg gcgctttctc aatgctcacg 
     8281 ctgtaggtat ctcagttcgg tgtaggtcgt tcgctccaag ctgggctgtg tgcacgaacc 
     8341 ccccgttcag cccgaccgct gcgccttatc cggtaactat cgtcttgagt ccaacccggt 
     8401 aagacacgac ttatcgccac tggcagcagc cactggtaac aggattagca gagcgaggta 
     8461 tgtaggcggt gctacagagt tcttgaagtg gtggcctaac tacggctaca ctagaaggac 
     8521 agtatttggt atctgcgctc tgctgaagcc agttaccttc ggaaaaagag ttggtagctc 
     8581 ttgatccggc aaacaaacca ccgctggtag cggtggtttt tttgtttgca agcagcagat 
     8641 tacgcgcaga aaaaaaggat ctcaagaaga tcctttgatc ttttctacgg ggtctgacgc 
     8701 tcagtggaac gaaaactcac gttaagggat tttggtcatg agattatcaa aaaggatctt 
     8761 cacctagatc cttttaaatt aaaaatgaag ttttaaatca atctaaagta tatatgagta 
     8821 aacttggtct gacagttacc aatgcttaat cagtgaggca cctatctcag cgatctgtct 
     8881 atttcgttca tccatagttg cctgactccc cgtcgtgtag ataactacga tacgggaggg 
     8941 cttaccatct ggccccagtg ctgcaatgat accgcgagac ccacgctcac cggctccaga 
     9001 tttatcagca ataaaccagc cagccggaag ggccgagcgc agaagtggtc ctgcaacttt 
     9061 atccgcctcc atccagtcta ttaattgttg ccgggaagct agagtaagta gttcgccagt 
     9121 taatagtttg cgcaacgttg ttgccattgc tacaggcatc gtggtgtcac gctcgtcgtt 
     9181 tggtatggct tcattcagct ccggttccca acgatcaagg cgagttacat gatcccccat 
     9241 gttgtgcaaa aaagcggtta gctccttcgg tcctccgatc gttgtcagaa gtaagttggc 
     9301 cgcagtgtta tcactcatgg ttatggcagc actgcataat tctcttactg tcatgccatc 
     9361 cgtaagatgc ttttctgtga ctggtgagta ctcaaccaag tcattctgag aatagtgtat 
     9421 gcggcgaccg agttgctctt gcccggcgtc aatacgggat aataccgcgc cacatagcag 
     9481 aactttaaaa gtgctcatca ttggaaaacg ttcttcgggg cgaaaactct caaggatctt 
     9541 accgctgttg agatccagtt cgatgtaacc cactcgtgca cccaactgat cttcagcatc 
     9601 ttttactttc accagcgttt ctgggtgagc aaaaacagga aggcaaaatg ccgcaaaaaa 
     9661 gggaataagg gcgacacgga aatgttgaat actcatactc ttcctttttc aatattattg 
     9721 aagcatttat cagggttatt gtctcatgag cggatacata tttgaatgta tttagaaaaa 
     9781 taaacaaata ggggttccgc acacatttcc ccgaaaagtg ccacctgacg tccccagttg 
     9841 caaaagttga cacaactcta gatctgcttc caaatataga atcataacaa gggttagggt 
     9901 gtgattatat aatattggtc ttaattgatg tgctagggct ttaaaagttg gttaaaataa 
     9961 cgctctaatg cctttttaat atattgtctt tttcaaaatc tcaaatcgga cacttcttcg 
    10021 tgtatgagac tccatttttt ggctccgtca cgtgatatgt attatcagct atagtggtgt 
    10081 aaacaaagtt ttttactagc tgtaatggca ttttgtcgga gtggtaaatc gccttcttgt 
    10141 tgtgcgttcg agttctggac tctgcactgg gctactttga aaaatacctc taatgcgccg 
    10201 atggtttagt ggtaaaatcc atcgttgcca tcgatgggcc cccggttcga ttccgggtcg 
    10261 gcgca 
//
