# Supplementary material for: A DNA assembly toolkit to unlock the CRISPR/Cas9 potential for metabolic engineering
Source: Commun Biol. 2023 Aug 18;6:858. doi: 10.1038/s42003-023-05202-5 (PMC10439232; doi:10.1038/s42003-023-05202-5)
Supplement: Supplementary file 5 — Supplementary GenBank files [file 42003_2023_5202_MOESM5_ESM.zip › data_set/YaliCraft (147 plasmids)/(175639) pYalC-IntB11Up.gb]

LOCUS       pYalC-IntB11Up          2825 bp    DNA     circular SYN  8-OCT-2021
DEFINITION  synthetic circular DNA.
ACCESSION   .
VERSION     .
KEYWORDS    pTwist Chlor.
SOURCE      synthetic DNA construct.
  ORGANISM  synthetic DNA construct
REFERENCE   1  (bases 1 to 2013)
  AUTHORS   Twistbioscience
  TITLE     Direct Submission
  JOURNAL   Exported Feb 26, 2018 from SnapGene 4.1.0
            http://www.snapgene.com
COMMENT     This file is created by Vector NTI
            http://www.invitrogen.com/
COMMENT     ORIGDB|GenBank
COMMENT     VNTDATE|-14078633|
COMMENT     VNTDBDATE|-14078633|
COMMENT     LSOWNER|
COMMENT     VNTNAME|pYalC-IntB11Up|
COMMENT     VNTAUTHORNAME|Tigran|
COMMENT     Vector_NTI_Display_Data_(Do_Not_Edit!)
COMMENT     (SXF 
COMMENT      (CGexDoc "pYalC-IntB11Up" 0 2825 
COMMENT       (CDBMol 0 0 1 1 1 0 0 0 0 "" "" 0 0 0 0 (CObList) (CObList) (CObList) 
COMMENT        (CObList) -1 "") 
COMMENT       (CDocSetData 1 0 0 0 0 0 "MAIN" 1 1 1 1 0 0 1 1 0 1 10 10 4294967295 50 0 
COMMENT        1 0 (CHomObj 0 0 0 3 75) (CWordArray) (CWordArray) 
COMMENT        (CStringList "BsaI" "BsmBI" "BbsI" "AarI" "SmiI" "NotI" "MssI" "PacI" 
COMMENT         "I-SceI" "SdaI" "MauBI" "MreI" "SapI" "SfaAI" "SfiI" "SgrDI" "SgsI") 
COMMENT        (CStringList "atg") (CStringList "taa" "tga" "tag") (CObList) 1 
COMMENT        "{(0,1),2}" 0 0 "" 0 4294967295 0 0 0 0 0 0 0 "MAIN" 0 0 30 0 
COMMENT        (CProteinMotifSearchObject 70 20 1 1 1 1 0 0 1 0 0 0 0 0)) 
COMMENT       (CMolPar 0 0 0 0 4294967295 1 2825 0 0 0 0 0 0 0 0) (CStringList) 
COMMENT       (CStringList) (CObList) (COAPar 25 250 50 0 6 4 3 7) 
COMMENT       (COAPar 25 250 50 0 6 4 3 7) (COAPar 25 250 50 0 6 4 3 7) (CObList) 
COMMENT       (CObList 
COMMENT        #0=(CFSignal (CObList) "ColE1" 33 0 1 1057 1645 0 (CStringList) 
COMMENT            (CStringList "/direction=LEFT") 1 1 1 1 "complement(1057..1645)") 
COMMENT        #1=(CFSignal (CObList) "CmR" 4 0 1 1893 2552 0 (CStringList) 
COMMENT            (CStringList "/codon_start=1" "/gene=\"cat\"" 
COMMENT             "/product=\"chloramphenicol acetyltransferase\"") 1 1 1 1 
COMMENT            "complement(1893..2552)") 
COMMENT        #2=(CFSignal (CObList) "CmR Promoter" 30 0 1 2553 2655 0 (CStringList) 
COMMENT            (CStringList) 1 1 1 1 "complement(2553..2655)") 
COMMENT        #3=(CFSignal (CObList) "AGGT" 21 0 0 750 753 0 (CStringList) 
COMMENT            (CStringList) 1 1 1 1 "750..753") 
COMMENT        #4=(CFSignal (CObList) "GCCT" 21 0 0 100 103 0 (CStringList) 
COMMENT            (CStringList) 1 1 1 1 "100..103") 
COMMENT        #5=(CFSignal (CObList) "IntB11Up (SmiI)" 34 0 0 116 714 0 (CStringList) 
COMMENT            (CStringList) 1 1 1 1 "116..714") 
COMMENT        #6=(CFSignal (CObList) "CmR Terminator" 43 0 0 1784 1892 0 (CStringList) 
COMMENT            (CStringList) 1 1 1 1 "1784..1892") 
COMMENT        #7=(CFSignal (CObList) "Barcode1-R" 27 0 1 715 735 0 (CStringList) 
COMMENT            (CStringList) 1 1 1 1 "complement(715..735)")) (CObList) (CObList) 
COMMENT       (CObList) (CObList) (CObList) (CObList) 
COMMENT       (CTextView 0 
COMMENT        #8=(CGroupPar (CParagraph 0 (0 0) 1 2 0 0 180) 
COMMENT            (CObjectList 
COMMENT             #9=(CRefLinePar 
COMMENT                 (CLinePar (CParagraph 0 (0 0) 0 2 0 0 233) "pYalC-IntB11Up" 2) 
COMMENT                 5 "" 0 4) 
COMMENT             #10=(CFolderPar 
COMMENT                  (CGroupPar (CParagraph 1 (0 0) 1 1 0 0 178) 
COMMENT                   (CObjectList 
COMMENT                    #11=(CLinePar (CParagraph 0 (0 0) 1 2 1 0 180) 
COMMENT                         "DNA 'pYalC-IntB11Up'" 1) 
COMMENT                    #12=(CLinePar (CParagraph 0 (0 0) 1 2 1 0 180) 
COMMENT                         "synthetic circular DNA." 1) 
COMMENT                    #13=(CLinePar (CParagraph 0 (0 0) 1 2 1 0 180) 
COMMENT                         "Local object" 1) 
COMMENT                    #14=(CLinePar (CParagraph 0 (0 0) 1 2 1 0 180) 
COMMENT                         "Created: 10/08/21 06:08" 1) 
COMMENT                    #15=(CLinePar (CParagraph 0 (0 0) 1 2 1 0 180) 
COMMENT                         "Last Modified: 10/08/21 06:08" 1) 
COMMENT                    #16=(CLinePar (CParagraph 0 (0 0) 1 2 1 0 180) 
COMMENT                         "length: 2825 bp" 1) 
COMMENT                    #17=(CLinePar (CParagraph 0 (0 0) 1 2 1 0 180) 
COMMENT                         "storage type: Basic" 1) 
COMMENT                    #18=(CLinePar (CParagraph 0 (0 0) 1 2 1 0 180) 
COMMENT                         "form: Circular" 1))) "General Description") 
COMMENT             #19=(CFolderPar 
COMMENT                  (CGroupPar (CParagraph 2 (0 0) 1 1 0 0 178) 
COMMENT                   (CObjectList 
COMMENT                    #20=(CLinePar (CParagraph 0 (0 0) 1 2 1 0 180) 
COMMENT                         "Keywords: pTwist Chlor" 1) 
COMMENT                    #21=(CLinePar (CParagraph 0 (0 0) 1 2 1 0 180) 
COMMENT                         "Original Source Database: GenBank" 1) 
COMMENT                    #22=(CLinePar (CParagraph 0 (0 0) 1 2 1 0 180) 
COMMENT                         "Division: SYN" 1) 
COMMENT                    #23=(CLinePar (CParagraph 0 (0 0) 1 2 1 0 180) 
COMMENT                         "Modification Date in the Original DB: 8-OCT-2021" 1) 
COMMENT                    #24=(CLinePar (CParagraph 0 (0 0) 1 2 1 0 180) 
COMMENT                         "Original Accession Number(s): <a href=\"ncbilink:dnarna/.\">.</a>" 
COMMENT                         1) 
COMMENT                    #25=(CLinePar (CParagraph 0 (0 0) 1 2 1 0 180) 
COMMENT                         "Version in the Original DB: ." 1) 
COMMENT                    #26=(CLinePar (CParagraph 0 (0 0) 1 2 1 0 180) 
COMMENT                         "Sequence Source: synthetic DNA construct." 1) 
COMMENT                    #27=(CLinePar (CParagraph 0 (0 0) 1 2 1 0 180) 
COMMENT                         "Organizm(s): <a href=\"ncbilink:taxonomy/synthetic+DNA+construct\">synthetic DNA construct(synthetic DNA construct)</a>" 
COMMENT                         1) 
COMMENT                    #28=(CLinePar (CParagraph 0 (0 0) 1 2 1 0 180) 
COMMENT                         "Associated Genes:  cat" 1))) "Standard Fields") 
COMMENT             #29=(CFolderPar 
COMMENT                  (CGroupPar (CParagraph 3 (0 0) 1 1 0 0 178) 
COMMENT                   (CObjectList 
COMMENT                    #30=(CLinePar (CParagraph 0 (0 0) 1 2 1 0 180) 
COMMENT                         "REFERENCE   1  (bases 1 to 2013)" 1) 
COMMENT                    #31=(CLinePar (CParagraph 0 (0 0) 1 2 1 0 180) 
COMMENT                         "  AUTHORS   Twistbioscience" 1) 
COMMENT                    #32=(CLinePar (CParagraph 0 (0 0) 1 2 1 0 180) 
COMMENT                         "  TITLE     Direct Submission" 1) 
COMMENT                    #33=(CLinePar (CParagraph 0 (0 0) 1 2 1 0 180) 
COMMENT                         "  JOURNAL   Exported Feb 26, 2018 from SnapGene 4.1.0" 
COMMENT                         1) 
COMMENT                    #34=(CLinePar (CParagraph 0 (0 0) 1 2 1 0 180) 
COMMENT                         "            http://www.snapgene.com" 1))) "References") 
COMMENT             #35=(CRefLinePar 
COMMENT                  (CLinePar (CParagraph 0 (0 0) 0 2 0 0 233) "Comments" 2) 1 "" 
COMMENT                  0 0) 
COMMENT             #36=(CFolderPar 
COMMENT                  (CGroupPar (CParagraph 8 (0 0) 1 2 0 0 178) (CObjectList)) 
COMMENT                  "Annotations") 
COMMENT             #37=(CFolderPar 
COMMENT                  (CGroupPar (CParagraph 12 (6 0) 1 2 0 0 178) 
COMMENT                   (CObjectList 
COMMENT                    #38=(CFolderPar 
COMMENT                         (CGroupPar (CParagraph 4 (7 4 0) 1 1 1 0 178) 
COMMENT                          (CObjectList 
COMMENT                           #39=(CFolderPar 
COMMENT                                (CGroupPar 
COMMENT                                 (CParagraph 1893 (3 #1# 0) 1 2 2 0 327) 
COMMENT                                 (CObjectList 
COMMENT                                  #40=(CLinePar (CParagraph 0 (0 0) 1 2 3 0 180) 
COMMENT                                       "Start: 1893  End: 2552 (Complementary)" 
COMMENT                                       1) 
COMMENT                                  #41=(CLinePar (CParagraph 0 (0 0) 1 2 3 0 180) 
COMMENT                                       "Original Location Description:" 1) 
COMMENT                                  #42=(CLinePar (CParagraph 0 (0 0) 1 2 3 0 180) 
COMMENT                                       "   complement(1893..2552)" 1) 
COMMENT                                  #43=(CLinePar (CParagraph 0 (0 0) 1 2 3 0 180) 
COMMENT                                       "Qualifiers:" 1) 
COMMENT                                  #44=(CLinePar (CParagraph 0 (0 0) 1 2 3 0 180) 
COMMENT                                       "   /codon_start=1" 1) 
COMMENT                                  #45=(CLinePar (CParagraph 0 (0 0) 1 2 3 0 180) 
COMMENT                                       "   /gene=\"cat\"" 1) 
COMMENT                                  #46=(CLinePar (CParagraph 0 (0 0) 1 2 3 0 180) 
COMMENT                                       "   /product=\"chloramphenicol acetyltransferase\"" 
COMMENT                                       1))) "CmR"))) "CDS (1 total)") 
COMMENT                    #47=(CFolderPar 
COMMENT                         (CGroupPar (CParagraph 21 (7 21 0) 1 1 1 0 178) 
COMMENT                          (CObjectList 
COMMENT                           #48=(CFolderPar 
COMMENT                                (CGroupPar 
COMMENT                                 (CParagraph 100 (3 #4# 0) 1 2 2 0 194) 
COMMENT                                 (CObjectList 
COMMENT                                  #49=(CLinePar (CParagraph 0 (0 0) 1 2 3 0 180) 
COMMENT                                       "Start: 100   End: 103 " 1) 
COMMENT                                  #50=(CLinePar (CParagraph 0 (0 0) 1 2 3 0 180) 
COMMENT                                       "Original Location Description:" 1) 
COMMENT                                  #51=(CLinePar (CParagraph 0 (0 0) 1 2 3 0 180) 
COMMENT                                       "   100..103" 1))) "GCCT") 
COMMENT                           #52=(CFolderPar 
COMMENT                                (CGroupPar 
COMMENT                                 (CParagraph 750 (3 #3# 0) 1 2 2 0 194) 
COMMENT                                 (CObjectList 
COMMENT                                  #53=(CLinePar (CParagraph 0 (0 0) 1 2 3 0 180) 
COMMENT                                       "Start: 750   End: 753 " 1) 
COMMENT                                  #54=(CLinePar (CParagraph 0 (0 0) 1 2 3 0 180) 
COMMENT                                       "Original Location Description:" 1) 
COMMENT                                  #55=(CLinePar (CParagraph 0 (0 0) 1 2 3 0 180) 
COMMENT                                       "   750..753" 1))) "AGGT"))) 
COMMENT                         "Misc. Feature (2 total)") 
COMMENT                    #56=(CFolderPar 
COMMENT                         (CGroupPar (CParagraph 27 (7 27 0) 1 2 1 0 178) 
COMMENT                          (CObjectList 
COMMENT                           #57=(CFolderPar 
COMMENT                                (CGroupPar 
COMMENT                                 (CParagraph 715 (3 #7# 0) 1 2 2 1 194) 
COMMENT                                 (CObjectList 
COMMENT                                  #58=(CLinePar (CParagraph 0 (0 0) 1 2 3 0 180) 
COMMENT                                       "Start: 715   End: 735  (Complementary)" 
COMMENT                                       1) 
COMMENT                                  #59=(CLinePar (CParagraph 0 (0 0) 1 2 3 0 180) 
COMMENT                                       "Original Location Description:" 1) 
COMMENT                                  #60=(CLinePar (CParagraph 0 (0 0) 1 2 3 0 180) 
COMMENT                                       "   complement(715..735)" 1))) 
COMMENT                                "Barcode1-R"))) "Primer (1 total)") 
COMMENT                    #61=(CFolderPar 
COMMENT                         (CGroupPar (CParagraph 30 (7 30 0) 1 1 1 0 178) 
COMMENT                          (CObjectList 
COMMENT                           #62=(CFolderPar 
COMMENT                                (CGroupPar 
COMMENT                                 (CParagraph 2553 (3 #2# 0) 1 2 2 0 194) 
COMMENT                                 (CObjectList 
COMMENT                                  #63=(CLinePar (CParagraph 0 (0 0) 1 2 3 0 180) 
COMMENT                                       "Start: 2553  End: 2655 (Complementary)" 
COMMENT                                       1) 
COMMENT                                  #64=(CLinePar (CParagraph 0 (0 0) 1 2 3 0 180) 
COMMENT                                       "Original Location Description:" 1) 
COMMENT                                  #65=(CLinePar (CParagraph 0 (0 0) 1 2 3 0 180) 
COMMENT                                       "   complement(2553..2655)" 1))) 
COMMENT                                "CmR Promoter"))) 
COMMENT                         "Promoter Prokaryotic (1 total)") 
COMMENT                    #66=(CFolderPar 
COMMENT                         (CGroupPar (CParagraph 33 (7 33 0) 1 1 1 0 178) 
COMMENT                          (CObjectList 
COMMENT                           #67=(CFolderPar 
COMMENT                                (CGroupPar 
COMMENT                                 (CParagraph 1057 (3 #0# 0) 1 2 2 0 194) 
COMMENT                                 (CObjectList 
COMMENT                                  #68=(CLinePar (CParagraph 0 (0 0) 1 2 3 0 180) 
COMMENT                                       "Start: 1057  End: 1645 (Complementary)" 
COMMENT                                       1) 
COMMENT                                  #69=(CLinePar (CParagraph 0 (0 0) 1 2 3 0 180) 
COMMENT                                       "Original Location Description:" 1) 
COMMENT                                  #70=(CLinePar (CParagraph 0 (0 0) 1 2 3 0 180) 
COMMENT                                       "   complement(1057..1645)" 1) 
COMMENT                                  #71=(CLinePar (CParagraph 0 (0 0) 1 2 3 0 180) 
COMMENT                                       "Qualifiers:" 1) 
COMMENT                                  #72=(CLinePar (CParagraph 0 (0 0) 1 2 3 0 180) 
COMMENT                                       "   /direction=LEFT" 1))) "ColE1"))) 
COMMENT                         "Replication Origin (1 total)") 
COMMENT                    #73=(CFolderPar 
COMMENT                         (CGroupPar (CParagraph 34 (7 34 0) 1 1 1 0 178) 
COMMENT                          (CObjectList 
COMMENT                           #74=(CFolderPar 
COMMENT                                (CGroupPar 
COMMENT                                 (CParagraph 116 (3 #5# 0) 1 2 2 0 194) 
COMMENT                                 (CObjectList 
COMMENT                                  #75=(CLinePar (CParagraph 0 (0 0) 1 2 3 0 180) 
COMMENT                                       "Start: 116   End: 714 " 1) 
COMMENT                                  #76=(CLinePar (CParagraph 0 (0 0) 1 2 3 0 180) 
COMMENT                                       "Original Location Description:" 1) 
COMMENT                                  #77=(CLinePar (CParagraph 0 (0 0) 1 2 3 0 180) 
COMMENT                                       "   116..714" 1))) "IntB11Up (SmiI)"))) 
COMMENT                         "Repeat Region (1 total)") 
COMMENT                    #78=(CFolderPar 
COMMENT                         (CGroupPar (CParagraph 43 (7 43 0) 1 1 1 0 178) 
COMMENT                          (CObjectList 
COMMENT                           #79=(CFolderPar 
COMMENT                                (CGroupPar 
COMMENT                                 (CParagraph 1784 (3 #6# 0) 1 2 2 0 194) 
COMMENT                                 (CObjectList 
COMMENT                                  #80=(CLinePar (CParagraph 0 (0 0) 1 2 3 0 180) 
COMMENT                                       "Start: 1784  End: 1892" 1) 
COMMENT                                  #81=(CLinePar (CParagraph 0 (0 0) 1 2 3 0 180) 
COMMENT                                       "Original Location Description:" 1) 
COMMENT                                  #82=(CLinePar (CParagraph 0 (0 0) 1 2 3 0 180) 
COMMENT                                       "   1784..1892" 1))) "CmR Terminator"))) 
COMMENT                         "Terminator (1 total)"))) "Feature Map") 
COMMENT             #83=(CFolderPar 
COMMENT                  (CGroupPar (CParagraph 12 (6 0) 1 1 0 0 178) 
COMMENT                   (CObjectList 
COMMENT                    #84=(CFolderPar 
COMMENT                         (CGroupPar (CParagraph 98 (0 0) 1 1 1 0 178) 
COMMENT                          (CObjectList 
COMMENT                           #85=(CFolderPar 
COMMENT                                (CGroupPar (CParagraph 813 (0 0) 1 2 2 0 178) 
COMMENT                                 (CObjectList 
COMMENT                                  #86=(CLinePar (CParagraph 0 (0 0) 1 2 3 0 180) 
COMMENT                                       "Start: 813   End: 2825" 1) 
COMMENT                                  #87=(CLinePar (CParagraph 0 (0 0) 1 2 3 0 180) 
COMMENT                                       "Original Location Description:" 1) 
COMMENT                                  #88=(CLinePar (CParagraph 0 (0 0) 1 2 3 0 180) 
COMMENT                                       "   813..2825" 1) 
COMMENT                                  #89=(CLinePar (CParagraph 0 (0 0) 1 2 3 0 180) 
COMMENT                                       "Qualifiers:" 1) 
COMMENT                                  #90=(CLinePar (CParagraph 0 (0 0) 1 2 3 0 180) 
COMMENT                                       "   /organism=\"synthetic DNA construct\"" 
COMMENT                                       1) 
COMMENT                                  #91=(CLinePar (CParagraph 0 (0 0) 1 2 3 0 180) 
COMMENT                                       "   /mol_type=\"other DNA\"" 1))) 
COMMENT                                "Source_1"))) "Source (1 total)"))) 
COMMENT                  "Imported Features Not Shown on Map")))) 
COMMENT       (CGraphView 
COMMENT        (CWStyleSheet 
COMMENT         (CObjectList 
COMMENT          #92=(CWidgetStyle "RSite Label" 1 (LOGPEN 0 0 13408563) 1 0 1 
COMMENT               (LOGFONT 0 0 0 0 400 0 0 0 0 3 2 1 18 "Georgia") 0.555556 0 1 5 
COMMENT               "@N (@S)" 0) 
COMMENT          #93=(CWidgetStyle "Signal Label" 1 (LOGPEN 0 0 0) 1 0 1 
COMMENT               (LOGFONT 0 0 0 0 700 0 0 0 0 3 2 1 34 "Arial") 0.666667 0 1 1 
COMMENT               "@N" 0) 
COMMENT          #94=(CWidgetStyle "Molecule Label 2" 0 0 1 
COMMENT               (LOGFONT 0 0 0 0 400 0 0 0 0 3 2 1 18 "Georgia") 0.555556 0 1 16 
COMMENT               "@L bp" 0) 
COMMENT          #95=(CWidgetStyle "Molecule Label 1" 0 0 1 
COMMENT               (LOGFONT 0 0 0 0 400 0 0 0 0 3 2 1 34 "Verdana") 0.833333 0 1 1 
COMMENT               "@N" 0) 
COMMENT          #96=(CWidgetStyle "Shape 3" 1 (LOGPEN 0 0 3355545) 1 1 
COMMENT               (LOGBRUSH 0 6724095 0) 0 0 1 (LOGSHAPE 9 1 0.8 1.8 0)) 
COMMENT          #97=(CWidgetStyle "Shape 1" 1 (LOGPEN 0 0 6723840) 1 1 
COMMENT               (LOGBRUSH 0 10079334 0) 0 0 1 (LOGSHAPE 9 1 0.8 1.8 0)) 
COMMENT          #98=(CWidgetStyle "Axis" 1 (LOGPEN 0 0 10079436) 2 1 
COMMENT               (LOGBRUSH 0 13434879 0) 0 0 1 (LOGSHAPE 10 1 0 0 0)) 
COMMENT          #99=(CWidgetStyle "Line 2" 1 (LOGPEN 0 0 6723840) 8 0 0 0 1 
COMMENT               (LOGSHAPE 1 1.9 0 0 0)) 
COMMENT          #100=(CWidgetStyle "RSite" 1 (LOGPEN 0 0 10053171) 8 0 0 0 1 
COMMENT                (LOGSHAPE 1 1.9 0 0 0)) 
COMMENT          #101=(CWidgetStyle "Short Signal" 1 (LOGPEN 0 0 13395507) 10 0 0 0 1 
COMMENT                (LOGSHAPE 1 1.9 0 0 0)) 
COMMENT          #102=(CWidgetStyle "Uniq RSite Label" 1 (LOGPEN 0 0 153) 1 0 1 
COMMENT                (LOGFONT 0 0 0 0 400 0 0 0 0 3 2 1 18 "Georgia") 0.555556 128 1 
COMMENT                5 "@N (@S)" 0) 
COMMENT          #103=(CWidgetStyle "Vanilla" 1 (LOGPEN 0 0 0) 1 1 
COMMENT                (LOGBRUSH 0 16777215 0) 1 
COMMENT                (LOGFONT 0 0 0 0 400 0 0 0 0 7 48 2 18 "Times New Roman") 0.8 0 
COMMENT                1 2 "?" 0) 
COMMENT          #104=(CWidgetStyle "Mark 1" 0 0 1 
COMMENT                (LOGFONT 0 0 0 0 400 0 0 0 2 7 48 2 2 "Windings") 0.7 0 1 2 "?" 
COMMENT                0) 
COMMENT          #105=(CWidgetStyle "Motif Label" 1 (LOGPEN 0 0 16744512) 1 0 1 
COMMENT                (LOGFONT 0 0 0 0 400 0 0 0 0 3 2 1 34 "Arial") 0.611111 8388608 
COMMENT                1 65535 "@N (@H)" 0) 
COMMENT          #106=(CWidgetStyle "Fragment Label 2" 1 (LOGPEN 0 0 0) 1 0 1 
COMMENT                (LOGFONT 0 0 0 0 400 0 0 0 0 3 2 1 49 "Courier New") 1.05 0 1 48 
COMMENT                "@F bp (molecule @L bp)" 0) 
COMMENT          #107=(CWidgetStyle "Fragment Label 1" 1 (LOGPEN 0 0 0) 1 0 1 
COMMENT                (LOGFONT 0 0 0 0 400 0 0 0 0 3 2 1 34 "Arial") 0.91 0 1 1 
COMMENT                "Fragment of @N" 0) 
COMMENT          #108=(CWidgetStyle "Shape 4" 1 (LOGPEN 0 0 0) 1 1 
COMMENT                (LOGBRUSH 2 8388608 5) 0 0 0) 
COMMENT          #109=(CWidgetStyle "Shape 2" 1 (LOGPEN 0 0 0) 1 1 (LOGBRUSH 0 128 0) 0 
COMMENT                0 0) 
COMMENT          #110=(CWidgetStyle "Shape 0" 1 (LOGPEN 0 0 0) 1 1 (LOGBRUSH 0 0 0) 0 0 
COMMENT                0) 
COMMENT          #111=(CWidgetStyle "ORF" 1 (LOGPEN 0 0 16384) 8 0 0 0 1 
COMMENT                (LOGSHAPE 7 0.2 3.41182 2.86186 0.609808)) 
COMMENT          #112=(CWidgetStyle "Line 4" 1 (LOGPEN 0 0 32768) 8 0 0 0 0) 
COMMENT          #113=(CWidgetStyle "Line 3" 1 (LOGPEN 0 0 16711680) 8 0 0 0 0) 
COMMENT          #114=(CWidgetStyle "Line 1" 1 (LOGPEN 0 0 16711680) 1 0 0 0 0) 
COMMENT          #115=(CWidgetStyle "Short Promoter" 1 (LOGPEN 0 0 128) 6 0 0 0 0) 
COMMENT          #116=(CWidgetStyle "Motif" 1 (LOGPEN 0 0 0) 1 0 0 0 0) 
COMMENT          #117=(CWidgetStyle "Line 0" 1 (LOGPEN 0 0 0) 8 0 0 0 0) 
COMMENT          #118=(CWidgetStyle "Void" 0 0 0 0 0) 
COMMENT          #119=(CWidgetStyle "General Label" 1 (LOGPEN 0 0 0) 1 0 1 
COMMENT                (LOGFONT 0 0 0 0 400 0 0 0 0 3 2 1 18 "Times New Roman") 0.91 0 
COMMENT                1 3 "@T @N " 0) 
COMMENT          #120=(CWidgetStyle "Position" 1 (LOGPEN 0 0 0) 1 0 0 0 0) 
COMMENT          #121=(CWidgetStyle "Annotation" 0 0 1 
COMMENT                (LOGFONT 0 0 0 0 400 0 0 0 0 3 2 1 18 "Times New Roman") 0.91 0 
COMMENT                0 0) 
COMMENT          #122=(CWidgetStyle "Position Label" 1 (LOGPEN 0 0 8388608) 1 0 1 
COMMENT                (LOGFONT 0 0 0 0 400 0 1 0 0 3 2 1 34 "Arial") 0.63 8388608 1 1 
COMMENT                "@N" 0) 
COMMENT          #123=(CWidgetStyle "Range" 1 (LOGPEN 0 0 0) 1 1 
COMMENT                (LOGBRUSH 0 16777215 0) 0 0 0) 
COMMENT          #124=(CWidgetStyle "Range Label" 1 (LOGPEN 0 0 8388608) 1 0 1 
COMMENT                (LOGFONT 0 0 0 0 400 0 1 0 0 3 2 1 34 "Arial") 0.63 8388608 1 1 
COMMENT                "@N" 0) 
COMMENT          #125=(CWidgetStyle "ORF Label" 1 (LOGPEN 0 0 49216) 1 0 1 
COMMENT                (LOGFONT 0 0 0 0 400 0 0 0 0 3 2 1 18 "Times New Roman") 
COMMENT                0.611111 0 1 65535 "@N" 0) 
COMMENT          #126=(CWidgetStyle "CDS Label" 1 (LOGPEN 0 0 4227264) 1 0 1 
COMMENT                (LOGFONT 0 0 0 0 400 0 0 0 0 3 2 1 34 "Arial") 0.555556 255 1 1 
COMMENT                "@N" 0) 
COMMENT          #127=(CWidgetStyle "Shape 5" 1 (LOGPEN 0 0 0) 3 1 
COMMENT                (LOGBRUSH 0 16777113 0) 1 
COMMENT                (LOGFONT 0 0 0 0 400 0 0 0 0 7 48 2 50 "Arial") 0.9 0 0 1 
COMMENT                (LOGSHAPE 9 1 0.8 1.8 0)) 
COMMENT          #128=(CWidgetStyle "CDS" 1 (LOGPEN 0 0 0) 1 1 (LOGBRUSH 2 39423 3) 0 0 
COMMENT                1 (LOGSHAPE 9 1 0.8 1.8 0)) 
COMMENT          #129=(CWidgetStyle "Label 2" 1 (LOGPEN 0 0 4227264) 1 0 1 
COMMENT                (LOGFONT 0 0 0 0 400 0 0 0 0 3 2 1 34 "Arial") 0.944444 8388608 
COMMENT                1 1 "@N" 0) 
COMMENT          #130=(CWidgetStyle "Label 3" 1 (LOGPEN 0 0 8421376) 1 0 1 
COMMENT                (LOGFONT 0 0 0 0 700 255 0 0 0 3 2 1 34 "Arial") 0.833333 255 1 
COMMENT                5 "@N (@S)" 0) 
COMMENT          #131=(CWidgetStyle "Label 4" 1 (LOGPEN 0 0 8437824) 1 0 1 
COMMENT                (LOGFONT 0 0 0 0 400 0 0 0 0 3 2 1 34 "Arial") 0.722222 0 1 5 
COMMENT                "@N (@S)" 0) 
COMMENT          #132=(CWidgetStyle "Shape GAP" 1 (LOGPEN 1 0 0) 3 1 
COMMENT                (LOGBRUSH 0 16777215 0) 0 0 0)) 0.164644 1.74233 0.164644 
COMMENT         2.53336 
COMMENT         (70 (CShapeMapEntry 0 "Unique RSite" 1 "Uniq RSite Label") 67 
COMMENT          (CShapeMapEntry 0 "ORF" 0 "ORF Label")) 40.0378 40.0378 39 39 0.1 
COMMENT         -10503) 1 1 0 1 1 
COMMENT        (mapper: 19.4171 -14.4767 40.0378 40.0378 0.01 10 -1 2825 2825 1 0 0) 
COMMENT        #133=(CGroupWidget (CWidget 0 (0 0) 1 2 0 0 Nil -879 100) 
COMMENT              (CObjectList 
COMMENT               #134=(CGroupWidget (CWidget 1 (0 0) 1 2 0 0 Nil -112 100) 
COMMENT                     (CObjectList 
COMMENT                      #135=(CAxis 
COMMENT                            (CWideLine (CWidget 0 (0 0) 1 2 0 0 #98# 47916788 0) 
COMMENT                             (LOGPEN 0 0 10079436) 2 (LOGBRUSH 0 13434879 0) 1 
COMMENT                             6.27641 6.27441 1 0.0214037) 0.22206) 
COMMENT                      #136=(CLabel 
COMMENT                            (CWidget 1001 (0 0) 1 2 0 0 #95# 1420621454 100) 
COMMENT                            (LOGPEN 0 0 0) 1 
COMMENT                            (LOGFONT 58 22 0 0 400 0 0 0 0 3 2 1 34 "Verdana") 
COMMENT                            1.74233 0.833333 0 "pYalC-IntB11Up" "@N" 1 0 
COMMENT                            0.871165 0 -10 8.49198 1.34873 Nil) 
COMMENT                      #137=(CLabel (CWidget 1002 (0 0) 1 2 0 0 #94# 6619236 100) 
COMMENT                            (LOGPEN 0 0 0) 1 
COMMENT                            (LOGFONT 38 14 0 0 400 0 0 0 0 3 2 1 18 "Georgia") 
COMMENT                            1.74233 0.555556 0 "2825 bp" "@L bp" 16 0 -0.871165 
COMMENT                            0 -10.8 3.37181 0.949103 Nil)) (CObjectList)) 
COMMENT               #138=(CGroupWidget (CWidget 10 (6 0) 1 2 0 0 Nil -808 100) 
COMMENT                     (CObjectList 
COMMENT                      #139=(CGroupWidget 
COMMENT                            (CWidget 4 (7 4 0) 1 2 0 0 Nil -461 100) 
COMMENT                            (CObjectList 
COMMENT                             #140=(CWideArrow 
COMMENT                                   (CWideLine 
COMMENT                                    (CWidget 0 (3 #1# 0) 1 2 0 0 #96# 1952670068 
COMMENT                                     100) (LOGPEN 0 0 3355545) 1 
COMMENT                                    (LOGBRUSH 0 6724095 0) 1 0.606223 2.07182 1 
COMMENT                                    0.082322) 0.8 1.8 1) 
COMMENT                             #141=(CLabel (CWidget 0 (0 0) 1 2 0 0 #93# 8 100) 
COMMENT                                   (LOGPEN 0 0 0) 1 
COMMENT                                   (LOGFONT 46 17 0 0 700 0 0 0 0 3 2 1 34 
COMMENT                                    "Arial") 1.74233 0.666667 0 "CmR" "@N" 1 
COMMENT                                   -12.868 3.48466 0 -10 2.27285 1.07399 #140#)) 
COMMENT                            (CObjectList)) 
COMMENT                      #142=(CGroupWidget 
COMMENT                            (CWidget 21 (7 21 0) 1 2 0 0 Nil -112 100) 
COMMENT                            (CObjectList 
COMMENT                             #143=(CScratch 
COMMENT                                   (CWidget 0 (3 #3# 0) 1 2 0 0 #101# 15576584 
COMMENT                                    100) (LOGPEN 0 8 13395507) 10 1 4.60996 1.9 
COMMENT                                   0.082322 1) 
COMMENT                             #144=(CLabel 
COMMENT                                   (CWidget 0 (0 0) 1 2 0 0 #93# 6619236 100) 
COMMENT                                   (LOGPEN 0 0 0) 1 
COMMENT                                   (LOGFONT 46 17 0 0 700 0 0 0 0 3 2 1 34 
COMMENT                                    "Arial") 1.74233 0.666667 0 "AGGT" "@N" 1 
COMMENT                                   13.3581 -1.74233 0 -10 2.7474 1.07399 #143#) 
COMMENT                             #145=(CScratch 
COMMENT                                   (CWidget 0 (3 #4# 0) 1 2 0 0 #101# 46460344 
COMMENT                                    100) (LOGPEN 0 8 13395507) 10 1 6.05335 1.9 
COMMENT                                   0.082322 1) 
COMMENT                             #146=(CLabel 
COMMENT                                   (CWidget 0 (0 0) 1 2 0 0 #93# 6619236 100) 
COMMENT                                   (LOGPEN 0 0 0) 1 
COMMENT                                   (LOGFONT 46 17 0 0 700 0 0 0 0 3 2 1 34 
COMMENT                                    "Arial") 1.74233 0.666667 0 "GCCT" "@N" 1 
COMMENT                                   4.90555 12.1963 0 -10 2.7474 1.07399 #145#)) 
COMMENT                            (CObjectList)) 
COMMENT                      #147=(CGroupWidget 
COMMENT                            (CWidget 27 (7 27 0) 1 2 0 0 Nil -670 100) 
COMMENT                            (CObjectList 
COMMENT                             #148=(CScratch 
COMMENT                                   (CWidget 0 (3 #7# 0) 1 2 0 0 #101# 46339008 
COMMENT                                    100) (LOGPEN 0 8 13395507) 10 1 4.68768 1.9 
COMMENT                                   0.082322 1) 
COMMENT                             #149=(CLabel 
COMMENT                                   (CWidget 0 (0 0) 1 2 0 0 #93# 6619236 100) 
COMMENT                                   (LOGPEN 0 0 0) 1 
COMMENT                                   (LOGFONT 46 17 0 0 700 0 0 0 0 3 2 1 34 
COMMENT                                    "Arial") 1.74233 0.666667 0 "Barcode1-R" 
COMMENT                                   "@N" 1 14.6502 0 0 -10 5.66964 1.07399 #148#)) 
COMMENT                            (CObjectList)) 
COMMENT                      #150=(CGroupWidget 
COMMENT                            (CWidget 30 (7 30 0) 1 2 0 0 Nil -1088 100) 
COMMENT                            (CObjectList 
COMMENT                             #151=(CWideArrow 
COMMENT                                   (CWideLine 
COMMENT                                    (CWidget 0 (3 #2# 0) 1 2 0 0 #109# 0 100) 
COMMENT                                    (LOGPEN 0 0 0) 1 (LOGBRUSH 0 128 0) 1 
COMMENT                                    0.377501 0.606223 1 0.082322) 0.8 1.8 1) 
COMMENT                             #152=(CLabel (CWidget 0 (0 0) 1 2 0 0 #93# 1 100) 
COMMENT                                   (LOGPEN 0 0 0) 1 
COMMENT                                   (LOGFONT 46 17 0 0 700 0 0 0 0 3 2 1 34 
COMMENT                                    "Arial") 1.74233 0.666667 0 "CmR Promoter" 
COMMENT                                   "@N" 1 -9.81878 10.454 0 -10 6.94344 1.07399 
COMMENT                                   #151#)) (CObjectList)) 
COMMENT                      #153=(CGroupWidget 
COMMENT                            (CWidget 33 (7 33 0) 1 2 0 0 Nil -600 100) 
COMMENT                            (CObjectList 
COMMENT                             #154=(CWideArrow 
COMMENT                                   (CWideLine 
COMMENT                                    (CWidget 0 (3 #0# 0) 1 2 0 0 #96# 0 100) 
COMMENT                                    (LOGPEN 0 0 3355545) 1 
COMMENT                                    (LOGBRUSH 0 6724095 0) 1 2.6203 3.92824 1 
COMMENT                                    0.082322) 0.8 1.8 1) 
COMMENT                             #155=(CLabel (CWidget 0 (0 0) 1 2 0 0 #93# 0 100) 
COMMENT                                   (LOGPEN 0 0 0) 1 
COMMENT                                   (LOGFONT 46 17 0 0 700 0 0 0 0 3 2 1 34 
COMMENT                                    "Arial") 1.74233 0.666667 0 "ColE1" "@N" 1 
COMMENT                                   3.70921 -12.1963 0 -10 2.82233 1.07399 #154#)) 
COMMENT                            (CObjectList)) 
COMMENT                      #156=(CGroupWidget 
COMMENT                            (CWidget 34 (7 34 0) 1 2 0 0 Nil -182 100) 
COMMENT                            (CObjectList 
COMMENT                             #157=(CWideArrow 
COMMENT                                   (CWideLine 
COMMENT                                    (CWidget 0 (3 #5# 0) 1 2 0 0 #108# 11733400 
COMMENT                                     100) (LOGPEN 0 0 0) 1 
COMMENT                                    (LOGBRUSH 2 8388608 5) 0.835356 4.68768 
COMMENT                                    6.01782 1 0.082322) 0.8 1.8 0) 
COMMENT                             #158=(CLabel (CWidget 0 (0 0) 1 2 0 0 #93# 8 100) 
COMMENT                                   (LOGPEN 0 0 0) 1 
COMMENT                                   (LOGFONT 46 17 0 0 700 0 0 0 0 3 2 1 34 
COMMENT                                    "Arial") 1.74233 0.666667 0 
COMMENT                                   "IntB11Up (SmiI)" "@N" 1 13.5857 6.96932 0 
COMMENT                                   -10 7.29311 1.07399 #157#)) (CObjectList)) 
COMMENT                      #159=(CGroupWidget 
COMMENT                            (CWidget 43 (7 43 0) 1 2 0 0 Nil -633 100) 
COMMENT                            (CObjectList 
COMMENT                             #160=(CLine 
COMMENT                                   (CWidget 0 (3 #6# 0) 1 2 0 0 #101# 528 100) 
COMMENT                                   (LOGPEN 0 8 13395507) 10 0.835356 2.07182 
COMMENT                                   2.31386) 
COMMENT                             #161=(CLabel 
COMMENT                                   (CWidget 0 (0 0) 1 2 0 0 #93# 6619236 100) 
COMMENT                                   (LOGPEN 0 0 0) 1 
COMMENT                                   (LOGFONT 46 17 0 0 700 0 0 0 0 3 2 1 34 
COMMENT                                    "Arial") 1.74233 0.666667 0 "CmR Terminator" 
COMMENT                                   "@N" 1 -13.8035 -6.96932 0 -10 7.69273 
COMMENT                                   1.07399 #160#)) (CObjectList))) (CObjectList)) 
COMMENT               #162=(CGroupWidget (CWidget 14 (16 0) 1 2 0 0 Nil -321 100) 
COMMENT                     (CObjectList) (CObjectList)) 
COMMENT               #163=(CGroupWidget (CWidget 11 (0 0) 1 2 0 0 Nil -879 100) 
COMMENT                     (CObjectList) (CObjectList)) 
COMMENT               #164=(CGroupWidget (CWidget 12 (0 0) 1 2 0 0 Nil -571 100) 
COMMENT                     (CObjectList) (CObjectList))) (CObjectList))) 
COMMENT       (CSeqView 10 10 (CObjectList) (CObList) 1 (CObList)) (CObList) 
COMMENT       -2147483648 (CStringList) 2147483648 268632118 (CObList)))
FEATURES             Location/Qualifiers
     source          813..2825
                     /organism="synthetic DNA construct"
                     /mol_type="other DNA"
                     /vntifkey="98"
     rep_origin      complement(1057..1645)
                     /direction=LEFT
                     /vntifkey="33"
                     /label=ColE1
                     /note="high-copy-number ColE1/pMB1/pBR322/pUC origin of replication"
     terminator      1784..1892
                     /vntifkey="43"
                     /label=CmR\Terminator
                     /note="transcription terminator from phage lambda"
     CDS             complement(1893..2552)
                     /codon_start=1
                     /gene="cat"
                     /product="chloramphenicol acetyltransferase"
                     /vntifkey="4"
                     /label=CmR
                     /note="confers resistance to chloramphenicol"
     promoter        complement(2553..2655)
                     /vntifkey="30"
                     /label=CmR\Promoter
                     /note="promoter of the E. coli cat gene encoding chloramphenicol acetyltransferase"
     primer          complement(715..735)
                     /vntifkey="27"
                     /label=Barcode1-R
     misc_feature    750..753
                     /vntifkey="21"
                     /label=AGGT
     misc_feature    100..103
                     /vntifkey="21"
                     /label=GCCT
     repeat_region   116..714
                     /vntifkey="34"
                     /label=IntB11Up\(SmiI)
BASE COUNT      709 a       718 c       676 g       722 t 
ORIGIN
        1 cacgtgatac cgcacagatg cgtaaggaga aaataccgca tcaggcagcg ctcctggatg 
       61 ctgtaggcat aggcttggtt atgccggtac tgggtctctg cctgcggccg catttaaata 
      121 tcagctatcg aacaccccat ttaccatgtc tctactccta ctatagcccg tggtgaccgg 
      181 ctacctacag tacataggct acaaccatga gtagacctaa gacagccaca gaccaaggtt 
      241 cggctaagaa caagttgctg gaggagtccg tcgatcgttt ccgtggcaac gagcacatgc 
      301 gattcaactt ttacgagccg tttgtggtct taatctggtg ctgcagcatc tgtttccatg 
      361 gaggttttac ttcttgatcc tcaactctcg atcagaacag ctccagatga gggtccgatt 
      421 tttttctggc ctctgcgtag atcagggacc cgtgatttgg gcccggtttc tttctgccaa 
      481 agttttgctt actttctaca attgtagccc gtttggaggt ttggatcccg tttccttctc 
      541 ccccaccgct aaccgatcgg tttaccgtta ggcttcatgt cgatcttagt agcaacctac 
      601 aagcagggag agctgccatt tccagaagcc ctagcccgag gagatgcaga gtatccgcat 
      661 gggcctagtc attcggcctt tggttgaatg tatgtttgtc agtgctgtgt cactctaatt 
      721 ggctctaccg atagtctaca cctgctagta ggtagagacc ggcgcgccta tcaaaatgct 
      781 tctcatgagg ttgcagaagt agcgctcacg tgaggctagg tggaggctca gtgatgataa 
      841 gtctgcgatg gtggatgcat gtgtcatggt catagctgtt tcctgtgtga aattgttatc 
      901 cgctcagagg gcacaatcct attccgcgct atccgacaat ctccaagaca ttaggtggag 
      961 ttcagttcgg cgtatggcat atgtcgctgg aaagaacatg tgagcaaaag gccagcaaaa 
     1021 ggccaggaac cgtaaaaagg ccgcgttgct ggcgtttttc cataggctcc gcccccctga 
     1081 cgagcatcac aaaaatcgac gctcaagtca gaggtggcga aacccgacag gactataaag 
     1141 ataccaggcg tttccccctg gaagctccct cgtgcgctct cctgttccga ccctgccgct 
     1201 taccggatac ctgtccgcct ttctcccttc gggaagcgtg gcgctttctc atagctcacg 
     1261 ctgtaggtat ctcagttcgg tgtaggtcgt tcgctccaag ctgggctgtg tgcacgaacc 
     1321 ccccgttcag cccgaccgct gcgccttatc cggtaactat cgtcttgagt ccaacccggt 
     1381 aagacacgac ttatcgccac tggcagcagc cactggtaac aggattagca gagcgaggta 
     1441 tgtaggcggt gctacagagt tcttgaagtg gtggcctaac tacggctaca ctagaagaac 
     1501 agtatttggt atctgcgctc tgctgaagcc agttaccttc ggaaaaagag ttggtagctc 
     1561 ttgatccggc aaacaaacca ccgctggtag cggtggtttt tttgtttgca agcagcagat 
     1621 tacgcgcaga aaaaaaggat ctcaagaaga tcctttgatc ttttctacgg ggtctgacgc 
     1681 tctattcaac aaagccgccg tcccgtcaag tcagcgtaaa tgggtagggg gcttcaaatc 
     1741 gtccccccat acgatataag ttgttactag tgcttggatt ctcaccaata aaaaacgccc 
     1801 ggcggcaacc gagcgttctg aacaaatcca gatggagttc tgaggtcatt actggatcta 
     1861 tcaacaggag tccaagcgag ctcgatatca aattacgccc cgccctgcca ctcatcgcag 
     1921 tactgttgta attcattaag cattctgccg acatggaagc catcacaaac ggcatgatga 
     1981 acctgaatcg ccagcggcat cagcaccttg tcgccttgcg tataatattt gcccatggtg 
     2041 aaaacggggg cgaagaagtt gtccatattg gccacgttta aatcaaaact ggtgaaactc 
     2101 acccagggat tggctgagac gaaaaacata ttctcaataa accctttagg gaaataggcc 
     2161 aggttttcac cgtaacacgc cacatcttgc gaatatatgt gtagaaactg ccggaaatcg 
     2221 tcgtggtatt cactccagag cgatgaaaac gtttcagttt gctcatggaa aacggtgtaa 
     2281 caagggtgaa cactatccca tatcaccagc tcaccgtctt tcattgccat acgaaattcc 
     2341 ggatgagcat tcatcaggcg ggcaagaatg tgaataaagg ccggataaaa cttgtgctta 
     2401 tttttcttta cggtctttaa aaaggccgta atatccagct gaacggtctg gttataggta 
     2461 cattgagcaa ctgactgaaa tgcctcaaaa tgttctttac gatgccattg ggatatatca 
     2521 acggtggtat atccagtgat ttttttctcc attttagctt ccttagctcc tgaaaatctc 
     2581 gataactcaa aaaatacgcc cggtagtgat cttatttcat tatggtgaaa gttggaacct 
     2641 cttacgtgcc gatcaacgtc tcattgatac ctgaaacaaa acccatcgta cggccaagga 
     2701 agtctccaat aactgtgatc caccacaagc gccagggttt tcccagtcac gacgttgtaa 
     2761 aacgacggcc agtcatgcat aatccgcacg catctggaat aaggaagtgc cattccgcct 
     2821 gacct 
//
