# Supplementary material for: A DNA assembly toolkit to unlock the CRISPR/Cas9 potential for metabolic engineering
Source: Commun Biol. 2023 Aug 18;6:858. doi: 10.1038/s42003-023-05202-5 (PMC10439232; doi:10.1038/s42003-023-05202-5)
Supplement: Supplementary file 5 — Supplementary GenBank files [file 42003_2023_5202_MOESM5_ESM.zip › data_set/YaliCraft (147 plasmids)/(175640) pYalC-IntB11Dn.gb]

LOCUS       pYalC-IntB11Dn          2838 bp    DNA     circular SYN  8-OCT-2021
DEFINITION  synthetic circular DNA.
ACCESSION   .
VERSION     .
KEYWORDS    pTwist Chlor.
SOURCE      synthetic DNA construct.
  ORGANISM  synthetic DNA construct
REFERENCE   1  (bases 1 to 2013)
  AUTHORS   Twistbioscience
  TITLE     Direct Submission
  JOURNAL   Exported Feb 26, 2018 from SnapGene 4.1.0
            http://www.snapgene.com
COMMENT     This file is created by Vector NTI
            http://www.invitrogen.com/
COMMENT     ORIGDB|GenBank
COMMENT     VNTDATE|-14078695|
COMMENT     VNTDBDATE|-14078695|
COMMENT     LSOWNER|
COMMENT     VNTNAME|pYalC-IntB11Dn|
COMMENT     VNTAUTHORNAME|Tigran|
COMMENT     Vector_NTI_Display_Data_(Do_Not_Edit!)
COMMENT     (SXF 
COMMENT      (CGexDoc "pYalC-IntB11Dn" 0 2838 
COMMENT       (CDBMol 0 0 1 1 1 0 0 0 0 "" "" 0 0 0 0 (CObList) (CObList) (CObList) 
COMMENT        (CObList) -1 "") 
COMMENT       (CDocSetData 1 0 0 0 0 0 "MAIN" 1 1 1 1 0 0 1 1 0 1 10 10 4294967295 50 0 
COMMENT        1 0 (CHomObj 0 0 0 3 75) (CWordArray) (CWordArray) 
COMMENT        (CStringList "BsaI" "BsmBI" "BbsI" "AarI" "SmiI" "NotI" "MssI" "PacI" 
COMMENT         "I-SceI" "SdaI" "MauBI" "MreI" "SapI" "SfaAI" "SfiI" "SgrDI" "SgsI") 
COMMENT        (CStringList "atg") (CStringList "taa" "tga" "tag") (CObList) 1 
COMMENT        "{(0,1),2}" 0 0 "" 0 4294967295 0 0 0 0 0 0 0 "MAIN" 0 0 30 0 
COMMENT        (CProteinMotifSearchObject 70 20 1 1 1 1 0 0 1 0 0 0 0 0)) 
COMMENT       (CMolPar 0 0 0 0 4294967295 1 2838 0 0 0 0 0 0 0 0) (CStringList) 
COMMENT       (CStringList) (CObList) (COAPar 25 250 50 0 6 4 3 7) 
COMMENT       (COAPar 25 250 50 0 6 4 3 7) (COAPar 25 250 50 0 6 4 3 7) (CObList) 
COMMENT       (CObList 
COMMENT        #0=(CFSignal (CObList) "ColE1" 33 0 1 1070 1658 0 (CStringList) 
COMMENT            (CStringList "/direction=LEFT") 1 1 1 1 "complement(1070..1658)") 
COMMENT        #1=(CFSignal (CObList) "CmR Terminator" 43 0 0 1797 1905 0 (CStringList) 
COMMENT            (CStringList) 1 1 1 1 "1797..1905") 
COMMENT        #2=(CFSignal (CObList) "CmR" 4 0 1 1906 2565 0 (CStringList) 
COMMENT            (CStringList "/codon_start=1" "/gene=\"cat\"" 
COMMENT             "/product=\"chloramphenicol acetyltransferase\"") 1 1 1 1 
COMMENT            "complement(1906..2565)") 
COMMENT        #3=(CFSignal (CObList) "CmR Promoter" 30 0 1 2566 2668 0 (CStringList) 
COMMENT            (CStringList) 1 1 1 1 "complement(2566..2668)") 
COMMENT        #4=(CFSignal (CObList) "Barcode2-F" 27 0 0 82 103 0 (CStringList) 
COMMENT            (CStringList) 1 1 1 1 "82..103") 
COMMENT        #5=(CFSignal (CObList) "IntB11Dn (SmiI)" 34 0 0 109 710 0 (CStringList) 
COMMENT            (CStringList) 1 1 1 1 "109..710") 
COMMENT        #6=(CFSignal (CObList) "GAGT" 21 0 0 64 67 0 (CStringList) (CStringList) 
COMMENT            1 1 1 1 "64..67") 
COMMENT        #7=(CFSignal (CObList) "TGCG" 21 0 0 723 726 0 (CStringList) 
COMMENT            (CStringList) 1 1 1 1 "723..726")) (CObList) (CObList) (CObList) 
COMMENT       (CObList) (CObList) (CObList) 
COMMENT       (CTextView 0 
COMMENT        #8=(CGroupPar (CParagraph 0 (0 0) 1 2 0 0 180) 
COMMENT            (CObjectList 
COMMENT             #9=(CRefLinePar 
COMMENT                 (CLinePar (CParagraph 0 (0 0) 0 2 0 1 233) "pYalC-IntB11Dn" 2) 
COMMENT                 5 "" 0 4) 
COMMENT             #10=(CFolderPar 
COMMENT                  (CGroupPar (CParagraph 1 (0 0) 1 1 0 0 178) 
COMMENT                   (CObjectList 
COMMENT                    #11=(CLinePar (CParagraph 0 (0 0) 1 2 1 0 180) 
COMMENT                         "DNA 'pYalC-IntB11Dn'" 1) 
COMMENT                    #12=(CLinePar (CParagraph 0 (0 0) 1 2 1 0 180) 
COMMENT                         "synthetic circular DNA." 1) 
COMMENT                    #13=(CLinePar (CParagraph 0 (0 0) 1 2 1 0 180) 
COMMENT                         "Local object" 1) 
COMMENT                    #14=(CLinePar (CParagraph 0 (0 0) 1 2 1 0 180) 
COMMENT                         "Created: 10/08/21 07:10" 1) 
COMMENT                    #15=(CLinePar (CParagraph 0 (0 0) 1 2 1 0 180) 
COMMENT                         "Last Modified: 10/08/21 07:10" 1) 
COMMENT                    #16=(CLinePar (CParagraph 0 (0 0) 1 2 1 0 180) 
COMMENT                         "length: 2838 bp" 1) 
COMMENT                    #17=(CLinePar (CParagraph 0 (0 0) 1 2 1 0 180) 
COMMENT                         "storage type: Basic" 1) 
COMMENT                    #18=(CLinePar (CParagraph 0 (0 0) 1 2 1 0 180) 
COMMENT                         "form: Circular" 1))) "General Description") 
COMMENT             #19=(CFolderPar 
COMMENT                  (CGroupPar (CParagraph 2 (0 0) 1 1 0 0 178) 
COMMENT                   (CObjectList 
COMMENT                    #20=(CLinePar (CParagraph 0 (0 0) 1 2 1 0 180) 
COMMENT                         "Keywords: pTwist Chlor" 1) 
COMMENT                    #21=(CLinePar (CParagraph 0 (0 0) 1 2 1 0 180) 
COMMENT                         "Original Source Database: GenBank" 1) 
COMMENT                    #22=(CLinePar (CParagraph 0 (0 0) 1 2 1 0 180) 
COMMENT                         "Division: SYN" 1) 
COMMENT                    #23=(CLinePar (CParagraph 0 (0 0) 1 2 1 0 180) 
COMMENT                         "Modification Date in the Original DB: 8-OCT-2021" 1) 
COMMENT                    #24=(CLinePar (CParagraph 0 (0 0) 1 2 1 0 180) 
COMMENT                         "Original Accession Number(s): <a href=\"ncbilink:dnarna/.\">.</a>" 
COMMENT                         1) 
COMMENT                    #25=(CLinePar (CParagraph 0 (0 0) 1 2 1 0 180) 
COMMENT                         "Version in the Original DB: ." 1) 
COMMENT                    #26=(CLinePar (CParagraph 0 (0 0) 1 2 1 0 180) 
COMMENT                         "Sequence Source: synthetic DNA construct." 1) 
COMMENT                    #27=(CLinePar (CParagraph 0 (0 0) 1 2 1 0 180) 
COMMENT                         "Organizm(s): <a href=\"ncbilink:taxonomy/synthetic+DNA+construct\">synthetic DNA construct(synthetic DNA construct)</a>" 
COMMENT                         1) 
COMMENT                    #28=(CLinePar (CParagraph 0 (0 0) 1 2 1 0 180) 
COMMENT                         "Associated Genes:  cat" 1))) "Standard Fields") 
COMMENT             #29=(CFolderPar 
COMMENT                  (CGroupPar (CParagraph 3 (0 0) 1 1 0 0 178) 
COMMENT                   (CObjectList 
COMMENT                    #30=(CLinePar (CParagraph 0 (0 0) 1 2 1 0 180) 
COMMENT                         "REFERENCE   1  (bases 1 to 2013)" 1) 
COMMENT                    #31=(CLinePar (CParagraph 0 (0 0) 1 2 1 0 180) 
COMMENT                         "  AUTHORS   Twistbioscience" 1) 
COMMENT                    #32=(CLinePar (CParagraph 0 (0 0) 1 2 1 0 180) 
COMMENT                         "  TITLE     Direct Submission" 1) 
COMMENT                    #33=(CLinePar (CParagraph 0 (0 0) 1 2 1 0 180) 
COMMENT                         "  JOURNAL   Exported Feb 26, 2018 from SnapGene 4.1.0" 
COMMENT                         1) 
COMMENT                    #34=(CLinePar (CParagraph 0 (0 0) 1 2 1 0 180) 
COMMENT                         "            http://www.snapgene.com" 1))) "References") 
COMMENT             #35=(CRefLinePar 
COMMENT                  (CLinePar (CParagraph 0 (0 0) 0 2 0 0 233) "Comments" 2) 1 "" 
COMMENT                  0 0) 
COMMENT             #36=(CFolderPar 
COMMENT                  (CGroupPar (CParagraph 8 (0 0) 1 2 0 0 178) (CObjectList)) 
COMMENT                  "Annotations") 
COMMENT             #37=(CFolderPar 
COMMENT                  (CGroupPar (CParagraph 12 (6 0) 1 1 0 0 178) 
COMMENT                   (CObjectList 
COMMENT                    #38=(CFolderPar 
COMMENT                         (CGroupPar (CParagraph 4 (7 4 0) 1 1 1 0 178) 
COMMENT                          (CObjectList 
COMMENT                           #39=(CFolderPar 
COMMENT                                (CGroupPar 
COMMENT                                 (CParagraph 1906 (3 #2# 0) 1 2 2 0 327) 
COMMENT                                 (CObjectList 
COMMENT                                  #40=(CLinePar (CParagraph 0 (0 0) 1 2 3 0 180) 
COMMENT                                       "Start: 1906  End: 2565 (Complementary)" 
COMMENT                                       1) 
COMMENT                                  #41=(CLinePar (CParagraph 0 (0 0) 1 2 3 0 180) 
COMMENT                                       "confers resistance to chloramphenicol" 1) 
COMMENT                                  #42=(CLinePar (CParagraph 0 (0 0) 1 2 3 0 180) 
COMMENT                                       "Original Location Description:" 1) 
COMMENT                                  #43=(CLinePar (CParagraph 0 (0 0) 1 2 3 0 180) 
COMMENT                                       "   complement(1906..2565)" 1) 
COMMENT                                  #44=(CLinePar (CParagraph 0 (0 0) 1 2 3 0 180) 
COMMENT                                       "Qualifiers:" 1) 
COMMENT                                  #45=(CLinePar (CParagraph 0 (0 0) 1 2 3 0 180) 
COMMENT                                       "   /codon_start=1" 1) 
COMMENT                                  #46=(CLinePar (CParagraph 0 (0 0) 1 2 3 0 180) 
COMMENT                                       "   /gene=\"cat\"" 1) 
COMMENT                                  #47=(CLinePar (CParagraph 0 (0 0) 1 2 3 0 180) 
COMMENT                                       "   /product=\"chloramphenicol acetyltransferase\"" 
COMMENT                                       1))) "CmR"))) "CDS (1 total)") 
COMMENT                    #48=(CFolderPar 
COMMENT                         (CGroupPar (CParagraph 21 (7 21 0) 1 1 1 0 178) 
COMMENT                          (CObjectList 
COMMENT                           #49=(CFolderPar 
COMMENT                                (CGroupPar (CParagraph 64 (3 #6# 0) 1 2 2 0 194) 
COMMENT                                 (CObjectList 
COMMENT                                  #50=(CLinePar (CParagraph 0 (0 0) 1 2 3 0 180) 
COMMENT                                       "Start: 64    End: 67  " 1) 
COMMENT                                  #51=(CLinePar (CParagraph 0 (0 0) 1 2 3 0 180) 
COMMENT                                       "Original Location Description:" 1) 
COMMENT                                  #52=(CLinePar (CParagraph 0 (0 0) 1 2 3 0 180) 
COMMENT                                       "   64..67" 1))) "GAGT") 
COMMENT                           #53=(CFolderPar 
COMMENT                                (CGroupPar 
COMMENT                                 (CParagraph 723 (3 #7# 0) 1 2 2 0 194) 
COMMENT                                 (CObjectList 
COMMENT                                  #54=(CLinePar (CParagraph 0 (0 0) 1 2 3 0 180) 
COMMENT                                       "Start: 723   End: 726 " 1) 
COMMENT                                  #55=(CLinePar (CParagraph 0 (0 0) 1 2 3 0 180) 
COMMENT                                       "Original Location Description:" 1) 
COMMENT                                  #56=(CLinePar (CParagraph 0 (0 0) 1 2 3 0 180) 
COMMENT                                       "   723..726" 1))) "TGCG"))) 
COMMENT                         "Misc. Feature (2 total)") 
COMMENT                    #57=(CFolderPar 
COMMENT                         (CGroupPar (CParagraph 27 (7 27 0) 1 1 1 0 178) 
COMMENT                          (CObjectList 
COMMENT                           #58=(CFolderPar 
COMMENT                                (CGroupPar (CParagraph 82 (3 #4# 0) 1 2 2 0 194) 
COMMENT                                 (CObjectList 
COMMENT                                  #59=(CLinePar (CParagraph 0 (0 0) 1 2 3 0 180) 
COMMENT                                       "Start: 82    End: 103 " 1) 
COMMENT                                  #60=(CLinePar (CParagraph 0 (0 0) 1 2 3 0 180) 
COMMENT                                       "Original Location Description:" 1) 
COMMENT                                  #61=(CLinePar (CParagraph 0 (0 0) 1 2 3 0 180) 
COMMENT                                       "   82..103" 1))) "Barcode2-F"))) 
COMMENT                         "Primer (1 total)") 
COMMENT                    #62=(CFolderPar 
COMMENT                         (CGroupPar (CParagraph 30 (7 30 0) 1 1 1 0 178) 
COMMENT                          (CObjectList 
COMMENT                           #63=(CFolderPar 
COMMENT                                (CGroupPar 
COMMENT                                 (CParagraph 2566 (3 #3# 0) 1 2 2 0 194) 
COMMENT                                 (CObjectList 
COMMENT                                  #64=(CLinePar (CParagraph 0 (0 0) 1 2 3 0 180) 
COMMENT                                       "Start: 2566  End: 2668 (Complementary)" 
COMMENT                                       1) 
COMMENT                                  #65=(CLinePar (CParagraph 0 (0 0) 1 2 3 0 180) 
COMMENT                                       "promoter of the E. coli cat gene encoding chloramphenicol acetyltransferase" 
COMMENT                                       1) 
COMMENT                                  #66=(CLinePar (CParagraph 0 (0 0) 1 2 3 0 180) 
COMMENT                                       "Original Location Description:" 1) 
COMMENT                                  #67=(CLinePar (CParagraph 0 (0 0) 1 2 3 0 180) 
COMMENT                                       "   complement(2566..2668)" 1))) 
COMMENT                                "CmR Promoter"))) 
COMMENT                         "Promoter Prokaryotic (1 total)") 
COMMENT                    #68=(CFolderPar 
COMMENT                         (CGroupPar (CParagraph 33 (7 33 0) 1 1 1 0 178) 
COMMENT                          (CObjectList 
COMMENT                           #69=(CFolderPar 
COMMENT                                (CGroupPar 
COMMENT                                 (CParagraph 1070 (3 #0# 0) 1 2 2 0 194) 
COMMENT                                 (CObjectList 
COMMENT                                  #70=(CLinePar (CParagraph 0 (0 0) 1 2 3 0 180) 
COMMENT                                       "Start: 1070  End: 1658 (Complementary)" 
COMMENT                                       1) 
COMMENT                                  #71=(CLinePar (CParagraph 0 (0 0) 1 2 3 0 180) 
COMMENT                                       "high-copy-number ColE1/pMB1/pBR322/pUC origin of replication" 
COMMENT                                       1) 
COMMENT                                  #72=(CLinePar (CParagraph 0 (0 0) 1 2 3 0 180) 
COMMENT                                       "Original Location Description:" 1) 
COMMENT                                  #73=(CLinePar (CParagraph 0 (0 0) 1 2 3 0 180) 
COMMENT                                       "   complement(1070..1658)" 1) 
COMMENT                                  #74=(CLinePar (CParagraph 0 (0 0) 1 2 3 0 180) 
COMMENT                                       "Qualifiers:" 1) 
COMMENT                                  #75=(CLinePar (CParagraph 0 (0 0) 1 2 3 0 180) 
COMMENT                                       "   /direction=LEFT" 1))) "ColE1"))) 
COMMENT                         "Replication Origin (1 total)") 
COMMENT                    #76=(CFolderPar 
COMMENT                         (CGroupPar (CParagraph 34 (7 34 0) 1 1 1 0 178) 
COMMENT                          (CObjectList 
COMMENT                           #77=(CFolderPar 
COMMENT                                (CGroupPar 
COMMENT                                 (CParagraph 109 (3 #5# 0) 1 2 2 0 194) 
COMMENT                                 (CObjectList 
COMMENT                                  #78=(CLinePar (CParagraph 0 (0 0) 1 2 3 0 180) 
COMMENT                                       "Start: 109   End: 710 " 1) 
COMMENT                                  #79=(CLinePar (CParagraph 0 (0 0) 1 2 3 0 180) 
COMMENT                                       "Original Location Description:" 1) 
COMMENT                                  #80=(CLinePar (CParagraph 0 (0 0) 1 2 3 0 180) 
COMMENT                                       "   109..710" 1))) "IntB11Dn (SmiI)"))) 
COMMENT                         "Repeat Region (1 total)") 
COMMENT                    #81=(CFolderPar 
COMMENT                         (CGroupPar (CParagraph 43 (7 43 0) 1 1 1 0 178) 
COMMENT                          (CObjectList 
COMMENT                           #82=(CFolderPar 
COMMENT                                (CGroupPar 
COMMENT                                 (CParagraph 1797 (3 #1# 0) 1 2 2 0 194) 
COMMENT                                 (CObjectList 
COMMENT                                  #83=(CLinePar (CParagraph 0 (0 0) 1 2 3 0 180) 
COMMENT                                       "Start: 1797  End: 1905" 1) 
COMMENT                                  #84=(CLinePar (CParagraph 0 (0 0) 1 2 3 0 180) 
COMMENT                                       "transcription terminator from phage lambda" 
COMMENT                                       1) 
COMMENT                                  #85=(CLinePar (CParagraph 0 (0 0) 1 2 3 0 180) 
COMMENT                                       "Original Location Description:" 1) 
COMMENT                                  #86=(CLinePar (CParagraph 0 (0 0) 1 2 3 0 180) 
COMMENT                                       "   1797..1905" 1))) "CmR Terminator"))) 
COMMENT                         "Terminator (1 total)"))) "Feature Map") 
COMMENT             #87=(CFolderPar 
COMMENT                  (CGroupPar (CParagraph 12 (6 0) 1 1 0 0 178) 
COMMENT                   (CObjectList 
COMMENT                    #88=(CFolderPar 
COMMENT                         (CGroupPar (CParagraph 98 (0 0) 1 1 1 0 178) 
COMMENT                          (CObjectList 
COMMENT                           #89=(CFolderPar 
COMMENT                                (CGroupPar (CParagraph 826 (0 0) 1 2 2 0 178) 
COMMENT                                 (CObjectList 
COMMENT                                  #90=(CLinePar (CParagraph 0 (0 0) 1 2 3 0 180) 
COMMENT                                       "Start: 826   End: 2838" 1) 
COMMENT                                  #91=(CLinePar (CParagraph 0 (0 0) 1 2 3 0 180) 
COMMENT                                       "Original Location Description:" 1) 
COMMENT                                  #92=(CLinePar (CParagraph 0 (0 0) 1 2 3 0 180) 
COMMENT                                       "   826..2838" 1) 
COMMENT                                  #93=(CLinePar (CParagraph 0 (0 0) 1 2 3 0 180) 
COMMENT                                       "Qualifiers:" 1) 
COMMENT                                  #94=(CLinePar (CParagraph 0 (0 0) 1 2 3 0 180) 
COMMENT                                       "   /organism=\"synthetic DNA construct\"" 
COMMENT                                       1) 
COMMENT                                  #95=(CLinePar (CParagraph 0 (0 0) 1 2 3 0 180) 
COMMENT                                       "   /mol_type=\"other DNA\"" 1))) 
COMMENT                                "Source_1"))) "Source (1 total)"))) 
COMMENT                  "Imported Features Not Shown on Map")))) 
COMMENT       (CGraphView 
COMMENT        (CWStyleSheet 
COMMENT         (CObjectList 
COMMENT          #96=(CWidgetStyle "RSite Label" 1 (LOGPEN 0 0 13408563) 1 0 1 
COMMENT               (LOGFONT 0 0 0 0 400 0 0 0 0 3 2 1 18 "Georgia") 0.555556 0 1 5 
COMMENT               "@N (@S)" 0) 
COMMENT          #97=(CWidgetStyle "Signal Label" 1 (LOGPEN 0 0 0) 1 0 1 
COMMENT               (LOGFONT 0 0 0 0 700 0 0 0 0 3 2 1 34 "Arial") 0.666667 0 1 1 
COMMENT               "@N" 0) 
COMMENT          #98=(CWidgetStyle "Molecule Label 2" 0 0 1 
COMMENT               (LOGFONT 0 0 0 0 400 0 0 0 0 3 2 1 18 "Georgia") 0.555556 0 1 16 
COMMENT               "@L bp" 0) 
COMMENT          #99=(CWidgetStyle "Molecule Label 1" 0 0 1 
COMMENT               (LOGFONT 0 0 0 0 400 0 0 0 0 3 2 1 34 "Verdana") 0.833333 0 1 1 
COMMENT               "@N" 0) 
COMMENT          #100=(CWidgetStyle "Shape 3" 1 (LOGPEN 0 0 3355545) 1 1 
COMMENT                (LOGBRUSH 0 6724095 0) 0 0 1 (LOGSHAPE 9 1 0.8 1.8 0)) 
COMMENT          #101=(CWidgetStyle "Shape 1" 1 (LOGPEN 0 0 6723840) 1 1 
COMMENT                (LOGBRUSH 0 10079334 0) 0 0 1 (LOGSHAPE 9 1 0.8 1.8 0)) 
COMMENT          #102=(CWidgetStyle "Axis" 1 (LOGPEN 0 0 10079436) 2 1 
COMMENT                (LOGBRUSH 0 13434879 0) 0 0 1 (LOGSHAPE 10 1 0 0 0)) 
COMMENT          #103=(CWidgetStyle "Line 2" 1 (LOGPEN 0 0 6723840) 8 0 0 0 1 
COMMENT                (LOGSHAPE 1 1.9 0 0 0)) 
COMMENT          #104=(CWidgetStyle "RSite" 1 (LOGPEN 0 0 10053171) 8 0 0 0 1 
COMMENT                (LOGSHAPE 1 1.9 0 0 0)) 
COMMENT          #105=(CWidgetStyle "Short Signal" 1 (LOGPEN 0 0 13395507) 10 0 0 0 1 
COMMENT                (LOGSHAPE 1 1.9 0 0 0)) 
COMMENT          #106=(CWidgetStyle "Uniq RSite Label" 1 (LOGPEN 0 0 153) 1 0 1 
COMMENT                (LOGFONT 0 0 0 0 400 0 0 0 0 3 2 1 18 "Georgia") 0.555556 128 1 
COMMENT                5 "@N (@S)" 0) 
COMMENT          #107=(CWidgetStyle "Vanilla" 1 (LOGPEN 0 0 0) 1 1 
COMMENT                (LOGBRUSH 0 16777215 0) 1 
COMMENT                (LOGFONT 0 0 0 0 400 0 0 0 0 7 48 2 18 "Times New Roman") 0.8 0 
COMMENT                1 2 "?" 0) 
COMMENT          #108=(CWidgetStyle "Mark 1" 0 0 1 
COMMENT                (LOGFONT 0 0 0 0 400 0 0 0 2 7 48 2 2 "Windings") 0.7 0 1 2 "?" 
COMMENT                0) 
COMMENT          #109=(CWidgetStyle "Motif Label" 1 (LOGPEN 0 0 16744512) 1 0 1 
COMMENT                (LOGFONT 0 0 0 0 400 0 0 0 0 3 2 1 34 "Arial") 0.611111 8388608 
COMMENT                1 65535 "@N (@H)" 0) 
COMMENT          #110=(CWidgetStyle "Fragment Label 2" 1 (LOGPEN 0 0 0) 1 0 1 
COMMENT                (LOGFONT 0 0 0 0 400 0 0 0 0 3 2 1 49 "Courier New") 1.05 0 1 48 
COMMENT                "@F bp (molecule @L bp)" 0) 
COMMENT          #111=(CWidgetStyle "Fragment Label 1" 1 (LOGPEN 0 0 0) 1 0 1 
COMMENT                (LOGFONT 0 0 0 0 400 0 0 0 0 3 2 1 34 "Arial") 0.91 0 1 1 
COMMENT                "Fragment of @N" 0) 
COMMENT          #112=(CWidgetStyle "Shape 4" 1 (LOGPEN 0 0 0) 1 1 
COMMENT                (LOGBRUSH 2 8388608 5) 0 0 0) 
COMMENT          #113=(CWidgetStyle "Shape 2" 1 (LOGPEN 0 0 0) 1 1 (LOGBRUSH 0 128 0) 0 
COMMENT                0 0) 
COMMENT          #114=(CWidgetStyle "Shape 0" 1 (LOGPEN 0 0 0) 1 1 (LOGBRUSH 0 0 0) 0 0 
COMMENT                0) 
COMMENT          #115=(CWidgetStyle "ORF" 1 (LOGPEN 0 0 16384) 8 0 0 0 1 
COMMENT                (LOGSHAPE 7 0.2 3.41182 2.86186 0.609808)) 
COMMENT          #116=(CWidgetStyle "Line 4" 1 (LOGPEN 0 0 32768) 8 0 0 0 0) 
COMMENT          #117=(CWidgetStyle "Line 3" 1 (LOGPEN 0 0 16711680) 8 0 0 0 0) 
COMMENT          #118=(CWidgetStyle "Line 1" 1 (LOGPEN 0 0 16711680) 1 0 0 0 0) 
COMMENT          #119=(CWidgetStyle "Short Promoter" 1 (LOGPEN 0 0 128) 6 0 0 0 0) 
COMMENT          #120=(CWidgetStyle "Motif" 1 (LOGPEN 0 0 0) 1 0 0 0 0) 
COMMENT          #121=(CWidgetStyle "Line 0" 1 (LOGPEN 0 0 0) 8 0 0 0 0) 
COMMENT          #122=(CWidgetStyle "Void" 0 0 0 0 0) 
COMMENT          #123=(CWidgetStyle "General Label" 1 (LOGPEN 0 0 0) 1 0 1 
COMMENT                (LOGFONT 0 0 0 0 400 0 0 0 0 3 2 1 18 "Times New Roman") 0.91 0 
COMMENT                1 3 "@T @N " 0) 
COMMENT          #124=(CWidgetStyle "Position" 1 (LOGPEN 0 0 0) 1 0 0 0 0) 
COMMENT          #125=(CWidgetStyle "Annotation" 0 0 1 
COMMENT                (LOGFONT 0 0 0 0 400 0 0 0 0 3 2 1 18 "Times New Roman") 0.91 0 
COMMENT                0 0) 
COMMENT          #126=(CWidgetStyle "Position Label" 1 (LOGPEN 0 0 8388608) 1 0 1 
COMMENT                (LOGFONT 0 0 0 0 400 0 1 0 0 3 2 1 34 "Arial") 0.63 8388608 1 1 
COMMENT                "@N" 0) 
COMMENT          #127=(CWidgetStyle "Range" 1 (LOGPEN 0 0 0) 1 1 
COMMENT                (LOGBRUSH 0 16777215 0) 0 0 0) 
COMMENT          #128=(CWidgetStyle "Range Label" 1 (LOGPEN 0 0 8388608) 1 0 1 
COMMENT                (LOGFONT 0 0 0 0 400 0 1 0 0 3 2 1 34 "Arial") 0.63 8388608 1 1 
COMMENT                "@N" 0) 
COMMENT          #129=(CWidgetStyle "ORF Label" 1 (LOGPEN 0 0 49216) 1 0 1 
COMMENT                (LOGFONT 0 0 0 0 400 0 0 0 0 3 2 1 18 "Times New Roman") 
COMMENT                0.611111 0 1 65535 "@N" 0) 
COMMENT          #130=(CWidgetStyle "CDS Label" 1 (LOGPEN 0 0 4227264) 1 0 1 
COMMENT                (LOGFONT 0 0 0 0 400 0 0 0 0 3 2 1 34 "Arial") 0.555556 255 1 1 
COMMENT                "@N" 0) 
COMMENT          #131=(CWidgetStyle "Shape 5" 1 (LOGPEN 0 0 0) 3 1 
COMMENT                (LOGBRUSH 0 16777113 0) 1 
COMMENT                (LOGFONT 0 0 0 0 400 0 0 0 0 7 48 2 50 "Arial") 0.9 0 0 1 
COMMENT                (LOGSHAPE 9 1 0.8 1.8 0)) 
COMMENT          #132=(CWidgetStyle "CDS" 1 (LOGPEN 0 0 0) 1 1 (LOGBRUSH 2 39423 3) 0 0 
COMMENT                1 (LOGSHAPE 9 1 0.8 1.8 0)) 
COMMENT          #133=(CWidgetStyle "Label 2" 1 (LOGPEN 0 0 4227264) 1 0 1 
COMMENT                (LOGFONT 0 0 0 0 400 0 0 0 0 3 2 1 34 "Arial") 0.944444 8388608 
COMMENT                1 1 "@N" 0) 
COMMENT          #134=(CWidgetStyle "Label 3" 1 (LOGPEN 0 0 8421376) 1 0 1 
COMMENT                (LOGFONT 0 0 0 0 700 255 0 0 0 3 2 1 34 "Arial") 0.833333 255 1 
COMMENT                5 "@N (@S)" 0) 
COMMENT          #135=(CWidgetStyle "Label 4" 1 (LOGPEN 0 0 8437824) 1 0 1 
COMMENT                (LOGFONT 0 0 0 0 400 0 0 0 0 3 2 1 34 "Arial") 0.722222 0 1 5 
COMMENT                "@N (@S)" 0)) 0.164644 1.74233 0.164644 2.53336 
COMMENT         (70 (CShapeMapEntry 0 "Unique RSite" 1 "Uniq RSite Label") 67 
COMMENT          (CShapeMapEntry 0 "ORF" 0 "ORF Label")) 40.0378 40.0378 39 39 0.1 
COMMENT         -10503) 1 1 0 1 1 
COMMENT        (mapper: 19.467 -14.4718 40.0378 40.0378 0.01 10 -1 2838 2838 1 0 0) 
COMMENT        #136=(CGroupWidget (CWidget 0 (0 0) 1 2 0 0 Nil 4259906 100) 
COMMENT              (CObjectList 
COMMENT               #137=(CGroupWidget (CWidget 1 (0 0) 1 2 0 0 Nil -571 100) 
COMMENT                     (CObjectList 
COMMENT                      #138=(CAxis 
COMMENT                            (CWideLine 
COMMENT                             (CWidget 0 (0 0) 1 2 0 0 #102# 50916260 0) 
COMMENT                             (LOGPEN 0 0 10079436) 2 (LOGBRUSH 0 13434879 0) 1 
COMMENT                             6.2764 6.2744 1 0.0214037) 0.221042) 
COMMENT                      #139=(CLabel 
COMMENT                            (CWidget 1001 (0 0) 1 2 0 0 #99# 1546641389 100) 
COMMENT                            (LOGPEN 0 0 0) 1 
COMMENT                            (LOGFONT 58 22 0 0 400 0 0 0 0 3 2 1 34 "Verdana") 
COMMENT                            1.74233 0.833333 0 "pYalC-IntB11Dn" "@N" 1 0 
COMMENT                            0.871165 0 -10 8.5669 1.34873 Nil) 
COMMENT                      #140=(CLabel 
COMMENT                            (CWidget 1002 (0 0) 1 2 0 0 #98# 1568660637 100) 
COMMENT                            (LOGPEN 268634520 49799624 2147527168) 268634520 
COMMENT                            (LOGFONT 38 14 0 0 400 0 0 0 0 3 2 1 18 "Georgia") 
COMMENT                            1.74233 0.555556 0 "2838 bp" "@L bp" 16 0 -0.871165 
COMMENT                            0 -10.8 3.37181 0.949103 Nil)) (CObjectList)) 
COMMENT               #141=(CGroupWidget (CWidget 10 (6 0) 1 2 0 0 Nil 4587585 100) 
COMMENT                     (CObjectList 
COMMENT                      #142=(CGroupWidget (CWidget 4 (7 4 0) 1 2 0 0 Nil 0 100) 
COMMENT                            (CObjectList 
COMMENT                             #143=(CWideArrow 
COMMENT                                   (CWideLine 
COMMENT                                    (CWidget 0 (3 #2# 0) 1 2 0 0 #100# 0 100) 
COMMENT                                    (LOGPEN 0 0 3355545) 1 
COMMENT                                    (LOGBRUSH 0 6724095 0) 1 0.603446 2.06233 1 
COMMENT                                    0.082322) 0.8 1.8 1) 
COMMENT                             #144=(CLabel 
COMMENT                                   (CWidget 0 (0 0) 1 2 0 0 #97# 1543757769 100) 
COMMENT                                   (LOGPEN 0 0 0) 1 
COMMENT                                   (LOGFONT 46 17 0 0 700 0 0 0 0 3 2 1 34 
COMMENT                                    "Arial") 1.74233 0.666667 0 "CmR" "@N" 1 
COMMENT                                   -12.8509 3.48466 0 -10 2.27285 1.07399 #143#)) 
COMMENT                            (CObjectList)) 
COMMENT                      #145=(CGroupWidget 
COMMENT                            (CWidget 21 (7 21 0) 1 2 0 0 Nil -619849680 100) 
COMMENT                            (CObjectList 
COMMENT                             #146=(CScratch 
COMMENT                                   (CWidget 0 (3 #6# 0) 1 2 0 0 #105# 0 100) 
COMMENT                                   (LOGPEN 0 8 13395507) 10 1 6.13393 1.9 
COMMENT                                   0.082322 1) 
COMMENT                             #147=(CLabel 
COMMENT                                   (CWidget 0 (0 0) 1 2 0 0 #97# 1550311349 100) 
COMMENT                                   (LOGPEN 0 0 0) 1 
COMMENT                                   (LOGFONT 46 17 0 0 700 0 0 0 0 3 2 1 34 
COMMENT                                    "Arial") 1.74233 0.666667 0 "GAGT" "@N" 1 
COMMENT                                   3.97548 12.1963 0 -10 2.7474 1.07399 #146#) 
COMMENT                             #148=(CScratch 
COMMENT                                   (CWidget 0 (3 #7# 0) 1 2 0 0 #105# 0 100) 
COMMENT                                   (LOGPEN 0 8 13395507) 10 1 4.67726 1.9 
COMMENT                                   0.082322 1) 
COMMENT                             #149=(CLabel 
COMMENT                                   (CWidget 0 (0 0) 1 2 0 0 #97# 1572330597 100) 
COMMENT                                   (LOGPEN 0 0 0) 1 
COMMENT                                   (LOGFONT 46 17 0 0 700 0 0 0 0 3 2 1 34 
COMMENT                                    "Arial") 1.74233 0.666667 0 "TGCG" "@N" 1 
COMMENT                                   13.4219 0 0 -10 2.82233 1.07399 #148#)) 
COMMENT                            (CObjectList)) 
COMMENT                      #150=(CGroupWidget 
COMMENT                            (CWidget 27 (7 27 0) 1 2 0 0 Nil 1201582696 100) 
COMMENT                            (CObjectList 
COMMENT                             #151=(CScratch 
COMMENT                                   (CWidget 0 (3 #4# 0) 1 2 0 0 #105# 0 100) 
COMMENT                                   (LOGPEN 0 8 13395507) 10 1 6.09414 1.9 
COMMENT                                   0.082322 1) 
COMMENT                             #152=(CLabel 
COMMENT                                   (CWidget 0 (0 0) 1 2 0 0 #97# 1551622033 100) 
COMMENT                                   (LOGPEN 0 0 0) 1 
COMMENT                                   (LOGFONT 46 17 0 0 700 0 0 0 0 3 2 1 34 
COMMENT                                    "Arial") 1.74233 0.666667 0 "Barcode2-F" 
COMMENT                                   "@N" 1 9.11314 10.454 0 -10 5.59471 1.07399 
COMMENT                                   #151#)) (CObjectList)) 
COMMENT                      #153=(CGroupWidget (CWidget 30 (7 30 0) 1 2 0 0 Nil 0 100) 
COMMENT                            (CObjectList 
COMMENT                             #154=(CWideArrow 
COMMENT                                   (CWideLine 
COMMENT                                    (CWidget 0 (3 #3# 0) 1 2 0 0 #113# 0 100) 
COMMENT                                    (LOGPEN 0 0 0) 1 (LOGBRUSH 0 128 0) 1 
COMMENT                                    0.375772 0.603446 1 0.082322) 0.8 1.8 1) 
COMMENT                             #155=(CLabel 
COMMENT                                   (CWidget 0 (0 0) 1 2 0 0 #97# 1553456965 100) 
COMMENT                                   (LOGPEN 0 0 0) 1 
COMMENT                                   (LOGFONT 46 17 0 0 700 0 0 0 0 3 2 1 34 
COMMENT                                    "Arial") 1.74233 0.666667 0 "CmR Promoter" 
COMMENT                                   "@N" 1 -9.81878 10.454 0 -10 6.94344 1.07399 
COMMENT                                   #154#)) (CObjectList)) 
COMMENT                      #156=(CGroupWidget 
COMMENT                            (CWidget 33 (7 33 0) 1 2 0 0 Nil -112 100) 
COMMENT                            (CObjectList 
COMMENT                             #157=(CWideArrow 
COMMENT                                   (CWideLine 
COMMENT                                    (CWidget 0 (3 #0# 0) 1 2 0 0 #100# 0 100) 
COMMENT                                    (LOGPEN 0 0 3355545) 1 
COMMENT                                    (LOGBRUSH 0 6724095 0) 1 2.6083 3.91024 1 
COMMENT                                    0.082322) 0.8 1.8 1) 
COMMENT                             #158=(CLabel 
COMMENT                                   (CWidget 0 (0 0) 1 2 0 0 #97# 1555291993 100) 
COMMENT                                   (LOGPEN 0 0 0) 1 
COMMENT                                   (LOGFONT 46 17 0 0 700 0 0 0 0 3 2 1 34 
COMMENT                                    "Arial") 1.74233 0.666667 0 "ColE1" "@N" 1 
COMMENT                                   3.531 -12.1963 0 -10 2.82233 1.07399 #157#)) 
COMMENT                            (CObjectList)) 
COMMENT                      #159=(CGroupWidget (CWidget 34 (7 34 0) 1 2 0 0 Nil 0 100) 
COMMENT                            (CObjectList 
COMMENT                             #160=(CWideArrow 
COMMENT                                   (CWideLine 
COMMENT                                    (CWidget 0 (3 #5# 0) 1 2 0 0 #112# 0 100) 
COMMENT                                    (LOGPEN 0 0 0) 1 (LOGBRUSH 2 8388608 5) 
COMMENT                                    0.835356 4.70378 6.03446 1 0.082322) 0.8 1.8 
COMMENT                                   0) 
COMMENT                             #161=(CLabel 
COMMENT                                   (CWidget 0 (0 0) 1 2 0 0 #97# 1562631401 100) 
COMMENT                                   (LOGPEN 0 0 0) 1 
COMMENT                                   (LOGFONT 46 17 0 0 700 0 0 0 0 3 2 1 34 
COMMENT                                    "Arial") 1.74233 0.666667 0 
COMMENT                                   "IntB11Dn (SmiI)" "@N" 1 13.5857 6.96932 0 
COMMENT                                   -10 7.29311 1.07399 #160#)) (CObjectList)) 
COMMENT                      #162=(CGroupWidget 
COMMENT                            (CWidget 43 (7 43 0) 1 2 0 0 Nil -181 100) 
COMMENT                            (CObjectList 
COMMENT                             #163=(CLine 
COMMENT                                   (CWidget 0 (3 #1# 0) 1 2 0 0 #105# 0 100) 
COMMENT                                   (LOGPEN 0 8 13395507) 10 0.835356 2.06233 
COMMENT                                   2.30326) 
COMMENT                             #164=(CLabel 
COMMENT                                   (CWidget 0 (0 0) 1 2 0 0 #97# 1560796373 100) 
COMMENT                                   (LOGPEN 0 0 0) 1 
COMMENT                                   (LOGFONT 46 17 0 0 700 0 0 0 0 3 2 1 34 
COMMENT                                    "Arial") 1.74233 0.666667 0 "CmR Terminator" 
COMMENT                                   "@N" 1 -13.8668 -6.96932 0 -10 7.69273 
COMMENT                                   1.07399 #163#)) (CObjectList))) (CObjectList)) 
COMMENT               #165=(CGroupWidget (CWidget 14 (16 0) 1 2 0 0 Nil -633 100) 
COMMENT                     (CObjectList) (CObjectList)) 
COMMENT               #166=(CGroupWidget (CWidget 11 (0 0) 1 2 0 0 Nil 3539001 100) 
COMMENT                     (CObjectList) (CObjectList)) 
COMMENT               #167=(CGroupWidget (CWidget 12 (0 0) 1 2 0 0 Nil -460 100) 
COMMENT                     (CObjectList) (CObjectList))) (CObjectList))) 
COMMENT       (CSeqView 10 10 (CObjectList) (CObList) 1 (CObList)) (CObList) 
COMMENT       -2147483648 (CStringList) 2147483648 268632118 (CObList)))
FEATURES             Location/Qualifiers
     source          826..2838
                     /organism="synthetic DNA construct"
                     /mol_type="other DNA"
                     /vntifkey="98"
     rep_origin      complement(1070..1658)
                     /direction=LEFT
                     /vntifkey="33"
                     /label=ColE1
                     /note="high-copy-number ColE1/pMB1/pBR322/pUC origin of replication"
     terminator      1797..1905
                     /vntifkey="43"
                     /label=CmR\Terminator
                     /note="transcription terminator from phage lambda"
     CDS             complement(1906..2565)
                     /codon_start=1
                     /gene="cat"
                     /product="chloramphenicol acetyltransferase"
                     /vntifkey="4"
                     /label=CmR
                     /note="confers resistance to chloramphenicol"
     promoter        complement(2566..2668)
                     /vntifkey="30"
                     /label=CmR\Promoter
                     /note="promoter of the E. coli cat gene encoding chloramphenicol acetyltransferase"
     primer          82..103
                     /vntifkey="27"
                     /label=Barcode2-F
     repeat_region   109..710
                     /vntifkey="34"
                     /label=IntB11Dn\(SmiI)
     misc_feature    64..67
                     /vntifkey="21"
                     /label=GAGT
     misc_feature    723..726
                     /vntifkey="21"
                     /label=TGCG
BASE COUNT      758 a       706 c       675 g       699 t 
ORIGIN
        1 cacgtgagcg ctgtgactat taaacatcaa aatcaggttg cagaggttgg cgcgccggtc 
       61 tctgagtact agcaggtgta agaagttggt gaaaacattt acgcctaaaa cccgaacatt 
      121 gtctcagagc ccttaatatc ggtacaaacc cctggaaagc ccaatcaggt ttacagtcac 
      181 aaactctctc cacggctacg tgctgctaat ggagagcatg gattgtgggg gtccgtgaga 
      241 gtgtctcgat gctccacagc cccgtctaca agtaaaagta ctggtaccgt acaagtacag 
      301 ggtggaccgg gatattcgaa ttctctcaca ctctgtcgtt tctttttggt catttctttt 
      361 ctctcaatca ctacttgtag cacgtttcat ctacaagaca tggcatgcca gagcaaggtg 
      421 tgcgcacaag atagctaata taagacacca gagcaagggc cgaaaaagaa attctcacca 
      481 cgctaaaagc aaatgcgcaa gaaaaaaaca ccaagctgca ttctgaactg ttccagctgc 
      541 tttgcaatac tgctttattg cagcggtcaa tgtaagttgc tctaccacat gttacatgat 
      601 aaacttgaag atgaaacggc ctatacgaat ctgggagagt acagtgtaca aggcgtgtga 
      661 gtactcccaa gtacagtagg ctcttgaggt tagcccaccc caacccattt aaatgcggcc 
      721 gctgcgagag accgacgcgc tgggctacgt cttgctggcg ttcgcgacgc gagagcgcta 
      781 gcttggcgta atcatggtca tagctgtttc ctgtgtgaac acgtgaggct aggtggaggc 
      841 tcagtgatga taagtctgcg atggtggatg catgtgtcat ggtcatagct gtttcctgtg 
      901 tgaaattgtt atccgctcag agggcacaat cctattccgc gctatccgac aatctccaag 
      961 acattaggtg gagttcagtt cggcgtatgg catatgtcgc tggaaagaac atgtgagcaa 
     1021 aaggccagca aaaggccagg aaccgtaaaa aggccgcgtt gctggcgttt ttccataggc 
     1081 tccgcccccc tgacgagcat cacaaaaatc gacgctcaag tcagaggtgg cgaaacccga 
     1141 caggactata aagataccag gcgtttcccc ctggaagctc cctcgtgcgc tctcctgttc 
     1201 cgaccctgcc gcttaccgga tacctgtccg cctttctccc ttcgggaagc gtggcgcttt 
     1261 ctcatagctc acgctgtagg tatctcagtt cggtgtaggt cgttcgctcc aagctgggct 
     1321 gtgtgcacga accccccgtt cagcccgacc gctgcgcctt atccggtaac tatcgtcttg 
     1381 agtccaaccc ggtaagacac gacttatcgc cactggcagc agccactggt aacaggatta 
     1441 gcagagcgag gtatgtaggc ggtgctacag agttcttgaa gtggtggcct aactacggct 
     1501 acactagaag aacagtattt ggtatctgcg ctctgctgaa gccagttacc ttcggaaaaa 
     1561 gagttggtag ctcttgatcc ggcaaacaaa ccaccgctgg tagcggtggt ttttttgttt 
     1621 gcaagcagca gattacgcgc agaaaaaaag gatctcaaga agatcctttg atcttttcta 
     1681 cggggtctga cgctctattc aacaaagccg ccgtcccgtc aagtcagcgt aaatgggtag 
     1741 ggggcttcaa atcgtccccc catacgatat aagttgttac tagtgcttgg attctcacca 
     1801 ataaaaaacg cccggcggca accgagcgtt ctgaacaaat ccagatggag ttctgaggtc 
     1861 attactggat ctatcaacag gagtccaagc gagctcgata tcaaattacg ccccgccctg 
     1921 ccactcatcg cagtactgtt gtaattcatt aagcattctg ccgacatgga agccatcaca 
     1981 aacggcatga tgaacctgaa tcgccagcgg catcagcacc ttgtcgcctt gcgtataata 
     2041 tttgcccatg gtgaaaacgg gggcgaagaa gttgtccata ttggccacgt ttaaatcaaa 
     2101 actggtgaaa ctcacccagg gattggctga gacgaaaaac atattctcaa taaacccttt 
     2161 agggaaatag gccaggtttt caccgtaaca cgccacatct tgcgaatata tgtgtagaaa 
     2221 ctgccggaaa tcgtcgtggt attcactcca gagcgatgaa aacgtttcag tttgctcatg 
     2281 gaaaacggtg taacaagggt gaacactatc ccatatcacc agctcaccgt ctttcattgc 
     2341 catacgaaat tccggatgag cattcatcag gcgggcaaga atgtgaataa aggccggata 
     2401 aaacttgtgc ttatttttct ttacggtctt taaaaaggcc gtaatatcca gctgaacggt 
     2461 ctggttatag gtacattgag caactgactg aaatgcctca aaatgttctt tacgatgcca 
     2521 ttgggatata tcaacggtgg tatatccagt gatttttttc tccattttag cttccttagc 
     2581 tcctgaaaat ctcgataact caaaaaatac gcccggtagt gatcttattt cattatggtg 
     2641 aaagttggaa cctcttacgt gccgatcaac gtctcattga tacctgaaac aaaacccatc 
     2701 gtacggccaa ggaagtctcc aataactgtg atccaccaca agcgccaggg ttttcccagt 
     2761 cacgacgttg taaaacgacg gccagtcatg cataatccgc acgcatctgg aataaggaag 
     2821 tgccattccg cctgacct 
//
