# Supplementary material for: A DNA assembly toolkit to unlock the CRISPR/Cas9 potential for metabolic engineering
Source: Commun Biol. 2023 Aug 18;6:858. doi: 10.1038/s42003-023-05202-5 (PMC10439232; doi:10.1038/s42003-023-05202-5)
Supplement: Supplementary file 5 — Supplementary GenBank files [file 42003_2023_5202_MOESM5_ESM.zip › data_set/YaliCraft (147 plasmids)/(175642) pYalC-IntC13Dn.gb]

LOCUS       pYalC-IntC13Dn          2751 bp    DNA     circular SYN  9-OCT-2021
DEFINITION  synthetic circular DNA.
ACCESSION   .
VERSION     .
KEYWORDS    pTwist Chlor.
SOURCE      synthetic DNA construct.
  ORGANISM  synthetic DNA construct
REFERENCE   1  (bases 1 to 2013)
  AUTHORS   Twistbioscience
  TITLE     Direct Submission
  JOURNAL   Exported Feb 26, 2018 from SnapGene 4.1.0
            http://www.snapgene.com
COMMENT     This file is created by Vector NTI
            http://www.invitrogen.com/
COMMENT     ORIGDB|GenBank
COMMENT     VNTDATE|-14079904|
COMMENT     VNTDBDATE|-14079904|
COMMENT     LSOWNER|
COMMENT     VNTNAME|pYalC-IntC13Dn|
COMMENT     VNTAUTHORNAME|Tigran|
COMMENT     Vector_NTI_Display_Data_(Do_Not_Edit!)
COMMENT     (SXF 
COMMENT      (CGexDoc "pYalC-IntC13Dn" 0 2751 
COMMENT       (CDBMol 0 0 1 1 1 0 0 0 0 "" "" 0 0 0 0 (CObList) (CObList) (CObList) 
COMMENT        (CObList) -1 "") 
COMMENT       (CDocSetData 1 0 0 0 0 0 "MAIN" 1 1 1 1 0 0 1 1 0 1 10 10 4294967295 50 0 
COMMENT        1 0 (CHomObj 0 0 0 3 75) (CWordArray) (CWordArray) 
COMMENT        (CStringList "BsaI" "BsmBI" "BbsI" "AarI" "SmiI" "NotI" "MssI" "PacI" 
COMMENT         "I-SceI" "SdaI" "MauBI" "MreI" "SapI" "SfaAI" "SfiI" "SgrDI" "SgsI") 
COMMENT        (CStringList "atg") (CStringList "taa" "tga" "tag") (CObList) 1 
COMMENT        "{(0,1),2}" 0 0 "" 0 4294967295 0 0 0 0 0 0 0 "MAIN" 0 0 30 0 
COMMENT        (CProteinMotifSearchObject 70 20 1 1 1 1 0 0 1 0 0 0 0 0)) 
COMMENT       (CMolPar 0 0 0 0 4294967295 1 2751 0 0 0 0 0 0 0 0) (CStringList) 
COMMENT       (CStringList) (CObList) (COAPar 25 250 50 0 6 4 3 7) 
COMMENT       (COAPar 25 250 50 0 6 4 3 7) (COAPar 25 250 50 0 6 4 3 7) (CObList) 
COMMENT       (CObList 
COMMENT        #0=(CFSignal (CObList) "ColE1" 33 0 1 983 1571 0 (CStringList) 
COMMENT            (CStringList "/direction=LEFT") 1 1 1 1 "complement(1070..1658)") 
COMMENT        #1=(CFSignal (CObList) "CmR Terminator" 43 0 0 1710 1818 0 (CStringList) 
COMMENT            (CStringList) 1 1 1 1 "1797..1905") 
COMMENT        #2=(CFSignal (CObList) "CmR" 4 0 1 1819 2478 0 (CStringList) 
COMMENT            (CStringList "/codon_start=1" "/gene=\"cat\"" 
COMMENT             "/product=\"chloramphenicol acetyltransferase\"") 1 1 1 1 
COMMENT            "complement(1906..2565)") 
COMMENT        #3=(CFSignal (CObList) "CmR Promoter" 30 0 1 2479 2581 0 (CStringList) 
COMMENT            (CStringList) 1 1 1 1 "complement(2566..2668)") 
COMMENT        #4=(CFSignal (CObList) "Barcode2-F" 27 0 0 82 103 0 (CStringList) 
COMMENT            (CStringList) 1 1 1 1 "82..103") 
COMMENT        #5=(CFSignal (CObList) "GAGT" 21 0 0 64 67 0 (CStringList) (CStringList) 
COMMENT            1 1 1 1 "64..67") 
COMMENT        #6=(CFSignal (CObList) "TGCG" 21 0 0 636 639 0 (CStringList) 
COMMENT            (CStringList) 1 1 1 1 "723..726") 
COMMENT        #7=(CFSignal (CObList) "IntC13Dn (SmiI)" 34 0 0 109 623 0 (CStringList) 
COMMENT            (CStringList) 1 1 1 1 "109..623")) (CObList) (CObList) (CObList) 
COMMENT       (CObList) (CObList) (CObList) 
COMMENT       (CTextView 0 
COMMENT        #8=(CGroupPar (CParagraph 0 (0 0) 1 2 0 0 180) 
COMMENT            (CObjectList 
COMMENT             #9=(CRefLinePar 
COMMENT                 (CLinePar (CParagraph 0 (0 0) 0 2 0 1 233) "pYalC-IntC13Dn" 2) 
COMMENT                 5 "" 0 4) 
COMMENT             #10=(CFolderPar 
COMMENT                  (CGroupPar (CParagraph 1 (0 0) 1 1 0 0 178) 
COMMENT                   (CObjectList 
COMMENT                    #11=(CLinePar (CParagraph 0 (0 0) 1 2 1 0 180) 
COMMENT                         "DNA 'pYalC-IntC13Dn'" 1) 
COMMENT                    #12=(CLinePar (CParagraph 0 (0 0) 1 2 1 0 180) 
COMMENT                         "synthetic circular DNA." 1) 
COMMENT                    #13=(CLinePar (CParagraph 0 (0 0) 1 2 1 0 180) 
COMMENT                         "Currently local object. Original author: Tigran" 1) 
COMMENT                    #14=(CLinePar (CParagraph 0 (0 0) 1 2 1 0 180) 
COMMENT                         "Created: 10/09/21 03:19" 1) 
COMMENT                    #15=(CLinePar (CParagraph 0 (0 0) 1 2 1 0 180) 
COMMENT                         "Last Modified: 10/09/21 03:19" 1) 
COMMENT                    #16=(CLinePar (CParagraph 0 (0 0) 1 2 1 0 180) 
COMMENT                         "length: 2751 bp" 1) 
COMMENT                    #17=(CLinePar (CParagraph 0 (0 0) 1 2 1 0 180) 
COMMENT                         "storage type: Basic" 1) 
COMMENT                    #18=(CLinePar (CParagraph 0 (0 0) 1 2 1 0 180) 
COMMENT                         "form: Circular" 1))) "General Description") 
COMMENT             #19=(CFolderPar 
COMMENT                  (CGroupPar (CParagraph 2 (0 0) 1 1 0 0 178) 
COMMENT                   (CObjectList 
COMMENT                    #20=(CLinePar (CParagraph 0 (0 0) 1 2 1 0 180) 
COMMENT                         "Keywords: pTwist Chlor" 1) 
COMMENT                    #21=(CLinePar (CParagraph 0 (0 0) 1 2 1 0 180) 
COMMENT                         "Original Source Database: GenBank" 1) 
COMMENT                    #22=(CLinePar (CParagraph 0 (0 0) 1 2 1 0 180) 
COMMENT                         "Division: SYN" 1) 
COMMENT                    #23=(CLinePar (CParagraph 0 (0 0) 1 2 1 0 180) 
COMMENT                         "Modification Date in the Original DB: 8-OCT-2021" 1) 
COMMENT                    #24=(CLinePar (CParagraph 0 (0 0) 1 2 1 0 180) 
COMMENT                         "Original Accession Number(s): <a href=\"ncbilink:dnarna/.\">.</a>" 
COMMENT                         1) 
COMMENT                    #25=(CLinePar (CParagraph 0 (0 0) 1 2 1 0 180) 
COMMENT                         "Version in the Original DB: ." 1) 
COMMENT                    #26=(CLinePar (CParagraph 0 (0 0) 1 2 1 0 180) 
COMMENT                         "Sequence Source: synthetic DNA construct." 1) 
COMMENT                    #27=(CLinePar (CParagraph 0 (0 0) 1 2 1 0 180) 
COMMENT                         "Organizm(s): <a href=\"ncbilink:taxonomy/synthetic+DNA+construct\">synthetic DNA construct(synthetic DNA construct)</a>" 
COMMENT                         1) 
COMMENT                    #28=(CLinePar (CParagraph 0 (0 0) 1 2 1 0 180) 
COMMENT                         "Associated Genes:  cat" 1))) "Standard Fields") 
COMMENT             #29=(CFolderPar 
COMMENT                  (CGroupPar (CParagraph 3 (0 0) 1 1 0 0 178) 
COMMENT                   (CObjectList 
COMMENT                    #30=(CLinePar (CParagraph 0 (0 0) 1 2 1 0 180) 
COMMENT                         "REFERENCE   1  (bases 1 to 2013)" 1) 
COMMENT                    #31=(CLinePar (CParagraph 0 (0 0) 1 2 1 0 180) 
COMMENT                         "  AUTHORS   Twistbioscience" 1) 
COMMENT                    #32=(CLinePar (CParagraph 0 (0 0) 1 2 1 0 180) 
COMMENT                         "  TITLE     Direct Submission" 1) 
COMMENT                    #33=(CLinePar (CParagraph 0 (0 0) 1 2 1 0 180) 
COMMENT                         "  JOURNAL   Exported Feb 26, 2018 from SnapGene 4.1.0" 
COMMENT                         1) 
COMMENT                    #34=(CLinePar (CParagraph 0 (0 0) 1 2 1 0 180) 
COMMENT                         "            http://www.snapgene.com" 1))) "References") 
COMMENT             #35=(CFolderPar 
COMMENT                  (CGroupPar (CParagraph 5 (0 0) 1 1 0 0 178) 
COMMENT                   (CObjectList 
COMMENT                    #36=(CLinePar (CParagraph 0 (0 0) 1 2 1 0 180) "Tigran" 1))) 
COMMENT                  "Original Author") 
COMMENT             #37=(CRefLinePar 
COMMENT                  (CLinePar (CParagraph 0 (0 0) 0 2 0 0 233) "Comments" 2) 1 "" 
COMMENT                  0 0) 
COMMENT             #38=(CFolderPar 
COMMENT                  (CGroupPar (CParagraph 8 (0 0) 1 2 0 0 178) (CObjectList)) 
COMMENT                  "Annotations") 
COMMENT             #39=(CFolderPar 
COMMENT                  (CGroupPar (CParagraph 12 (6 0) 1 1 0 0 178) 
COMMENT                   (CObjectList 
COMMENT                    #40=(CFolderPar 
COMMENT                         (CGroupPar (CParagraph 4 (7 4 0) 1 1 1 0 178) 
COMMENT                          (CObjectList 
COMMENT                           #41=(CFolderPar 
COMMENT                                (CGroupPar 
COMMENT                                 (CParagraph 1819 (3 #2# 0) 1 2 2 0 327) 
COMMENT                                 (CObjectList 
COMMENT                                  #42=(CLinePar (CParagraph 0 (0 0) 1 2 3 0 180) 
COMMENT                                       "Start: 1819  End: 2478 (Complementary)" 
COMMENT                                       1) 
COMMENT                                  #43=(CLinePar (CParagraph 0 (0 0) 1 2 3 0 180) 
COMMENT                                       "confers resistance to chloramphenicol" 1) 
COMMENT                                  #44=(CLinePar (CParagraph 0 (0 0) 1 2 3 0 180) 
COMMENT                                       "Original Location Description:" 1) 
COMMENT                                  #45=(CLinePar (CParagraph 0 (0 0) 1 2 3 0 180) 
COMMENT                                       "   complement(1906..2565)" 1) 
COMMENT                                  #46=(CLinePar (CParagraph 0 (0 0) 1 2 3 0 180) 
COMMENT                                       "Qualifiers:" 1) 
COMMENT                                  #47=(CLinePar (CParagraph 0 (0 0) 1 2 3 0 180) 
COMMENT                                       "   /codon_start=1" 1) 
COMMENT                                  #48=(CLinePar (CParagraph 0 (0 0) 1 2 3 0 180) 
COMMENT                                       "   /gene=\"cat\"" 1) 
COMMENT                                  #49=(CLinePar (CParagraph 0 (0 0) 1 2 3 0 180) 
COMMENT                                       "   /product=\"chloramphenicol acetyltransferase\"" 
COMMENT                                       1))) "CmR"))) "CDS (1 total)") 
COMMENT                    #50=(CFolderPar 
COMMENT                         (CGroupPar (CParagraph 21 (7 21 0) 1 1 1 0 178) 
COMMENT                          (CObjectList 
COMMENT                           #51=(CFolderPar 
COMMENT                                (CGroupPar (CParagraph 64 (3 #5# 0) 1 2 2 0 194) 
COMMENT                                 (CObjectList 
COMMENT                                  #52=(CLinePar (CParagraph 0 (0 0) 1 2 3 0 180) 
COMMENT                                       "Start: 64    End: 67  " 1) 
COMMENT                                  #53=(CLinePar (CParagraph 0 (0 0) 1 2 3 0 180) 
COMMENT                                       "Original Location Description:" 1) 
COMMENT                                  #54=(CLinePar (CParagraph 0 (0 0) 1 2 3 0 180) 
COMMENT                                       "   64..67" 1))) "GAGT") 
COMMENT                           #55=(CFolderPar 
COMMENT                                (CGroupPar 
COMMENT                                 (CParagraph 636 (3 #6# 0) 1 2 2 0 194) 
COMMENT                                 (CObjectList 
COMMENT                                  #56=(CLinePar (CParagraph 0 (0 0) 1 2 3 0 180) 
COMMENT                                       "Start: 636   End: 639 " 1) 
COMMENT                                  #57=(CLinePar (CParagraph 0 (0 0) 1 2 3 0 180) 
COMMENT                                       "Original Location Description:" 1) 
COMMENT                                  #58=(CLinePar (CParagraph 0 (0 0) 1 2 3 0 180) 
COMMENT                                       "   723..726" 1))) "TGCG"))) 
COMMENT                         "Misc. Feature (2 total)") 
COMMENT                    #59=(CFolderPar 
COMMENT                         (CGroupPar (CParagraph 27 (7 27 0) 1 1 1 0 178) 
COMMENT                          (CObjectList 
COMMENT                           #60=(CFolderPar 
COMMENT                                (CGroupPar (CParagraph 82 (3 #4# 0) 1 2 2 0 194) 
COMMENT                                 (CObjectList 
COMMENT                                  #61=(CLinePar (CParagraph 0 (0 0) 1 2 3 0 180) 
COMMENT                                       "Start: 82    End: 103 " 1) 
COMMENT                                  #62=(CLinePar (CParagraph 0 (0 0) 1 2 3 0 180) 
COMMENT                                       "Original Location Description:" 1) 
COMMENT                                  #63=(CLinePar (CParagraph 0 (0 0) 1 2 3 0 180) 
COMMENT                                       "   82..103" 1))) "Barcode2-F"))) 
COMMENT                         "Primer (1 total)") 
COMMENT                    #64=(CFolderPar 
COMMENT                         (CGroupPar (CParagraph 30 (7 30 0) 1 1 1 0 178) 
COMMENT                          (CObjectList 
COMMENT                           #65=(CFolderPar 
COMMENT                                (CGroupPar 
COMMENT                                 (CParagraph 2479 (3 #3# 0) 1 2 2 0 194) 
COMMENT                                 (CObjectList 
COMMENT                                  #66=(CLinePar (CParagraph 0 (0 0) 1 2 3 0 180) 
COMMENT                                       "Start: 2479  End: 2581 (Complementary)" 
COMMENT                                       1) 
COMMENT                                  #67=(CLinePar (CParagraph 0 (0 0) 1 2 3 0 180) 
COMMENT                                       "promoter of the E. coli cat gene encoding chloramphenicol acetyltransferase" 
COMMENT                                       1) 
COMMENT                                  #68=(CLinePar (CParagraph 0 (0 0) 1 2 3 0 180) 
COMMENT                                       "Original Location Description:" 1) 
COMMENT                                  #69=(CLinePar (CParagraph 0 (0 0) 1 2 3 0 180) 
COMMENT                                       "   complement(2566..2668)" 1))) 
COMMENT                                "CmR Promoter"))) 
COMMENT                         "Promoter Prokaryotic (1 total)") 
COMMENT                    #70=(CFolderPar 
COMMENT                         (CGroupPar (CParagraph 33 (7 33 0) 1 1 1 0 178) 
COMMENT                          (CObjectList 
COMMENT                           #71=(CFolderPar 
COMMENT                                (CGroupPar 
COMMENT                                 (CParagraph 983 (3 #0# 0) 1 2 2 0 194) 
COMMENT                                 (CObjectList 
COMMENT                                  #72=(CLinePar (CParagraph 0 (0 0) 1 2 3 0 180) 
COMMENT                                       "Start: 983   End: 1571 (Complementary)" 
COMMENT                                       1) 
COMMENT                                  #73=(CLinePar (CParagraph 0 (0 0) 1 2 3 0 180) 
COMMENT                                       "high-copy-number ColE1/pMB1/pBR322/pUC origin of replication" 
COMMENT                                       1) 
COMMENT                                  #74=(CLinePar (CParagraph 0 (0 0) 1 2 3 0 180) 
COMMENT                                       "Original Location Description:" 1) 
COMMENT                                  #75=(CLinePar (CParagraph 0 (0 0) 1 2 3 0 180) 
COMMENT                                       "   complement(1070..1658)" 1) 
COMMENT                                  #76=(CLinePar (CParagraph 0 (0 0) 1 2 3 0 180) 
COMMENT                                       "Qualifiers:" 1) 
COMMENT                                  #77=(CLinePar (CParagraph 0 (0 0) 1 2 3 0 180) 
COMMENT                                       "   /direction=LEFT" 1))) "ColE1"))) 
COMMENT                         "Replication Origin (1 total)") 
COMMENT                    #78=(CFolderPar 
COMMENT                         (CGroupPar (CParagraph 34 (7 34 0) 1 1 1 0 178) 
COMMENT                          (CObjectList 
COMMENT                           #79=(CFolderPar 
COMMENT                                (CGroupPar 
COMMENT                                 (CParagraph 109 (3 #7# 0) 1 2 2 0 194) 
COMMENT                                 (CObjectList 
COMMENT                                  #80=(CLinePar (CParagraph 0 (0 0) 1 2 3 0 180) 
COMMENT                                       "Start: 109   End: 623 " 1) 
COMMENT                                  #81=(CLinePar (CParagraph 0 (0 0) 1 2 3 0 180) 
COMMENT                                       "Original Location Description:" 1) 
COMMENT                                  #82=(CLinePar (CParagraph 0 (0 0) 1 2 3 0 180) 
COMMENT                                       "   109..623" 1))) "IntC13Dn (SmiI)"))) 
COMMENT                         "Repeat Region (1 total)") 
COMMENT                    #83=(CFolderPar 
COMMENT                         (CGroupPar (CParagraph 43 (7 43 0) 1 1 1 0 178) 
COMMENT                          (CObjectList 
COMMENT                           #84=(CFolderPar 
COMMENT                                (CGroupPar 
COMMENT                                 (CParagraph 1710 (3 #1# 0) 1 2 2 0 194) 
COMMENT                                 (CObjectList 
COMMENT                                  #85=(CLinePar (CParagraph 0 (0 0) 1 2 3 0 180) 
COMMENT                                       "Start: 1710  End: 1818" 1) 
COMMENT                                  #86=(CLinePar (CParagraph 0 (0 0) 1 2 3 0 180) 
COMMENT                                       "transcription terminator from phage lambda" 
COMMENT                                       1) 
COMMENT                                  #87=(CLinePar (CParagraph 0 (0 0) 1 2 3 0 180) 
COMMENT                                       "Original Location Description:" 1) 
COMMENT                                  #88=(CLinePar (CParagraph 0 (0 0) 1 2 3 0 180) 
COMMENT                                       "   1797..1905" 1))) "CmR Terminator"))) 
COMMENT                         "Terminator (1 total)"))) "Feature Map") 
COMMENT             #89=(CFolderPar 
COMMENT                  (CGroupPar (CParagraph 12 (6 0) 1 1 0 0 178) 
COMMENT                   (CObjectList 
COMMENT                    #90=(CFolderPar 
COMMENT                         (CGroupPar (CParagraph 98 (0 0) 1 1 1 0 178) 
COMMENT                          (CObjectList 
COMMENT                           #91=(CFolderPar 
COMMENT                                (CGroupPar (CParagraph 739 (0 0) 1 2 2 0 178) 
COMMENT                                 (CObjectList 
COMMENT                                  #92=(CLinePar (CParagraph 0 (0 0) 1 2 3 0 180) 
COMMENT                                       "Start: 739   End: 2751" 1) 
COMMENT                                  #93=(CLinePar (CParagraph 0 (0 0) 1 2 3 0 180) 
COMMENT                                       "Original Location Description:" 1) 
COMMENT                                  #94=(CLinePar (CParagraph 0 (0 0) 1 2 3 0 180) 
COMMENT                                       "   826..2838" 1) 
COMMENT                                  #95=(CLinePar (CParagraph 0 (0 0) 1 2 3 0 180) 
COMMENT                                       "Qualifiers:" 1) 
COMMENT                                  #96=(CLinePar (CParagraph 0 (0 0) 1 2 3 0 180) 
COMMENT                                       "   /organism=\"synthetic DNA construct\"" 
COMMENT                                       1) 
COMMENT                                  #97=(CLinePar (CParagraph 0 (0 0) 1 2 3 0 180) 
COMMENT                                       "   /mol_type=\"other DNA\"" 1))) 
COMMENT                                "Source_1"))) "Source (1 total)"))) 
COMMENT                  "Imported Features Not Shown on Map")))) 
COMMENT       (CGraphView 
COMMENT        (CWStyleSheet 
COMMENT         (CObjectList 
COMMENT          #98=(CWidgetStyle "RSite Label" 1 (LOGPEN 0 0 13408563) 1 0 1 
COMMENT               (LOGFONT 0 0 0 0 400 0 0 0 0 3 2 1 18 "Georgia") 0.555556 0 1 5 
COMMENT               "@N (@S)" 0) 
COMMENT          #99=(CWidgetStyle "Signal Label" 1 (LOGPEN 0 0 0) 1 0 1 
COMMENT               (LOGFONT 0 0 0 0 700 0 0 0 0 3 2 1 34 "Arial") 0.666667 0 1 1 
COMMENT               "@N" 0) 
COMMENT          #100=(CWidgetStyle "Molecule Label 2" 0 0 1 
COMMENT                (LOGFONT 0 0 0 0 400 0 0 0 0 3 2 1 18 "Georgia") 0.555556 0 1 16 
COMMENT                "@L bp" 0) 
COMMENT          #101=(CWidgetStyle "Molecule Label 1" 0 0 1 
COMMENT                (LOGFONT 0 0 0 0 400 0 0 0 0 3 2 1 34 "Verdana") 0.833333 0 1 1 
COMMENT                "@N" 0) 
COMMENT          #102=(CWidgetStyle "Shape 3" 1 (LOGPEN 0 0 3355545) 1 1 
COMMENT                (LOGBRUSH 0 6724095 0) 0 0 1 (LOGSHAPE 9 1 0.8 1.8 0)) 
COMMENT          #103=(CWidgetStyle "Shape 1" 1 (LOGPEN 0 0 6723840) 1 1 
COMMENT                (LOGBRUSH 0 10079334 0) 0 0 1 (LOGSHAPE 9 1 0.8 1.8 0)) 
COMMENT          #104=(CWidgetStyle "Axis" 1 (LOGPEN 0 0 10079436) 2 1 
COMMENT                (LOGBRUSH 0 13434879 0) 0 0 1 (LOGSHAPE 10 1 0 0 0)) 
COMMENT          #105=(CWidgetStyle "Line 2" 1 (LOGPEN 0 0 6723840) 8 0 0 0 1 
COMMENT                (LOGSHAPE 1 1.9 0 0 0)) 
COMMENT          #106=(CWidgetStyle "RSite" 1 (LOGPEN 0 0 10053171) 8 0 0 0 1 
COMMENT                (LOGSHAPE 1 1.9 0 0 0)) 
COMMENT          #107=(CWidgetStyle "Short Signal" 1 (LOGPEN 0 0 13395507) 10 0 0 0 1 
COMMENT                (LOGSHAPE 1 1.9 0 0 0)) 
COMMENT          #108=(CWidgetStyle "Uniq RSite Label" 1 (LOGPEN 0 0 153) 1 0 1 
COMMENT                (LOGFONT 0 0 0 0 400 0 0 0 0 3 2 1 18 "Georgia") 0.555556 128 1 
COMMENT                5 "@N (@S)" 0) 
COMMENT          #109=(CWidgetStyle "Vanilla" 1 (LOGPEN 0 0 0) 1 1 
COMMENT                (LOGBRUSH 0 16777215 0) 1 
COMMENT                (LOGFONT 0 0 0 0 400 0 0 0 0 7 48 2 18 "Times New Roman") 0.8 0 
COMMENT                1 2 "?" 0) 
COMMENT          #110=(CWidgetStyle "Mark 1" 0 0 1 
COMMENT                (LOGFONT 0 0 0 0 400 0 0 0 2 7 48 2 2 "Windings") 0.7 0 1 2 "?" 
COMMENT                0) 
COMMENT          #111=(CWidgetStyle "Motif Label" 1 (LOGPEN 0 0 16744512) 1 0 1 
COMMENT                (LOGFONT 0 0 0 0 400 0 0 0 0 3 2 1 34 "Arial") 0.611111 8388608 
COMMENT                1 65535 "@N (@H)" 0) 
COMMENT          #112=(CWidgetStyle "Fragment Label 2" 1 (LOGPEN 0 0 0) 1 0 1 
COMMENT                (LOGFONT 0 0 0 0 400 0 0 0 0 3 2 1 49 "Courier New") 1.05 0 1 48 
COMMENT                "@F bp (molecule @L bp)" 0) 
COMMENT          #113=(CWidgetStyle "Fragment Label 1" 1 (LOGPEN 0 0 0) 1 0 1 
COMMENT                (LOGFONT 0 0 0 0 400 0 0 0 0 3 2 1 34 "Arial") 0.91 0 1 1 
COMMENT                "Fragment of @N" 0) 
COMMENT          #114=(CWidgetStyle "Shape 4" 1 (LOGPEN 0 0 0) 1 1 
COMMENT                (LOGBRUSH 2 8388608 5) 0 0 0) 
COMMENT          #115=(CWidgetStyle "Shape 2" 1 (LOGPEN 0 0 0) 1 1 (LOGBRUSH 0 128 0) 0 
COMMENT                0 0) 
COMMENT          #116=(CWidgetStyle "Shape 0" 1 (LOGPEN 0 0 0) 1 1 (LOGBRUSH 0 0 0) 0 0 
COMMENT                0) 
COMMENT          #117=(CWidgetStyle "ORF" 1 (LOGPEN 0 0 16384) 8 0 0 0 1 
COMMENT                (LOGSHAPE 7 0.2 3.41182 2.86186 0.609808)) 
COMMENT          #118=(CWidgetStyle "Line 4" 1 (LOGPEN 0 0 32768) 8 0 0 0 0) 
COMMENT          #119=(CWidgetStyle "Line 3" 1 (LOGPEN 0 0 16711680) 8 0 0 0 0) 
COMMENT          #120=(CWidgetStyle "Line 1" 1 (LOGPEN 0 0 16711680) 1 0 0 0 0) 
COMMENT          #121=(CWidgetStyle "Short Promoter" 1 (LOGPEN 0 0 128) 6 0 0 0 0) 
COMMENT          #122=(CWidgetStyle "Motif" 1 (LOGPEN 0 0 0) 1 0 0 0 0) 
COMMENT          #123=(CWidgetStyle "Line 0" 1 (LOGPEN 0 0 0) 8 0 0 0 0) 
COMMENT          #124=(CWidgetStyle "Void" 0 0 0 0 0) 
COMMENT          #125=(CWidgetStyle "General Label" 1 (LOGPEN 0 0 0) 1 0 1 
COMMENT                (LOGFONT 0 0 0 0 400 0 0 0 0 3 2 1 18 "Times New Roman") 0.91 0 
COMMENT                1 3 "@T @N " 0) 
COMMENT          #126=(CWidgetStyle "Position" 1 (LOGPEN 0 0 0) 1 0 0 0 0) 
COMMENT          #127=(CWidgetStyle "Annotation" 0 0 1 
COMMENT                (LOGFONT 0 0 0 0 400 0 0 0 0 3 2 1 18 "Times New Roman") 0.91 0 
COMMENT                0 0) 
COMMENT          #128=(CWidgetStyle "Position Label" 1 (LOGPEN 0 0 8388608) 1 0 1 
COMMENT                (LOGFONT 0 0 0 0 400 0 1 0 0 3 2 1 34 "Arial") 0.63 8388608 1 1 
COMMENT                "@N" 0) 
COMMENT          #129=(CWidgetStyle "Range" 1 (LOGPEN 0 0 0) 1 1 
COMMENT                (LOGBRUSH 0 16777215 0) 0 0 0) 
COMMENT          #130=(CWidgetStyle "Range Label" 1 (LOGPEN 0 0 8388608) 1 0 1 
COMMENT                (LOGFONT 0 0 0 0 400 0 1 0 0 3 2 1 34 "Arial") 0.63 8388608 1 1 
COMMENT                "@N" 0) 
COMMENT          #131=(CWidgetStyle "ORF Label" 1 (LOGPEN 0 0 49216) 1 0 1 
COMMENT                (LOGFONT 0 0 0 0 400 0 0 0 0 3 2 1 18 "Times New Roman") 
COMMENT                0.611111 0 1 65535 "@N" 0) 
COMMENT          #132=(CWidgetStyle "CDS Label" 1 (LOGPEN 0 0 4227264) 1 0 1 
COMMENT                (LOGFONT 0 0 0 0 400 0 0 0 0 3 2 1 34 "Arial") 0.555556 255 1 1 
COMMENT                "@N" 0) 
COMMENT          #133=(CWidgetStyle "Shape 5" 1 (LOGPEN 0 0 0) 3 1 
COMMENT                (LOGBRUSH 0 16777113 0) 1 
COMMENT                (LOGFONT 0 0 0 0 400 0 0 0 0 7 48 2 50 "Arial") 0.9 0 0 1 
COMMENT                (LOGSHAPE 9 1 0.8 1.8 0)) 
COMMENT          #134=(CWidgetStyle "CDS" 1 (LOGPEN 0 0 0) 1 1 (LOGBRUSH 2 39423 3) 0 0 
COMMENT                1 (LOGSHAPE 9 1 0.8 1.8 0)) 
COMMENT          #135=(CWidgetStyle "Label 2" 1 (LOGPEN 0 0 4227264) 1 0 1 
COMMENT                (LOGFONT 0 0 0 0 400 0 0 0 0 3 2 1 34 "Arial") 0.944444 8388608 
COMMENT                1 1 "@N" 0) 
COMMENT          #136=(CWidgetStyle "Label 3" 1 (LOGPEN 0 0 8421376) 1 0 1 
COMMENT                (LOGFONT 0 0 0 0 700 255 0 0 0 3 2 1 34 "Arial") 0.833333 255 1 
COMMENT                5 "@N (@S)" 0) 
COMMENT          #137=(CWidgetStyle "Label 4" 1 (LOGPEN 0 0 8437824) 1 0 1 
COMMENT                (LOGFONT 0 0 0 0 400 0 0 0 0 3 2 1 34 "Arial") 0.722222 0 1 5 
COMMENT                "@N (@S)" 0)) 0.164644 1.74233 0.164644 2.53336 
COMMENT         (70 (CShapeMapEntry 0 "Unique RSite" 1 "Uniq RSite Label") 67 
COMMENT          (CShapeMapEntry 0 "ORF" 0 "ORF Label")) 40.0378 40.0378 39 39 0.1 
COMMENT         -10503) 1 1 0 1 1 
COMMENT        (mapper: 19.4171 -14.4718 40.0378 40.0378 0.01 10 -1 2751 2751 1 0 0) 
COMMENT        #138=(CGroupWidget (CWidget 0 (0 0) 1 2 0 0 Nil -666 100) 
COMMENT              (CObjectList 
COMMENT               #139=(CGroupWidget (CWidget 1 (0 0) 1 2 0 0 Nil -736 100) 
COMMENT                     (CObjectList 
COMMENT                      #140=(CAxis 
COMMENT                            (CWideLine 
COMMENT                             (CWidget 0 (0 0) 1 2 0 0 #104# 51672180 0) 
COMMENT                             (LOGPEN 0 0 10079436) 2 (LOGBRUSH 0 13434879 0) 1 
COMMENT                             6.27647 6.27447 1 0.0214037) 0.228033) 
COMMENT                      #141=(CLabel (CWidget 1001 (0 0) 1 2 0 0 #101# 0 100) 
COMMENT                            (LOGPEN 0 0 0) 1 
COMMENT                            (LOGFONT 58 22 0 0 400 0 0 0 0 3 2 1 34 "Verdana") 
COMMENT                            1.74233 0.833333 0 "pYalC-IntC13Dn" "@N" 1 0 
COMMENT                            0.871165 0 -10 8.5669 1.34873 Nil) 
COMMENT                      #142=(CLabel (CWidget 1002 (0 0) 1 2 0 0 #100# 0 100) 
COMMENT                            (LOGPEN 0 0 13408563) 1 
COMMENT                            (LOGFONT 38 14 0 0 400 0 0 0 0 3 2 1 18 "Georgia") 
COMMENT                            1.74233 0.555556 0 "2751 bp" "@L bp" 16 0 -0.871165 
COMMENT                            0 -10.8 3.29688 0.949103 Nil)) (CObjectList)) 
COMMENT               #143=(CGroupWidget (CWidget 10 (6 0) 1 2 0 0 Nil -108 100) 
COMMENT                     (CObjectList 
COMMENT                      #144=(CGroupWidget 
COMMENT                            (CWidget 4 (7 4 0) 1 2 0 0 Nil 3539009 100) 
COMMENT                            (CObjectList 
COMMENT                             #145=(CWideArrow 
COMMENT                                   (CWideLine 
COMMENT                                    (CWidget 0 (3 #2# 0) 1 2 0 0 #102# 0 100) 
COMMENT                                    (LOGPEN 0 0 3355545) 1 
COMMENT                                    (LOGBRUSH 0 6724095 0) 1 0.62253 2.12755 1 
COMMENT                                    0.082322) 0.8 1.8 1) 
COMMENT                             #146=(CLabel (CWidget 0 (0 0) 1 2 0 0 #99# 0 100) 
COMMENT                                   (LOGPEN 0 0 0) 1 
COMMENT                                   (LOGFONT 46 17 0 0 700 0 0 0 0 3 2 1 34 
COMMENT                                    "Arial") 1.74233 0.666667 0 "CmR" "@N" 1 
COMMENT                                   -12.9885 1.74233 0 -10 2.27285 1.07399 #145#)) 
COMMENT                            (CObjectList)) 
COMMENT                      #147=(CGroupWidget 
COMMENT                            (CWidget 21 (7 21 0) 1 2 0 0 Nil 3539001 100) 
COMMENT                            (CObjectList 
COMMENT                             #148=(CScratch 
COMMENT                                   (CWidget 0 (3 #5# 0) 1 2 0 0 #107# 0 100) 
COMMENT                                   (LOGPEN 0 8 13395507) 10 1 6.12952 1.9 
COMMENT                                   0.082322 1) 
COMMENT                             #149=(CLabel (CWidget 0 (0 0) 1 2 0 0 #99# 0 100) 
COMMENT                                   (LOGPEN 0 0 0) 1 
COMMENT                                   (LOGFONT 46 17 0 0 700 0 0 0 0 3 2 1 34 
COMMENT                                    "Arial") 1.74233 0.666667 0 "GAGT" "@N" 1 
COMMENT                                   4.02762 12.1963 0 -10 2.7474 1.07399 #148#) 
COMMENT                             #150=(CScratch 
COMMENT                                   (CWidget 0 (3 #6# 0) 1 2 0 0 #107# 0 100) 
COMMENT                                   (LOGPEN 0 8 13395507) 10 1 4.82518 1.9 
COMMENT                                   0.082322 1) 
COMMENT                             #151=(CLabel (CWidget 0 (0 0) 1 2 0 0 #99# 0 100) 
COMMENT                                   (LOGPEN 0 0 0) 1 
COMMENT                                   (LOGFONT 46 17 0 0 700 0 0 0 0 3 2 1 34 
COMMENT                                    "Arial") 1.74233 0.666667 0 "TGCG" "@N" 1 
COMMENT                                   13.3709 1.74233 0 -10 2.82233 1.07399 #150#)) 
COMMENT                            (CObjectList)) 
COMMENT                      #152=(CGroupWidget 
COMMENT                            (CWidget 27 (7 27 0) 1 2 0 0 Nil 3211321 100) 
COMMENT                            (CObjectList 
COMMENT                             #153=(CScratch 
COMMENT                                   (CWidget 0 (3 #4# 0) 1 2 0 0 #107# 0 100) 
COMMENT                                   (LOGPEN 0 8 13395507) 10 1 6.08848 1.9 
COMMENT                                   0.082322 1) 
COMMENT                             #154=(CLabel (CWidget 0 (0 0) 1 2 0 0 #99# 0 100) 
COMMENT                                   (LOGPEN 0 0 0) 1 
COMMENT                                   (LOGFONT 46 17 0 0 700 0 0 0 0 3 2 1 34 
COMMENT                                    "Arial") 1.74233 0.666667 0 "Barcode2-F" 
COMMENT                                   "@N" 1 9.11314 10.454 0 -10 5.59471 1.07399 
COMMENT                                   #153#)) (CObjectList)) 
COMMENT                      #155=(CGroupWidget 
COMMENT                            (CWidget 30 (7 30 0) 1 2 0 0 Nil -805 100) 
COMMENT                            (CObjectList 
COMMENT                             #156=(CWideArrow 
COMMENT                                   (CWideLine 
COMMENT                                    (CWidget 0 (3 #3# 0) 1 2 0 0 #115# 0 100) 
COMMENT                                    (LOGPEN 0 0 0) 1 (LOGBRUSH 0 128 0) 1 
COMMENT                                    0.387656 0.62253 1 0.082322) 0.8 1.8 1) 
COMMENT                             #157=(CLabel 
COMMENT                                   (CWidget 0 (0 0) 1 2 0 0 #99# 1523364446 100) 
COMMENT                                   (LOGPEN 0 0 0) 1 
COMMENT                                   (LOGFONT 46 17 0 0 700 0 0 0 0 3 2 1 34 
COMMENT                                    "Arial") 1.74233 0.666667 0 "CmR Promoter" 
COMMENT                                   "@N" 1 -9.81878 10.454 0 -10 6.94344 1.07399 
COMMENT                                   #156#)) (CObjectList)) 
COMMENT                      #158=(CGroupWidget 
COMMENT                            (CWidget 33 (7 33 0) 1 2 0 0 Nil 4587585 100) 
COMMENT                            (CObjectList 
COMMENT                             #159=(CWideArrow 
COMMENT                                   (CWideLine 
COMMENT                                    (CWidget 0 (3 #0# 0) 1 2 0 0 #102# 0 100) 
COMMENT                                    (LOGPEN 0 0 3355545) 1 
COMMENT                                    (LOGBRUSH 0 6724095 0) 1 2.69079 4.0339 1 
COMMENT                                    0.082322) 0.8 1.8 1) 
COMMENT                             #160=(CLabel (CWidget 0 (0 0) 1 2 0 0 #99# 0 100) 
COMMENT                                   (LOGPEN 0 0 0) 1 
COMMENT                                   (LOGFONT 46 17 0 0 700 0 0 0 0 3 2 1 34 
COMMENT                                    "Arial") 1.74233 0.666667 0 "ColE1" "@N" 1 
COMMENT                                   4.74721 -12.1963 0 -10 2.82233 1.07399 #159#)) 
COMMENT                            (CObjectList)) 
COMMENT                      #161=(CGroupWidget 
COMMENT                            (CWidget 34 (7 34 0) 1 2 0 0 Nil -317 100) 
COMMENT                            (CObjectList 
COMMENT                             #162=(CWideArrow 
COMMENT                                   (CWideLine 
COMMENT                                    (CWidget 0 (3 #7# 0) 1 2 0 0 #114# 0 100) 
COMMENT                                    (LOGPEN 0 0 0) 1 (LOGBRUSH 2 8388608 5) 
COMMENT                                    0.835356 4.85254 6.02691 1 0.082322) 0.8 1.8 
COMMENT                                   0) 
COMMENT                             #163=(CLabel (CWidget 0 (0 0) 1 2 0 0 #99# 0 100) 
COMMENT                                   (LOGPEN 0 0 0) 1 
COMMENT                                   (LOGFONT 46 17 0 0 700 0 0 0 0 3 2 1 34 
COMMENT                                    "Arial") 1.74233 0.666667 0 
COMMENT                                   "IntC13Dn (SmiI)" "@N" 1 12.9404 8.71165 0 
COMMENT                                   -10 7.29311 1.07399 #162#)) (CObjectList)) 
COMMENT                      #164=(CGroupWidget 
COMMENT                            (CWidget 43 (7 43 0) 1 2 0 0 Nil 4259906 100) 
COMMENT                            (CObjectList 
COMMENT                             #165=(CLine 
COMMENT                                   (CWidget 0 (3 #1# 0) 1 2 0 0 #107# 45450256 
COMMENT                                    100) (LOGPEN 0 8 13395507) 10 0.835356 
COMMENT                                   2.12755 2.3761) 
COMMENT                             #166=(CLabel 
COMMENT                                   (CWidget 0 (0 0) 1 2 0 0 #99# 6619236 100) 
COMMENT                                   (LOGPEN 0 0 0) 1 
COMMENT                                   (LOGFONT 46 17 0 0 700 0 0 0 0 3 2 1 34 
COMMENT                                    "Arial") 1.74233 0.666667 0 "CmR Terminator" 
COMMENT                                   "@N" 1 -13.8035 -6.96932 0 -10 7.69273 
COMMENT                                   1.07399 #165#)) (CObjectList))) (CObjectList)) 
COMMENT               #167=(CGroupWidget (CWidget 14 (16 0) 1 2 0 0 Nil -596 100) 
COMMENT                     (CObjectList) (CObjectList)) 
COMMENT               #168=(CGroupWidget (CWidget 11 (0 0) 1 2 0 0 Nil -317 100) 
COMMENT                     (CObjectList) (CObjectList)) 
COMMENT               #169=(CGroupWidget (CWidget 12 (0 0) 1 2 0 0 Nil 3211330 100) 
COMMENT                     (CObjectList) (CObjectList))) (CObjectList))) 
COMMENT       (CSeqView 10 10 (CObjectList) (CObList) 1 (CObList)) (CObList) 
COMMENT       -2147483648 (CStringList) 2147483648 268632118 (CObList)))
FEATURES             Location/Qualifiers
     source          739..2751
                     /organism="synthetic DNA construct"
                     /mol_type="other DNA"
                     /vntifkey="98"
     rep_origin      complement(983..1571)
                     /direction=LEFT
                     /vntifkey="33"
                     /label=ColE1
                     /note="high-copy-number ColE1/pMB1/pBR322/pUC origin of replication"
     terminator      1710..1818
                     /vntifkey="43"
                     /label=CmR\Terminator
                     /note="transcription terminator from phage lambda"
     CDS             complement(1819..2478)
                     /codon_start=1
                     /gene="cat"
                     /product="chloramphenicol acetyltransferase"
                     /vntifkey="4"
                     /label=CmR
                     /note="confers resistance to chloramphenicol"
     promoter        complement(2479..2581)
                     /vntifkey="30"
                     /label=CmR\Promoter
                     /note="promoter of the E. coli cat gene encoding chloramphenicol acetyltransferase"
     primer          82..103
                     /vntifkey="27"
                     /label=Barcode2-F
     misc_feature    64..67
                     /vntifkey="21"
                     /label=GAGT
     misc_feature    636..639
                     /vntifkey="21"
                     /label=TGCG
     repeat_region   109..623
                     /vntifkey="34"
                     /label=IntC13Dn\(SmiI)
BASE COUNT      720 a       688 c       662 g       681 t 
ORIGIN
        1 cacgtgagcg ctgtgactat taaacatcaa aatcaggttg cagaggttgg cgcgccggtc 
       61 tctgagtact agcaggtgta agaagttggt gaaaacattt acgcctaatt actgagccag 
      121 tagtggtgac tgatgttaga caatgggaga gtatgagcta cggctcccca agtaaaacat 
      181 ccacgctcgc actacccata cactccaaca gctgaatttg gccaggcaca aggagaagca 
      241 ctgagcccgc tgtatgtacg ccactcttac tatacaatga tgcacacagt catctttcgg 
      301 gaaccacggt gaatgccggc atgccgtttc aaatgccgcg agtggaccaa tacaatagaa 
      361 tagtgcgccc agcgcccgct acagcaagta caatgttggt ggttgtacag tagcttattc 
      421 agccgtggat ctcaagtccg aagtaggagt atgagtagaa tacttttgtc cattcgtcag 
      481 agactctcca ccactctgta tattatcacg gacataattt gtacggggtt cgggccggta 
      541 cagtacgagt acaaccctta tactcgtatc gtaatacata cacggcttgt aatccacggt 
      601 ttctacttgg ctctctctca tttaaatgcg gccgctgcga gagaccgacg cgctgggcta 
      661 cgtcttgctg gcgttcgcga cgcgagagcg ctagcttggc gtaatcatgg tcatagctgt 
      721 ttcctgtgtg aacacgtgag gctaggtgga ggctcagtga tgataagtct gcgatggtgg 
      781 atgcatgtgt catggtcata gctgtttcct gtgtgaaatt gttatccgct cagagggcac 
      841 aatcctattc cgcgctatcc gacaatctcc aagacattag gtggagttca gttcggcgta 
      901 tggcatatgt cgctggaaag aacatgtgag caaaaggcca gcaaaaggcc aggaaccgta 
      961 aaaaggccgc gttgctggcg tttttccata ggctccgccc ccctgacgag catcacaaaa 
     1021 atcgacgctc aagtcagagg tggcgaaacc cgacaggact ataaagatac caggcgtttc 
     1081 cccctggaag ctccctcgtg cgctctcctg ttccgaccct gccgcttacc ggatacctgt 
     1141 ccgcctttct cccttcggga agcgtggcgc tttctcatag ctcacgctgt aggtatctca 
     1201 gttcggtgta ggtcgttcgc tccaagctgg gctgtgtgca cgaacccccc gttcagcccg 
     1261 accgctgcgc cttatccggt aactatcgtc ttgagtccaa cccggtaaga cacgacttat 
     1321 cgccactggc agcagccact ggtaacagga ttagcagagc gaggtatgta ggcggtgcta 
     1381 cagagttctt gaagtggtgg cctaactacg gctacactag aagaacagta tttggtatct 
     1441 gcgctctgct gaagccagtt accttcggaa aaagagttgg tagctcttga tccggcaaac 
     1501 aaaccaccgc tggtagcggt ggtttttttg tttgcaagca gcagattacg cgcagaaaaa 
     1561 aaggatctca agaagatcct ttgatctttt ctacggggtc tgacgctcta ttcaacaaag 
     1621 ccgccgtccc gtcaagtcag cgtaaatggg tagggggctt caaatcgtcc ccccatacga 
     1681 tataagttgt tactagtgct tggattctca ccaataaaaa acgcccggcg gcaaccgagc 
     1741 gttctgaaca aatccagatg gagttctgag gtcattactg gatctatcaa caggagtcca 
     1801 agcgagctcg atatcaaatt acgccccgcc ctgccactca tcgcagtact gttgtaattc 
     1861 attaagcatt ctgccgacat ggaagccatc acaaacggca tgatgaacct gaatcgccag 
     1921 cggcatcagc accttgtcgc cttgcgtata atatttgccc atggtgaaaa cgggggcgaa 
     1981 gaagttgtcc atattggcca cgtttaaatc aaaactggtg aaactcaccc agggattggc 
     2041 tgagacgaaa aacatattct caataaaccc tttagggaaa taggccaggt tttcaccgta 
     2101 acacgccaca tcttgcgaat atatgtgtag aaactgccgg aaatcgtcgt ggtattcact 
     2161 ccagagcgat gaaaacgttt cagtttgctc atggaaaacg gtgtaacaag ggtgaacact 
     2221 atcccatatc accagctcac cgtctttcat tgccatacga aattccggat gagcattcat 
     2281 caggcgggca agaatgtgaa taaaggccgg ataaaacttg tgcttatttt tctttacggt 
     2341 ctttaaaaag gccgtaatat ccagctgaac ggtctggtta taggtacatt gagcaactga 
     2401 ctgaaatgcc tcaaaatgtt ctttacgatg ccattgggat atatcaacgg tggtatatcc 
     2461 agtgattttt ttctccattt tagcttcctt agctcctgaa aatctcgata actcaaaaaa 
     2521 tacgcccggt agtgatctta tttcattatg gtgaaagttg gaacctctta cgtgccgatc 
     2581 aacgtctcat tgatacctga aacaaaaccc atcgtacggc caaggaagtc tccaataact 
     2641 gtgatccacc acaagcgcca gggttttccc agtcacgacg ttgtaaaacg acggccagtc 
     2701 atgcataatc cgcacgcatc tggaataagg aagtgccatt ccgcctgacc t 
//
