# Supplementary material for: A DNA assembly toolkit to unlock the CRISPR/Cas9 potential for metabolic engineering
Source: Commun Biol. 2023 Aug 18;6:858. doi: 10.1038/s42003-023-05202-5 (PMC10439232; doi:10.1038/s42003-023-05202-5)
Supplement: Supplementary file 5 — Supplementary GenBank files [file 42003_2023_5202_MOESM5_ESM.zip › data_set/YaliCraft (147 plasmids)/(175645) pYalC-IntE15Up.gb]

LOCUS       pYalC-IntE15Up          2753 bp    DNA     circular SYN  8-OCT-2021
DEFINITION  synthetic circular DNA.
ACCESSION   .
VERSION     .
KEYWORDS    pTwist Chlor.
SOURCE      synthetic DNA construct.
  ORGANISM  synthetic DNA construct
REFERENCE   1  (bases 1 to 2013)
  AUTHORS   Twistbioscience
  TITLE     Direct Submission
  JOURNAL   Exported Feb 26, 2018 from SnapGene 4.1.0
            http://www.snapgene.com
COMMENT     This file is created by Vector NTI
            http://www.invitrogen.com/
COMMENT     ORIGDB|GenBank
COMMENT     VNTDATE|-14078627|
COMMENT     VNTDBDATE|-14078627|
COMMENT     LSOWNER|
COMMENT     VNTNAME|pYalC-IntE15Up|
COMMENT     VNTAUTHORNAME|Tigran|
COMMENT     Vector_NTI_Display_Data_(Do_Not_Edit!)
COMMENT     (SXF 
COMMENT      (CGexDoc "pYalC-IntE15Up" 0 2753 
COMMENT       (CDBMol 0 0 1 1 1 0 0 0 0 "" "" 0 0 0 0 (CObList) (CObList) (CObList) 
COMMENT        (CObList) -1 "") 
COMMENT       (CDocSetData 1 0 0 0 0 0 "MAIN" 1 1 1 1 0 0 1 1 0 1 10 10 4294967295 50 0 
COMMENT        1 0 (CHomObj 0 0 0 3 75) (CWordArray) (CWordArray) 
COMMENT        (CStringList "BsaI" "BsmBI" "BbsI" "AarI" "SmiI" "NotI" "MssI" "PacI" 
COMMENT         "I-SceI" "SdaI" "MauBI" "MreI" "SapI" "SfaAI" "SfiI" "SgrDI" "SgsI") 
COMMENT        (CStringList "atg") (CStringList "taa" "tga" "tag") (CObList) 1 
COMMENT        "{(0,1),2}" 0 0 "" 0 4294967295 0 0 0 0 0 0 0 "MAIN" 0 0 30 0 
COMMENT        (CProteinMotifSearchObject 70 20 1 1 1 1 0 0 1 0 0 0 0 0)) 
COMMENT       (CMolPar 0 0 0 0 4294967295 1 2753 0 0 0 0 0 0 0 0) (CStringList) 
COMMENT       (CStringList) (CObList) (COAPar 25 250 50 0 6 4 3 7) 
COMMENT       (COAPar 25 250 50 0 6 4 3 7) (COAPar 25 250 50 0 6 4 3 7) (CObList) 
COMMENT       (CObList 
COMMENT        #0=(CFSignal (CObList) "ColE1" 33 0 1 985 1573 0 (CStringList) 
COMMENT            (CStringList "/direction=LEFT") 1 1 1 1 "complement(985..1573)") 
COMMENT        #1=(CFSignal (CObList) "CmR" 4 0 1 1821 2480 0 (CStringList) 
COMMENT            (CStringList "/codon_start=1" "/gene=\"cat\"" 
COMMENT             "/product=\"chloramphenicol acetyltransferase\"") 1 1 1 1 
COMMENT            "complement(1821..2480)") 
COMMENT        #2=(CFSignal (CObList) "AGGT" 21 0 0 678 681 0 (CStringList) 
COMMENT            (CStringList) 1 1 1 1 "678..681") 
COMMENT        #3=(CFSignal (CObList) "GCCT" 21 0 0 100 103 0 (CStringList) 
COMMENT            (CStringList) 1 1 1 1 "100..103") 
COMMENT        #4=(CFSignal (CObList) "IntE15Up (SmiI)" 34 0 0 116 642 0 (CStringList) 
COMMENT            (CStringList) 1 1 1 1 "116..642") 
COMMENT        #5=(CFSignal (CObList) "CmR Terminator" 43 0 0 1712 1820 0 (CStringList) 
COMMENT            (CStringList) 1 1 1 1 "1712..1820") 
COMMENT        #6=(CFSignal (CObList) "CmR Promoter" 30 0 1 2481 2583 0 (CStringList) 
COMMENT            (CStringList) 1 1 1 1 "complement(2481..2583)") 
COMMENT        #7=(CFSignal (CObList) "Barcode1-R" 27 0 1 643 663 0 (CStringList) 
COMMENT            (CStringList) 1 1 1 1 "complement(643..663)")) (CObList) (CObList) 
COMMENT       (CObList) (CObList) (CObList) (CObList) 
COMMENT       (CTextView 0 
COMMENT        #8=(CGroupPar (CParagraph 0 (0 0) 1 2 0 0 180) 
COMMENT            (CObjectList 
COMMENT             #9=(CRefLinePar 
COMMENT                 (CLinePar (CParagraph 0 (0 0) 0 2 0 0 233) "pYalC-IntE15Up" 2) 
COMMENT                 5 "" 0 4) 
COMMENT             #10=(CFolderPar 
COMMENT                  (CGroupPar (CParagraph 1 (0 0) 1 1 0 0 178) 
COMMENT                   (CObjectList 
COMMENT                    #11=(CLinePar (CParagraph 0 (0 0) 1 2 1 0 180) 
COMMENT                         "DNA 'pYalC-IntE15Up'" 1) 
COMMENT                    #12=(CLinePar (CParagraph 0 (0 0) 1 2 1 0 180) 
COMMENT                         "synthetic circular DNA." 1) 
COMMENT                    #13=(CLinePar (CParagraph 0 (0 0) 1 2 1 0 180) 
COMMENT                         "Local object" 1) 
COMMENT                    #14=(CLinePar (CParagraph 0 (0 0) 1 2 1 0 180) 
COMMENT                         "Created: 10/08/21 06:02" 1) 
COMMENT                    #15=(CLinePar (CParagraph 0 (0 0) 1 2 1 0 180) 
COMMENT                         "Last Modified: 10/08/21 06:02" 1) 
COMMENT                    #16=(CLinePar (CParagraph 0 (0 0) 1 2 1 0 180) 
COMMENT                         "length: 2753 bp" 1) 
COMMENT                    #17=(CLinePar (CParagraph 0 (0 0) 1 2 1 0 180) 
COMMENT                         "storage type: Basic" 1) 
COMMENT                    #18=(CLinePar (CParagraph 0 (0 0) 1 2 1 0 180) 
COMMENT                         "form: Circular" 1))) "General Description") 
COMMENT             #19=(CFolderPar 
COMMENT                  (CGroupPar (CParagraph 2 (0 0) 1 1 0 0 178) 
COMMENT                   (CObjectList 
COMMENT                    #20=(CLinePar (CParagraph 0 (0 0) 1 2 1 0 180) 
COMMENT                         "Keywords: pTwist Chlor" 1) 
COMMENT                    #21=(CLinePar (CParagraph 0 (0 0) 1 2 1 0 180) 
COMMENT                         "Original Source Database: GenBank" 1) 
COMMENT                    #22=(CLinePar (CParagraph 0 (0 0) 1 2 1 0 180) 
COMMENT                         "Division: SYN" 1) 
COMMENT                    #23=(CLinePar (CParagraph 0 (0 0) 1 2 1 0 180) 
COMMENT                         "Modification Date in the Original DB: 8-OCT-2021" 1) 
COMMENT                    #24=(CLinePar (CParagraph 0 (0 0) 1 2 1 0 180) 
COMMENT                         "Original Accession Number(s): <a href=\"ncbilink:dnarna/.\">.</a>" 
COMMENT                         1) 
COMMENT                    #25=(CLinePar (CParagraph 0 (0 0) 1 2 1 0 180) 
COMMENT                         "Version in the Original DB: ." 1) 
COMMENT                    #26=(CLinePar (CParagraph 0 (0 0) 1 2 1 0 180) 
COMMENT                         "Sequence Source: synthetic DNA construct." 1) 
COMMENT                    #27=(CLinePar (CParagraph 0 (0 0) 1 2 1 0 180) 
COMMENT                         "Organizm(s): <a href=\"ncbilink:taxonomy/synthetic+DNA+construct\">synthetic DNA construct(synthetic DNA construct)</a>" 
COMMENT                         1) 
COMMENT                    #28=(CLinePar (CParagraph 0 (0 0) 1 2 1 0 180) 
COMMENT                         "Associated Genes:  cat" 1))) "Standard Fields") 
COMMENT             #29=(CFolderPar 
COMMENT                  (CGroupPar (CParagraph 3 (0 0) 1 1 0 0 178) 
COMMENT                   (CObjectList 
COMMENT                    #30=(CLinePar (CParagraph 0 (0 0) 1 2 1 0 180) 
COMMENT                         "REFERENCE   1  (bases 1 to 2013)" 1) 
COMMENT                    #31=(CLinePar (CParagraph 0 (0 0) 1 2 1 0 180) 
COMMENT                         "  AUTHORS   Twistbioscience" 1) 
COMMENT                    #32=(CLinePar (CParagraph 0 (0 0) 1 2 1 0 180) 
COMMENT                         "  TITLE     Direct Submission" 1) 
COMMENT                    #33=(CLinePar (CParagraph 0 (0 0) 1 2 1 0 180) 
COMMENT                         "  JOURNAL   Exported Feb 26, 2018 from SnapGene 4.1.0" 
COMMENT                         1) 
COMMENT                    #34=(CLinePar (CParagraph 0 (0 0) 1 2 1 0 180) 
COMMENT                         "            http://www.snapgene.com" 1))) "References") 
COMMENT             #35=(CRefLinePar 
COMMENT                  (CLinePar (CParagraph 0 (0 0) 0 2 0 0 233) "Comments" 2) 1 "" 
COMMENT                  0 0) 
COMMENT             #36=(CFolderPar 
COMMENT                  (CGroupPar (CParagraph 8 (0 0) 1 2 0 0 178) (CObjectList)) 
COMMENT                  "Annotations") 
COMMENT             #37=(CFolderPar 
COMMENT                  (CGroupPar (CParagraph 12 (6 0) 1 2 0 0 178) 
COMMENT                   (CObjectList 
COMMENT                    #38=(CFolderPar 
COMMENT                         (CGroupPar (CParagraph 4 (7 4 0) 1 1 1 0 178) 
COMMENT                          (CObjectList 
COMMENT                           #39=(CFolderPar 
COMMENT                                (CGroupPar 
COMMENT                                 (CParagraph 1821 (3 #1# 0) 1 2 2 0 327) 
COMMENT                                 (CObjectList 
COMMENT                                  #40=(CLinePar (CParagraph 0 (0 0) 1 2 3 0 180) 
COMMENT                                       "Start: 1821  End: 2480 (Complementary)" 
COMMENT                                       1) 
COMMENT                                  #41=(CLinePar (CParagraph 0 (0 0) 1 2 3 0 180) 
COMMENT                                       "Original Location Description:" 1) 
COMMENT                                  #42=(CLinePar (CParagraph 0 (0 0) 1 2 3 0 180) 
COMMENT                                       "   complement(1821..2480)" 1) 
COMMENT                                  #43=(CLinePar (CParagraph 0 (0 0) 1 2 3 0 180) 
COMMENT                                       "Qualifiers:" 1) 
COMMENT                                  #44=(CLinePar (CParagraph 0 (0 0) 1 2 3 0 180) 
COMMENT                                       "   /codon_start=1" 1) 
COMMENT                                  #45=(CLinePar (CParagraph 0 (0 0) 1 2 3 0 180) 
COMMENT                                       "   /gene=\"cat\"" 1) 
COMMENT                                  #46=(CLinePar (CParagraph 0 (0 0) 1 2 3 0 180) 
COMMENT                                       "   /product=\"chloramphenicol acetyltransferase\"" 
COMMENT                                       1))) "CmR"))) "CDS (1 total)") 
COMMENT                    #47=(CFolderPar 
COMMENT                         (CGroupPar (CParagraph 21 (7 21 0) 1 1 1 0 178) 
COMMENT                          (CObjectList 
COMMENT                           #48=(CFolderPar 
COMMENT                                (CGroupPar 
COMMENT                                 (CParagraph 100 (3 #3# 0) 1 2 2 0 194) 
COMMENT                                 (CObjectList 
COMMENT                                  #49=(CLinePar (CParagraph 0 (0 0) 1 2 3 0 180) 
COMMENT                                       "Start: 100   End: 103 " 1) 
COMMENT                                  #50=(CLinePar (CParagraph 0 (0 0) 1 2 3 0 180) 
COMMENT                                       "Original Location Description:" 1) 
COMMENT                                  #51=(CLinePar (CParagraph 0 (0 0) 1 2 3 0 180) 
COMMENT                                       "   100..103" 1))) "GCCT") 
COMMENT                           #52=(CFolderPar 
COMMENT                                (CGroupPar 
COMMENT                                 (CParagraph 678 (3 #2# 0) 1 2 2 0 194) 
COMMENT                                 (CObjectList 
COMMENT                                  #53=(CLinePar (CParagraph 0 (0 0) 1 2 3 0 180) 
COMMENT                                       "Start: 678   End: 681 " 1) 
COMMENT                                  #54=(CLinePar (CParagraph 0 (0 0) 1 2 3 0 180) 
COMMENT                                       "Original Location Description:" 1) 
COMMENT                                  #55=(CLinePar (CParagraph 0 (0 0) 1 2 3 0 180) 
COMMENT                                       "   678..681" 1))) "AGGT"))) 
COMMENT                         "Misc. Feature (2 total)") 
COMMENT                    #56=(CFolderPar 
COMMENT                         (CGroupPar (CParagraph 27 (7 27 0) 1 2 1 0 178) 
COMMENT                          (CObjectList 
COMMENT                           #57=(CFolderPar 
COMMENT                                (CGroupPar 
COMMENT                                 (CParagraph 643 (3 #7# 0) 1 2 2 1 194) 
COMMENT                                 (CObjectList 
COMMENT                                  #58=(CLinePar (CParagraph 0 (0 0) 1 2 3 0 180) 
COMMENT                                       "Start: 643   End: 663  (Complementary)" 
COMMENT                                       1) 
COMMENT                                  #59=(CLinePar (CParagraph 0 (0 0) 1 2 3 0 180) 
COMMENT                                       "Original Location Description:" 1) 
COMMENT                                  #60=(CLinePar (CParagraph 0 (0 0) 1 2 3 0 180) 
COMMENT                                       "   complement(643..663)" 1))) 
COMMENT                                "Barcode1-R"))) "Primer (1 total)") 
COMMENT                    #61=(CFolderPar 
COMMENT                         (CGroupPar (CParagraph 30 (7 30 0) 1 1 1 0 178) 
COMMENT                          (CObjectList 
COMMENT                           #62=(CFolderPar 
COMMENT                                (CGroupPar 
COMMENT                                 (CParagraph 2481 (3 #6# 0) 1 2 2 0 194) 
COMMENT                                 (CObjectList 
COMMENT                                  #63=(CLinePar (CParagraph 0 (0 0) 1 2 3 0 180) 
COMMENT                                       "Start: 2481  End: 2583 (Complementary)" 
COMMENT                                       1) 
COMMENT                                  #64=(CLinePar (CParagraph 0 (0 0) 1 2 3 0 180) 
COMMENT                                       "promoter of the E. coli cat gene encoding chloramphenicol acetyltransferase" 
COMMENT                                       1) 
COMMENT                                  #65=(CLinePar (CParagraph 0 (0 0) 1 2 3 0 180) 
COMMENT                                       "Original Location Description:" 1) 
COMMENT                                  #66=(CLinePar (CParagraph 0 (0 0) 1 2 3 0 180) 
COMMENT                                       "   complement(2481..2583)" 1))) 
COMMENT                                "CmR Promoter"))) 
COMMENT                         "Promoter Prokaryotic (1 total)") 
COMMENT                    #67=(CFolderPar 
COMMENT                         (CGroupPar (CParagraph 33 (7 33 0) 1 1 1 0 178) 
COMMENT                          (CObjectList 
COMMENT                           #68=(CFolderPar 
COMMENT                                (CGroupPar 
COMMENT                                 (CParagraph 985 (3 #0# 0) 1 2 2 0 194) 
COMMENT                                 (CObjectList 
COMMENT                                  #69=(CLinePar (CParagraph 0 (0 0) 1 2 3 0 180) 
COMMENT                                       "Start: 985   End: 1573 (Complementary)" 
COMMENT                                       1) 
COMMENT                                  #70=(CLinePar (CParagraph 0 (0 0) 1 2 3 0 180) 
COMMENT                                       "Original Location Description:" 1) 
COMMENT                                  #71=(CLinePar (CParagraph 0 (0 0) 1 2 3 0 180) 
COMMENT                                       "   complement(985..1573)" 1) 
COMMENT                                  #72=(CLinePar (CParagraph 0 (0 0) 1 2 3 0 180) 
COMMENT                                       "Qualifiers:" 1) 
COMMENT                                  #73=(CLinePar (CParagraph 0 (0 0) 1 2 3 0 180) 
COMMENT                                       "   /direction=LEFT" 1))) "ColE1"))) 
COMMENT                         "Replication Origin (1 total)") 
COMMENT                    #74=(CFolderPar 
COMMENT                         (CGroupPar (CParagraph 34 (7 34 0) 1 1 1 0 178) 
COMMENT                          (CObjectList 
COMMENT                           #75=(CFolderPar 
COMMENT                                (CGroupPar 
COMMENT                                 (CParagraph 116 (3 #4# 0) 1 2 2 0 194) 
COMMENT                                 (CObjectList 
COMMENT                                  #76=(CLinePar (CParagraph 0 (0 0) 1 2 3 0 180) 
COMMENT                                       "Start: 116   End: 642 " 1) 
COMMENT                                  #77=(CLinePar (CParagraph 0 (0 0) 1 2 3 0 180) 
COMMENT                                       "Original Location Description:" 1) 
COMMENT                                  #78=(CLinePar (CParagraph 0 (0 0) 1 2 3 0 180) 
COMMENT                                       "   116..642" 1))) "IntE15Up (SmiI)"))) 
COMMENT                         "Repeat Region (1 total)") 
COMMENT                    #79=(CFolderPar 
COMMENT                         (CGroupPar (CParagraph 43 (7 43 0) 1 1 1 0 178) 
COMMENT                          (CObjectList 
COMMENT                           #80=(CFolderPar 
COMMENT                                (CGroupPar 
COMMENT                                 (CParagraph 1712 (3 #5# 0) 1 2 2 0 194) 
COMMENT                                 (CObjectList 
COMMENT                                  #81=(CLinePar (CParagraph 0 (0 0) 1 2 3 0 180) 
COMMENT                                       "Start: 1712  End: 1820" 1) 
COMMENT                                  #82=(CLinePar (CParagraph 0 (0 0) 1 2 3 0 180) 
COMMENT                                       "transcription terminator from phage lambda" 
COMMENT                                       1) 
COMMENT                                  #83=(CLinePar (CParagraph 0 (0 0) 1 2 3 0 180) 
COMMENT                                       "Original Location Description:" 1) 
COMMENT                                  #84=(CLinePar (CParagraph 0 (0 0) 1 2 3 0 180) 
COMMENT                                       "   1712..1820" 1))) "CmR Terminator"))) 
COMMENT                         "Terminator (1 total)"))) "Feature Map") 
COMMENT             #85=(CFolderPar 
COMMENT                  (CGroupPar (CParagraph 12 (6 0) 1 1 0 0 178) 
COMMENT                   (CObjectList 
COMMENT                    #86=(CFolderPar 
COMMENT                         (CGroupPar (CParagraph 98 (0 0) 1 1 1 0 178) 
COMMENT                          (CObjectList 
COMMENT                           #87=(CFolderPar 
COMMENT                                (CGroupPar (CParagraph 741 (0 0) 1 2 2 0 178) 
COMMENT                                 (CObjectList 
COMMENT                                  #88=(CLinePar (CParagraph 0 (0 0) 1 2 3 0 180) 
COMMENT                                       "Start: 741   End: 2753" 1) 
COMMENT                                  #89=(CLinePar (CParagraph 0 (0 0) 1 2 3 0 180) 
COMMENT                                       "Original Location Description:" 1) 
COMMENT                                  #90=(CLinePar (CParagraph 0 (0 0) 1 2 3 0 180) 
COMMENT                                       "   741..2753" 1) 
COMMENT                                  #91=(CLinePar (CParagraph 0 (0 0) 1 2 3 0 180) 
COMMENT                                       "Qualifiers:" 1) 
COMMENT                                  #92=(CLinePar (CParagraph 0 (0 0) 1 2 3 0 180) 
COMMENT                                       "   /organism=\"synthetic DNA construct\"" 
COMMENT                                       1) 
COMMENT                                  #93=(CLinePar (CParagraph 0 (0 0) 1 2 3 0 180) 
COMMENT                                       "   /mol_type=\"other DNA\"" 1))) 
COMMENT                                "Source_1"))) "Source (1 total)"))) 
COMMENT                  "Imported Features Not Shown on Map")))) 
COMMENT       (CGraphView 
COMMENT        (CWStyleSheet 
COMMENT         (CObjectList 
COMMENT          #94=(CWidgetStyle "RSite Label" 1 (LOGPEN 0 0 13408563) 1 0 1 
COMMENT               (LOGFONT 0 0 0 0 400 0 0 0 0 3 2 1 18 "Georgia") 0.555556 0 1 5 
COMMENT               "@N (@S)" 0) 
COMMENT          #95=(CWidgetStyle "Signal Label" 1 (LOGPEN 0 0 0) 1 0 1 
COMMENT               (LOGFONT 0 0 0 0 700 0 0 0 0 3 2 1 34 "Arial") 0.666667 0 1 1 
COMMENT               "@N" 0) 
COMMENT          #96=(CWidgetStyle "Molecule Label 2" 0 0 1 
COMMENT               (LOGFONT 0 0 0 0 400 0 0 0 0 3 2 1 18 "Georgia") 0.555556 0 1 16 
COMMENT               "@L bp" 0) 
COMMENT          #97=(CWidgetStyle "Molecule Label 1" 0 0 1 
COMMENT               (LOGFONT 0 0 0 0 400 0 0 0 0 3 2 1 34 "Verdana") 0.833333 0 1 1 
COMMENT               "@N" 0) 
COMMENT          #98=(CWidgetStyle "Shape 3" 1 (LOGPEN 0 0 3355545) 1 1 
COMMENT               (LOGBRUSH 0 6724095 0) 0 0 1 (LOGSHAPE 9 1 0.8 1.8 0)) 
COMMENT          #99=(CWidgetStyle "Shape 1" 1 (LOGPEN 0 0 6723840) 1 1 
COMMENT               (LOGBRUSH 0 10079334 0) 0 0 1 (LOGSHAPE 9 1 0.8 1.8 0)) 
COMMENT          #100=(CWidgetStyle "Axis" 1 (LOGPEN 0 0 10079436) 2 1 
COMMENT                (LOGBRUSH 0 13434879 0) 0 0 1 (LOGSHAPE 10 1 0 0 0)) 
COMMENT          #101=(CWidgetStyle "Line 2" 1 (LOGPEN 0 0 6723840) 8 0 0 0 1 
COMMENT                (LOGSHAPE 1 1.9 0 0 0)) 
COMMENT          #102=(CWidgetStyle "RSite" 1 (LOGPEN 0 0 10053171) 8 0 0 0 1 
COMMENT                (LOGSHAPE 1 1.9 0 0 0)) 
COMMENT          #103=(CWidgetStyle "Short Signal" 1 (LOGPEN 0 0 13395507) 10 0 0 0 1 
COMMENT                (LOGSHAPE 1 1.9 0 0 0)) 
COMMENT          #104=(CWidgetStyle "Uniq RSite Label" 1 (LOGPEN 0 0 153) 1 0 1 
COMMENT                (LOGFONT 0 0 0 0 400 0 0 0 0 3 2 1 18 "Georgia") 0.555556 128 1 
COMMENT                5 "@N (@S)" 0) 
COMMENT          #105=(CWidgetStyle "Vanilla" 1 (LOGPEN 0 0 0) 1 1 
COMMENT                (LOGBRUSH 0 16777215 0) 1 
COMMENT                (LOGFONT 0 0 0 0 400 0 0 0 0 7 48 2 18 "Times New Roman") 0.8 0 
COMMENT                1 2 "?" 0) 
COMMENT          #106=(CWidgetStyle "Mark 1" 0 0 1 
COMMENT                (LOGFONT 0 0 0 0 400 0 0 0 2 7 48 2 2 "Windings") 0.7 0 1 2 "?" 
COMMENT                0) 
COMMENT          #107=(CWidgetStyle "Motif Label" 1 (LOGPEN 0 0 16744512) 1 0 1 
COMMENT                (LOGFONT 0 0 0 0 400 0 0 0 0 3 2 1 34 "Arial") 0.611111 8388608 
COMMENT                1 65535 "@N (@H)" 0) 
COMMENT          #108=(CWidgetStyle "Fragment Label 2" 1 (LOGPEN 0 0 0) 1 0 1 
COMMENT                (LOGFONT 0 0 0 0 400 0 0 0 0 3 2 1 49 "Courier New") 1.05 0 1 48 
COMMENT                "@F bp (molecule @L bp)" 0) 
COMMENT          #109=(CWidgetStyle "Fragment Label 1" 1 (LOGPEN 0 0 0) 1 0 1 
COMMENT                (LOGFONT 0 0 0 0 400 0 0 0 0 3 2 1 34 "Arial") 0.91 0 1 1 
COMMENT                "Fragment of @N" 0) 
COMMENT          #110=(CWidgetStyle "Shape 4" 1 (LOGPEN 0 0 0) 1 1 
COMMENT                (LOGBRUSH 2 8388608 5) 0 0 0) 
COMMENT          #111=(CWidgetStyle "Shape 2" 1 (LOGPEN 0 0 0) 1 1 (LOGBRUSH 0 128 0) 0 
COMMENT                0 0) 
COMMENT          #112=(CWidgetStyle "Shape 0" 1 (LOGPEN 0 0 0) 1 1 (LOGBRUSH 0 0 0) 0 0 
COMMENT                0) 
COMMENT          #113=(CWidgetStyle "ORF" 1 (LOGPEN 0 0 16384) 8 0 0 0 1 
COMMENT                (LOGSHAPE 7 0.2 3.41182 2.86186 0.609808)) 
COMMENT          #114=(CWidgetStyle "Line 4" 1 (LOGPEN 0 0 32768) 8 0 0 0 0) 
COMMENT          #115=(CWidgetStyle "Line 3" 1 (LOGPEN 0 0 16711680) 8 0 0 0 0) 
COMMENT          #116=(CWidgetStyle "Line 1" 1 (LOGPEN 0 0 16711680) 1 0 0 0 0) 
COMMENT          #117=(CWidgetStyle "Short Promoter" 1 (LOGPEN 0 0 128) 6 0 0 0 0) 
COMMENT          #118=(CWidgetStyle "Motif" 1 (LOGPEN 0 0 0) 1 0 0 0 0) 
COMMENT          #119=(CWidgetStyle "Line 0" 1 (LOGPEN 0 0 0) 8 0 0 0 0) 
COMMENT          #120=(CWidgetStyle "Void" 0 0 0 0 0) 
COMMENT          #121=(CWidgetStyle "General Label" 1 (LOGPEN 0 0 0) 1 0 1 
COMMENT                (LOGFONT 0 0 0 0 400 0 0 0 0 3 2 1 18 "Times New Roman") 0.91 0 
COMMENT                1 3 "@T @N " 0) 
COMMENT          #122=(CWidgetStyle "Position" 1 (LOGPEN 0 0 0) 1 0 0 0 0) 
COMMENT          #123=(CWidgetStyle "Annotation" 0 0 1 
COMMENT                (LOGFONT 0 0 0 0 400 0 0 0 0 3 2 1 18 "Times New Roman") 0.91 0 
COMMENT                0 0) 
COMMENT          #124=(CWidgetStyle "Position Label" 1 (LOGPEN 0 0 8388608) 1 0 1 
COMMENT                (LOGFONT 0 0 0 0 400 0 1 0 0 3 2 1 34 "Arial") 0.63 8388608 1 1 
COMMENT                "@N" 0) 
COMMENT          #125=(CWidgetStyle "Range" 1 (LOGPEN 0 0 0) 1 1 
COMMENT                (LOGBRUSH 0 16777215 0) 0 0 0) 
COMMENT          #126=(CWidgetStyle "Range Label" 1 (LOGPEN 0 0 8388608) 1 0 1 
COMMENT                (LOGFONT 0 0 0 0 400 0 1 0 0 3 2 1 34 "Arial") 0.63 8388608 1 1 
COMMENT                "@N" 0) 
COMMENT          #127=(CWidgetStyle "ORF Label" 1 (LOGPEN 0 0 49216) 1 0 1 
COMMENT                (LOGFONT 0 0 0 0 400 0 0 0 0 3 2 1 18 "Times New Roman") 
COMMENT                0.611111 0 1 65535 "@N" 0) 
COMMENT          #128=(CWidgetStyle "CDS Label" 1 (LOGPEN 0 0 4227264) 1 0 1 
COMMENT                (LOGFONT 0 0 0 0 400 0 0 0 0 3 2 1 34 "Arial") 0.555556 255 1 1 
COMMENT                "@N" 0) 
COMMENT          #129=(CWidgetStyle "Shape 5" 1 (LOGPEN 0 0 0) 3 1 
COMMENT                (LOGBRUSH 0 16777113 0) 1 
COMMENT                (LOGFONT 0 0 0 0 400 0 0 0 0 7 48 2 50 "Arial") 0.9 0 0 1 
COMMENT                (LOGSHAPE 9 1 0.8 1.8 0)) 
COMMENT          #130=(CWidgetStyle "CDS" 1 (LOGPEN 0 0 0) 1 1 (LOGBRUSH 2 39423 3) 0 0 
COMMENT                1 (LOGSHAPE 9 1 0.8 1.8 0)) 
COMMENT          #131=(CWidgetStyle "Label 2" 1 (LOGPEN 0 0 4227264) 1 0 1 
COMMENT                (LOGFONT 0 0 0 0 400 0 0 0 0 3 2 1 34 "Arial") 0.944444 8388608 
COMMENT                1 1 "@N" 0) 
COMMENT          #132=(CWidgetStyle "Label 3" 1 (LOGPEN 0 0 8421376) 1 0 1 
COMMENT                (LOGFONT 0 0 0 0 700 255 0 0 0 3 2 1 34 "Arial") 0.833333 255 1 
COMMENT                5 "@N (@S)" 0) 
COMMENT          #133=(CWidgetStyle "Label 4" 1 (LOGPEN 0 0 8437824) 1 0 1 
COMMENT                (LOGFONT 0 0 0 0 400 0 0 0 0 3 2 1 34 "Arial") 0.722222 0 1 5 
COMMENT                "@N (@S)" 0) 
COMMENT          #134=(CWidgetStyle "Shape GAP" 1 (LOGPEN 1 0 0) 3 1 
COMMENT                (LOGBRUSH 0 16777215 0) 0 0 0)) 0.164644 1.74233 0.164644 
COMMENT         2.53336 
COMMENT         (70 (CShapeMapEntry 0 "Unique RSite" 1 "Uniq RSite Label") 67 
COMMENT          (CShapeMapEntry 0 "ORF" 0 "ORF Label")) 40.0378 40.0378 39 39 0.1 
COMMENT         -10503) 1 1 0 1 1 
COMMENT        (mapper: 19.4171 -14.4767 40.0378 40.0378 0.01 10 -1 2753 2753 1 0 0) 
COMMENT        #135=(CGroupWidget (CWidget 0 (0 0) 1 2 0 0 Nil 588 100) 
COMMENT              (CObjectList 
COMMENT               #136=(CGroupWidget (CWidget 1 (0 0) 1 2 0 0 Nil 11733400 100) 
COMMENT                     (CObjectList 
COMMENT                      #137=(CAxis 
COMMENT                            (CWideLine 
COMMENT                             (CWidget 0 (0 0) 1 2 0 0 #100# 47626484 0) 
COMMENT                             (LOGPEN 0 0 10079436) 2 (LOGBRUSH 0 13434879 0) 1 
COMMENT                             6.27646 6.27446 1 0.0214037) 0.227867) 
COMMENT                      #138=(CLabel 
COMMENT                            (CWidget 1001 (0 0) 1 2 0 0 #97# 1667462260 100) 
COMMENT                            (LOGPEN 1952539489 1667462260 1734435169) 1667458932 
COMMENT                            (LOGFONT 58 22 0 0 400 0 0 0 0 3 2 1 34 "Verdana") 
COMMENT                            1.74233 0.833333 0 "pYalC-IntE15Up" "@N" 1 0 
COMMENT                            0.871165 0 -10 8.44202 1.34873 Nil) 
COMMENT                      #139=(CLabel 
COMMENT                            (CWidget 1002 (0 0) 1 2 0 0 #96# 1667719527 100) 
COMMENT                            (LOGPEN 1952670580 1734436724 1633904481) 1952932195 
COMMENT                            (LOGFONT 38 14 0 0 400 0 0 0 0 3 2 1 18 "Georgia") 
COMMENT                            1.74233 0.555556 0 "2753 bp" "@L bp" 16 0 -0.871165 
COMMENT                            0 -10.8 3.37181 0.949103 Nil)) (CObjectList)) 
COMMENT               #140=(CGroupWidget (CWidget 10 (6 0) 1 2 0 0 Nil -570 100) 
COMMENT                     (CObjectList 
COMMENT                      #141=(CGroupWidget (CWidget 4 (7 4 0) 1 2 0 0 Nil 0 100) 
COMMENT                            (CObjectList 
COMMENT                             #142=(CWideArrow 
COMMENT                                   (CWideLine 
COMMENT                                    (CWidget 0 (3 #1# 0) 1 2 0 0 #98# 0 100) 
COMMENT                                    (LOGPEN 0 0 3355545) 1 
COMMENT                                    (LOGBRUSH 0 6724095 0) 1 0.622078 2.126 1 
COMMENT                                    0.082322) 0.8 1.8 1) 
COMMENT                             #143=(CLabel 
COMMENT                                   (CWidget 0 (0 0) 1 2 0 0 #95# 1667719523 100) 
COMMENT                                   (LOGPEN 0 0 0) 1 
COMMENT                                   (LOGFONT 46 17 0 0 700 0 0 0 0 3 2 1 34 
COMMENT                                    "Arial") 1.74233 0.666667 0 "CmR" "@N" 1 
COMMENT                                   -12.9885 1.74233 0 -10 2.27285 1.07399 #142#)) 
COMMENT                            (CObjectList)) 
COMMENT                      #144=(CGroupWidget 
COMMENT                            (CWidget 21 (7 21 0) 1 2 0 0 Nil 1199157909 100) 
COMMENT                            (CObjectList 
COMMENT                             #145=(CScratch 
COMMENT                                   (CWidget 0 (3 #2# 0) 1 2 0 0 #103# 46295968 
COMMENT                                    100) (LOGPEN 0 8 13395507) 10 1 4.73052 1.9 
COMMENT                                   0.082322 1) 
COMMENT                             #146=(CLabel 
COMMENT                                   (CWidget 0 (0 0) 1 2 0 0 #95# 1633772387 100) 
COMMENT                                   (LOGPEN 0 0 0) 1 
COMMENT                                   (LOGFONT 46 17 0 0 700 0 0 0 0 3 2 1 34 
COMMENT                                    "Arial") 1.74233 0.666667 0 "AGGT" "@N" 1 
COMMENT                                   13.3957 0 0 -10 2.7474 1.07399 #145#) 
COMMENT                             #147=(CScratch 
COMMENT                                   (CWidget 0 (3 #3# 0) 1 2 0 0 #103# 46550864 
COMMENT                                    100) (LOGPEN 0 8 13395507) 10 1 6.0476 1.9 
COMMENT                                   0.082322 1) 
COMMENT                             #148=(CLabel 
COMMENT                                   (CWidget 0 (0 0) 1 2 0 0 #95# 1952932212 100) 
COMMENT                                   (LOGPEN 0 0 0) 1 
COMMENT                                   (LOGFONT 46 17 0 0 700 0 0 0 0 3 2 1 34 
COMMENT                                    "Arial") 1.74233 0.666667 0 "GCCT" "@N" 1 
COMMENT                                   4.97255 12.1963 0 -10 2.7474 1.07399 #147#)) 
COMMENT                            (CObjectList)) 
COMMENT                      #149=(CGroupWidget 
COMMENT                            (CWidget 27 (7 27 0) 1 2 0 0 Nil 11733400 100) 
COMMENT                            (CObjectList 
COMMENT                             #150=(CScratch 
COMMENT                                   (CWidget 0 (3 #7# 0) 1 2 0 0 #103# 46493000 
COMMENT                                    100) (LOGPEN 0 8 13395507) 10 1 4.81028 1.9 
COMMENT                                   0.082322 1) 
COMMENT                             #151=(CLabel (CWidget 0 (0 0) 1 2 0 0 #95# 0 100) 
COMMENT                                   (LOGPEN 0 0 0) 1 
COMMENT                                   (LOGFONT 46 17 0 0 700 0 0 0 0 3 2 1 34 
COMMENT                                    "Arial") 1.74233 0.666667 0 "Barcode1-R" 
COMMENT                                   "@N" 1 14.618 1.74233 0 -10 5.66964 1.07399 
COMMENT                                   #150#)) (CObjectList)) 
COMMENT                      #152=(CGroupWidget (CWidget 30 (7 30 0) 1 2 0 0 Nil 0 100) 
COMMENT                            (CObjectList 
COMMENT                             #153=(CWideArrow 
COMMENT                                   (CWideLine 
COMMENT                                    (CWidget 0 (3 #6# 0) 1 2 0 0 #111# 0 100) 
COMMENT                                    (LOGPEN 0 0 0) 1 (LOGBRUSH 0 128 0) 1 
COMMENT                                    0.387374 0.622078 1 0.082322) 0.8 1.8 1) 
COMMENT                             #154=(CLabel (CWidget 0 (0 0) 1 2 0 0 #95# 0 100) 
COMMENT                                   (LOGPEN 0 0 0) 1 
COMMENT                                   (LOGFONT 46 17 0 0 700 0 0 0 0 3 2 1 34 
COMMENT                                    "Arial") 1.74233 0.666667 0 "CmR Promoter" 
COMMENT                                   "@N" 1 -9.81878 10.454 0 -10 6.94344 1.07399 
COMMENT                                   #153#)) (CObjectList)) 
COMMENT                      #155=(CGroupWidget 
COMMENT                            (CWidget 33 (7 33 0) 1 2 0 0 Nil -459 100) 
COMMENT                            (CObjectList 
COMMENT                             #156=(CWideArrow 
COMMENT                                   (CWideLine 
COMMENT                                    (CWidget 0 (3 #0# 0) 1 2 0 0 #98# 0 100) 
COMMENT                                    (LOGPEN 0 0 3355545) 1 
COMMENT                                    (LOGBRUSH 0 6724095 0) 1 2.68883 4.03097 1 
COMMENT                                    0.082322) 0.8 1.8 1) 
COMMENT                             #157=(CLabel (CWidget 0 (0 0) 1 2 0 0 #95# 0 100) 
COMMENT                                   (LOGPEN 0 0 0) 1 
COMMENT                                   (LOGFONT 46 17 0 0 700 0 0 0 0 3 2 1 34 
COMMENT                                    "Arial") 1.74233 0.666667 0 "ColE1" "@N" 1 
COMMENT                                   4.71866 -12.1963 0 -10 2.82233 1.07399 #156#)) 
COMMENT                            (CObjectList)) 
COMMENT                      #158=(CGroupWidget (CWidget 34 (7 34 0) 1 2 0 0 Nil 0 100) 
COMMENT                            (CObjectList 
COMMENT                             #159=(CWideArrow 
COMMENT                                   (CWideLine 
COMMENT                                    (CWidget 0 (3 #4# 0) 1 2 0 0 #110# 0 100) 
COMMENT                                    (LOGPEN 0 0 0) 1 (LOGBRUSH 2 8388608 5) 
COMMENT                                    0.835356 4.81028 6.01114 1 0.082322) 0.8 1.8 
COMMENT                                   0) 
COMMENT                             #160=(CLabel 
COMMENT                                   (CWidget 0 (0 0) 1 2 0 0 #95# 1734828391 100) 
COMMENT                                   (LOGPEN 0 0 0) 1 
COMMENT                                   (LOGFONT 46 17 0 0 700 0 0 0 0 3 2 1 34 
COMMENT                                    "Arial") 1.74233 0.666667 0 
COMMENT                                   "IntE15Up (SmiI)" "@N" 1 13.5596 6.96932 0 
COMMENT                                   -10 7.21818 1.07399 #159#)) (CObjectList)) 
COMMENT                      #161=(CGroupWidget 
COMMENT                            (CWidget 43 (7 43 0) 1 2 0 0 Nil 11733400 100) 
COMMENT                            (CObjectList 
COMMENT                             #162=(CLine 
COMMENT                                   (CWidget 0 (3 #5# 0) 1 2 0 0 #103# 537 100) 
COMMENT                                   (LOGPEN 0 8 13395507) 10 0.835356 2.126 
COMMENT                                   2.37438) 
COMMENT                             #163=(CLabel 
COMMENT                                   (CWidget 0 (0 0) 1 2 0 0 #95# 1952932724 100) 
COMMENT                                   (LOGPEN 0 0 0) 1 
COMMENT                                   (LOGFONT 46 17 0 0 700 0 0 0 0 3 2 1 34 
COMMENT                                    "Arial") 1.74233 0.666667 0 "CmR Terminator" 
COMMENT                                   "@N" 1 -13.8035 -6.96932 0 -10 7.69273 
COMMENT                                   1.07399 #162#)) (CObjectList))) (CObjectList)) 
COMMENT               #164=(CGroupWidget (CWidget 14 (16 0) 1 2 0 0 Nil 1 100) 
COMMENT                     (CObjectList) (CObjectList)) 
COMMENT               #165=(CGroupWidget (CWidget 11 (0 0) 1 2 0 0 Nil 39 100) 
COMMENT                     (CObjectList) (CObjectList)) 
COMMENT               #166=(CGroupWidget (CWidget 12 (0 0) 1 2 0 0 Nil 0 100) 
COMMENT                     (CObjectList) (CObjectList))) (CObjectList))) 
COMMENT       (CSeqView 10 10 (CObjectList) (CObList) 1 (CObList)) (CObList) 
COMMENT       -2147483648 (CStringList) 2147483648 268632118 (CObList)))
FEATURES             Location/Qualifiers
     source          741..2753
                     /organism="synthetic DNA construct"
                     /mol_type="other DNA"
                     /vntifkey="98"
     rep_origin      complement(985..1573)
                     /direction=LEFT
                     /vntifkey="33"
                     /label=ColE1
                     /note="high-copy-number ColE1/pMB1/pBR322/pUC origin of replication"
     terminator      1712..1820
                     /vntifkey="43"
                     /label=CmR\Terminator
                     /note="transcription terminator from phage lambda"
     CDS             complement(1821..2480)
                     /codon_start=1
                     /gene="cat"
                     /product="chloramphenicol acetyltransferase"
                     /vntifkey="4"
                     /label=CmR
                     /note="confers resistance to chloramphenicol"
     promoter        complement(2481..2583)
                     /vntifkey="30"
                     /label=CmR\Promoter
                     /note="promoter of the E. coli cat gene encoding chloramphenicol acetyltransferase"
     primer          complement(643..663)
                     /vntifkey="27"
                     /label=Barcode1-R
     misc_feature    678..681
                     /vntifkey="21"
                     /label=AGGT
     misc_feature    100..103
                     /vntifkey="21"
                     /label=GCCT
     repeat_region   116..642
                     /vntifkey="34"
                     /label=IntE15Up\(SmiI)
BASE COUNT      742 a       666 c       651 g       694 t 
ORIGIN
        1 cacgtgatac cgcacagatg cgtaaggaga aaataccgca tcaggcagcg ctcctggatg 
       61 ctgtaggcat aggcttggtt atgccggtac tgggtctctg cctgcggccg catttaaatg 
      121 ccggctaggt gggggggtag cgagagtgga taaacgtgtt tgtgacaaac tacattgtag 
      181 tggcgctact gagtacattg gacaagtagt accattcgta ttcgcttact tgggatatac 
      241 aaggaatatg aaaaactcta agaaaactgc ggtggtacca cactccgata ccagcatata 
      301 cagcattccc tgattcgcga ctccagccag tcgtaccatt cttatcaagt ggcaatcgct 
      361 gcgtggtcta tcaagaatcc taactaaaca gtgacgatct ctttctggta atatactttc 
      421 tgtgaaggtt atgtgagaaa gccaactaaa actttgatat gtcaactata accaaatggt 
      481 caaggaaaag gatagagggt gtatactcac tacttggaaa cgacaggtga gcaaagatcc 
      541 ttatcacaaa gatcccctgc agagaactag tttttgttga actttccatg tgtatacctc 
      601 gtgtacttgt gcatatttac ataccaaatc gatagtcttt gactaattgg ctctaccgat 
      661 agtctacacc tgctagtagg tagagaccgg cgcgcctatc aaaatgcttc tcatgaggtt 
      721 gcagaagtag cgctcacgtg aggctaggtg gaggctcagt gatgataagt ctgcgatggt 
      781 ggatgcatgt gtcatggtca tagctgtttc ctgtgtgaaa ttgttatccg ctcagagggc 
      841 acaatcctat tccgcgctat ccgacaatct ccaagacatt aggtggagtt cagttcggcg 
      901 tatggcatat gtcgctggaa agaacatgtg agcaaaaggc cagcaaaagg ccaggaaccg 
      961 taaaaaggcc gcgttgctgg cgtttttcca taggctccgc ccccctgacg agcatcacaa 
     1021 aaatcgacgc tcaagtcaga ggtggcgaaa cccgacagga ctataaagat accaggcgtt 
     1081 tccccctgga agctccctcg tgcgctctcc tgttccgacc ctgccgctta ccggatacct 
     1141 gtccgccttt ctcccttcgg gaagcgtggc gctttctcat agctcacgct gtaggtatct 
     1201 cagttcggtg taggtcgttc gctccaagct gggctgtgtg cacgaacccc ccgttcagcc 
     1261 cgaccgctgc gccttatccg gtaactatcg tcttgagtcc aacccggtaa gacacgactt 
     1321 atcgccactg gcagcagcca ctggtaacag gattagcaga gcgaggtatg taggcggtgc 
     1381 tacagagttc ttgaagtggt ggcctaacta cggctacact agaagaacag tatttggtat 
     1441 ctgcgctctg ctgaagccag ttaccttcgg aaaaagagtt ggtagctctt gatccggcaa 
     1501 acaaaccacc gctggtagcg gtggtttttt tgtttgcaag cagcagatta cgcgcagaaa 
     1561 aaaaggatct caagaagatc ctttgatctt ttctacgggg tctgacgctc tattcaacaa 
     1621 agccgccgtc ccgtcaagtc agcgtaaatg ggtagggggc ttcaaatcgt ccccccatac 
     1681 gatataagtt gttactagtg cttggattct caccaataaa aaacgcccgg cggcaaccga 
     1741 gcgttctgaa caaatccaga tggagttctg aggtcattac tggatctatc aacaggagtc 
     1801 caagcgagct cgatatcaaa ttacgccccg ccctgccact catcgcagta ctgttgtaat 
     1861 tcattaagca ttctgccgac atggaagcca tcacaaacgg catgatgaac ctgaatcgcc 
     1921 agcggcatca gcaccttgtc gccttgcgta taatatttgc ccatggtgaa aacgggggcg 
     1981 aagaagttgt ccatattggc cacgtttaaa tcaaaactgg tgaaactcac ccagggattg 
     2041 gctgagacga aaaacatatt ctcaataaac cctttaggga aataggccag gttttcaccg 
     2101 taacacgcca catcttgcga atatatgtgt agaaactgcc ggaaatcgtc gtggtattca 
     2161 ctccagagcg atgaaaacgt ttcagtttgc tcatggaaaa cggtgtaaca agggtgaaca 
     2221 ctatcccata tcaccagctc accgtctttc attgccatac gaaattccgg atgagcattc 
     2281 atcaggcggg caagaatgtg aataaaggcc ggataaaact tgtgcttatt tttctttacg 
     2341 gtctttaaaa aggccgtaat atccagctga acggtctggt tataggtaca ttgagcaact 
     2401 gactgaaatg cctcaaaatg ttctttacga tgccattggg atatatcaac ggtggtatat 
     2461 ccagtgattt ttttctccat tttagcttcc ttagctcctg aaaatctcga taactcaaaa 
     2521 aatacgcccg gtagtgatct tatttcatta tggtgaaagt tggaacctct tacgtgccga 
     2581 tcaacgtctc attgatacct gaaacaaaac ccatcgtacg gccaaggaag tctccaataa 
     2641 ctgtgatcca ccacaagcgc cagggttttc ccagtcacga cgttgtaaaa cgacggccag 
     2701 tcatgcataa tccgcacgca tctggaataa ggaagtgcca ttccgcctga cct 
//
