# Supplementary material for: A DNA assembly toolkit to unlock the CRISPR/Cas9 potential for metabolic engineering
Source: Commun Biol. 2023 Aug 18;6:858. doi: 10.1038/s42003-023-05202-5 (PMC10439232; doi:10.1038/s42003-023-05202-5)
Supplement: Supplementary file 5 — Supplementary GenBank files [file 42003_2023_5202_MOESM5_ESM.zip › data_set/YaliCraft (147 plasmids)/(175647) pYalC-IntF8Up.gb]

LOCUS       pYalC-IntF8Up           2744 bp    DNA     circular SYN  9-OCT-2021
DEFINITION  synthetic circular DNA.
ACCESSION   .
VERSION     .
KEYWORDS    pTwist Chlor.
SOURCE      synthetic DNA construct.
  ORGANISM  synthetic DNA construct
REFERENCE   1  (bases 1 to 2013)
  AUTHORS   Twistbioscience
  TITLE     Direct Submission
  JOURNAL   Exported Feb 26, 2018 from SnapGene 4.1.0
            http://www.snapgene.com
COMMENT     This file is created by Vector NTI
            http://www.invitrogen.com/
COMMENT     ORIGDB|GenBank
COMMENT     VNTDATE|-14079933|
COMMENT     VNTDBDATE|-14079933|
COMMENT     LSOWNER|
COMMENT     VNTNAME|pYalC-IntF8Up|
COMMENT     VNTAUTHORNAME|Tigran|
COMMENT     Vector_NTI_Display_Data_(Do_Not_Edit!)
COMMENT     (SXF 
COMMENT      (CGexDoc "pYalC-IntF8Up" 0 2744 
COMMENT       (CDBMol 0 0 1 1 1 0 0 0 0 "" "" 0 0 0 0 (CObList) (CObList) (CObList) 
COMMENT        (CObList) -1 "") 
COMMENT       (CDocSetData 1 0 0 0 0 0 "MAIN" 1 1 1 1 0 0 1 1 0 1 10 10 4294967295 50 0 
COMMENT        1 0 (CHomObj 0 0 0 3 75) (CWordArray) (CWordArray) 
COMMENT        (CStringList "BsaI" "BsmBI" "BbsI" "AarI" "SmiI" "NotI" "MssI" "PacI" 
COMMENT         "I-SceI" "SdaI" "MauBI" "MreI" "SapI" "SfaAI" "SfiI" "SgrDI" "SgsI") 
COMMENT        (CStringList "atg") (CStringList "taa" "tga" "tag") (CObList) 1 
COMMENT        "{(0,1),2}" 0 0 "" 0 4294967295 0 0 0 0 0 0 0 "MAIN" 0 0 30 0 
COMMENT        (CProteinMotifSearchObject 70 20 1 1 1 1 0 0 1 0 0 0 0 0)) 
COMMENT       (CMolPar 0 0 0 0 4294967295 1 2744 0 0 0 0 0 0 0 0) (CStringList) 
COMMENT       (CStringList) (CObList) (COAPar 25 250 50 0 6 4 3 7) 
COMMENT       (COAPar 25 250 50 0 6 4 3 7) (COAPar 25 250 50 0 6 4 3 7) (CObList) 
COMMENT       (CObList 
COMMENT        #0=(CFSignal (CObList) "ColE1" 33 0 1 976 1564 0 (CStringList) 
COMMENT            (CStringList "/direction=LEFT") 1 1 1 1 "complement(1018..1606)") 
COMMENT        #1=(CFSignal (CObList) "CmR Terminator" 43 0 0 1703 1811 0 (CStringList) 
COMMENT            (CStringList) 1 1 1 1 "1745..1853") 
COMMENT        #2=(CFSignal (CObList) "CmR" 4 0 1 1812 2471 0 (CStringList) 
COMMENT            (CStringList "/codon_start=1" "/gene=\"cat\"" 
COMMENT             "/product=\"chloramphenicol acetyltransferase\"") 1 1 1 1 
COMMENT            "complement(1854..2513)") 
COMMENT        #3=(CFSignal (CObList) "CmR Promoter" 30 0 1 2472 2574 0 (CStringList) 
COMMENT            (CStringList) 1 1 1 1 "complement(2514..2616)") 
COMMENT        #4=(CFSignal (CObList) "Barcode1-R" 27 0 1 634 654 0 (CStringList) 
COMMENT            (CStringList) 1 1 1 1 "complement(676..696)") 
COMMENT        #5=(CFSignal (CObList) "AGGT" 21 0 0 669 672 0 (CStringList) 
COMMENT            (CStringList) 1 1 1 1 "711..714") 
COMMENT        #6=(CFSignal (CObList) "GCCT" 21 0 0 100 103 0 (CStringList) 
COMMENT            (CStringList) 1 1 1 1 "100..103") 
COMMENT        #7=(CFSignal (CObList) "IntF8Up (MssI)" 34 0 0 116 633 0 (CStringList) 
COMMENT            (CStringList) 1 1 1 1 "116..633")) (CObList) (CObList) (CObList) 
COMMENT       (CObList) (CObList) (CObList) 
COMMENT       (CTextView 0 
COMMENT        #8=(CGroupPar (CParagraph 0 (0 0) 1 2 0 0 180) 
COMMENT            (CObjectList 
COMMENT             #9=(CRefLinePar 
COMMENT                 (CLinePar (CParagraph 0 (0 0) 0 2 0 0 233) "pYalC-IntF8Up" 2) 5 
COMMENT                 "" 0 4) 
COMMENT             #10=(CFolderPar 
COMMENT                  (CGroupPar (CParagraph 1 (0 0) 1 1 0 0 178) 
COMMENT                   (CObjectList 
COMMENT                    #11=(CLinePar (CParagraph 0 (0 0) 1 2 1 0 180) 
COMMENT                         "DNA 'pYalC-IntF8Up'" 1) 
COMMENT                    #12=(CLinePar (CParagraph 0 (0 0) 1 2 1 0 180) 
COMMENT                         "synthetic circular DNA." 1) 
COMMENT                    #13=(CLinePar (CParagraph 0 (0 0) 1 2 1 0 180) 
COMMENT                         "Currently local object. Original author: Tigran" 1) 
COMMENT                    #14=(CLinePar (CParagraph 0 (0 0) 1 2 1 0 180) 
COMMENT                         "Created: 10/09/21 03:48" 1) 
COMMENT                    #15=(CLinePar (CParagraph 0 (0 0) 1 2 1 0 180) 
COMMENT                         "Last Modified: 10/09/21 03:48" 1) 
COMMENT                    #16=(CLinePar (CParagraph 0 (0 0) 1 2 1 0 180) 
COMMENT                         "length: 2744 bp" 1) 
COMMENT                    #17=(CLinePar (CParagraph 0 (0 0) 1 2 1 0 180) 
COMMENT                         "storage type: Basic" 1) 
COMMENT                    #18=(CLinePar (CParagraph 0 (0 0) 1 2 1 0 180) 
COMMENT                         "form: Circular" 1))) "General Description") 
COMMENT             #19=(CFolderPar 
COMMENT                  (CGroupPar (CParagraph 2 (0 0) 1 1 0 0 178) 
COMMENT                   (CObjectList 
COMMENT                    #20=(CLinePar (CParagraph 0 (0 0) 1 2 1 0 180) 
COMMENT                         "Keywords: pTwist Chlor" 1) 
COMMENT                    #21=(CLinePar (CParagraph 0 (0 0) 1 2 1 0 180) 
COMMENT                         "Original Source Database: GenBank" 1) 
COMMENT                    #22=(CLinePar (CParagraph 0 (0 0) 1 2 1 0 180) 
COMMENT                         "Division: SYN" 1) 
COMMENT                    #23=(CLinePar (CParagraph 0 (0 0) 1 2 1 0 180) 
COMMENT                         "Modification Date in the Original DB: 8-OCT-2021" 1) 
COMMENT                    #24=(CLinePar (CParagraph 0 (0 0) 1 2 1 0 180) 
COMMENT                         "Original Accession Number(s): <a href=\"ncbilink:dnarna/.\">.</a>" 
COMMENT                         1) 
COMMENT                    #25=(CLinePar (CParagraph 0 (0 0) 1 2 1 0 180) 
COMMENT                         "Version in the Original DB: ." 1) 
COMMENT                    #26=(CLinePar (CParagraph 0 (0 0) 1 2 1 0 180) 
COMMENT                         "Sequence Source: synthetic DNA construct." 1) 
COMMENT                    #27=(CLinePar (CParagraph 0 (0 0) 1 2 1 0 180) 
COMMENT                         "Organizm(s): <a href=\"ncbilink:taxonomy/synthetic+DNA+construct\">synthetic DNA construct(synthetic DNA construct)</a>" 
COMMENT                         1) 
COMMENT                    #28=(CLinePar (CParagraph 0 (0 0) 1 2 1 0 180) 
COMMENT                         "Associated Genes:  cat" 1))) "Standard Fields") 
COMMENT             #29=(CFolderPar 
COMMENT                  (CGroupPar (CParagraph 3 (0 0) 1 1 0 0 178) 
COMMENT                   (CObjectList 
COMMENT                    #30=(CLinePar (CParagraph 0 (0 0) 1 2 1 0 180) 
COMMENT                         "REFERENCE   1  (bases 1 to 2013)" 1) 
COMMENT                    #31=(CLinePar (CParagraph 0 (0 0) 1 2 1 0 180) 
COMMENT                         "  AUTHORS   Twistbioscience" 1) 
COMMENT                    #32=(CLinePar (CParagraph 0 (0 0) 1 2 1 0 180) 
COMMENT                         "  TITLE     Direct Submission" 1) 
COMMENT                    #33=(CLinePar (CParagraph 0 (0 0) 1 2 1 0 180) 
COMMENT                         "  JOURNAL   Exported Feb 26, 2018 from SnapGene 4.1.0" 
COMMENT                         1) 
COMMENT                    #34=(CLinePar (CParagraph 0 (0 0) 1 2 1 0 180) 
COMMENT                         "            http://www.snapgene.com" 1))) "References") 
COMMENT             #35=(CFolderPar 
COMMENT                  (CGroupPar (CParagraph 5 (0 0) 1 1 0 0 178) 
COMMENT                   (CObjectList 
COMMENT                    #36=(CLinePar (CParagraph 0 (0 0) 1 2 1 0 180) "Tigran" 1))) 
COMMENT                  "Original Author") 
COMMENT             #37=(CRefLinePar 
COMMENT                  (CLinePar (CParagraph 0 (0 0) 0 2 0 0 233) "Comments" 2) 1 "" 
COMMENT                  0 0) 
COMMENT             #38=(CFolderPar 
COMMENT                  (CGroupPar (CParagraph 8 (0 0) 1 2 0 0 178) (CObjectList)) 
COMMENT                  "Annotations") 
COMMENT             #39=(CFolderPar 
COMMENT                  (CGroupPar (CParagraph 12 (6 0) 1 1 0 0 178) 
COMMENT                   (CObjectList 
COMMENT                    #40=(CFolderPar 
COMMENT                         (CGroupPar (CParagraph 4 (7 4 0) 1 1 1 0 178) 
COMMENT                          (CObjectList 
COMMENT                           #41=(CFolderPar 
COMMENT                                (CGroupPar 
COMMENT                                 (CParagraph 1812 (3 #2# 0) 1 2 2 0 327) 
COMMENT                                 (CObjectList 
COMMENT                                  #42=(CLinePar (CParagraph 0 (0 0) 1 2 3 0 180) 
COMMENT                                       "Start: 1812  End: 2471 (Complementary)" 
COMMENT                                       1) 
COMMENT                                  #43=(CLinePar (CParagraph 0 (0 0) 1 2 3 0 180) 
COMMENT                                       "confers resistance to chloramphenicol" 1) 
COMMENT                                  #44=(CLinePar (CParagraph 0 (0 0) 1 2 3 0 180) 
COMMENT                                       "Original Location Description:" 1) 
COMMENT                                  #45=(CLinePar (CParagraph 0 (0 0) 1 2 3 0 180) 
COMMENT                                       "   complement(1854..2513)" 1) 
COMMENT                                  #46=(CLinePar (CParagraph 0 (0 0) 1 2 3 0 180) 
COMMENT                                       "Qualifiers:" 1) 
COMMENT                                  #47=(CLinePar (CParagraph 0 (0 0) 1 2 3 0 180) 
COMMENT                                       "   /codon_start=1" 1) 
COMMENT                                  #48=(CLinePar (CParagraph 0 (0 0) 1 2 3 0 180) 
COMMENT                                       "   /gene=\"cat\"" 1) 
COMMENT                                  #49=(CLinePar (CParagraph 0 (0 0) 1 2 3 0 180) 
COMMENT                                       "   /product=\"chloramphenicol acetyltransferase\"" 
COMMENT                                       1))) "CmR"))) "CDS (1 total)") 
COMMENT                    #50=(CFolderPar 
COMMENT                         (CGroupPar (CParagraph 21 (7 21 0) 1 1 1 0 178) 
COMMENT                          (CObjectList 
COMMENT                           #51=(CFolderPar 
COMMENT                                (CGroupPar 
COMMENT                                 (CParagraph 100 (3 #6# 0) 1 2 2 0 194) 
COMMENT                                 (CObjectList 
COMMENT                                  #52=(CLinePar (CParagraph 0 (0 0) 1 2 3 0 180) 
COMMENT                                       "Start: 100   End: 103 " 1) 
COMMENT                                  #53=(CLinePar (CParagraph 0 (0 0) 1 2 3 0 180) 
COMMENT                                       "Original Location Description:" 1) 
COMMENT                                  #54=(CLinePar (CParagraph 0 (0 0) 1 2 3 0 180) 
COMMENT                                       "   100..103" 1))) "GCCT") 
COMMENT                           #55=(CFolderPar 
COMMENT                                (CGroupPar 
COMMENT                                 (CParagraph 669 (3 #5# 0) 1 2 2 0 194) 
COMMENT                                 (CObjectList 
COMMENT                                  #56=(CLinePar (CParagraph 0 (0 0) 1 2 3 0 180) 
COMMENT                                       "Start: 669   End: 672 " 1) 
COMMENT                                  #57=(CLinePar (CParagraph 0 (0 0) 1 2 3 0 180) 
COMMENT                                       "Original Location Description:" 1) 
COMMENT                                  #58=(CLinePar (CParagraph 0 (0 0) 1 2 3 0 180) 
COMMENT                                       "   711..714" 1))) "AGGT"))) 
COMMENT                         "Misc. Feature (2 total)") 
COMMENT                    #59=(CFolderPar 
COMMENT                         (CGroupPar (CParagraph 27 (7 27 0) 1 1 1 0 178) 
COMMENT                          (CObjectList 
COMMENT                           #60=(CFolderPar 
COMMENT                                (CGroupPar 
COMMENT                                 (CParagraph 634 (3 #4# 0) 1 2 2 0 194) 
COMMENT                                 (CObjectList 
COMMENT                                  #61=(CLinePar (CParagraph 0 (0 0) 1 2 3 0 180) 
COMMENT                                       "Start: 634   End: 654  (Complementary)" 
COMMENT                                       1) 
COMMENT                                  #62=(CLinePar (CParagraph 0 (0 0) 1 2 3 0 180) 
COMMENT                                       "Original Location Description:" 1) 
COMMENT                                  #63=(CLinePar (CParagraph 0 (0 0) 1 2 3 0 180) 
COMMENT                                       "   complement(676..696)" 1))) 
COMMENT                                "Barcode1-R"))) "Primer (1 total)") 
COMMENT                    #64=(CFolderPar 
COMMENT                         (CGroupPar (CParagraph 30 (7 30 0) 1 1 1 0 178) 
COMMENT                          (CObjectList 
COMMENT                           #65=(CFolderPar 
COMMENT                                (CGroupPar 
COMMENT                                 (CParagraph 2472 (3 #3# 0) 1 2 2 0 194) 
COMMENT                                 (CObjectList 
COMMENT                                  #66=(CLinePar (CParagraph 0 (0 0) 1 2 3 0 180) 
COMMENT                                       "Start: 2472  End: 2574 (Complementary)" 
COMMENT                                       1) 
COMMENT                                  #67=(CLinePar (CParagraph 0 (0 0) 1 2 3 0 180) 
COMMENT                                       "promoter of the E. coli cat gene encoding chloramphenicol acetyltransferase" 
COMMENT                                       1) 
COMMENT                                  #68=(CLinePar (CParagraph 0 (0 0) 1 2 3 0 180) 
COMMENT                                       "Original Location Description:" 1) 
COMMENT                                  #69=(CLinePar (CParagraph 0 (0 0) 1 2 3 0 180) 
COMMENT                                       "   complement(2514..2616)" 1))) 
COMMENT                                "CmR Promoter"))) 
COMMENT                         "Promoter Prokaryotic (1 total)") 
COMMENT                    #70=(CFolderPar 
COMMENT                         (CGroupPar (CParagraph 33 (7 33 0) 1 1 1 0 178) 
COMMENT                          (CObjectList 
COMMENT                           #71=(CFolderPar 
COMMENT                                (CGroupPar 
COMMENT                                 (CParagraph 976 (3 #0# 0) 1 2 2 0 194) 
COMMENT                                 (CObjectList 
COMMENT                                  #72=(CLinePar (CParagraph 0 (0 0) 1 2 3 0 180) 
COMMENT                                       "Start: 976   End: 1564 (Complementary)" 
COMMENT                                       1) 
COMMENT                                  #73=(CLinePar (CParagraph 0 (0 0) 1 2 3 0 180) 
COMMENT                                       "high-copy-number ColE1/pMB1/pBR322/pUC origin of replication" 
COMMENT                                       1) 
COMMENT                                  #74=(CLinePar (CParagraph 0 (0 0) 1 2 3 0 180) 
COMMENT                                       "Original Location Description:" 1) 
COMMENT                                  #75=(CLinePar (CParagraph 0 (0 0) 1 2 3 0 180) 
COMMENT                                       "   complement(1018..1606)" 1) 
COMMENT                                  #76=(CLinePar (CParagraph 0 (0 0) 1 2 3 0 180) 
COMMENT                                       "Qualifiers:" 1) 
COMMENT                                  #77=(CLinePar (CParagraph 0 (0 0) 1 2 3 0 180) 
COMMENT                                       "   /direction=LEFT" 1))) "ColE1"))) 
COMMENT                         "Replication Origin (1 total)") 
COMMENT                    #78=(CFolderPar 
COMMENT                         (CGroupPar (CParagraph 34 (7 34 0) 1 1 1 0 178) 
COMMENT                          (CObjectList 
COMMENT                           #79=(CFolderPar 
COMMENT                                (CGroupPar 
COMMENT                                 (CParagraph 116 (3 #7# 0) 1 2 2 0 194) 
COMMENT                                 (CObjectList 
COMMENT                                  #80=(CLinePar (CParagraph 0 (0 0) 1 2 3 0 180) 
COMMENT                                       "Start: 116   End: 633 " 1) 
COMMENT                                  #81=(CLinePar (CParagraph 0 (0 0) 1 2 3 0 180) 
COMMENT                                       "Original Location Description:" 1) 
COMMENT                                  #82=(CLinePar (CParagraph 0 (0 0) 1 2 3 0 180) 
COMMENT                                       "   116..633" 1))) "IntF8Up (MssI)"))) 
COMMENT                         "Repeat Region (1 total)") 
COMMENT                    #83=(CFolderPar 
COMMENT                         (CGroupPar (CParagraph 43 (7 43 0) 1 1 1 0 178) 
COMMENT                          (CObjectList 
COMMENT                           #84=(CFolderPar 
COMMENT                                (CGroupPar 
COMMENT                                 (CParagraph 1703 (3 #1# 0) 1 2 2 0 194) 
COMMENT                                 (CObjectList 
COMMENT                                  #85=(CLinePar (CParagraph 0 (0 0) 1 2 3 0 180) 
COMMENT                                       "Start: 1703  End: 1811" 1) 
COMMENT                                  #86=(CLinePar (CParagraph 0 (0 0) 1 2 3 0 180) 
COMMENT                                       "transcription terminator from phage lambda" 
COMMENT                                       1) 
COMMENT                                  #87=(CLinePar (CParagraph 0 (0 0) 1 2 3 0 180) 
COMMENT                                       "Original Location Description:" 1) 
COMMENT                                  #88=(CLinePar (CParagraph 0 (0 0) 1 2 3 0 180) 
COMMENT                                       "   1745..1853" 1))) "CmR Terminator"))) 
COMMENT                         "Terminator (1 total)"))) "Feature Map") 
COMMENT             #89=(CFolderPar 
COMMENT                  (CGroupPar (CParagraph 12 (6 0) 1 1 0 0 178) 
COMMENT                   (CObjectList 
COMMENT                    #90=(CFolderPar 
COMMENT                         (CGroupPar (CParagraph 98 (0 0) 1 1 1 0 178) 
COMMENT                          (CObjectList 
COMMENT                           #91=(CFolderPar 
COMMENT                                (CGroupPar (CParagraph 732 (0 0) 1 2 2 0 178) 
COMMENT                                 (CObjectList 
COMMENT                                  #92=(CLinePar (CParagraph 0 (0 0) 1 2 3 0 180) 
COMMENT                                       "Start: 732   End: 2744" 1) 
COMMENT                                  #93=(CLinePar (CParagraph 0 (0 0) 1 2 3 0 180) 
COMMENT                                       "Original Location Description:" 1) 
COMMENT                                  #94=(CLinePar (CParagraph 0 (0 0) 1 2 3 0 180) 
COMMENT                                       "   774..2786" 1) 
COMMENT                                  #95=(CLinePar (CParagraph 0 (0 0) 1 2 3 0 180) 
COMMENT                                       "Qualifiers:" 1) 
COMMENT                                  #96=(CLinePar (CParagraph 0 (0 0) 1 2 3 0 180) 
COMMENT                                       "   /organism=\"synthetic DNA construct\"" 
COMMENT                                       1) 
COMMENT                                  #97=(CLinePar (CParagraph 0 (0 0) 1 2 3 0 180) 
COMMENT                                       "   /mol_type=\"other DNA\"" 1))) 
COMMENT                                "Source_1"))) "Source (1 total)"))) 
COMMENT                  "Imported Features Not Shown on Map")))) 
COMMENT       (CGraphView 
COMMENT        (CWStyleSheet 
COMMENT         (CObjectList 
COMMENT          #98=(CWidgetStyle "RSite Label" 1 (LOGPEN 0 0 13408563) 1 0 1 
COMMENT               (LOGFONT 0 0 0 0 400 0 0 0 0 3 2 1 18 "Georgia") 0.555556 0 1 5 
COMMENT               "@N (@S)" 0) 
COMMENT          #99=(CWidgetStyle "Signal Label" 1 (LOGPEN 0 0 0) 1 0 1 
COMMENT               (LOGFONT 0 0 0 0 700 0 0 0 0 3 2 1 34 "Arial") 0.666667 0 1 1 
COMMENT               "@N" 0) 
COMMENT          #100=(CWidgetStyle "Molecule Label 2" 0 0 1 
COMMENT                (LOGFONT 0 0 0 0 400 0 0 0 0 3 2 1 18 "Georgia") 0.555556 0 1 16 
COMMENT                "@L bp" 0) 
COMMENT          #101=(CWidgetStyle "Molecule Label 1" 0 0 1 
COMMENT                (LOGFONT 0 0 0 0 400 0 0 0 0 3 2 1 34 "Verdana") 0.833333 0 1 1 
COMMENT                "@N" 0) 
COMMENT          #102=(CWidgetStyle "Shape 3" 1 (LOGPEN 0 0 3355545) 1 1 
COMMENT                (LOGBRUSH 0 6724095 0) 0 0 1 (LOGSHAPE 9 1 0.8 1.8 0)) 
COMMENT          #103=(CWidgetStyle "Shape 1" 1 (LOGPEN 0 0 6723840) 1 1 
COMMENT                (LOGBRUSH 0 10079334 0) 0 0 1 (LOGSHAPE 9 1 0.8 1.8 0)) 
COMMENT          #104=(CWidgetStyle "Axis" 1 (LOGPEN 0 0 10079436) 2 1 
COMMENT                (LOGBRUSH 0 13434879 0) 0 0 1 (LOGSHAPE 10 1 0 0 0)) 
COMMENT          #105=(CWidgetStyle "Line 2" 1 (LOGPEN 0 0 6723840) 8 0 0 0 1 
COMMENT                (LOGSHAPE 1 1.9 0 0 0)) 
COMMENT          #106=(CWidgetStyle "RSite" 1 (LOGPEN 0 0 10053171) 8 0 0 0 1 
COMMENT                (LOGSHAPE 1 1.9 0 0 0)) 
COMMENT          #107=(CWidgetStyle "Short Signal" 1 (LOGPEN 0 0 13395507) 10 0 0 0 1 
COMMENT                (LOGSHAPE 1 1.9 0 0 0)) 
COMMENT          #108=(CWidgetStyle "Uniq RSite Label" 1 (LOGPEN 0 0 153) 1 0 1 
COMMENT                (LOGFONT 0 0 0 0 400 0 0 0 0 3 2 1 18 "Georgia") 0.555556 128 1 
COMMENT                5 "@N (@S)" 0) 
COMMENT          #109=(CWidgetStyle "Vanilla" 1 (LOGPEN 0 0 0) 1 1 
COMMENT                (LOGBRUSH 0 16777215 0) 1 
COMMENT                (LOGFONT 0 0 0 0 400 0 0 0 0 7 48 2 18 "Times New Roman") 0.8 0 
COMMENT                1 2 "?" 0) 
COMMENT          #110=(CWidgetStyle "Mark 1" 0 0 1 
COMMENT                (LOGFONT 0 0 0 0 400 0 0 0 2 7 48 2 2 "Windings") 0.7 0 1 2 "?" 
COMMENT                0) 
COMMENT          #111=(CWidgetStyle "Motif Label" 1 (LOGPEN 0 0 16744512) 1 0 1 
COMMENT                (LOGFONT 0 0 0 0 400 0 0 0 0 3 2 1 34 "Arial") 0.611111 8388608 
COMMENT                1 65535 "@N (@H)" 0) 
COMMENT          #112=(CWidgetStyle "Fragment Label 2" 1 (LOGPEN 0 0 0) 1 0 1 
COMMENT                (LOGFONT 0 0 0 0 400 0 0 0 0 3 2 1 49 "Courier New") 1.05 0 1 48 
COMMENT                "@F bp (molecule @L bp)" 0) 
COMMENT          #113=(CWidgetStyle "Fragment Label 1" 1 (LOGPEN 0 0 0) 1 0 1 
COMMENT                (LOGFONT 0 0 0 0 400 0 0 0 0 3 2 1 34 "Arial") 0.91 0 1 1 
COMMENT                "Fragment of @N" 0) 
COMMENT          #114=(CWidgetStyle "Shape 4" 1 (LOGPEN 0 0 0) 1 1 
COMMENT                (LOGBRUSH 2 8388608 5) 0 0 0) 
COMMENT          #115=(CWidgetStyle "Shape 2" 1 (LOGPEN 0 0 0) 1 1 (LOGBRUSH 0 128 0) 0 
COMMENT                0 0) 
COMMENT          #116=(CWidgetStyle "Shape 0" 1 (LOGPEN 0 0 0) 1 1 (LOGBRUSH 0 0 0) 0 0 
COMMENT                0) 
COMMENT          #117=(CWidgetStyle "ORF" 1 (LOGPEN 0 0 16384) 8 0 0 0 1 
COMMENT                (LOGSHAPE 7 0.2 3.41182 2.86186 0.609808)) 
COMMENT          #118=(CWidgetStyle "Line 4" 1 (LOGPEN 0 0 32768) 8 0 0 0 0) 
COMMENT          #119=(CWidgetStyle "Line 3" 1 (LOGPEN 0 0 16711680) 8 0 0 0 0) 
COMMENT          #120=(CWidgetStyle "Line 1" 1 (LOGPEN 0 0 16711680) 1 0 0 0 0) 
COMMENT          #121=(CWidgetStyle "Short Promoter" 1 (LOGPEN 0 0 128) 6 0 0 0 0) 
COMMENT          #122=(CWidgetStyle "Motif" 1 (LOGPEN 0 0 0) 1 0 0 0 0) 
COMMENT          #123=(CWidgetStyle "Line 0" 1 (LOGPEN 0 0 0) 8 0 0 0 0) 
COMMENT          #124=(CWidgetStyle "Void" 0 0 0 0 0) 
COMMENT          #125=(CWidgetStyle "General Label" 1 (LOGPEN 0 0 0) 1 0 1 
COMMENT                (LOGFONT 0 0 0 0 400 0 0 0 0 3 2 1 18 "Times New Roman") 0.91 0 
COMMENT                1 3 "@T @N " 0) 
COMMENT          #126=(CWidgetStyle "Position" 1 (LOGPEN 0 0 0) 1 0 0 0 0) 
COMMENT          #127=(CWidgetStyle "Annotation" 0 0 1 
COMMENT                (LOGFONT 0 0 0 0 400 0 0 0 0 3 2 1 18 "Times New Roman") 0.91 0 
COMMENT                0 0) 
COMMENT          #128=(CWidgetStyle "Position Label" 1 (LOGPEN 0 0 8388608) 1 0 1 
COMMENT                (LOGFONT 0 0 0 0 400 0 1 0 0 3 2 1 34 "Arial") 0.63 8388608 1 1 
COMMENT                "@N" 0) 
COMMENT          #129=(CWidgetStyle "Range" 1 (LOGPEN 0 0 0) 1 1 
COMMENT                (LOGBRUSH 0 16777215 0) 0 0 0) 
COMMENT          #130=(CWidgetStyle "Range Label" 1 (LOGPEN 0 0 8388608) 1 0 1 
COMMENT                (LOGFONT 0 0 0 0 400 0 1 0 0 3 2 1 34 "Arial") 0.63 8388608 1 1 
COMMENT                "@N" 0) 
COMMENT          #131=(CWidgetStyle "ORF Label" 1 (LOGPEN 0 0 49216) 1 0 1 
COMMENT                (LOGFONT 0 0 0 0 400 0 0 0 0 3 2 1 18 "Times New Roman") 
COMMENT                0.611111 0 1 65535 "@N" 0) 
COMMENT          #132=(CWidgetStyle "CDS Label" 1 (LOGPEN 0 0 4227264) 1 0 1 
COMMENT                (LOGFONT 0 0 0 0 400 0 0 0 0 3 2 1 34 "Arial") 0.555556 255 1 1 
COMMENT                "@N" 0) 
COMMENT          #133=(CWidgetStyle "Shape 5" 1 (LOGPEN 0 0 0) 3 1 
COMMENT                (LOGBRUSH 0 16777113 0) 1 
COMMENT                (LOGFONT 0 0 0 0 400 0 0 0 0 7 48 2 50 "Arial") 0.9 0 0 1 
COMMENT                (LOGSHAPE 9 1 0.8 1.8 0)) 
COMMENT          #134=(CWidgetStyle "CDS" 1 (LOGPEN 0 0 0) 1 1 (LOGBRUSH 2 39423 3) 0 0 
COMMENT                1 (LOGSHAPE 9 1 0.8 1.8 0)) 
COMMENT          #135=(CWidgetStyle "Label 2" 1 (LOGPEN 0 0 4227264) 1 0 1 
COMMENT                (LOGFONT 0 0 0 0 400 0 0 0 0 3 2 1 34 "Arial") 0.944444 8388608 
COMMENT                1 1 "@N" 0) 
COMMENT          #136=(CWidgetStyle "Label 3" 1 (LOGPEN 0 0 8421376) 1 0 1 
COMMENT                (LOGFONT 0 0 0 0 700 255 0 0 0 3 2 1 34 "Arial") 0.833333 255 1 
COMMENT                5 "@N (@S)" 0) 
COMMENT          #137=(CWidgetStyle "Label 4" 1 (LOGPEN 0 0 8437824) 1 0 1 
COMMENT                (LOGFONT 0 0 0 0 400 0 0 0 0 3 2 1 34 "Arial") 0.722222 0 1 5 
COMMENT                "@N (@S)" 0) 
COMMENT          #138=(CWidgetStyle "Shape GAP" 1 (LOGPEN 1 0 0) 3 1 
COMMENT                (LOGBRUSH 0 16777215 0) 0 0 0)) 0.164644 1.74233 0.164644 
COMMENT         2.53336 
COMMENT         (70 (CShapeMapEntry 0 "Unique RSite" 1 "Uniq RSite Label") 67 
COMMENT          (CShapeMapEntry 0 "ORF" 0 "ORF Label")) 40.0378 40.0378 39 39 0.1 
COMMENT         -10503) 1 1 0 1 1 
COMMENT        (mapper: 19.4171 -14.4767 40.0378 40.0378 0.01 10 -1 2744 2744 1 0 0) 
COMMENT        #139=(CGroupWidget (CWidget 0 (0 0) 1 2 0 0 Nil -640 100) 
COMMENT              (CObjectList 
COMMENT               #140=(CGroupWidget (CWidget 1 (0 0) 1 2 0 0 Nil 3604546 100) 
COMMENT                     (CObjectList 
COMMENT                      #141=(CAxis 
COMMENT                            (CWideLine 
COMMENT                             (CWidget 0 (0 0) 1 2 0 0 #104# 51718964 0) 
COMMENT                             (LOGPEN 0 0 10079436) 2 (LOGBRUSH 0 13434879 0) 1 
COMMENT                             6.27647 6.27447 1 0.0214037) 0.228615) 
COMMENT                      #142=(CLabel (CWidget 1001 (0 0) 1 2 0 0 #101# 0 100) 
COMMENT                            (LOGPEN 0 0 13408563) 1 
COMMENT                            (LOGFONT 58 22 0 0 400 0 0 0 0 3 2 1 34 "Verdana") 
COMMENT                            1.74233 0.833333 0 "pYalC-IntF8Up" "@N" 1 0 0.871165 
COMMENT                            0 -10 7.69273 1.34873 Nil) 
COMMENT                      #143=(CLabel 
COMMENT                            (CWidget 1002 (0 0) 1 2 0 0 #100# 1987855921 100) 
COMMENT                            (LOGPEN 0 0 153) 1 
COMMENT                            (LOGFONT 38 14 0 0 400 0 0 0 0 3 2 1 18 "Georgia") 
COMMENT                            1.74233 0.555556 0 "2744 bp" "@L bp" 16 0 -0.871165 
COMMENT                            0 -10.8 3.37181 0.949103 Nil)) (CObjectList)) 
COMMENT               #144=(CGroupWidget (CWidget 10 (6 0) 1 2 0 0 Nil -878 100) 
COMMENT                     (CObjectList 
COMMENT                      #145=(CGroupWidget 
COMMENT                            (CWidget 4 (7 4 0) 1 2 0 0 Nil -808 100) 
COMMENT                            (CObjectList 
COMMENT                             #146=(CWideArrow 
COMMENT                                   (CWideLine 
COMMENT                                    (CWidget 0 (3 #2# 0) 1 2 0 0 #102# 0 100) 
COMMENT                                    (LOGPEN 0 0 3355545) 1 
COMMENT                                    (LOGBRUSH 0 6724095 0) 1 0.624118 2.13297 1 
COMMENT                                    0.082322) 0.8 1.8 1) 
COMMENT                             #147=(CLabel (CWidget 0 (0 0) 1 2 0 0 #99# 0 100) 
COMMENT                                   (LOGPEN 0 0 0) 1 
COMMENT                                   (LOGFONT 46 17 0 0 700 0 0 0 0 3 2 1 34 
COMMENT                                    "Arial") 1.74233 0.666667 0 "CmR" "@N" 1 
COMMENT                                   -12.9885 1.74233 0 -10 2.27285 1.07399 #146#)) 
COMMENT                            (CObjectList)) 
COMMENT                      #148=(CGroupWidget 
COMMENT                            (CWidget 21 (7 21 0) 1 2 0 0 Nil -737 100) 
COMMENT                            (CObjectList 
COMMENT                             #149=(CScratch 
COMMENT                                   (CWidget 0 (3 #5# 0) 1 2 0 0 #107# 0 100) 
COMMENT                                   (LOGPEN 0 8 13395507) 10 1 4.74604 1.9 
COMMENT                                   0.082322 1) 
COMMENT                             #150=(CLabel (CWidget 0 (0 0) 1 2 0 0 #99# 1 100) 
COMMENT                                   (LOGPEN 0 0 0) 1 
COMMENT                                   (LOGFONT 46 17 0 0 700 0 0 0 0 3 2 1 34 
COMMENT                                    "Arial") 1.74233 0.666667 0 "AGGT" "@N" 1 
COMMENT                                   13.3957 0 0 -10 2.7474 1.07399 #149#) 
COMMENT                             #151=(CScratch 
COMMENT                                   (CWidget 0 (3 #6# 0) 1 2 0 0 #107# 0 100) 
COMMENT                                   (LOGPEN 0 8 13395507) 10 1 6.04686 1.9 
COMMENT                                   0.082322 1) 
COMMENT                             #152=(CLabel 
COMMENT                                   (CWidget 0 (0 0) 1 2 0 0 #99# 6619236 100) 
COMMENT                                   (LOGPEN 0 0 0) 1 
COMMENT                                   (LOGFONT 46 17 0 0 700 0 0 0 0 3 2 1 34 
COMMENT                                    "Arial") 1.74233 0.666667 0 "GCCT" "@N" 1 
COMMENT                                   4.98117 12.1963 0 -10 2.7474 1.07399 #151#)) 
COMMENT                            (CObjectList)) 
COMMENT                      #153=(CGroupWidget 
COMMENT                            (CWidget 27 (7 27 0) 1 2 0 0 Nil 3539001 100) 
COMMENT                            (CObjectList 
COMMENT                             #154=(CScratch 
COMMENT                                   (CWidget 0 (3 #4# 0) 1 2 0 0 #107# 0 100) 
COMMENT                                   (LOGPEN 0 8 13395507) 10 1 4.82605 1.9 
COMMENT                                   0.082322 1) 
COMMENT                             #155=(CLabel 
COMMENT                                   (CWidget 0 (0 0) 1 2 0 0 #99# 1427472197 100) 
COMMENT                                   (LOGPEN 0 0 0) 1 
COMMENT                                   (LOGFONT 46 17 0 0 700 0 0 0 0 3 2 1 34 
COMMENT                                    "Arial") 1.74233 0.666667 0 "Barcode1-R" 
COMMENT                                   "@N" 1 14.5981 1.74233 0 -10 5.66964 1.07399 
COMMENT                                   #154#)) (CObjectList)) 
COMMENT                      #156=(CGroupWidget 
COMMENT                            (CWidget 30 (7 30 0) 1 2 0 0 Nil 4259906 100) 
COMMENT                            (CObjectList 
COMMENT                             #157=(CWideArrow 
COMMENT                                   (CWideLine 
COMMENT                                    (CWidget 0 (3 #3# 0) 1 2 0 0 #115# 0 100) 
COMMENT                                    (LOGPEN 0 0 0) 1 (LOGBRUSH 0 128 0) 1 
COMMENT                                    0.388645 0.624118 1 0.082322) 0.8 1.8 1) 
COMMENT                             #158=(CLabel (CWidget 0 (0 0) 1 2 0 0 #99# 0 100) 
COMMENT                                   (LOGPEN 0 0 0) 1 
COMMENT                                   (LOGFONT 46 17 0 0 700 0 0 0 0 3 2 1 34 
COMMENT                                    "Arial") 1.74233 0.666667 0 "CmR Promoter" 
COMMENT                                   "@N" 1 -9.81878 10.454 0 -10 6.94344 1.07399 
COMMENT                                   #157#)) (CObjectList)) 
COMMENT                      #159=(CGroupWidget 
COMMENT                            (CWidget 33 (7 33 0) 1 2 0 0 Nil -112 100) 
COMMENT                            (CObjectList 
COMMENT                             #160=(CWideArrow 
COMMENT                                   (CWideLine 
COMMENT                                    (CWidget 0 (3 #0# 0) 1 2 0 0 #102# 0 100) 
COMMENT                                    (LOGPEN 0 0 3355545) 1 
COMMENT                                    (LOGBRUSH 0 6724095 0) 1 2.69765 4.04419 1 
COMMENT                                    0.082322) 0.8 1.8 1) 
COMMENT                             #161=(CLabel (CWidget 0 (0 0) 1 2 0 0 #99# 0 100) 
COMMENT                                   (LOGPEN 0 0 0) 1 
COMMENT                                   (LOGFONT 46 17 0 0 700 0 0 0 0 3 2 1 34 
COMMENT                                    "Arial") 1.74233 0.666667 0 "ColE1" "@N" 1 
COMMENT                                   4.84734 -12.1963 0 -10 2.82233 1.07399 #160#)) 
COMMENT                            (CObjectList)) 
COMMENT                      #162=(CGroupWidget 
COMMENT                            (CWidget 34 (7 34 0) 1 2 0 0 Nil -1087 100) 
COMMENT                            (CObjectList 
COMMENT                             #163=(CWideArrow 
COMMENT                                   (CWideLine 
COMMENT                                    (CWidget 0 (3 #7# 0) 1 2 0 0 #114# 0 100) 
COMMENT                                    (LOGPEN 0 0 0) 1 (LOGBRUSH 2 8388608 5) 
COMMENT                                    0.835356 4.82605 6.01028 1 0.082322) 0.8 1.8 
COMMENT                                   0) 
COMMENT                             #164=(CLabel (CWidget 0 (0 0) 1 2 0 0 #99# 0 100) 
COMMENT                                   (LOGPEN 0 0 0) 1 
COMMENT                                   (LOGFONT 46 17 0 0 700 0 0 0 0 3 2 1 34 
COMMENT                                    "Arial") 1.74233 0.666667 0 "IntF8Up (MssI)" 
COMMENT                                   "@N" 1 13.3767 6.96932 0 -10 6.94344 1.07399 
COMMENT                                   #163#)) (CObjectList)) 
COMMENT                      #165=(CGroupWidget 
COMMENT                            (CWidget 43 (7 43 0) 1 2 0 0 Nil -112 100) 
COMMENT                            (CObjectList 
COMMENT                             #166=(CLine 
COMMENT                                   (CWidget 0 (3 #1# 0) 1 2 0 0 #107# 0 100) 
COMMENT                                   (LOGPEN 0 8 13395507) 10 0.835356 2.13297 
COMMENT                                   2.38216) 
COMMENT                             #167=(CLabel (CWidget 0 (0 0) 1 2 0 0 #99# 256 100) 
COMMENT                                   (LOGPEN 0 0 0) 1 
COMMENT                                   (LOGFONT 46 17 0 0 700 0 0 0 0 3 2 1 34 
COMMENT                                    "Arial") 1.74233 0.666667 0 "CmR Terminator" 
COMMENT                                   "@N" 1 -13.8035 -6.96932 0 -10 7.69273 
COMMENT                                   1.07399 #166#)) (CObjectList))) (CObjectList)) 
COMMENT               #168=(CGroupWidget (CWidget 14 (16 0) 1 2 0 0 Nil -600 100) 
COMMENT                     (CObjectList) (CObjectList)) 
COMMENT               #169=(CGroupWidget (CWidget 11 (0 0) 1 2 0 0 Nil -182 100) 
COMMENT                     (CObjectList) (CObjectList)) 
COMMENT               #170=(CGroupWidget (CWidget 12 (0 0) 1 2 0 0 Nil 581 100) 
COMMENT                     (CObjectList) (CObjectList))) (CObjectList))) 
COMMENT       (CSeqView 10 10 (CObjectList) (CObList) 1 (CObList)) (CObList) 
COMMENT       -2147483648 (CStringList) 2147483648 268632118 (CObList)))
FEATURES             Location/Qualifiers
     source          732..2744
                     /organism="synthetic DNA construct"
                     /mol_type="other DNA"
                     /vntifkey="98"
     rep_origin      complement(976..1564)
                     /direction=LEFT
                     /vntifkey="33"
                     /label=ColE1
                     /note="high-copy-number ColE1/pMB1/pBR322/pUC origin of replication"
     terminator      1703..1811
                     /vntifkey="43"
                     /label=CmR\Terminator
                     /note="transcription terminator from phage lambda"
     CDS             complement(1812..2471)
                     /codon_start=1
                     /gene="cat"
                     /product="chloramphenicol acetyltransferase"
                     /vntifkey="4"
                     /label=CmR
                     /note="confers resistance to chloramphenicol"
     promoter        complement(2472..2574)
                     /vntifkey="30"
                     /label=CmR\Promoter
                     /note="promoter of the E. coli cat gene encoding chloramphenicol acetyltransferase"
     primer          complement(634..654)
                     /vntifkey="27"
                     /label=Barcode1-R
     misc_feature    669..672
                     /vntifkey="21"
                     /label=AGGT
     misc_feature    100..103
                     /vntifkey="21"
                     /label=GCCT
     repeat_region   116..633
                     /vntifkey="34"
                     /label=IntF8Up\(MssI)
BASE COUNT      728 a       684 c       630 g       702 t 
ORIGIN
        1 cacgtgatac cgcacagatg cgtaaggaga aaataccgca tcaggcagcg ctcctggatg 
       61 ctgtaggcat aggcttggtt atgccggtac tgggtctctg cctgcggccg cgtttaaaca 
      121 agaatttgaa gtccccacga tgtttccttc attctgcttt ctgttatgta aattgctgtt 
      181 gttgacacta gtgcactatc atgtctcatg tagcacccca ttttgcgcct gcaagttttt 
      241 gaagtcagcg gtttcgaaac ctacaatccc acctatagga accctttcag tagcgactct 
      301 gtctataaca ttctttccca gactctcacg acaacctaca agtagagccg gaatatcaga 
      361 accaacaatg tgccaggtac aaatatccag gtctggcttg tgtatcatct tgaacaagtc 
      421 aggaaaatcg aagtagaagt cgaaataaat gaatatttat ttatatattg tagcctgaat 
      481 caagtagttg aagccgtgcc agtttcgaat gagacttact ctcctacaag tagggttgat 
      541 gactactgca ctcaccactt cccccttctc aatgatctct ctaaagcata actatgctcc 
      601 atgaacctgg ttcgatggcg gcaagtatac attctaattg gctctaccga tagtctacac 
      661 ctgctagtag gtagagaccg gcgcgcctat caaaatgctt ctcatgaggt tgcagaagta 
      721 gcgctcacgt gaggctaggt ggaggctcag tgatgataag tctgcgatgg tggatgcatg 
      781 tgtcatggtc atagctgttt cctgtgtgaa attgttatcc gctcagaggg cacaatccta 
      841 ttccgcgcta tccgacaatc tccaagacat taggtggagt tcagttcggc gtatggcata 
      901 tgtcgctgga aagaacatgt gagcaaaagg ccagcaaaag gccaggaacc gtaaaaaggc 
      961 cgcgttgctg gcgtttttcc ataggctccg cccccctgac gagcatcaca aaaatcgacg 
     1021 ctcaagtcag aggtggcgaa acccgacagg actataaaga taccaggcgt ttccccctgg 
     1081 aagctccctc gtgcgctctc ctgttccgac cctgccgctt accggatacc tgtccgcctt 
     1141 tctcccttcg ggaagcgtgg cgctttctca tagctcacgc tgtaggtatc tcagttcggt 
     1201 gtaggtcgtt cgctccaagc tgggctgtgt gcacgaaccc cccgttcagc ccgaccgctg 
     1261 cgccttatcc ggtaactatc gtcttgagtc caacccggta agacacgact tatcgccact 
     1321 ggcagcagcc actggtaaca ggattagcag agcgaggtat gtaggcggtg ctacagagtt 
     1381 cttgaagtgg tggcctaact acggctacac tagaagaaca gtatttggta tctgcgctct 
     1441 gctgaagcca gttaccttcg gaaaaagagt tggtagctct tgatccggca aacaaaccac 
     1501 cgctggtagc ggtggttttt ttgtttgcaa gcagcagatt acgcgcagaa aaaaaggatc 
     1561 tcaagaagat cctttgatct tttctacggg gtctgacgct ctattcaaca aagccgccgt 
     1621 cccgtcaagt cagcgtaaat gggtaggggg cttcaaatcg tccccccata cgatataagt 
     1681 tgttactagt gcttggattc tcaccaataa aaaacgcccg gcggcaaccg agcgttctga 
     1741 acaaatccag atggagttct gaggtcatta ctggatctat caacaggagt ccaagcgagc 
     1801 tcgatatcaa attacgcccc gccctgccac tcatcgcagt actgttgtaa ttcattaagc 
     1861 attctgccga catggaagcc atcacaaacg gcatgatgaa cctgaatcgc cagcggcatc 
     1921 agcaccttgt cgccttgcgt ataatatttg cccatggtga aaacgggggc gaagaagttg 
     1981 tccatattgg ccacgtttaa atcaaaactg gtgaaactca cccagggatt ggctgagacg 
     2041 aaaaacatat tctcaataaa ccctttaggg aaataggcca ggttttcacc gtaacacgcc 
     2101 acatcttgcg aatatatgtg tagaaactgc cggaaatcgt cgtggtattc actccagagc 
     2161 gatgaaaacg tttcagtttg ctcatggaaa acggtgtaac aagggtgaac actatcccat 
     2221 atcaccagct caccgtcttt cattgccata cgaaattccg gatgagcatt catcaggcgg 
     2281 gcaagaatgt gaataaaggc cggataaaac ttgtgcttat ttttctttac ggtctttaaa 
     2341 aaggccgtaa tatccagctg aacggtctgg ttataggtac attgagcaac tgactgaaat 
     2401 gcctcaaaat gttctttacg atgccattgg gatatatcaa cggtggtata tccagtgatt 
     2461 tttttctcca ttttagcttc cttagctcct gaaaatctcg ataactcaaa aaatacgccc 
     2521 ggtagtgatc ttatttcatt atggtgaaag ttggaacctc ttacgtgccg atcaacgtct 
     2581 cattgatacc tgaaacaaaa cccatcgtac ggccaaggaa gtctccaata actgtgatcc 
     2641 accacaagcg ccagggtttt cccagtcacg acgttgtaaa acgacggcca gtcatgcata 
     2701 atccgcacgc atctggaata aggaagtgcc attccgcctg acct 
//
