# Supplementary material for: A DNA assembly toolkit to unlock the CRISPR/Cas9 potential for metabolic engineering
Source: Commun Biol. 2023 Aug 18;6:858. doi: 10.1038/s42003-023-05202-5 (PMC10439232; doi:10.1038/s42003-023-05202-5)
Supplement: Supplementary file 5 — Supplementary GenBank files [file 42003_2023_5202_MOESM5_ESM.zip › data_set/YaliCraft (147 plasmids)/(175648) pYalC-IntF8Dn.gb]

LOCUS       pYalC-IntF8Dn           2747 bp    DNA     circular SYN  9-OCT-2021
DEFINITION  synthetic circular DNA.
ACCESSION   .
VERSION     .
KEYWORDS    pTwist Chlor.
SOURCE      synthetic DNA construct.
  ORGANISM  synthetic DNA construct
REFERENCE   1  (bases 1 to 2013)
  AUTHORS   Twistbioscience
  TITLE     Direct Submission
  JOURNAL   Exported Feb 26, 2018 from SnapGene 4.1.0
            http://www.snapgene.com
COMMENT     This file is created by Vector NTI
            http://www.invitrogen.com/
COMMENT     ORIGDB|GenBank
COMMENT     VNTDATE|-14079942|
COMMENT     VNTDBDATE|-14079942|
COMMENT     LSOWNER|
COMMENT     VNTNAME|pYalC-IntF8Dn|
COMMENT     VNTAUTHORNAME|Tigran|
COMMENT     Vector_NTI_Display_Data_(Do_Not_Edit!)
COMMENT     (SXF 
COMMENT      (CGexDoc "pYalC-IntF8Dn" 0 2747 
COMMENT       (CDBMol 0 0 1 1 1 0 0 0 0 "" "" 0 0 0 0 (CObList) (CObList) (CObList) 
COMMENT        (CObList) -1 "") 
COMMENT       (CDocSetData 1 0 0 0 0 0 "MAIN" 1 1 1 1 0 0 1 1 0 1 10 10 4294967295 50 0 
COMMENT        1 0 (CHomObj 0 0 0 3 75) (CWordArray) (CWordArray) 
COMMENT        (CStringList "BsaI" "BsmBI" "BbsI" "AarI" "SmiI" "NotI" "MssI" "PacI" 
COMMENT         "I-SceI" "SdaI" "MauBI" "MreI" "SapI" "SfaAI" "SfiI" "SgrDI" "SgsI") 
COMMENT        (CStringList "atg") (CStringList "taa" "tga" "tag") (CObList) 1 
COMMENT        "{(0,1),2}" 0 0 "" 0 4294967295 0 0 0 0 0 0 0 "MAIN" 0 0 30 0 
COMMENT        (CProteinMotifSearchObject 70 20 1 1 1 1 0 0 1 0 0 0 0 0)) 
COMMENT       (CMolPar 0 0 0 0 4294967295 1 2747 0 0 0 0 0 0 0 0) (CStringList) 
COMMENT       (CStringList) (CObList) (COAPar 25 250 50 0 6 4 3 7) 
COMMENT       (COAPar 25 250 50 0 6 4 3 7) (COAPar 25 250 50 0 6 4 3 7) (CObList) 
COMMENT       (CObList 
COMMENT        #0=(CFSignal (CObList) "ColE1" 33 0 1 979 1567 0 (CStringList) 
COMMENT            (CStringList "/direction=LEFT") 1 1 1 1 "complement(972..1560)") 
COMMENT        #1=(CFSignal (CObList) "CmR Terminator" 43 0 0 1706 1814 0 (CStringList) 
COMMENT            (CStringList) 1 1 1 1 "1699..1807") 
COMMENT        #2=(CFSignal (CObList) "CmR" 4 0 1 1815 2474 0 (CStringList) 
COMMENT            (CStringList "/codon_start=1" "/gene=\"cat\"" 
COMMENT             "/product=\"chloramphenicol acetyltransferase\"") 1 1 1 1 
COMMENT            "complement(1808..2467)") 
COMMENT        #3=(CFSignal (CObList) "CmR Promoter" 30 0 1 2475 2577 0 (CStringList) 
COMMENT            (CStringList) 1 1 1 1 "complement(2468..2570)") 
COMMENT        #4=(CFSignal (CObList) "Barcode2-F" 27 0 0 82 103 0 (CStringList) 
COMMENT            (CStringList) 1 1 1 1 "82..103") 
COMMENT        #5=(CFSignal (CObList) "GAGT" 21 0 0 64 67 0 (CStringList) (CStringList) 
COMMENT            1 1 1 1 "64..67") 
COMMENT        #6=(CFSignal (CObList) "TGCG" 21 0 0 632 635 0 (CStringList) 
COMMENT            (CStringList) 1 1 1 1 "625..628") 
COMMENT        #7=(CFSignal (CObList) "IntF8Dn (MssI)" 34 0 0 109 619 0 (CStringList) 
COMMENT            (CStringList) 1 1 1 1 "109..619")) (CObList) (CObList) (CObList) 
COMMENT       (CObList) (CObList) (CObList) 
COMMENT       (CTextView 0 
COMMENT        #8=(CGroupPar (CParagraph 0 (0 0) 1 2 0 0 180) 
COMMENT            (CObjectList 
COMMENT             #9=(CRefLinePar 
COMMENT                 (CLinePar (CParagraph 0 (0 0) 0 2 0 0 233) "pYalC-IntF8Dn" 2) 5 
COMMENT                 "" 0 4) 
COMMENT             #10=(CFolderPar 
COMMENT                  (CGroupPar (CParagraph 1 (0 0) 1 1 0 0 178) 
COMMENT                   (CObjectList 
COMMENT                    #11=(CLinePar (CParagraph 0 (0 0) 1 2 1 0 180) 
COMMENT                         "DNA 'pYalC-IntF8Dn'" 1) 
COMMENT                    #12=(CLinePar (CParagraph 0 (0 0) 1 2 1 0 180) 
COMMENT                         "synthetic circular DNA." 1) 
COMMENT                    #13=(CLinePar (CParagraph 0 (0 0) 1 2 1 0 180) 
COMMENT                         "Currently local object. Original author: Tigran" 1) 
COMMENT                    #14=(CLinePar (CParagraph 0 (0 0) 1 2 1 0 180) 
COMMENT                         "Created: 10/09/21 03:57" 1) 
COMMENT                    #15=(CLinePar (CParagraph 0 (0 0) 1 2 1 0 180) 
COMMENT                         "Last Modified: 10/09/21 03:57" 1) 
COMMENT                    #16=(CLinePar (CParagraph 0 (0 0) 1 2 1 0 180) 
COMMENT                         "length: 2747 bp" 1) 
COMMENT                    #17=(CLinePar (CParagraph 0 (0 0) 1 2 1 0 180) 
COMMENT                         "storage type: Basic" 1) 
COMMENT                    #18=(CLinePar (CParagraph 0 (0 0) 1 2 1 0 180) 
COMMENT                         "form: Circular" 1))) "General Description") 
COMMENT             #19=(CFolderPar 
COMMENT                  (CGroupPar (CParagraph 2 (0 0) 1 1 0 0 178) 
COMMENT                   (CObjectList 
COMMENT                    #20=(CLinePar (CParagraph 0 (0 0) 1 2 1 0 180) 
COMMENT                         "Keywords: pTwist Chlor" 1) 
COMMENT                    #21=(CLinePar (CParagraph 0 (0 0) 1 2 1 0 180) 
COMMENT                         "Original Source Database: GenBank" 1) 
COMMENT                    #22=(CLinePar (CParagraph 0 (0 0) 1 2 1 0 180) 
COMMENT                         "Division: SYN" 1) 
COMMENT                    #23=(CLinePar (CParagraph 0 (0 0) 1 2 1 0 180) 
COMMENT                         "Modification Date in the Original DB: 9-OCT-2021" 1) 
COMMENT                    #24=(CLinePar (CParagraph 0 (0 0) 1 2 1 0 180) 
COMMENT                         "Original Accession Number(s): <a href=\"ncbilink:dnarna/.\">.</a>" 
COMMENT                         1) 
COMMENT                    #25=(CLinePar (CParagraph 0 (0 0) 1 2 1 0 180) 
COMMENT                         "Version in the Original DB: ." 1) 
COMMENT                    #26=(CLinePar (CParagraph 0 (0 0) 1 2 1 0 180) 
COMMENT                         "Sequence Source: synthetic DNA construct." 1) 
COMMENT                    #27=(CLinePar (CParagraph 0 (0 0) 1 2 1 0 180) 
COMMENT                         "Organizm(s): <a href=\"ncbilink:taxonomy/synthetic+DNA+construct\">synthetic DNA construct(synthetic DNA construct)</a>" 
COMMENT                         1) 
COMMENT                    #28=(CLinePar (CParagraph 0 (0 0) 1 2 1 0 180) 
COMMENT                         "Associated Genes:  cat" 1))) "Standard Fields") 
COMMENT             #29=(CFolderPar 
COMMENT                  (CGroupPar (CParagraph 3 (0 0) 1 1 0 0 178) 
COMMENT                   (CObjectList 
COMMENT                    #30=(CLinePar (CParagraph 0 (0 0) 1 2 1 0 180) 
COMMENT                         "REFERENCE   1  (bases 1 to 2013)" 1) 
COMMENT                    #31=(CLinePar (CParagraph 0 (0 0) 1 2 1 0 180) 
COMMENT                         "  AUTHORS   Twistbioscience" 1) 
COMMENT                    #32=(CLinePar (CParagraph 0 (0 0) 1 2 1 0 180) 
COMMENT                         "  TITLE     Direct Submission" 1) 
COMMENT                    #33=(CLinePar (CParagraph 0 (0 0) 1 2 1 0 180) 
COMMENT                         "  JOURNAL   Exported Feb 26, 2018 from SnapGene 4.1.0" 
COMMENT                         1) 
COMMENT                    #34=(CLinePar (CParagraph 0 (0 0) 1 2 1 0 180) 
COMMENT                         "            http://www.snapgene.com" 1))) "References") 
COMMENT             #35=(CFolderPar 
COMMENT                  (CGroupPar (CParagraph 5 (0 0) 1 1 0 0 178) 
COMMENT                   (CObjectList 
COMMENT                    #36=(CLinePar (CParagraph 0 (0 0) 1 2 1 0 180) "Tigran" 1))) 
COMMENT                  "Original Author") 
COMMENT             #37=(CRefLinePar 
COMMENT                  (CLinePar (CParagraph 0 (0 0) 0 2 0 0 233) "Comments" 2) 1 "" 
COMMENT                  0 0) 
COMMENT             #38=(CFolderPar 
COMMENT                  (CGroupPar (CParagraph 8 (0 0) 1 2 0 0 178) (CObjectList)) 
COMMENT                  "Annotations") 
COMMENT             #39=(CFolderPar 
COMMENT                  (CGroupPar (CParagraph 12 (6 0) 1 1 0 0 178) 
COMMENT                   (CObjectList 
COMMENT                    #40=(CFolderPar 
COMMENT                         (CGroupPar (CParagraph 4 (7 4 0) 1 1 1 0 178) 
COMMENT                          (CObjectList 
COMMENT                           #41=(CFolderPar 
COMMENT                                (CGroupPar 
COMMENT                                 (CParagraph 1815 (3 #2# 0) 1 2 2 0 327) 
COMMENT                                 (CObjectList 
COMMENT                                  #42=(CLinePar (CParagraph 0 (0 0) 1 2 3 0 180) 
COMMENT                                       "Start: 1815  End: 2474 (Complementary)" 
COMMENT                                       1) 
COMMENT                                  #43=(CLinePar (CParagraph 0 (0 0) 1 2 3 0 180) 
COMMENT                                       "confers resistance to chloramphenicol" 1) 
COMMENT                                  #44=(CLinePar (CParagraph 0 (0 0) 1 2 3 0 180) 
COMMENT                                       "Original Location Description:" 1) 
COMMENT                                  #45=(CLinePar (CParagraph 0 (0 0) 1 2 3 0 180) 
COMMENT                                       "   complement(1808..2467)" 1) 
COMMENT                                  #46=(CLinePar (CParagraph 0 (0 0) 1 2 3 0 180) 
COMMENT                                       "Qualifiers:" 1) 
COMMENT                                  #47=(CLinePar (CParagraph 0 (0 0) 1 2 3 0 180) 
COMMENT                                       "   /codon_start=1" 1) 
COMMENT                                  #48=(CLinePar (CParagraph 0 (0 0) 1 2 3 0 180) 
COMMENT                                       "   /gene=\"cat\"" 1) 
COMMENT                                  #49=(CLinePar (CParagraph 0 (0 0) 1 2 3 0 180) 
COMMENT                                       "   /product=\"chloramphenicol acetyltransferase\"" 
COMMENT                                       1))) "CmR"))) "CDS (1 total)") 
COMMENT                    #50=(CFolderPar 
COMMENT                         (CGroupPar (CParagraph 21 (7 21 0) 1 1 1 0 178) 
COMMENT                          (CObjectList 
COMMENT                           #51=(CFolderPar 
COMMENT                                (CGroupPar (CParagraph 64 (3 #5# 0) 1 2 2 0 194) 
COMMENT                                 (CObjectList 
COMMENT                                  #52=(CLinePar (CParagraph 0 (0 0) 1 2 3 0 180) 
COMMENT                                       "Start: 64    End: 67  " 1) 
COMMENT                                  #53=(CLinePar (CParagraph 0 (0 0) 1 2 3 0 180) 
COMMENT                                       "Original Location Description:" 1) 
COMMENT                                  #54=(CLinePar (CParagraph 0 (0 0) 1 2 3 0 180) 
COMMENT                                       "   64..67" 1))) "GAGT") 
COMMENT                           #55=(CFolderPar 
COMMENT                                (CGroupPar 
COMMENT                                 (CParagraph 632 (3 #6# 0) 1 2 2 0 194) 
COMMENT                                 (CObjectList 
COMMENT                                  #56=(CLinePar (CParagraph 0 (0 0) 1 2 3 0 180) 
COMMENT                                       "Start: 632   End: 635 " 1) 
COMMENT                                  #57=(CLinePar (CParagraph 0 (0 0) 1 2 3 0 180) 
COMMENT                                       "Original Location Description:" 1) 
COMMENT                                  #58=(CLinePar (CParagraph 0 (0 0) 1 2 3 0 180) 
COMMENT                                       "   625..628" 1))) "TGCG"))) 
COMMENT                         "Misc. Feature (2 total)") 
COMMENT                    #59=(CFolderPar 
COMMENT                         (CGroupPar (CParagraph 27 (7 27 0) 1 1 1 0 178) 
COMMENT                          (CObjectList 
COMMENT                           #60=(CFolderPar 
COMMENT                                (CGroupPar (CParagraph 82 (3 #4# 0) 1 2 2 0 194) 
COMMENT                                 (CObjectList 
COMMENT                                  #61=(CLinePar (CParagraph 0 (0 0) 1 2 3 0 180) 
COMMENT                                       "Start: 82    End: 103 " 1) 
COMMENT                                  #62=(CLinePar (CParagraph 0 (0 0) 1 2 3 0 180) 
COMMENT                                       "Original Location Description:" 1) 
COMMENT                                  #63=(CLinePar (CParagraph 0 (0 0) 1 2 3 0 180) 
COMMENT                                       "   82..103" 1))) "Barcode2-F"))) 
COMMENT                         "Primer (1 total)") 
COMMENT                    #64=(CFolderPar 
COMMENT                         (CGroupPar (CParagraph 30 (7 30 0) 1 1 1 0 178) 
COMMENT                          (CObjectList 
COMMENT                           #65=(CFolderPar 
COMMENT                                (CGroupPar 
COMMENT                                 (CParagraph 2475 (3 #3# 0) 1 2 2 0 194) 
COMMENT                                 (CObjectList 
COMMENT                                  #66=(CLinePar (CParagraph 0 (0 0) 1 2 3 0 180) 
COMMENT                                       "Start: 2475  End: 2577 (Complementary)" 
COMMENT                                       1) 
COMMENT                                  #67=(CLinePar (CParagraph 0 (0 0) 1 2 3 0 180) 
COMMENT                                       "promoter of the E. coli cat gene encoding chloramphenicol acetyltransferase" 
COMMENT                                       1) 
COMMENT                                  #68=(CLinePar (CParagraph 0 (0 0) 1 2 3 0 180) 
COMMENT                                       "Original Location Description:" 1) 
COMMENT                                  #69=(CLinePar (CParagraph 0 (0 0) 1 2 3 0 180) 
COMMENT                                       "   complement(2468..2570)" 1))) 
COMMENT                                "CmR Promoter"))) 
COMMENT                         "Promoter Prokaryotic (1 total)") 
COMMENT                    #70=(CFolderPar 
COMMENT                         (CGroupPar (CParagraph 33 (7 33 0) 1 1 1 0 178) 
COMMENT                          (CObjectList 
COMMENT                           #71=(CFolderPar 
COMMENT                                (CGroupPar 
COMMENT                                 (CParagraph 979 (3 #0# 0) 1 2 2 0 194) 
COMMENT                                 (CObjectList 
COMMENT                                  #72=(CLinePar (CParagraph 0 (0 0) 1 2 3 0 180) 
COMMENT                                       "Start: 979   End: 1567 (Complementary)" 
COMMENT                                       1) 
COMMENT                                  #73=(CLinePar (CParagraph 0 (0 0) 1 2 3 0 180) 
COMMENT                                       "high-copy-number ColE1/pMB1/pBR322/pUC origin of replication" 
COMMENT                                       1) 
COMMENT                                  #74=(CLinePar (CParagraph 0 (0 0) 1 2 3 0 180) 
COMMENT                                       "Original Location Description:" 1) 
COMMENT                                  #75=(CLinePar (CParagraph 0 (0 0) 1 2 3 0 180) 
COMMENT                                       "   complement(972..1560)" 1) 
COMMENT                                  #76=(CLinePar (CParagraph 0 (0 0) 1 2 3 0 180) 
COMMENT                                       "Qualifiers:" 1) 
COMMENT                                  #77=(CLinePar (CParagraph 0 (0 0) 1 2 3 0 180) 
COMMENT                                       "   /direction=LEFT" 1))) "ColE1"))) 
COMMENT                         "Replication Origin (1 total)") 
COMMENT                    #78=(CFolderPar 
COMMENT                         (CGroupPar (CParagraph 34 (7 34 0) 1 1 1 0 178) 
COMMENT                          (CObjectList 
COMMENT                           #79=(CFolderPar 
COMMENT                                (CGroupPar 
COMMENT                                 (CParagraph 109 (3 #7# 0) 1 2 2 0 194) 
COMMENT                                 (CObjectList 
COMMENT                                  #80=(CLinePar (CParagraph 0 (0 0) 1 2 3 0 180) 
COMMENT                                       "Start: 109   End: 619 " 1) 
COMMENT                                  #81=(CLinePar (CParagraph 0 (0 0) 1 2 3 0 180) 
COMMENT                                       "Original Location Description:" 1) 
COMMENT                                  #82=(CLinePar (CParagraph 0 (0 0) 1 2 3 0 180) 
COMMENT                                       "   109..619" 1))) "IntF8Dn (MssI)"))) 
COMMENT                         "Repeat Region (1 total)") 
COMMENT                    #83=(CFolderPar 
COMMENT                         (CGroupPar (CParagraph 43 (7 43 0) 1 1 1 0 178) 
COMMENT                          (CObjectList 
COMMENT                           #84=(CFolderPar 
COMMENT                                (CGroupPar 
COMMENT                                 (CParagraph 1706 (3 #1# 0) 1 2 2 0 194) 
COMMENT                                 (CObjectList 
COMMENT                                  #85=(CLinePar (CParagraph 0 (0 0) 1 2 3 0 180) 
COMMENT                                       "Start: 1706  End: 1814" 1) 
COMMENT                                  #86=(CLinePar (CParagraph 0 (0 0) 1 2 3 0 180) 
COMMENT                                       "transcription terminator from phage lambda" 
COMMENT                                       1) 
COMMENT                                  #87=(CLinePar (CParagraph 0 (0 0) 1 2 3 0 180) 
COMMENT                                       "Original Location Description:" 1) 
COMMENT                                  #88=(CLinePar (CParagraph 0 (0 0) 1 2 3 0 180) 
COMMENT                                       "   1699..1807" 1))) "CmR Terminator"))) 
COMMENT                         "Terminator (1 total)"))) "Feature Map") 
COMMENT             #89=(CFolderPar 
COMMENT                  (CGroupPar (CParagraph 12 (6 0) 1 1 0 0 178) 
COMMENT                   (CObjectList 
COMMENT                    #90=(CFolderPar 
COMMENT                         (CGroupPar (CParagraph 98 (0 0) 1 1 1 0 178) 
COMMENT                          (CObjectList 
COMMENT                           #91=(CFolderPar 
COMMENT                                (CGroupPar (CParagraph 735 (0 0) 1 2 2 0 178) 
COMMENT                                 (CObjectList 
COMMENT                                  #92=(CLinePar (CParagraph 0 (0 0) 1 2 3 0 180) 
COMMENT                                       "Start: 735   End: 2747" 1) 
COMMENT                                  #93=(CLinePar (CParagraph 0 (0 0) 1 2 3 0 180) 
COMMENT                                       "Original Location Description:" 1) 
COMMENT                                  #94=(CLinePar (CParagraph 0 (0 0) 1 2 3 0 180) 
COMMENT                                       "   728..2740" 1) 
COMMENT                                  #95=(CLinePar (CParagraph 0 (0 0) 1 2 3 0 180) 
COMMENT                                       "Qualifiers:" 1) 
COMMENT                                  #96=(CLinePar (CParagraph 0 (0 0) 1 2 3 0 180) 
COMMENT                                       "   /organism=\"synthetic DNA construct\"" 
COMMENT                                       1) 
COMMENT                                  #97=(CLinePar (CParagraph 0 (0 0) 1 2 3 0 180) 
COMMENT                                       "   /mol_type=\"other DNA\"" 1))) 
COMMENT                                "Source_1"))) "Source (1 total)"))) 
COMMENT                  "Imported Features Not Shown on Map")))) 
COMMENT       (CGraphView 
COMMENT        (CWStyleSheet 
COMMENT         (CObjectList 
COMMENT          #98=(CWidgetStyle "RSite Label" 1 (LOGPEN 0 0 13408563) 1 0 1 
COMMENT               (LOGFONT 0 0 0 0 400 0 0 0 0 3 2 1 18 "Georgia") 0.555556 0 1 5 
COMMENT               "@N (@S)" 0) 
COMMENT          #99=(CWidgetStyle "Signal Label" 1 (LOGPEN 0 0 0) 1 0 1 
COMMENT               (LOGFONT 0 0 0 0 700 0 0 0 0 3 2 1 34 "Arial") 0.666667 0 1 1 
COMMENT               "@N" 0) 
COMMENT          #100=(CWidgetStyle "Molecule Label 2" 0 0 1 
COMMENT                (LOGFONT 0 0 0 0 400 0 0 0 0 3 2 1 18 "Georgia") 0.555556 0 1 16 
COMMENT                "@L bp" 0) 
COMMENT          #101=(CWidgetStyle "Molecule Label 1" 0 0 1 
COMMENT                (LOGFONT 0 0 0 0 400 0 0 0 0 3 2 1 34 "Verdana") 0.833333 0 1 1 
COMMENT                "@N" 0) 
COMMENT          #102=(CWidgetStyle "Shape 3" 1 (LOGPEN 0 0 3355545) 1 1 
COMMENT                (LOGBRUSH 0 6724095 0) 0 0 1 (LOGSHAPE 9 1 0.8 1.8 0)) 
COMMENT          #103=(CWidgetStyle "Shape 1" 1 (LOGPEN 0 0 6723840) 1 1 
COMMENT                (LOGBRUSH 0 10079334 0) 0 0 1 (LOGSHAPE 9 1 0.8 1.8 0)) 
COMMENT          #104=(CWidgetStyle "Axis" 1 (LOGPEN 0 0 10079436) 2 1 
COMMENT                (LOGBRUSH 0 13434879 0) 0 0 1 (LOGSHAPE 10 1 0 0 0)) 
COMMENT          #105=(CWidgetStyle "Line 2" 1 (LOGPEN 0 0 6723840) 8 0 0 0 1 
COMMENT                (LOGSHAPE 1 1.9 0 0 0)) 
COMMENT          #106=(CWidgetStyle "RSite" 1 (LOGPEN 0 0 10053171) 8 0 0 0 1 
COMMENT                (LOGSHAPE 1 1.9 0 0 0)) 
COMMENT          #107=(CWidgetStyle "Short Signal" 1 (LOGPEN 0 0 13395507) 10 0 0 0 1 
COMMENT                (LOGSHAPE 1 1.9 0 0 0)) 
COMMENT          #108=(CWidgetStyle "Uniq RSite Label" 1 (LOGPEN 0 0 153) 1 0 1 
COMMENT                (LOGFONT 0 0 0 0 400 0 0 0 0 3 2 1 18 "Georgia") 0.555556 128 1 
COMMENT                5 "@N (@S)" 0) 
COMMENT          #109=(CWidgetStyle "Vanilla" 1 (LOGPEN 0 0 0) 1 1 
COMMENT                (LOGBRUSH 0 16777215 0) 1 
COMMENT                (LOGFONT 0 0 0 0 400 0 0 0 0 7 48 2 18 "Times New Roman") 0.8 0 
COMMENT                1 2 "?" 0) 
COMMENT          #110=(CWidgetStyle "Mark 1" 0 0 1 
COMMENT                (LOGFONT 0 0 0 0 400 0 0 0 2 7 48 2 2 "Windings") 0.7 0 1 2 "?" 
COMMENT                0) 
COMMENT          #111=(CWidgetStyle "Motif Label" 1 (LOGPEN 0 0 16744512) 1 0 1 
COMMENT                (LOGFONT 0 0 0 0 400 0 0 0 0 3 2 1 34 "Arial") 0.611111 8388608 
COMMENT                1 65535 "@N (@H)" 0) 
COMMENT          #112=(CWidgetStyle "Fragment Label 2" 1 (LOGPEN 0 0 0) 1 0 1 
COMMENT                (LOGFONT 0 0 0 0 400 0 0 0 0 3 2 1 49 "Courier New") 1.05 0 1 48 
COMMENT                "@F bp (molecule @L bp)" 0) 
COMMENT          #113=(CWidgetStyle "Fragment Label 1" 1 (LOGPEN 0 0 0) 1 0 1 
COMMENT                (LOGFONT 0 0 0 0 400 0 0 0 0 3 2 1 34 "Arial") 0.91 0 1 1 
COMMENT                "Fragment of @N" 0) 
COMMENT          #114=(CWidgetStyle "Shape 4" 1 (LOGPEN 0 0 0) 1 1 
COMMENT                (LOGBRUSH 2 8388608 5) 0 0 0) 
COMMENT          #115=(CWidgetStyle "Shape 2" 1 (LOGPEN 0 0 0) 1 1 (LOGBRUSH 0 128 0) 0 
COMMENT                0 0) 
COMMENT          #116=(CWidgetStyle "Shape 0" 1 (LOGPEN 0 0 0) 1 1 (LOGBRUSH 0 0 0) 0 0 
COMMENT                0) 
COMMENT          #117=(CWidgetStyle "ORF" 1 (LOGPEN 0 0 16384) 8 0 0 0 1 
COMMENT                (LOGSHAPE 7 0.2 3.41182 2.86186 0.609808)) 
COMMENT          #118=(CWidgetStyle "Line 4" 1 (LOGPEN 0 0 32768) 8 0 0 0 0) 
COMMENT          #119=(CWidgetStyle "Line 3" 1 (LOGPEN 0 0 16711680) 8 0 0 0 0) 
COMMENT          #120=(CWidgetStyle "Line 1" 1 (LOGPEN 0 0 16711680) 1 0 0 0 0) 
COMMENT          #121=(CWidgetStyle "Short Promoter" 1 (LOGPEN 0 0 128) 6 0 0 0 0) 
COMMENT          #122=(CWidgetStyle "Motif" 1 (LOGPEN 0 0 0) 1 0 0 0 0) 
COMMENT          #123=(CWidgetStyle "Line 0" 1 (LOGPEN 0 0 0) 8 0 0 0 0) 
COMMENT          #124=(CWidgetStyle "Void" 0 0 0 0 0) 
COMMENT          #125=(CWidgetStyle "General Label" 1 (LOGPEN 0 0 0) 1 0 1 
COMMENT                (LOGFONT 0 0 0 0 400 0 0 0 0 3 2 1 18 "Times New Roman") 0.91 0 
COMMENT                1 3 "@T @N " 0) 
COMMENT          #126=(CWidgetStyle "Position" 1 (LOGPEN 0 0 0) 1 0 0 0 0) 
COMMENT          #127=(CWidgetStyle "Annotation" 0 0 1 
COMMENT                (LOGFONT 0 0 0 0 400 0 0 0 0 3 2 1 18 "Times New Roman") 0.91 0 
COMMENT                0 0) 
COMMENT          #128=(CWidgetStyle "Position Label" 1 (LOGPEN 0 0 8388608) 1 0 1 
COMMENT                (LOGFONT 0 0 0 0 400 0 1 0 0 3 2 1 34 "Arial") 0.63 8388608 1 1 
COMMENT                "@N" 0) 
COMMENT          #129=(CWidgetStyle "Range" 1 (LOGPEN 0 0 0) 1 1 
COMMENT                (LOGBRUSH 0 16777215 0) 0 0 0) 
COMMENT          #130=(CWidgetStyle "Range Label" 1 (LOGPEN 0 0 8388608) 1 0 1 
COMMENT                (LOGFONT 0 0 0 0 400 0 1 0 0 3 2 1 34 "Arial") 0.63 8388608 1 1 
COMMENT                "@N" 0) 
COMMENT          #131=(CWidgetStyle "ORF Label" 1 (LOGPEN 0 0 49216) 1 0 1 
COMMENT                (LOGFONT 0 0 0 0 400 0 0 0 0 3 2 1 18 "Times New Roman") 
COMMENT                0.611111 0 1 65535 "@N" 0) 
COMMENT          #132=(CWidgetStyle "CDS Label" 1 (LOGPEN 0 0 4227264) 1 0 1 
COMMENT                (LOGFONT 0 0 0 0 400 0 0 0 0 3 2 1 34 "Arial") 0.555556 255 1 1 
COMMENT                "@N" 0) 
COMMENT          #133=(CWidgetStyle "Shape 5" 1 (LOGPEN 0 0 0) 3 1 
COMMENT                (LOGBRUSH 0 16777113 0) 1 
COMMENT                (LOGFONT 0 0 0 0 400 0 0 0 0 7 48 2 50 "Arial") 0.9 0 0 1 
COMMENT                (LOGSHAPE 9 1 0.8 1.8 0)) 
COMMENT          #134=(CWidgetStyle "CDS" 1 (LOGPEN 0 0 0) 1 1 (LOGBRUSH 2 39423 3) 0 0 
COMMENT                1 (LOGSHAPE 9 1 0.8 1.8 0)) 
COMMENT          #135=(CWidgetStyle "Label 2" 1 (LOGPEN 0 0 4227264) 1 0 1 
COMMENT                (LOGFONT 0 0 0 0 400 0 0 0 0 3 2 1 34 "Arial") 0.944444 8388608 
COMMENT                1 1 "@N" 0) 
COMMENT          #136=(CWidgetStyle "Label 3" 1 (LOGPEN 0 0 8421376) 1 0 1 
COMMENT                (LOGFONT 0 0 0 0 700 255 0 0 0 3 2 1 34 "Arial") 0.833333 255 1 
COMMENT                5 "@N (@S)" 0) 
COMMENT          #137=(CWidgetStyle "Label 4" 1 (LOGPEN 0 0 8437824) 1 0 1 
COMMENT                (LOGFONT 0 0 0 0 400 0 0 0 0 3 2 1 34 "Arial") 0.722222 0 1 5 
COMMENT                "@N (@S)" 0)) 0.164644 1.74233 0.164644 2.53336 
COMMENT         (70 (CShapeMapEntry 0 "Unique RSite" 1 "Uniq RSite Label") 67 
COMMENT          (CShapeMapEntry 0 "ORF" 0 "ORF Label")) 40.0378 40.0378 39 39 0.1 
COMMENT         -10503) 1 1 0 1 1 
COMMENT        (mapper: 19.4171 -14.4718 40.0378 40.0378 0.01 10 -1 2747 2747 1 0 0) 
COMMENT        #138=(CGroupWidget (CWidget 0 (0 0) 1 2 0 0 Nil 4587585 100) 
COMMENT              (CObjectList 
COMMENT               #139=(CGroupWidget (CWidget 1 (0 0) 1 2 0 0 Nil 3539009 100) 
COMMENT                     (CObjectList 
COMMENT                      #140=(CAxis 
COMMENT                            (CWideLine 
COMMENT                             (CWidget 0 (0 0) 1 2 0 0 #104# 51623772 0) 
COMMENT                             (LOGPEN 0 0 10079436) 2 (LOGBRUSH 0 13434879 0) 1 
COMMENT                             6.27647 6.27447 1 0.0214037) 0.228365) 
COMMENT                      #141=(CLabel 
COMMENT                            (CWidget 1001 (0 0) 1 2 0 0 #101# 6619236 100) 
COMMENT                            (LOGPEN 7667829 6553705 3539001) 6619236 
COMMENT                            (LOGFONT 58 22 0 0 400 0 0 0 0 3 2 1 34 "Verdana") 
COMMENT                            1.74233 0.833333 0 "pYalC-IntF8Dn" "@N" 1 0 0.871165 
COMMENT                            0 -10 7.76766 1.34873 Nil) 
COMMENT                      #142=(CLabel 
COMMENT                            (CWidget 1002 (0 0) 1 2 0 0 #100# 49958248 100) 
COMMENT                            (LOGPEN 0 0 0) 1 
COMMENT                            (LOGFONT 38 14 0 0 400 0 0 0 0 3 2 1 18 "Georgia") 
COMMENT                            1.74233 0.555556 0 "2747 bp" "@L bp" 16 0 -0.871165 
COMMENT                            0 -10.8 3.37181 0.949103 Nil)) (CObjectList)) 
COMMENT               #143=(CGroupWidget (CWidget 10 (6 0) 1 2 0 0 Nil -666 100) 
COMMENT                     (CObjectList 
COMMENT                      #144=(CGroupWidget 
COMMENT                            (CWidget 4 (7 4 0) 1 2 0 0 Nil -709 100) 
COMMENT                            (CObjectList 
COMMENT                             #145=(CWideArrow 
COMMENT                                   (CWideLine 
COMMENT                                    (CWidget 0 (3 #2# 0) 1 2 0 0 #102# 0 100) 
COMMENT                                    (LOGPEN 0 0 3355545) 1 
COMMENT                                    (LOGBRUSH 0 6724095 0) 1 0.623436 2.13064 1 
COMMENT                                    0.082322) 0.8 1.8 1) 
COMMENT                             #146=(CLabel 
COMMENT                                   (CWidget 0 (0 0) 1 2 0 0 #99# 1530638178 100) 
COMMENT                                   (LOGPEN 0 0 0) 1 
COMMENT                                   (LOGFONT 46 17 0 0 700 0 0 0 0 3 2 1 34 
COMMENT                                    "Arial") 1.74233 0.666667 0 "CmR" "@N" 1 
COMMENT                                   -12.9885 1.74233 0 -10 2.27285 1.07399 #145#)) 
COMMENT                            (CObjectList)) 
COMMENT                      #147=(CGroupWidget 
COMMENT                            (CWidget 21 (7 21 0) 1 2 0 0 Nil -770 100) 
COMMENT                            (CObjectList 
COMMENT                             #148=(CScratch 
COMMENT                                   (CWidget 0 (3 #5# 0) 1 2 0 0 #107# 0 100) 
COMMENT                                   (LOGPEN 0 8 13395507) 10 1 6.12932 1.9 
COMMENT                                   0.082322 1) 
COMMENT                             #149=(CLabel (CWidget 0 (0 0) 1 2 0 0 #99# 0 100) 
COMMENT                                   (LOGPEN 0 0 0) 1 
COMMENT                                   (LOGFONT 46 17 0 0 700 0 0 0 0 3 2 1 34 
COMMENT                                    "Arial") 1.74233 0.666667 0 "GAGT" "@N" 1 
COMMENT                                   4.0301 12.1963 0 -10 2.7474 1.07399 #148#) 
COMMENT                             #150=(CScratch 
COMMENT                                   (CWidget 0 (3 #6# 0) 1 2 0 0 #107# 0 100) 
COMMENT                                   (LOGPEN 0 8 13395507) 10 1 4.8322 1.9 
COMMENT                                   0.082322 1) 
COMMENT                             #151=(CLabel (CWidget 0 (0 0) 1 2 0 0 #99# 1 100) 
COMMENT                                   (LOGPEN 0 0 0) 1 
COMMENT                                   (LOGFONT 46 17 0 0 700 0 0 0 0 3 2 1 34 
COMMENT                                    "Arial") 1.74233 0.666667 0 "TGCG" "@N" 1 
COMMENT                                   13.3611 1.74233 0 -10 2.82233 1.07399 #150#)) 
COMMENT                            (CObjectList)) 
COMMENT                      #152=(CGroupWidget 
COMMENT                            (CWidget 27 (7 27 0) 1 2 0 0 Nil -389 100) 
COMMENT                            (CObjectList 
COMMENT                             #153=(CScratch 
COMMENT                                   (CWidget 0 (3 #4# 0) 1 2 0 0 #107# 0 100) 
COMMENT                                   (LOGPEN 0 8 13395507) 10 1 6.08821 1.9 
COMMENT                                   0.082322 1) 
COMMENT                             #154=(CLabel (CWidget 0 (0 0) 1 2 0 0 #99# 444 100) 
COMMENT                                   (LOGPEN 0 0 0) 1 
COMMENT                                   (LOGFONT 46 17 0 0 700 0 0 0 0 3 2 1 34 
COMMENT                                    "Arial") 1.74233 0.666667 0 "Barcode2-F" 
COMMENT                                   "@N" 1 9.11314 10.454 0 -10 5.59471 1.07399 
COMMENT                                   #153#)) (CObjectList)) 
COMMENT                      #155=(CGroupWidget 
COMMENT                            (CWidget 30 (7 30 0) 1 2 0 0 Nil -668 100) 
COMMENT                            (CObjectList 
COMMENT                             #156=(CWideArrow 
COMMENT                                   (CWideLine 
COMMENT                                    (CWidget 0 (3 #3# 0) 1 2 0 0 #115# 0 100) 
COMMENT                                    (LOGPEN 0 0 0) 1 (LOGBRUSH 0 128 0) 1 
COMMENT                                    0.38822 0.623436 1 0.082322) 0.8 1.8 1) 
COMMENT                             #157=(CLabel 
COMMENT                                   (CWidget 0 (0 0) 1 2 0 0 #99# 6619236 100) 
COMMENT                                   (LOGPEN 0 0 0) 1 
COMMENT                                   (LOGFONT 46 17 0 0 700 0 0 0 0 3 2 1 34 
COMMENT                                    "Arial") 1.74233 0.666667 0 "CmR Promoter" 
COMMENT                                   "@N" 1 -9.81878 10.454 0 -10 6.94344 1.07399 
COMMENT                                   #156#)) (CObjectList)) 
COMMENT                      #158=(CGroupWidget 
COMMENT                            (CWidget 33 (7 33 0) 1 2 0 0 Nil -108 100) 
COMMENT                            (CObjectList 
COMMENT                             #159=(CWideArrow 
COMMENT                                   (CWideLine 
COMMENT                                    (CWidget 0 (3 #0# 0) 1 2 0 0 #102# 0 100) 
COMMENT                                    (LOGPEN 0 0 3355545) 1 
COMMENT                                    (LOGBRUSH 0 6724095 0) 1 2.69471 4.03978 1 
COMMENT                                    0.082322) 0.8 1.8 1) 
COMMENT                             #160=(CLabel 
COMMENT                                   (CWidget 0 (0 0) 1 2 0 0 #99# 544175136 100) 
COMMENT                                   (LOGPEN 0 0 0) 1 
COMMENT                                   (LOGFONT 46 17 0 0 700 0 0 0 0 3 2 1 34 
COMMENT                                    "Arial") 1.74233 0.666667 0 "ColE1" "@N" 1 
COMMENT                                   4.80439 -12.1963 0 -10 2.82233 1.07399 #159#)) 
COMMENT                            (CObjectList)) 
COMMENT                      #161=(CGroupWidget 
COMMENT                            (CWidget 34 (7 34 0) 1 2 0 0 Nil -1017 100) 
COMMENT                            (CObjectList 
COMMENT                             #162=(CWideArrow 
COMMENT                                   (CWideLine 
COMMENT                                    (CWidget 0 (3 #7# 0) 1 2 0 0 #114# 0 100) 
COMMENT                                    (LOGPEN 0 0 0) 1 (LOGBRUSH 2 8388608 5) 
COMMENT                                    0.835356 4.85961 6.02655 1 0.082322) 0.8 1.8 
COMMENT                                   0) 
COMMENT                             #163=(CLabel 
COMMENT                                   (CWidget 0 (0 0) 1 2 0 0 #99# 6619236 100) 
COMMENT                                   (LOGPEN 0 0 0) 1 
COMMENT                                   (LOGFONT 46 17 0 0 700 0 0 0 0 3 2 1 34 
COMMENT                                    "Arial") 1.74233 0.666667 0 "IntF8Dn (MssI)" 
COMMENT                                   "@N" 1 12.7046 8.71165 0 -10 6.94344 1.07399 
COMMENT                                   #162#)) (CObjectList)) 
COMMENT                      #164=(CGroupWidget 
COMMENT                            (CWidget 43 (7 43 0) 1 2 0 0 Nil -317 100) 
COMMENT                            (CObjectList 
COMMENT                             #165=(CLine 
COMMENT                                   (CWidget 0 (3 #1# 0) 1 2 0 0 #107# 0 100) 
COMMENT                                   (LOGPEN 0 8 13395507) 10 0.835356 2.13064 
COMMENT                                   2.37956) 
COMMENT                             #166=(CLabel 
COMMENT                                   (CWidget 0 (0 0) 1 2 0 0 #99# 1523364138 100) 
COMMENT                                   (LOGPEN 0 0 0) 1 
COMMENT                                   (LOGFONT 46 17 0 0 700 0 0 0 0 3 2 1 34 
COMMENT                                    "Arial") 1.74233 0.666667 0 "CmR Terminator" 
COMMENT                                   "@N" 1 -13.8035 -6.96932 0 -10 7.69273 
COMMENT                                   1.07399 #165#)) (CObjectList))) (CObjectList)) 
COMMENT               #167=(CGroupWidget (CWidget 14 (16 0) 1 2 0 0 Nil -458 100) 
COMMENT                     (CObjectList) (CObjectList)) 
COMMENT               #168=(CGroupWidget (CWidget 11 (0 0) 1 2 0 0 Nil -738 100) 
COMMENT                     (CObjectList) (CObjectList)) 
COMMENT               #169=(CGroupWidget (CWidget 12 (0 0) 1 2 0 0 Nil -805 100) 
COMMENT                     (CObjectList) (CObjectList))) (CObjectList))) 
COMMENT       (CSeqView 10 10 (CObjectList) (CObList) 1 (CObList)) (CObList) 
COMMENT       -2147483648 (CStringList) 2147483648 268632118 (CObList)))
FEATURES             Location/Qualifiers
     source          735..2747
                     /organism="synthetic DNA construct"
                     /mol_type="other DNA"
                     /vntifkey="98"
     rep_origin      complement(979..1567)
                     /direction=LEFT
                     /vntifkey="33"
                     /label=ColE1
                     /note="high-copy-number ColE1/pMB1/pBR322/pUC origin of replication"
     terminator      1706..1814
                     /vntifkey="43"
                     /label=CmR\Terminator
                     /note="transcription terminator from phage lambda"
     CDS             complement(1815..2474)
                     /codon_start=1
                     /gene="cat"
                     /product="chloramphenicol acetyltransferase"
                     /vntifkey="4"
                     /label=CmR
                     /note="confers resistance to chloramphenicol"
     promoter        complement(2475..2577)
                     /vntifkey="30"
                     /label=CmR\Promoter
                     /note="promoter of the E. coli cat gene encoding chloramphenicol acetyltransferase"
     primer          82..103
                     /vntifkey="27"
                     /label=Barcode2-F
     misc_feature    64..67
                     /vntifkey="21"
                     /label=GAGT
     misc_feature    632..635
                     /vntifkey="21"
                     /label=TGCG
     repeat_region   109..619
                     /vntifkey="34"
                     /label=IntF8Dn\(MssI)
BASE COUNT      730 a       669 c       669 g       679 t 
ORIGIN
        1 cacgtgagcg ctgtgactat taaacatcaa aatcaggttg cagaggttgg cgcgccggtc 
       61 tctgagtact agcaggtgta agaagttggt gaaaacattt acgcctaatt acttaatctc 
      121 tatcgcacca ttgttttgat tcgaggcccg agaactcgcc gagacatgag agggtggggt 
      181 gcaactccat gaaacactga tggcaaggta cggtagacgc ccaagacaca gtggagagac 
      241 tgcagtgcag gagcactgcc acgaatctcg ataaggtcgc gtttcaaaaa tgtgacatcg 
      301 gggtggagga ggtctatcaa aggttctgta tatctcaagc cgtttaatgg gcttctagag 
      361 gagcttctag aagggttcga taatatactt aaacgcgatg agaattctcg caaacgccta 
      421 aagtatttgg cacgcatatt gcaactacaa gtactacaat cccactggtc gatacacgag 
      481 atttagggca ctgtgatcag tcatagcaaa catctatgcc ttcgatcaag cctatatata 
      541 tcatagaaac ggctattaag ggtacctgca tgcatttggc ctagtcatgg tactacgtat 
      601 ggacccatct acgtagttta aacgcggccg ctgcgagaga ccgacgcgct gggctacgtc 
      661 ttgctggcgt tcgcgacgcg agagcgctag cttggcgtaa tcatggtcat agctgtttcc 
      721 tgtgtgaaca cgtgaggcta ggtggaggct cagtgatgat aagtctgcga tggtggatgc 
      781 atgtgtcatg gtcatagctg tttcctgtgt gaaattgtta tccgctcaga gggcacaatc 
      841 ctattccgcg ctatccgaca atctccaaga cattaggtgg agttcagttc ggcgtatggc 
      901 atatgtcgct ggaaagaaca tgtgagcaaa aggccagcaa aaggccagga accgtaaaaa 
      961 ggccgcgttg ctggcgtttt tccataggct ccgcccccct gacgagcatc acaaaaatcg 
     1021 acgctcaagt cagaggtggc gaaacccgac aggactataa agataccagg cgtttccccc 
     1081 tggaagctcc ctcgtgcgct ctcctgttcc gaccctgccg cttaccggat acctgtccgc 
     1141 ctttctccct tcgggaagcg tggcgctttc tcatagctca cgctgtaggt atctcagttc 
     1201 ggtgtaggtc gttcgctcca agctgggctg tgtgcacgaa ccccccgttc agcccgaccg 
     1261 ctgcgcctta tccggtaact atcgtcttga gtccaacccg gtaagacacg acttatcgcc 
     1321 actggcagca gccactggta acaggattag cagagcgagg tatgtaggcg gtgctacaga 
     1381 gttcttgaag tggtggccta actacggcta cactagaaga acagtatttg gtatctgcgc 
     1441 tctgctgaag ccagttacct tcggaaaaag agttggtagc tcttgatccg gcaaacaaac 
     1501 caccgctggt agcggtggtt tttttgtttg caagcagcag attacgcgca gaaaaaaagg 
     1561 atctcaagaa gatcctttga tcttttctac ggggtctgac gctctattca acaaagccgc 
     1621 cgtcccgtca agtcagcgta aatgggtagg gggcttcaaa tcgtcccccc atacgatata 
     1681 agttgttact agtgcttgga ttctcaccaa taaaaaacgc ccggcggcaa ccgagcgttc 
     1741 tgaacaaatc cagatggagt tctgaggtca ttactggatc tatcaacagg agtccaagcg 
     1801 agctcgatat caaattacgc cccgccctgc cactcatcgc agtactgttg taattcatta 
     1861 agcattctgc cgacatggaa gccatcacaa acggcatgat gaacctgaat cgccagcggc 
     1921 atcagcacct tgtcgccttg cgtataatat ttgcccatgg tgaaaacggg ggcgaagaag 
     1981 ttgtccatat tggccacgtt taaatcaaaa ctggtgaaac tcacccaggg attggctgag 
     2041 acgaaaaaca tattctcaat aaacccttta gggaaatagg ccaggttttc accgtaacac 
     2101 gccacatctt gcgaatatat gtgtagaaac tgccggaaat cgtcgtggta ttcactccag 
     2161 agcgatgaaa acgtttcagt ttgctcatgg aaaacggtgt aacaagggtg aacactatcc 
     2221 catatcacca gctcaccgtc tttcattgcc atacgaaatt ccggatgagc attcatcagg 
     2281 cgggcaagaa tgtgaataaa ggccggataa aacttgtgct tatttttctt tacggtcttt 
     2341 aaaaaggccg taatatccag ctgaacggtc tggttatagg tacattgagc aactgactga 
     2401 aatgcctcaa aatgttcttt acgatgccat tgggatatat caacggtggt atatccagtg 
     2461 atttttttct ccattttagc ttccttagct cctgaaaatc tcgataactc aaaaaatacg 
     2521 cccggtagtg atcttatttc attatggtga aagttggaac ctcttacgtg ccgatcaacg 
     2581 tctcattgat acctgaaaca aaacccatcg tacggccaag gaagtctcca ataactgtga 
     2641 tccaccacaa gcgccagggt tttcccagtc acgacgttgt aaaacgacgg ccagtcatgc 
     2701 ataatccgca cgcatctgga ataaggaagt gccattccgc ctgacct 
//
