# Supplementary material for: A DNA assembly toolkit to unlock the CRISPR/Cas9 potential for metabolic engineering
Source: Commun Biol. 2023 Aug 18;6:858. doi: 10.1038/s42003-023-05202-5 (PMC10439232; doi:10.1038/s42003-023-05202-5)
Supplement: Supplementary file 5 — Supplementary GenBank files [file 42003_2023_5202_MOESM5_ESM.zip › data_set/YaliCraft (147 plasmids)/(175652) pB11US1.2.gb]

LOCUS       pB11US1.2               6150 bp    DNA     circular     11-OCT-2021
DEFINITION  .
ACCESSION   <unknown id>
VERSION     <unknown id>
SOURCE      .
  ORGANISM  . .
COMMENT     
            ApEinfo:methylated:1
COMMENT     This file is created by Vector NTI
            http://www.invitrogen.com/
COMMENT     ORIGDB|GenBank
COMMENT     VNTDATE|-14082524|
COMMENT     VNTDBDATE|-14082524|
COMMENT     LSOWNER|
COMMENT     VNTNAME|pB11US1.2|
COMMENT     VNTAUTHORNAME|Tigran|
COMMENT     VNTOAUTHORNAME|Demo User|
COMMENT     Vector_NTI_Display_Data_(Do_Not_Edit!)
COMMENT     (SXF 
COMMENT      (CGexDoc "pB11US1.2" 0 6150 
COMMENT       (CDBMol 0 0 1 1 1 0 0 0 0 "" "" 0 0 0 0 (CObList) (CObList) (CObList) 
COMMENT        (CObList) -1 "") 
COMMENT       (CDocSetData 1 0 0 0 0 0 "MAIN" 1 1 1 1 0 0 1 1 0 1 10 10 4294967295 50 0 
COMMENT        1 0 (CHomObj 0 0 0 3 75) (CWordArray) (CWordArray) 
COMMENT        (CStringList "BsaI" "BsmBI" "BbsI" "AarI" "SmiI" "NotI" "MssI" "PacI" 
COMMENT         "I-SceI" "SdaI" "MauBI" "MreI" "SapI" "SfaAI" "SfiI" "SgrDI" "SgsI") 
COMMENT        (CStringList "atg") (CStringList "taa" "tga" "tag") (CObList) 1 
COMMENT        "{(0,1),2}" 0 0 "" 0 4294967295 0 0 0 0 0 0 0 "MAIN" 0 0 30 0 
COMMENT        (CProteinMotifSearchObject 70 20 1 1 1 1 0 0 1 0 0 0 0 0)) 
COMMENT       (CMolPar 0 0 0 0 4294967295 1 6150 0 0 0 0 0 0 0 0) (CStringList) 
COMMENT       (CStringList) (CObList) (COAPar 25 250 50 0 6 4 3 7) 
COMMENT       (COAPar 25 250 50 0 6 4 3 7) (COAPar 25 250 50 0 6 4 3 7) (CObList) 
COMMENT       (CObList 
COMMENT        #0=(CFSignal (CObList) "ColE1" 33 0 1 5387 6150 0 (CStringList) 
COMMENT            (CStringList "/ApEinfo_fwdcolor=#7F7F7F" "/ApEinfo_revcolor=#7F7F7F" 
COMMENT             "/ApEinfo_graphicformat=arrow_data {{0 1 2 0 0 -1} {} 0}" 
COMMENT             "width 5 offset 0") 1 1 1 1 "complement(5387..6150)") 
COMMENT        #1=(CFSignal (CObList) "Lox66" 21 0 1 825 858 0 (CStringList) 
COMMENT            (CStringList) 1 1 1 1 "complement(825..858)") 
COMMENT        #2=(CFSignal (CObList) "Lox71" 21 0 0 2240 2273 0 (CStringList) 
COMMENT            (CStringList) 1 1 1 1 "2240..2273") 
COMMENT        #3=(CFSignal (CObList) "URA3" 4 0 1 1147 2004 0 (CStringList) 
COMMENT            (CStringList) 1 1 1 1 "complement(1147..2004)") 
COMMENT        #4=(CFSignal (CObList) "SpR Promoter" 30 0 1 5253 5386 0 (CStringList) 
COMMENT            (CStringList) 1 1 1 1 "complement(5253..5386)") 
COMMENT        #5=(CFSignal (CObList) "SpR" 4 0 1 4242 5252 0 (CStringList) 
COMMENT            (CStringList) 1 1 1 1 "complement(4242..5252)") 
COMMENT        #6=(CFSignal (CObList) "SpR Terminator" 43 0 1 4215 4241 0 (CStringList) 
COMMENT            (CStringList) 1 1 1 1 "complement(4215..4241)") 
COMMENT        #7=(CFSignal (CObList) "IntB11Up (SmiI)" 34 0 0 1 650 0 (CStringList) 
COMMENT            (CStringList) 1 1 1 1 "1..650") 
COMMENT        #8=(CFSignal (CObList) "IntB11Dn (SmiI)" 34 0 0 3552 4210 0 
COMMENT            (CStringList) (CStringList) 1 1 1 1 "3552..4210") 
COMMENT        #9=(CFSignal (CObList) "GAGT" 21 0 0 3552 3555 0 (CStringList) 
COMMENT            (CStringList) 1 1 1 1 "3552..3555") 
COMMENT        #10=(CFSignal (CObList) "sfGFP Ribosome Binding Site" 32 0 0 2648 2683 0 
COMMENT             (CStringList) 
COMMENT             (CStringList "/ApEinfo_revcolor=#b1ff67" 
COMMENT              "/ApEinfo_fwdcolor=#b1ff67") 1 1 1 1 "2648..2683") 
COMMENT        #11=(CFSignal (CObList) "sfGFP" 4 0 0 2684 3400 0 (CStringList) 
COMMENT             (CStringList "/ApEinfo_revcolor=#b1ff67" 
COMMENT              "/ApEinfo_fwdcolor=#b1ff67") 1 1 1 1 "2684..3400") 
COMMENT        #12=(CFSignal (CObList) "BBa_B0015 Terminator" 43 0 0 3401 3529 0 
COMMENT             (CStringList) 
COMMENT             (CStringList "/ApEinfo_revcolor=#b1ff67" 
COMMENT              "/ApEinfo_fwdcolor=#b1ff67") 1 1 1 1 "3401..3529") 
COMMENT        #13=(CFSignal (CObList) "BBa_J72163 GlpT Promoter" 30 0 0 2518 2647 0 
COMMENT             (CStringList) 
COMMENT             (CStringList "/ApEinfo_revcolor=#b1ff67" 
COMMENT              "/ApEinfo_fwdcolor=#b1ff67") 1 1 1 1 "2518..2647") 
COMMENT        #14=(CFSignal (CObList) "ACGG" 21 0 0 2507 2510 0 (CStringList) 
COMMENT             (CStringList) 1 1 1 1 "2507..2510") 
COMMENT        #15=(CFSignal (CObList) "GAGT" 21 0 0 3537 3540 0 (CStringList) 
COMMENT             (CStringList) 1 1 1 1 "3537..3540") 
COMMENT        #16=(CFSignal (CObList) "-CCAA-" 21 0 0 2503 2506 0 (CStringList) 
COMMENT             (CStringList) 1 1 1 1 "2503..2506") 
COMMENT        #17=(CFSignal (CObList) "-GATG-" 21 0 0 3541 3544 0 (CStringList) 
COMMENT             (CStringList) 1 1 1 1 "3541..3544") 
COMMENT        #18=(CFSignal (CObList) "GCCT" 21 0 0 1 4 0 (CStringList) (CStringList) 
COMMENT             1 1 1 1 "1..4") 
COMMENT        #19=(CFSignal (CObList) "AGGT" 21 0 0 651 654 0 (CStringList) 
COMMENT             (CStringList) 1 1 1 1 "651..654") 
COMMENT        #20=(CFSignal (CObList) "TGCG" 21 0 0 4211 4214 0 (CStringList) 
COMMENT             (CStringList) 1 1 1 1 "4211..4214") 
COMMENT        #21=(CFSignal (CObList) "ACGG" 21 0 0 2492 2495 0 (CStringList) 
COMMENT             (CStringList) 1 1 1 1 "") 
COMMENT        #22=(CFSignal (CObList) "Barcode1-R" 27 0 0 616 636 0 (CStringList) 
COMMENT             (CStringList) 1 1 1 1 "") 
COMMENT        #23=(CFSignal (CObList) "Barcode2-F" 27 0 0 3570 3591 0 (CStringList) 
COMMENT             (CStringList) 1 1 1 1 "")) (CObList) (CObList) (CObList) (CObList) 
COMMENT       (CObList) (CObList) 
COMMENT       (CTextView 0 
COMMENT        #24=(CGroupPar (CParagraph 0 (0 0) 1 2 0 0 180) 
COMMENT             (CObjectList 
COMMENT              #25=(CRefLinePar 
COMMENT                   (CLinePar (CParagraph 0 (0 0) 0 2 0 0 233) "pB11US1.2" 2) 5 
COMMENT                   "" 0 4) 
COMMENT              #26=(CFolderPar 
COMMENT                   (CGroupPar (CParagraph 1 (0 0) 1 1 0 0 178) 
COMMENT                    (CObjectList 
COMMENT                     #27=(CLinePar (CParagraph 0 (0 0) 1 2 1 0 180) 
COMMENT                          "DNA 'pB11US1.2'" 1) 
COMMENT                     #28=(CLinePar (CParagraph 0 (0 0) 1 2 1 0 180) "." 1) 
COMMENT                     #29=(CLinePar (CParagraph 0 (0 0) 1 2 1 0 180) 
COMMENT                          "Currently local object. Original author: Demo User" 1) 
COMMENT                     #30=(CLinePar (CParagraph 0 (0 0) 1 2 1 0 180) 
COMMENT                          "Created: 10/11/21 10:59" 1) 
COMMENT                     #31=(CLinePar (CParagraph 0 (0 0) 1 2 1 0 180) 
COMMENT                          "Last Modified: 10/11/21 10:59" 1) 
COMMENT                     #32=(CLinePar (CParagraph 0 (0 0) 1 2 1 0 180) 
COMMENT                          "length: 6150 bp" 1) 
COMMENT                     #33=(CLinePar (CParagraph 0 (0 0) 1 2 1 0 180) 
COMMENT                          "storage type: Basic" 1) 
COMMENT                     #34=(CLinePar (CParagraph 0 (0 0) 1 2 1 0 180) 
COMMENT                          "form: Circular" 1))) "General Description") 
COMMENT              #35=(CFolderPar 
COMMENT                   (CGroupPar (CParagraph 2 (0 0) 1 1 0 0 178) 
COMMENT                    (CObjectList 
COMMENT                     #36=(CLinePar (CParagraph 0 (0 0) 1 2 1 0 180) 
COMMENT                          "Original Source Database: GenBank" 1) 
COMMENT                     #37=(CLinePar (CParagraph 0 (0 0) 1 2 1 0 180) 
COMMENT                          "Modification Date in the Original DB: 11-OCT-2021" 1) 
COMMENT                     #38=(CLinePar (CParagraph 0 (0 0) 1 2 1 0 180) 
COMMENT                          "Original Accession Number(s): <a href=\"ncbilink:dnarna/<unknown\"><unknown</a>; <a href=\"ncbilink:dnarna/id>\">id></a>" 
COMMENT                          1) 
COMMENT                     #39=(CLinePar (CParagraph 0 (0 0) 1 2 1 0 180) 
COMMENT                          "Version in the Original DB: <unknown id>" 1) 
COMMENT                     #40=(CLinePar (CParagraph 0 (0 0) 1 2 1 0 180) 
COMMENT                          "Sequence Source: ." 1) 
COMMENT                     #41=(CLinePar (CParagraph 0 (0 0) 1 2 1 0 180) 
COMMENT                          "Organizm(s): <a href=\"ncbilink:taxonomy/.+.\">. .(. .)</a>" 
COMMENT                          1))) "Standard Fields") 
COMMENT              #42=(CFolderPar 
COMMENT                   (CGroupPar (CParagraph 5 (0 0) 1 1 0 0 178) 
COMMENT                    (CObjectList 
COMMENT                     #43=(CLinePar (CParagraph 0 (0 0) 1 2 1 0 180) "Demo User" 
COMMENT                          1))) "Original Author") 
COMMENT              #44=(CRefLinePar 
COMMENT                   (CLinePar (CParagraph 0 (0 0) 0 2 0 0 233) "Comments" 2) 1 "" 
COMMENT                   0 0) 
COMMENT              #45=(CFolderPar 
COMMENT                   (CGroupPar (CParagraph 8 (0 0) 1 2 0 0 178) (CObjectList)) 
COMMENT                   "Annotations") 
COMMENT              #46=(CFolderPar 
COMMENT                   (CGroupPar (CParagraph 12 (6 0) 1 1 0 0 178) 
COMMENT                    (CObjectList 
COMMENT                     #47=(CFolderPar 
COMMENT                          (CGroupPar (CParagraph 4 (7 4 0) 1 1 1 0 178) 
COMMENT                           (CObjectList 
COMMENT                            #48=(CFolderPar 
COMMENT                                 (CGroupPar 
COMMENT                                  (CParagraph 1147 (3 #3# 0) 1 2 2 0 327) 
COMMENT                                  (CObjectList 
COMMENT                                   #49=(CLinePar 
COMMENT                                        (CParagraph 0 (0 0) 1 2 3 0 180) 
COMMENT                                        "Start: 1147  End: 2004 (Complementary)" 
COMMENT                                        1) 
COMMENT                                   #50=(CLinePar 
COMMENT                                        (CParagraph 0 (0 0) 1 2 3 0 180) 
COMMENT                                        "Original Location Description:" 1) 
COMMENT                                   #51=(CLinePar 
COMMENT                                        (CParagraph 0 (0 0) 1 2 3 0 180) 
COMMENT                                        "   complement(1147..2004)" 1))) "URA3") 
COMMENT                            #52=(CFolderPar 
COMMENT                                 (CGroupPar 
COMMENT                                  (CParagraph 2684 (3 #11# 0) 1 2 2 0 327) 
COMMENT                                  (CObjectList 
COMMENT                                   #53=(CLinePar 
COMMENT                                        (CParagraph 0 (0 0) 1 2 3 0 180) 
COMMENT                                        "Start: 2684  End: 3400" 1) 
COMMENT                                   #54=(CLinePar 
COMMENT                                        (CParagraph 0 (0 0) 1 2 3 0 180) 
COMMENT                                        "Original Location Description:" 1) 
COMMENT                                   #55=(CLinePar 
COMMENT                                        (CParagraph 0 (0 0) 1 2 3 0 180) 
COMMENT                                        "   2684..3400" 1) 
COMMENT                                   #56=(CLinePar 
COMMENT                                        (CParagraph 0 (0 0) 1 2 3 0 180) 
COMMENT                                        "Qualifiers:" 1) 
COMMENT                                   #57=(CLinePar 
COMMENT                                        (CParagraph 0 (0 0) 1 2 3 0 180) 
COMMENT                                        "   /ApEinfo_revcolor=#b1ff67" 1) 
COMMENT                                   #58=(CLinePar 
COMMENT                                        (CParagraph 0 (0 0) 1 2 3 0 180) 
COMMENT                                        "   /ApEinfo_fwdcolor=#b1ff67" 1))) 
COMMENT                                 "sfGFP") 
COMMENT                            #59=(CFolderPar 
COMMENT                                 (CGroupPar 
COMMENT                                  (CParagraph 4242 (3 #5# 0) 1 2 2 0 327) 
COMMENT                                  (CObjectList 
COMMENT                                   #60=(CLinePar 
COMMENT                                        (CParagraph 0 (0 0) 1 2 3 0 180) 
COMMENT                                        "Start: 4242  End: 5252 (Complementary)" 
COMMENT                                        1) 
COMMENT                                   #61=(CLinePar 
COMMENT                                        (CParagraph 0 (0 0) 1 2 3 0 180) 
COMMENT                                        "Original Location Description:" 1) 
COMMENT                                   #62=(CLinePar 
COMMENT                                        (CParagraph 0 (0 0) 1 2 3 0 180) 
COMMENT                                        "   complement(4242..5252)" 1))) "SpR"))) 
COMMENT                          "CDS (3 total)") 
COMMENT                     #63=(CFolderPar 
COMMENT                          (CGroupPar (CParagraph 21 (7 21 0) 1 1 1 0 178) 
COMMENT                           (CObjectList 
COMMENT                            #64=(CFolderPar 
COMMENT                                 (CGroupPar 
COMMENT                                  (CParagraph 1 (3 #18# 0) 1 2 2 0 194) 
COMMENT                                  (CObjectList 
COMMENT                                   #65=(CLinePar 
COMMENT                                        (CParagraph 0 (0 0) 1 2 3 0 180) 
COMMENT                                        "Start: 1     End: 4   " 1) 
COMMENT                                   #66=(CLinePar 
COMMENT                                        (CParagraph 0 (0 0) 1 2 3 0 180) 
COMMENT                                        "Original Location Description:" 1) 
COMMENT                                   #67=(CLinePar 
COMMENT                                        (CParagraph 0 (0 0) 1 2 3 0 180) 
COMMENT                                        "   1..4" 1))) "GCCT") 
COMMENT                            #68=(CFolderPar 
COMMENT                                 (CGroupPar 
COMMENT                                  (CParagraph 651 (3 #19# 0) 1 2 2 0 194) 
COMMENT                                  (CObjectList 
COMMENT                                   #69=(CLinePar 
COMMENT                                        (CParagraph 0 (0 0) 1 2 3 0 180) 
COMMENT                                        "Start: 651   End: 654 " 1) 
COMMENT                                   #70=(CLinePar 
COMMENT                                        (CParagraph 0 (0 0) 1 2 3 0 180) 
COMMENT                                        "Original Location Description:" 1) 
COMMENT                                   #71=(CLinePar 
COMMENT                                        (CParagraph 0 (0 0) 1 2 3 0 180) 
COMMENT                                        "   651..654" 1))) "AGGT") 
COMMENT                            #72=(CFolderPar 
COMMENT                                 (CGroupPar 
COMMENT                                  (CParagraph 825 (3 #1# 0) 1 2 2 0 194) 
COMMENT                                  (CObjectList 
COMMENT                                   #73=(CLinePar 
COMMENT                                        (CParagraph 0 (0 0) 1 2 3 0 180) 
COMMENT                                        "Start: 825   End: 858  (Complementary)" 
COMMENT                                        1) 
COMMENT                                   #74=(CLinePar 
COMMENT                                        (CParagraph 0 (0 0) 1 2 3 0 180) 
COMMENT                                        "Original Location Description:" 1) 
COMMENT                                   #75=(CLinePar 
COMMENT                                        (CParagraph 0 (0 0) 1 2 3 0 180) 
COMMENT                                        "   complement(825..858)" 1))) "Lox66") 
COMMENT                            #76=(CFolderPar 
COMMENT                                 (CGroupPar 
COMMENT                                  (CParagraph 2240 (3 #2# 0) 1 2 2 0 194) 
COMMENT                                  (CObjectList 
COMMENT                                   #77=(CLinePar 
COMMENT                                        (CParagraph 0 (0 0) 1 2 3 0 180) 
COMMENT                                        "Start: 2240  End: 2273" 1) 
COMMENT                                   #78=(CLinePar 
COMMENT                                        (CParagraph 0 (0 0) 1 2 3 0 180) 
COMMENT                                        "Original Location Description:" 1) 
COMMENT                                   #79=(CLinePar 
COMMENT                                        (CParagraph 0 (0 0) 1 2 3 0 180) 
COMMENT                                        "   2240..2273" 1))) "Lox71") 
COMMENT                            #80=(CFolderPar 
COMMENT                                 (CGroupPar 
COMMENT                                  (CParagraph 2492 (3 #21# 0) 1 2 2 0 194) 
COMMENT                                  (CObjectList 
COMMENT                                   #81=(CLinePar 
COMMENT                                        (CParagraph 0 (0 0) 1 2 3 0 180) 
COMMENT                                        "Start: 2492  End: 2495" 1))) "ACGG") 
COMMENT                            #82=(CFolderPar 
COMMENT                                 (CGroupPar 
COMMENT                                  (CParagraph 2503 (3 #16# 0) 1 2 2 0 194) 
COMMENT                                  (CObjectList 
COMMENT                                   #83=(CLinePar 
COMMENT                                        (CParagraph 0 (0 0) 1 2 3 0 180) 
COMMENT                                        "Start: 2503  End: 2506" 1) 
COMMENT                                   #84=(CLinePar 
COMMENT                                        (CParagraph 0 (0 0) 1 2 3 0 180) 
COMMENT                                        "Original Location Description:" 1) 
COMMENT                                   #85=(CLinePar 
COMMENT                                        (CParagraph 0 (0 0) 1 2 3 0 180) 
COMMENT                                        "   2503..2506" 1))) "-CCAA-") 
COMMENT                            #86=(CFolderPar 
COMMENT                                 (CGroupPar 
COMMENT                                  (CParagraph 2507 (3 #14# 0) 1 2 2 0 194) 
COMMENT                                  (CObjectList 
COMMENT                                   #87=(CLinePar 
COMMENT                                        (CParagraph 0 (0 0) 1 2 3 0 180) 
COMMENT                                        "Start: 2507  End: 2510" 1) 
COMMENT                                   #88=(CLinePar 
COMMENT                                        (CParagraph 0 (0 0) 1 2 3 0 180) 
COMMENT                                        "Original Location Description:" 1) 
COMMENT                                   #89=(CLinePar 
COMMENT                                        (CParagraph 0 (0 0) 1 2 3 0 180) 
COMMENT                                        "   2507..2510" 1))) "ACGG") 
COMMENT                            #90=(CFolderPar 
COMMENT                                 (CGroupPar 
COMMENT                                  (CParagraph 3537 (3 #15# 0) 1 2 2 0 194) 
COMMENT                                  (CObjectList 
COMMENT                                   #91=(CLinePar 
COMMENT                                        (CParagraph 0 (0 0) 1 2 3 0 180) 
COMMENT                                        "Start: 3537  End: 3540" 1) 
COMMENT                                   #92=(CLinePar 
COMMENT                                        (CParagraph 0 (0 0) 1 2 3 0 180) 
COMMENT                                        "Original Location Description:" 1) 
COMMENT                                   #93=(CLinePar 
COMMENT                                        (CParagraph 0 (0 0) 1 2 3 0 180) 
COMMENT                                        "   3537..3540" 1))) "GAGT") 
COMMENT                            #94=(CFolderPar 
COMMENT                                 (CGroupPar 
COMMENT                                  (CParagraph 3541 (3 #17# 0) 1 2 2 0 194) 
COMMENT                                  (CObjectList 
COMMENT                                   #95=(CLinePar 
COMMENT                                        (CParagraph 0 (0 0) 1 2 3 0 180) 
COMMENT                                        "Start: 3541  End: 3544" 1) 
COMMENT                                   #96=(CLinePar 
COMMENT                                        (CParagraph 0 (0 0) 1 2 3 0 180) 
COMMENT                                        "Original Location Description:" 1) 
COMMENT                                   #97=(CLinePar 
COMMENT                                        (CParagraph 0 (0 0) 1 2 3 0 180) 
COMMENT                                        "   3541..3544" 1))) "-GATG-") 
COMMENT                            #98=(CFolderPar 
COMMENT                                 (CGroupPar 
COMMENT                                  (CParagraph 3552 (3 #9# 0) 1 2 2 0 194) 
COMMENT                                  (CObjectList 
COMMENT                                   #99=(CLinePar 
COMMENT                                        (CParagraph 0 (0 0) 1 2 3 0 180) 
COMMENT                                        "Start: 3552  End: 3555" 1) 
COMMENT                                   #100=(CLinePar 
COMMENT                                         (CParagraph 0 (0 0) 1 2 3 0 180) 
COMMENT                                         "Original Location Description:" 1) 
COMMENT                                   #101=(CLinePar 
COMMENT                                         (CParagraph 0 (0 0) 1 2 3 0 180) 
COMMENT                                         "   3552..3555" 1))) "GAGT") 
COMMENT                            #102=(CFolderPar 
COMMENT                                  (CGroupPar 
COMMENT                                   (CParagraph 4211 (3 #20# 0) 1 2 2 0 194) 
COMMENT                                   (CObjectList 
COMMENT                                    #103=(CLinePar 
COMMENT                                          (CParagraph 0 (0 0) 1 2 3 0 180) 
COMMENT                                          "Start: 4211  End: 4214" 1) 
COMMENT                                    #104=(CLinePar 
COMMENT                                          (CParagraph 0 (0 0) 1 2 3 0 180) 
COMMENT                                          "Original Location Description:" 1) 
COMMENT                                    #105=(CLinePar 
COMMENT                                          (CParagraph 0 (0 0) 1 2 3 0 180) 
COMMENT                                          "   4211..4214" 1))) "TGCG"))) 
COMMENT                          "Misc. Feature (11 total)") 
COMMENT                     #106=(CFolderPar 
COMMENT                           (CGroupPar (CParagraph 27 (7 27 0) 1 1 1 0 178) 
COMMENT                            (CObjectList 
COMMENT                             #107=(CFolderPar 
COMMENT                                   (CGroupPar 
COMMENT                                    (CParagraph 616 (3 #22# 0) 1 2 2 0 194) 
COMMENT                                    (CObjectList 
COMMENT                                     #108=(CLinePar 
COMMENT                                           (CParagraph 0 (0 0) 1 2 3 0 180) 
COMMENT                                           "Start: 616   End: 636 " 1))) 
COMMENT                                   "Barcode1-R") 
COMMENT                             #109=(CFolderPar 
COMMENT                                   (CGroupPar 
COMMENT                                    (CParagraph 3570 (3 #23# 0) 1 2 2 0 194) 
COMMENT                                    (CObjectList 
COMMENT                                     #110=(CLinePar 
COMMENT                                           (CParagraph 0 (0 0) 1 2 3 0 180) 
COMMENT                                           "Start: 3570  End: 3591" 1))) 
COMMENT                                   "Barcode2-F"))) "Primer (2 total)") 
COMMENT                     #111=(CFolderPar 
COMMENT                           (CGroupPar (CParagraph 30 (7 30 0) 1 1 1 0 178) 
COMMENT                            (CObjectList 
COMMENT                             #112=(CFolderPar 
COMMENT                                   (CGroupPar 
COMMENT                                    (CParagraph 2518 (3 #13# 0) 1 2 2 0 194) 
COMMENT                                    (CObjectList 
COMMENT                                     #113=(CLinePar 
COMMENT                                           (CParagraph 0 (0 0) 1 2 3 0 180) 
COMMENT                                           "Start: 2518  End: 2647" 1) 
COMMENT                                     #114=(CLinePar 
COMMENT                                           (CParagraph 0 (0 0) 1 2 3 0 180) 
COMMENT                                           "Original Location Description:" 1) 
COMMENT                                     #115=(CLinePar 
COMMENT                                           (CParagraph 0 (0 0) 1 2 3 0 180) 
COMMENT                                           "   2518..2647" 1) 
COMMENT                                     #116=(CLinePar 
COMMENT                                           (CParagraph 0 (0 0) 1 2 3 0 180) 
COMMENT                                           "Qualifiers:" 1) 
COMMENT                                     #117=(CLinePar 
COMMENT                                           (CParagraph 0 (0 0) 1 2 3 0 180) 
COMMENT                                           "   /ApEinfo_revcolor=#b1ff67" 1) 
COMMENT                                     #118=(CLinePar 
COMMENT                                           (CParagraph 0 (0 0) 1 2 3 0 180) 
COMMENT                                           "   /ApEinfo_fwdcolor=#b1ff67" 1))) 
COMMENT                                   "BBa_J72163 GlpT Promoter") 
COMMENT                             #119=(CFolderPar 
COMMENT                                   (CGroupPar 
COMMENT                                    (CParagraph 5253 (3 #4# 0) 1 2 2 0 194) 
COMMENT                                    (CObjectList 
COMMENT                                     #120=(CLinePar 
COMMENT                                           (CParagraph 0 (0 0) 1 2 3 0 180) 
COMMENT                                           "Start: 5253  End: 5386 (Complementary)" 
COMMENT                                           1) 
COMMENT                                     #121=(CLinePar 
COMMENT                                           (CParagraph 0 (0 0) 1 2 3 0 180) 
COMMENT                                           "Original Location Description:" 1) 
COMMENT                                     #122=(CLinePar 
COMMENT                                           (CParagraph 0 (0 0) 1 2 3 0 180) 
COMMENT                                           "   complement(5253..5386)" 1))) 
COMMENT                                   "SpR Promoter"))) 
COMMENT                           "Promoter Prokaryotic (2 total)") 
COMMENT                     #123=(CFolderPar 
COMMENT                           (CGroupPar (CParagraph 32 (7 32 0) 1 1 1 0 178) 
COMMENT                            (CObjectList 
COMMENT                             #124=(CFolderPar 
COMMENT                                   (CGroupPar 
COMMENT                                    (CParagraph 2648 (3 #10# 0) 1 2 2 0 194) 
COMMENT                                    (CObjectList 
COMMENT                                     #125=(CLinePar 
COMMENT                                           (CParagraph 0 (0 0) 1 2 3 0 180) 
COMMENT                                           "Start: 2648  End: 2683" 1) 
COMMENT                                     #126=(CLinePar 
COMMENT                                           (CParagraph 0 (0 0) 1 2 3 0 180) 
COMMENT                                           "Original Location Description:" 1) 
COMMENT                                     #127=(CLinePar 
COMMENT                                           (CParagraph 0 (0 0) 1 2 3 0 180) 
COMMENT                                           "   2648..2683" 1) 
COMMENT                                     #128=(CLinePar 
COMMENT                                           (CParagraph 0 (0 0) 1 2 3 0 180) 
COMMENT                                           "Qualifiers:" 1) 
COMMENT                                     #129=(CLinePar 
COMMENT                                           (CParagraph 0 (0 0) 1 2 3 0 180) 
COMMENT                                           "   /ApEinfo_revcolor=#b1ff67" 1) 
COMMENT                                     #130=(CLinePar 
COMMENT                                           (CParagraph 0 (0 0) 1 2 3 0 180) 
COMMENT                                           "   /ApEinfo_fwdcolor=#b1ff67" 1))) 
COMMENT                                   "sfGFP Ribosome Binding Site"))) 
COMMENT                           "RBS (1 total)") 
COMMENT                     #131=(CFolderPar 
COMMENT                           (CGroupPar (CParagraph 33 (7 33 0) 1 1 1 0 178) 
COMMENT                            (CObjectList 
COMMENT                             #132=(CFolderPar 
COMMENT                                   (CGroupPar 
COMMENT                                    (CParagraph 5387 (3 #0# 0) 1 2 2 0 194) 
COMMENT                                    (CObjectList 
COMMENT                                     #133=(CLinePar 
COMMENT                                           (CParagraph 0 (0 0) 1 2 3 0 180) 
COMMENT                                           "Start: 5387  End: 6150 (Complementary)" 
COMMENT                                           1) 
COMMENT                                     #134=(CLinePar 
COMMENT                                           (CParagraph 0 (0 0) 1 2 3 0 180) 
COMMENT                                           "Original Location Description:" 1) 
COMMENT                                     #135=(CLinePar 
COMMENT                                           (CParagraph 0 (0 0) 1 2 3 0 180) 
COMMENT                                           "   complement(5387..6150)" 1) 
COMMENT                                     #136=(CLinePar 
COMMENT                                           (CParagraph 0 (0 0) 1 2 3 0 180) 
COMMENT                                           "Qualifiers:" 1) 
COMMENT                                     #137=(CLinePar 
COMMENT                                           (CParagraph 0 (0 0) 1 2 3 0 180) 
COMMENT                                           "   /ApEinfo_fwdcolor=#7F7F7F" 1) 
COMMENT                                     #138=(CLinePar 
COMMENT                                           (CParagraph 0 (0 0) 1 2 3 0 180) 
COMMENT                                           "   /ApEinfo_revcolor=#7F7F7F" 1) 
COMMENT                                     #139=(CLinePar 
COMMENT                                           (CParagraph 0 (0 0) 1 2 3 0 180) 
COMMENT                                           "   /ApEinfo_graphicformat=arrow_data {{0 1 2 0 0 -1} {} 0}" 
COMMENT                                           1) 
COMMENT                                     #140=(CLinePar 
COMMENT                                           (CParagraph 0 (0 0) 1 2 3 0 180) 
COMMENT                                           "   width 5 offset 0" 1))) "ColE1"))) 
COMMENT                           "Replication Origin (1 total)") 
COMMENT                     #141=(CFolderPar 
COMMENT                           (CGroupPar (CParagraph 34 (7 34 0) 1 1 1 0 178) 
COMMENT                            (CObjectList 
COMMENT                             #142=(CFolderPar 
COMMENT                                   (CGroupPar 
COMMENT                                    (CParagraph 1 (3 #7# 0) 1 2 2 0 194) 
COMMENT                                    (CObjectList 
COMMENT                                     #143=(CLinePar 
COMMENT                                           (CParagraph 0 (0 0) 1 2 3 0 180) 
COMMENT                                           "Start: 1     End: 650 " 1) 
COMMENT                                     #144=(CLinePar 
COMMENT                                           (CParagraph 0 (0 0) 1 2 3 0 180) 
COMMENT                                           "Original Location Description:" 1) 
COMMENT                                     #145=(CLinePar 
COMMENT                                           (CParagraph 0 (0 0) 1 2 3 0 180) 
COMMENT                                           "   1..650" 1))) "IntB11Up (SmiI)") 
COMMENT                             #146=(CFolderPar 
COMMENT                                   (CGroupPar 
COMMENT                                    (CParagraph 3552 (3 #8# 0) 1 2 2 0 194) 
COMMENT                                    (CObjectList 
COMMENT                                     #147=(CLinePar 
COMMENT                                           (CParagraph 0 (0 0) 1 2 3 0 180) 
COMMENT                                           "Start: 3552  End: 4210" 1) 
COMMENT                                     #148=(CLinePar 
COMMENT                                           (CParagraph 0 (0 0) 1 2 3 0 180) 
COMMENT                                           "Original Location Description:" 1) 
COMMENT                                     #149=(CLinePar 
COMMENT                                           (CParagraph 0 (0 0) 1 2 3 0 180) 
COMMENT                                           "   3552..4210" 1))) 
COMMENT                                   "IntB11Dn (SmiI)"))) 
COMMENT                           "Repeat Region (2 total)") 
COMMENT                     #150=(CFolderPar 
COMMENT                           (CGroupPar (CParagraph 43 (7 43 0) 1 1 1 0 178) 
COMMENT                            (CObjectList 
COMMENT                             #151=(CFolderPar 
COMMENT                                   (CGroupPar 
COMMENT                                    (CParagraph 3401 (3 #12# 0) 1 2 2 0 194) 
COMMENT                                    (CObjectList 
COMMENT                                     #152=(CLinePar 
COMMENT                                           (CParagraph 0 (0 0) 1 2 3 0 180) 
COMMENT                                           "Start: 3401  End: 3529" 1) 
COMMENT                                     #153=(CLinePar 
COMMENT                                           (CParagraph 0 (0 0) 1 2 3 0 180) 
COMMENT                                           "Original Location Description:" 1) 
COMMENT                                     #154=(CLinePar 
COMMENT                                           (CParagraph 0 (0 0) 1 2 3 0 180) 
COMMENT                                           "   3401..3529" 1) 
COMMENT                                     #155=(CLinePar 
COMMENT                                           (CParagraph 0 (0 0) 1 2 3 0 180) 
COMMENT                                           "Qualifiers:" 1) 
COMMENT                                     #156=(CLinePar 
COMMENT                                           (CParagraph 0 (0 0) 1 2 3 0 180) 
COMMENT                                           "   /ApEinfo_revcolor=#b1ff67" 1) 
COMMENT                                     #157=(CLinePar 
COMMENT                                           (CParagraph 0 (0 0) 1 2 3 0 180) 
COMMENT                                           "   /ApEinfo_fwdcolor=#b1ff67" 1))) 
COMMENT                                   "BBa_B0015 Terminator") 
COMMENT                             #158=(CFolderPar 
COMMENT                                   (CGroupPar 
COMMENT                                    (CParagraph 4215 (3 #6# 0) 1 2 2 0 194) 
COMMENT                                    (CObjectList 
COMMENT                                     #159=(CLinePar 
COMMENT                                           (CParagraph 0 (0 0) 1 2 3 0 180) 
COMMENT                                           "Start: 4215  End: 4241 (Complementary)" 
COMMENT                                           1) 
COMMENT                                     #160=(CLinePar 
COMMENT                                           (CParagraph 0 (0 0) 1 2 3 0 180) 
COMMENT                                           "Original Location Description:" 1) 
COMMENT                                     #161=(CLinePar 
COMMENT                                           (CParagraph 0 (0 0) 1 2 3 0 180) 
COMMENT                                           "   complement(4215..4241)" 1))) 
COMMENT                                   "SpR Terminator"))) "Terminator (2 total)"))) 
COMMENT                   "Feature Map")))) 
COMMENT       (CGraphView 
COMMENT        (CWStyleSheet 
COMMENT         (CObjectList 
COMMENT          #162=(CWidgetStyle "RSite Label" 1 (LOGPEN 0 0 13408563) 1 0 1 
COMMENT                (LOGFONT 0 0 0 0 400 0 0 0 0 3 2 1 18 "Georgia") 0.555556 0 1 5 
COMMENT                "@N (@S)" 0) 
COMMENT          #163=(CWidgetStyle "Signal Label" 1 (LOGPEN 0 0 0) 1 0 1 
COMMENT                (LOGFONT 0 0 0 0 700 0 0 0 0 3 2 1 34 "Arial") 0.666667 0 1 1 
COMMENT                "@N" 0) 
COMMENT          #164=(CWidgetStyle "Molecule Label 2" 0 0 1 
COMMENT                (LOGFONT 0 0 0 0 400 0 0 0 0 3 2 1 18 "Georgia") 0.555556 0 1 16 
COMMENT                "@L bp" 0) 
COMMENT          #165=(CWidgetStyle "Molecule Label 1" 0 0 1 
COMMENT                (LOGFONT 0 0 0 0 400 0 0 0 0 3 2 1 34 "Verdana") 0.833333 0 1 1 
COMMENT                "@N" 0) 
COMMENT          #166=(CWidgetStyle "Shape 3" 1 (LOGPEN 0 0 3355545) 1 1 
COMMENT                (LOGBRUSH 0 6724095 0) 0 0 1 (LOGSHAPE 9 1 0.8 1.8 0)) 
COMMENT          #167=(CWidgetStyle "Shape 1" 1 (LOGPEN 0 0 6723840) 1 1 
COMMENT                (LOGBRUSH 0 10079334 0) 0 0 1 (LOGSHAPE 9 1 0.8 1.8 0)) 
COMMENT          #168=(CWidgetStyle "Axis" 1 (LOGPEN 0 0 10079436) 2 1 
COMMENT                (LOGBRUSH 0 13434879 0) 0 0 1 (LOGSHAPE 10 1 0 0 0)) 
COMMENT          #169=(CWidgetStyle "Line 2" 1 (LOGPEN 0 0 6723840) 8 0 0 0 1 
COMMENT                (LOGSHAPE 1 1.9 0 0 0)) 
COMMENT          #170=(CWidgetStyle "RSite" 1 (LOGPEN 0 0 10053171) 8 0 0 0 1 
COMMENT                (LOGSHAPE 1 1.9 0 0 0)) 
COMMENT          #171=(CWidgetStyle "Short Signal" 1 (LOGPEN 0 0 13395507) 10 0 0 0 1 
COMMENT                (LOGSHAPE 1 1.9 0 0 0)) 
COMMENT          #172=(CWidgetStyle "Uniq RSite Label" 1 (LOGPEN 0 0 153) 1 0 1 
COMMENT                (LOGFONT 0 0 0 0 400 0 0 0 0 3 2 1 18 "Georgia") 0.555556 128 1 
COMMENT                5 "@N (@S)" 0) 
COMMENT          #173=(CWidgetStyle "Vanilla" 1 (LOGPEN 0 0 0) 1 1 
COMMENT                (LOGBRUSH 0 16777215 0) 1 
COMMENT                (LOGFONT 0 0 0 0 400 0 0 0 0 7 48 2 18 "Times New Roman") 0.8 0 
COMMENT                1 2 "?" 0) 
COMMENT          #174=(CWidgetStyle "Mark 1" 0 0 1 
COMMENT                (LOGFONT 0 0 0 0 400 0 0 0 2 7 48 2 2 "Windings") 0.7 0 1 2 "?" 
COMMENT                0) 
COMMENT          #175=(CWidgetStyle "Motif Label" 1 (LOGPEN 0 0 16744512) 1 0 1 
COMMENT                (LOGFONT 0 0 0 0 400 0 0 0 0 3 2 1 34 "Arial") 0.611111 8388608 
COMMENT                1 65535 "@N (@H)" 0) 
COMMENT          #176=(CWidgetStyle "Fragment Label 2" 1 (LOGPEN 0 0 0) 1 0 1 
COMMENT                (LOGFONT 0 0 0 0 400 0 0 0 0 3 2 1 49 "Courier New") 1.05 0 1 48 
COMMENT                "@F bp (molecule @L bp)" 0) 
COMMENT          #177=(CWidgetStyle "Fragment Label 1" 1 (LOGPEN 0 0 0) 1 0 1 
COMMENT                (LOGFONT 0 0 0 0 400 0 0 0 0 3 2 1 34 "Arial") 0.91 0 1 1 
COMMENT                "Fragment of @N" 0) 
COMMENT          #178=(CWidgetStyle "Shape 4" 1 (LOGPEN 0 0 0) 1 1 
COMMENT                (LOGBRUSH 2 8388608 5) 0 0 0) 
COMMENT          #179=(CWidgetStyle "Shape 2" 1 (LOGPEN 0 0 0) 1 1 (LOGBRUSH 0 128 0) 0 
COMMENT                0 0) 
COMMENT          #180=(CWidgetStyle "Shape 0" 1 (LOGPEN 0 0 0) 1 1 (LOGBRUSH 0 0 0) 0 0 
COMMENT                0) 
COMMENT          #181=(CWidgetStyle "ORF" 1 (LOGPEN 0 0 16384) 8 0 0 0 1 
COMMENT                (LOGSHAPE 7 0.2 3.41182 2.86186 0.609808)) 
COMMENT          #182=(CWidgetStyle "Line 4" 1 (LOGPEN 0 0 32768) 8 0 0 0 0) 
COMMENT          #183=(CWidgetStyle "Line 3" 1 (LOGPEN 0 0 16711680) 8 0 0 0 0) 
COMMENT          #184=(CWidgetStyle "Line 1" 1 (LOGPEN 0 0 16711680) 1 0 0 0 0) 
COMMENT          #185=(CWidgetStyle "Short Promoter" 1 (LOGPEN 0 0 128) 6 0 0 0 0) 
COMMENT          #186=(CWidgetStyle "Motif" 1 (LOGPEN 0 0 0) 1 0 0 0 0) 
COMMENT          #187=(CWidgetStyle "Line 0" 1 (LOGPEN 0 0 0) 8 0 0 0 0) 
COMMENT          #188=(CWidgetStyle "Void" 0 0 0 0 0) 
COMMENT          #189=(CWidgetStyle "General Label" 1 (LOGPEN 0 0 0) 1 0 1 
COMMENT                (LOGFONT 0 0 0 0 400 0 0 0 0 3 2 1 18 "Times New Roman") 0.91 0 
COMMENT                1 3 "@T @N " 0) 
COMMENT          #190=(CWidgetStyle "Position" 1 (LOGPEN 0 0 0) 1 0 0 0 0) 
COMMENT          #191=(CWidgetStyle "Annotation" 0 0 1 
COMMENT                (LOGFONT 0 0 0 0 400 0 0 0 0 3 2 1 18 "Times New Roman") 0.91 0 
COMMENT                0 0) 
COMMENT          #192=(CWidgetStyle "Position Label" 1 (LOGPEN 0 0 8388608) 1 0 1 
COMMENT                (LOGFONT 0 0 0 0 400 0 1 0 0 3 2 1 34 "Arial") 0.63 8388608 1 1 
COMMENT                "@N" 0) 
COMMENT          #193=(CWidgetStyle "Range" 1 (LOGPEN 0 0 0) 1 1 
COMMENT                (LOGBRUSH 0 16777215 0) 0 0 0) 
COMMENT          #194=(CWidgetStyle "Range Label" 1 (LOGPEN 0 0 8388608) 1 0 1 
COMMENT                (LOGFONT 0 0 0 0 400 0 1 0 0 3 2 1 34 "Arial") 0.63 8388608 1 1 
COMMENT                "@N" 0) 
COMMENT          #195=(CWidgetStyle "ORF Label" 1 (LOGPEN 0 0 49216) 1 0 1 
COMMENT                (LOGFONT 0 0 0 0 400 0 0 0 0 3 2 1 18 "Times New Roman") 
COMMENT                0.611111 0 1 65535 "@N" 0) 
COMMENT          #196=(CWidgetStyle "CDS Label" 1 (LOGPEN 0 0 4227264) 1 0 1 
COMMENT                (LOGFONT 0 0 0 0 400 0 0 0 0 3 2 1 34 "Arial") 0.555556 255 1 1 
COMMENT                "@N" 0) 
COMMENT          #197=(CWidgetStyle "Shape 5" 1 (LOGPEN 0 0 0) 3 1 
COMMENT                (LOGBRUSH 0 16777113 0) 1 
COMMENT                (LOGFONT 0 0 0 0 400 0 0 0 0 7 48 2 50 "Arial") 0.9 0 0 1 
COMMENT                (LOGSHAPE 9 1 0.8 1.8 0)) 
COMMENT          #198=(CWidgetStyle "CDS" 1 (LOGPEN 0 0 0) 1 1 (LOGBRUSH 2 39423 3) 0 0 
COMMENT                1 (LOGSHAPE 9 1 0.8 1.8 0)) 
COMMENT          #199=(CWidgetStyle "Label 2" 1 (LOGPEN 0 0 4227264) 1 0 1 
COMMENT                (LOGFONT 0 0 0 0 400 0 0 0 0 3 2 1 34 "Arial") 0.944444 8388608 
COMMENT                1 1 "@N" 0) 
COMMENT          #200=(CWidgetStyle "Label 3" 1 (LOGPEN 0 0 8421376) 1 0 1 
COMMENT                (LOGFONT 0 0 0 0 700 255 0 0 0 3 2 1 34 "Arial") 0.833333 255 1 
COMMENT                5 "@N (@S)" 0) 
COMMENT          #201=(CWidgetStyle "Label 4" 1 (LOGPEN 0 0 8437824) 1 0 1 
COMMENT                (LOGFONT 0 0 0 0 400 0 0 0 0 3 2 1 34 "Arial") 0.722222 0 1 5 
COMMENT                "@N (@S)" 0) 
COMMENT          #202=(CWidgetStyle "Shape GAP" 1 (LOGPEN 1 0 0) 3 1 
COMMENT                (LOGBRUSH 0 16777215 0) 0 0 0)) 0.164644 1.74233 0.164644 
COMMENT         2.53336 
COMMENT         (70 (CShapeMapEntry 0 "Unique RSite" 1 "Uniq RSite Label") 67 
COMMENT          (CShapeMapEntry 0 "ORF" 0 "ORF Label")) 40.0378 40.0378 39 39 0.1 
COMMENT         -10503) 1 1 0 1 1 
COMMENT        (mapper: 20.8907 -14.4919 40.0378 40.0378 0.01 10 -1 6150 6150 1 0 0) 
COMMENT        #203=(CGroupWidget (CWidget 0 (0 0) 1 2 0 0 Nil -1089 100) 
COMMENT              (CObjectList 
COMMENT               #204=(CGroupWidget (CWidget 1 (0 0) 1 2 0 0 Nil -112 100) 
COMMENT                     (CObjectList 
COMMENT                      #205=(CAxis 
COMMENT                            (CWideLine 
COMMENT                             (CWidget 0 (0 0) 1 2 0 0 #168# 52794860 0) 
COMMENT                             (LOGPEN 0 0 10079436) 2 (LOGBRUSH 0 13434879 0) 1 
COMMENT                             6.27521 6.27321 1 0.0214037) 0.102003) 
COMMENT                      #206=(CLabel 
COMMENT                            (CWidget 1001 (0 0) 1 2 0 0 #165# -105003360 100) 
COMMENT                            (LOGPEN 0 0 0) 1 
COMMENT                            (LOGFONT 58 22 0 0 400 0 0 0 0 3 2 1 34 "Verdana") 
COMMENT                            1.74233 0.833333 0 "pB11US1.2" "@N" 1 0 0.871165 0 
COMMENT                            -10 6.14419 1.34873 Nil) 
COMMENT                      #207=(CLabel (CWidget 1002 (0 0) 1 2 0 0 #164# 1 100) 
COMMENT                            (LOGPEN 0 0 0) 1 
COMMENT                            (LOGFONT 38 14 0 0 400 0 0 0 0 3 2 1 18 "Georgia") 
COMMENT                            1.74233 0.555556 0 "6150 bp" "@L bp" 16 0 -0.871165 
COMMENT                            0 -10.8 3.29688 0.949103 Nil)) (CObjectList)) 
COMMENT               #208=(CGroupWidget (CWidget 10 (6 0) 1 2 0 0 Nil -880 100) 
COMMENT                     (CObjectList 
COMMENT                      #209=(CGroupWidget 
COMMENT                            (CWidget 4 (7 4 0) 1 2 0 0 Nil -182 100) 
COMMENT                            (CObjectList 
COMMENT                             #210=(CWideArrow 
COMMENT                                   (CWideLine 
COMMENT                                    (CWidget 0 (3 #3# 0) 1 2 0 0 #166# 0 100) 
COMMENT                                    (LOGPEN 0 0 3355545) 1 
COMMENT                                    (LOGBRUSH 0 6724095 0) 1 4.22904 5.10423 1 
COMMENT                                    0.082322) 0.8 1.8 1) 
COMMENT                             #211=(CLabel 
COMMENT                                   (CWidget 0 (0 0) 1 2 0 0 #163# 527765581 100) 
COMMENT                                   (LOGPEN 0 0 0) 1 
COMMENT                                   (LOGFONT 46 17 0 0 700 0 0 0 0 3 2 1 34 
COMMENT                                    "Arial") 1.74233 0.666667 0 "URA3" "@N" 1 
COMMENT                                   13.2563 0 0 -10 2.59755 1.07399 #210#) 
COMMENT                             #212=(CWideArrow 
COMMENT                                   (CWideLine 
COMMENT                                    (CWidget 0 (3 #5# 0) 1 2 0 0 #166# 0 100) 
COMMENT                                    (LOGPEN 0 0 3355545) 1 
COMMENT                                    (LOGBRUSH 0 6724095 0) 1 0.915987 1.94724 1 
COMMENT                                    0.082322) 0.8 1.8 1) 
COMMENT                             #213=(CLabel (CWidget 0 (0 0) 1 2 0 0 #163# 0 100) 
COMMENT                                   (LOGPEN 0 0 0) 1 
COMMENT                                   (LOGFONT 46 17 0 0 700 0 0 0 0 3 2 1 34 
COMMENT                                    "Arial") 1.74233 0.666667 0 "SpR" "@N" 1 
COMMENT                                   -12.8608 1.74233 0 -10 1.99811 1.07399 #212#) 
COMMENT                             #214=(CWideArrow 
COMMENT                                   (CWideLine 
COMMENT                                    (CWidget 0 (3 #11# 0) 1 2 0 0 #166# 0 100) 
COMMENT                                    (LOGPEN 0 0 3355545) 1 
COMMENT                                    (LOGBRUSH 0 6724095 0) 1 2.80508 3.53644 1 
COMMENT                                    0.082322) 0.8 1.8 0) 
COMMENT                             #215=(CLabel 
COMMENT                                   (CWidget 0 (0 0) 1 2 0 0 #163# 775110990 100) 
COMMENT                                   (LOGPEN 0 0 0) 1 
COMMENT                                   (LOGFONT 46 17 0 0 700 0 0 0 0 3 2 1 34 
COMMENT                                    "Arial") 1.74233 0.666667 0 "sfGFP" "@N" 1 
COMMENT                                   2.85091 -17.4233 0 -10 2.94721 1.07399 #214#)) 
COMMENT                            (CObjectList)) 
COMMENT                      #216=(CGroupWidget 
COMMENT                            (CWidget 21 (7 21 0) 1 2 0 0 Nil -1229 100) 
COMMENT                            (CObjectList 
COMMENT                             #217=(CScratch 
COMMENT                                   (CWidget 0 (3 #1# 0) 1 2 0 0 #171# 53360432 
COMMENT                                    100) (LOGPEN 0 8 13395507) 10 1 5.43268 1.9 
COMMENT                                   0.082322 1) 
COMMENT                             #218=(CLabel 
COMMENT                                   (CWidget 0 (0 0) 1 2 0 0 #163# 769658139 100) 
COMMENT                                   (LOGPEN 0 0 0) 1 
COMMENT                                   (LOGFONT 46 17 0 0 700 0 0 0 0 3 2 1 34 
COMMENT                                    "Arial") 1.74233 0.666667 0 "Lox66" "@N" 1 
COMMENT                                   12.3855 5.22699 0 -10 2.87229 1.07399 #217#) 
COMMENT                             #219=(CScratch 
COMMENT                                   (CWidget 0 (3 #2# 0) 1 2 0 0 #171# 53371200 
COMMENT                                    100) (LOGPEN 0 8 13395507) 10 1 3.98934 1.9 
COMMENT                                   0.082322 1) 
COMMENT                             #220=(CLabel 
COMMENT                                   (CWidget 0 (0 0) 1 2 0 0 #163# 1449143371 100) 
COMMENT                                   (LOGPEN 0 0 0) 1 
COMMENT                                   (LOGFONT 46 17 0 0 700 0 0 0 0 3 2 1 34 
COMMENT                                    "Arial") 1.74233 0.666667 0 "Lox71" "@N" 1 
COMMENT                                   11.4862 -6.96932 0 -10 2.87229 1.07399 #219#) 
COMMENT                             #221=(CScratch 
COMMENT                                   (CWidget 0 (3 #9# 0) 1 2 0 0 #171# 53382848 
COMMENT                                    100) (LOGPEN 0 8 13395507) 10 1 2.65106 1.9 
COMMENT                                   0.082322 1) 
COMMENT                             #222=(CLabel 
COMMENT                                   (CWidget 0 (0 0) 1 2 0 0 #163# -1159 100) 
COMMENT                                   (LOGPEN 0 0 0) 1 
COMMENT                                   (LOGFONT 46 17 0 0 700 0 0 0 0 3 2 1 34 
COMMENT                                    "Arial") 1.74233 0.666667 0 "GAGT" "@N" 1 
COMMENT                                   -10.1305 -8.71165 0 -10 2.7474 1.07399 #221#) 
COMMENT                             #223=(CScratch 
COMMENT                                   (CWidget 0 (3 #14# 0) 1 2 0 0 #171# 53360112 
COMMENT                                    100) (LOGPEN 0 8 13395507) 10 1 3.71699 1.9 
COMMENT                                   0.082322 1) 
COMMENT                             #224=(CLabel (CWidget 0 (0 0) 1 2 0 0 #163# 46 100) 
COMMENT                                   (LOGPEN 0 0 0) 1 
COMMENT                                   (LOGFONT 46 17 0 0 700 0 0 0 0 3 2 1 34 
COMMENT                                    "Arial") 1.74233 0.666667 0 "ACGG" "@N" 1 
COMMENT                                   8.7376 -12.1963 0 -10 2.87229 1.07399 #223#) 
COMMENT                             #225=(CScratch 
COMMENT                                   (CWidget 0 (3 #15# 0) 1 2 0 0 #171# 53370880 
COMMENT                                    100) (LOGPEN 0 8 13395507) 10 1 2.66636 1.9 
COMMENT                                   0.082322 1) 
COMMENT                             #226=(CLabel (CWidget 0 (0 0) 1 2 0 0 #163# 0 100) 
COMMENT                                   (LOGPEN 0 0 0) 1 
COMMENT                                   (LOGFONT 46 17 0 0 700 0 0 0 0 3 2 1 34 
COMMENT                                    "Arial") 1.74233 0.666667 0 "GAGT" "@N" 1 
COMMENT                                   -7.67411 -12.1963 0 -10 2.7474 1.07399 #225#) 
COMMENT                             #227=(CScratch 
COMMENT                                   (CWidget 0 (3 #16# 0) 1 2 0 0 #171# 51644736 
COMMENT                                    100) (LOGPEN 0 8 13395507) 10 1 3.72107 1.9 
COMMENT                                   0.082322 1) 
COMMENT                             #228=(CLabel (CWidget 0 (0 0) 1 2 0 0 #163# 0 100) 
COMMENT                                   (LOGPEN 0 0 0) 1 
COMMENT                                   (LOGFONT 46 17 0 0 700 0 0 0 0 3 2 1 34 
COMMENT                                    "Arial") 1.74233 0.666667 0 "-CCAA-" "@N" 1 
COMMENT                                   8.8616 -10.454 0 -10 3.34684 1.07399 #227#) 
COMMENT                             #229=(CScratch 
COMMENT                                   (CWidget 0 (3 #17# 0) 1 2 0 0 #171# 53385408 
COMMENT                                    100) (LOGPEN 0 8 13395507) 10 1 2.66228 1.9 
COMMENT                                   0.082322 1) 
COMMENT                             #230=(CLabel 
COMMENT                                   (CWidget 0 (0 0) 1 2 0 0 #163# 12978584 100) 
COMMENT                                   (LOGPEN 0 0 0) 1 
COMMENT                                   (LOGFONT 46 17 0 0 700 0 0 0 0 3 2 1 34 
COMMENT                                    "Arial") 1.74233 0.666667 0 "-GATG-" "@N" 1 
COMMENT                                   -8.23326 -10.454 0 -10 3.42177 1.07399 #229#) 
COMMENT                             #231=(CScratch 
COMMENT                                   (CWidget 0 (3 #18# 0) 1 2 0 0 #171# 53382928 
COMMENT                                    100) (LOGPEN 0 8 13395507) 10 1 6.27319 1.9 
COMMENT                                   0.082322 1) 
COMMENT                             #232=(CLabel (CWidget 0 (0 0) 1 2 0 0 #163# 43 100) 
COMMENT                                   (LOGPEN 0 0 0) 1 
COMMENT                                   (LOGFONT 46 17 0 0 700 0 0 0 0 3 2 1 34 
COMMENT                                    "Arial") 1.74233 0.666667 0 "GCCT" "@N" 1 
COMMENT                                   2.29699 12.1963 0 -10 2.7474 1.07399 #231#) 
COMMENT                             #233=(CScratch 
COMMENT                                   (CWidget 0 (3 #19# 0) 1 2 0 0 #171# 53360272 
COMMENT                                    100) (LOGPEN 0 8 13395507) 10 1 5.61017 1.9 
COMMENT                                   0.082322 1) 
COMMENT                             #234=(CLabel (CWidget 0 (0 0) 1 2 0 0 #163# 0 100) 
COMMENT                                   (LOGPEN 0 0 0) 1 
COMMENT                                   (LOGFONT 46 17 0 0 700 0 0 0 0 3 2 1 34 
COMMENT                                    "Arial") 1.74233 0.666667 0 "AGGT" "@N" 1 
COMMENT                                   11.5037 6.96932 0 -10 2.7474 1.07399 #233#) 
COMMENT                             #235=(CScratch 
COMMENT                                   (CWidget 0 (3 #20# 0) 1 2 0 0 #171# 53361872 
COMMENT                                    100) (LOGPEN 0 8 13395507) 10 1 1.97886 1.9 
COMMENT                                   0.082322 1) 
COMMENT                             #236=(CLabel (CWidget 0 (0 0) 1 2 0 0 #163# 0 100) 
COMMENT                                   (LOGPEN 0 0 0) 1 
COMMENT                                   (LOGFONT 46 17 0 0 700 0 0 0 0 3 2 1 34 
COMMENT                                    "Arial") 1.74233 0.666667 0 "TGCG" "@N" 1 
COMMENT                                   -13.0011 -3.48466 0 -10 2.82233 1.07399 #235#) 
COMMENT                             #237=(CScratch 
COMMENT                                   (CWidget 0 (3 #21# 0) 1 2 0 0 #171# 53361232 
COMMENT                                    100) (LOGPEN 0 8 13395507) 10 1 3.73229 1.9 
COMMENT                                   0.082322 1) 
COMMENT                             #238=(CLabel 
COMMENT                                   (CWidget 0 (0 0) 1 2 0 0 #163# 12978584 100) 
COMMENT                                   (LOGPEN 0 0 0) 1 
COMMENT                                   (LOGFONT 46 17 0 0 700 0 0 0 0 3 2 1 34 
COMMENT                                    "Arial") 1.74233 0.666667 0 "ACGG" "@N" 1 
COMMENT                                   10.1566 -8.71165 0 -10 2.87229 1.07399 #237#)) 
COMMENT                            (CObjectList)) 
COMMENT                      #239=(CGroupWidget 
COMMENT                            (CWidget 27 (7 27 0) 1 2 0 0 Nil -1159 100) 
COMMENT                            (CObjectList 
COMMENT                             #240=(CScratch 
COMMENT                                   (CWidget 0 (3 #22# 0) 1 2 0 0 #171# 53360192 
COMMENT                                    100) (LOGPEN 0 8 13395507) 10 1 5.64587 1.9 
COMMENT                                   0.082322 1) 
COMMENT                             #241=(CLabel (CWidget 0 (0 0) 1 2 0 0 #163# 0 100) 
COMMENT                                   (LOGPEN 0 0 0) 1 
COMMENT                                   (LOGFONT 46 17 0 0 700 0 0 0 0 3 2 1 34 
COMMENT                                    "Arial") 1.74233 0.666667 0 "Barcode1-R" 
COMMENT                                   "@N" 1 11.3849 8.71165 0 -10 5.66964 1.07399 
COMMENT                                   #240#) 
COMMENT                             #242=(CScratch 
COMMENT                                   (CWidget 0 (3 #23# 0) 1 2 0 0 #171# 53382688 
COMMENT                                    100) (LOGPEN 0 8 13395507) 10 1 2.6327 1.9 
COMMENT                                   0.082322 1) 
COMMENT                             #243=(CLabel (CWidget 0 (0 0) 1 2 0 0 #163# 1 100) 
COMMENT                                   (LOGPEN 0 0 0) 1 
COMMENT                                   (LOGFONT 46 17 0 0 700 0 0 0 0 3 2 1 34 
COMMENT                                    "Arial") 1.74233 0.666667 0 "Barcode2-F" 
COMMENT                                   "@N" 1 -12.7146 -6.96932 0 -10 5.59471 
COMMENT                                   1.07399 #242#)) (CObjectList)) 
COMMENT                      #244=(CGroupWidget 
COMMENT                            (CWidget 30 (7 30 0) 1 2 0 0 Nil -182 100) 
COMMENT                            (CObjectList 
COMMENT                             #245=(CWideArrow 
COMMENT                                   (CWideLine 
COMMENT                                    (CWidget 0 (3 #4# 0) 1 2 0 0 #179# 0 100) 
COMMENT                                    (LOGPEN 0 0 0) 1 (LOGBRUSH 0 128 0) 1 
COMMENT                                    0.779303 0.915987 1 0.082322) 0.8 1.8 1) 
COMMENT                             #246=(CLabel 
COMMENT                                   (CWidget 0 (0 0) 1 2 0 0 #163# 139088221 100) 
COMMENT                                   (LOGPEN 0 0 0) 1 
COMMENT                                   (LOGFONT 46 17 0 0 700 0 0 0 0 3 2 1 34 
COMMENT                                    "Arial") 1.74233 0.666667 0 "SpR Promoter" 
COMMENT                                   "@N" 1 -12.6688 8.71165 0 -10 6.6687 1.07399 
COMMENT                                   #245#) 
COMMENT                             #247=(CWideArrow 
COMMENT                                   (CWideLine 
COMMENT                                    (CWidget 0 (3 #13# 0) 1 2 0 0 #179# 0 100) 
COMMENT                                    (LOGPEN 0 0 0) 1 (LOGBRUSH 0 128 0) 0.835356 
COMMENT                                    3.57317 3.70577 1 0.082322) 0.8 1.8 0) 
COMMENT                             #248=(CLabel (CWidget 0 (0 0) 1 2 0 0 #163# 0 100) 
COMMENT                                   (LOGPEN 0 0 0) 1 
COMMENT                                   (LOGFONT 46 17 0 0 700 0 0 0 0 3 2 1 34 
COMMENT                                    "Arial") 1.74233 0.666667 0 
COMMENT                                   "BBa J72163 GlpT Promoter" "@N" 1 12.7338 
COMMENT                                   -13.9386 0 -10 12.6381 1.07399 #247#)) 
COMMENT                            (CObjectList)) 
COMMENT                      #249=(CGroupWidget 
COMMENT                            (CWidget 32 (7 32 0) 1 2 0 0 Nil -530 100) 
COMMENT                            (CObjectList 
COMMENT                             #250=(CScratch 
COMMENT                                   (CWidget 0 (3 #10# 0) 1 2 0 0 #183# 53361392 
COMMENT                                    100) (LOGPEN 0 6 16711680) 8 1 3.57317 1.9 
COMMENT                                   0.082322 1) 
COMMENT                             #251=(CLabel 
COMMENT                                   (CWidget 0 (0 0) 1 2 0 0 #163# 2037198633 100) 
COMMENT                                   (LOGPEN 0 0 0) 1 
COMMENT                                   (LOGFONT 46 17 0 0 700 0 0 0 0 3 2 1 34 
COMMENT                                    "Arial") 1.74233 0.666667 0 
COMMENT                                   "sfGFP Ribosome Binding Site" "@N" 1 12.6404 
COMMENT                                   -15.681 0 -10 13.9868 1.07399 #250#)) 
COMMENT                            (CObjectList)) 
COMMENT                      #252=(CGroupWidget 
COMMENT                            (CWidget 33 (7 33 0) 1 2 0 0 Nil -1297 100) 
COMMENT                            (CObjectList 
COMMENT                             #253=(CWideArrow 
COMMENT                                   (CWideLine 
COMMENT                                    (CWidget 0 (3 #0# 0) 1 2 0 0 #166# 0 100) 
COMMENT                                    (LOGPEN 0 0 3355545) 1 
COMMENT                                    (LOGBRUSH 0 6724095 0) 0.835356 6.27319 
COMMENT                                    0.779303 1 0.082322) 0.8 1.8 1) 
COMMENT                             #254=(CLabel (CWidget 0 (0 0) 1 2 0 0 #163# 3 100) 
COMMENT                                   (LOGPEN 0 0 0) 1 
COMMENT                                   (LOGFONT 46 17 0 0 700 0 0 0 0 3 2 1 34 
COMMENT                                    "Arial") 1.74233 0.666667 0 "ColE1" "@N" 1 
COMMENT                                   -7.83252 10.454 0 -10 2.82233 1.07399 #253#)) 
COMMENT                            (CObjectList)) 
COMMENT                      #255=(CGroupWidget 
COMMENT                            (CWidget 34 (7 34 0) 1 2 0 0 Nil -1088 100) 
COMMENT                            (CObjectList 
COMMENT                             #256=(CWideArrow 
COMMENT                                   (CWideLine 
COMMENT                                    (CWidget 0 (3 #7# 0) 1 2 0 0 #178# 0 100) 
COMMENT                                    (LOGPEN 0 0 0) 1 (LOGBRUSH 2 8388608 5) 
COMMENT                                    0.835356 5.61017 6.27319 1 0.082322) 0.8 1.8 
COMMENT                                   0) 
COMMENT                             #257=(CLabel 
COMMENT                                   (CWidget 0 (0 0) 1 2 0 0 #163# 1458318551 100) 
COMMENT                                   (LOGPEN 0 0 0) 1 
COMMENT                                   (LOGFONT 46 17 0 0 700 0 0 0 0 3 2 1 34 
COMMENT                                    "Arial") 1.74233 0.666667 0 
COMMENT                                   "IntB11Up (SmiI)" "@N" 1 9.9843 10.454 0 -10 
COMMENT                                   7.29311 1.07399 #256#) 
COMMENT                             #258=(CWideArrow 
COMMENT                                   (CWideLine 
COMMENT                                    (CWidget 0 (3 #8# 0) 1 2 0 0 #178# 0 100) 
COMMENT                                    (LOGPEN 0 0 0) 1 (LOGBRUSH 2 8388608 5) 
COMMENT                                    0.835356 1.97886 2.65106 1 0.082322) 0.8 1.8 
COMMENT                                   0) 
COMMENT                             #259=(CLabel 
COMMENT                                   (CWidget 0 (0 0) 1 2 0 0 #163# 12978584 100) 
COMMENT                                   (LOGPEN 0 0 0) 1 
COMMENT                                   (LOGFONT 46 17 0 0 700 0 0 0 0 3 2 1 34 
COMMENT                                    "Arial") 1.74233 0.666667 0 
COMMENT                                   "IntB11Dn (SmiI)" "@N" 1 -14.485 -5.22699 0 
COMMENT                                   -10 7.29311 1.07399 #258#)) (CObjectList)) 
COMMENT                      #260=(CGroupWidget 
COMMENT                            (CWidget 43 (7 43 0) 1 2 0 0 Nil -949 100) 
COMMENT                            (CObjectList 
COMMENT                             #261=(CScratch 
COMMENT                                   (CWidget 0 (3 #6# 0) 1 2 0 0 #171# 53385248 
COMMENT                                    100) (LOGPEN 0 8 13395507) 10 1 1.97478 1.9 
COMMENT                                   0.082322 1) 
COMMENT                             #262=(CLabel (CWidget 0 (0 0) 1 2 0 0 #163# 0 100) 
COMMENT                                   (LOGPEN 0 0 0) 1 
COMMENT                                   (LOGFONT 46 17 0 0 700 0 0 0 0 3 2 1 34 
COMMENT                                    "Arial") 1.74233 0.666667 0 "SpR Terminator" 
COMMENT                                   "@N" 1 -15.4452 -1.74233 0 -10 7.41799 
COMMENT                                   1.07399 #261#) 
COMMENT                             #263=(CLine 
COMMENT                                   (CWidget 0 (3 #12# 0) 1 2 0 0 #171# 0 100) 
COMMENT                                   (LOGPEN 0 8 13395507) 10 0.835356 2.6735 
COMMENT                                   2.80508) 
COMMENT                             #264=(CLabel 
COMMENT                                   (CWidget 0 (0 0) 1 2 0 0 #163# 1423715975 100) 
COMMENT                                   (LOGPEN 0 0 0) 1 
COMMENT                                   (LOGFONT 46 17 0 0 700 0 0 0 0 3 2 1 34 
COMMENT                                    "Arial") 1.74233 0.666667 0 
COMMENT                                   "BBa B0015 Terminator" "@N" 1 -10.6669 
COMMENT                                   -13.9386 0 -10 10.54 1.07399 #263#)) 
COMMENT                            (CObjectList))) (CObjectList)) 
COMMENT               #265=(CGroupWidget (CWidget 14 (16 0) 1 2 0 0 Nil -1018 100) 
COMMENT                     (CObjectList) (CObjectList)) 
COMMENT               #266=(CGroupWidget (CWidget 11 (0 0) 1 2 0 0 Nil -1159 100) 
COMMENT                     (CObjectList) (CObjectList)) 
COMMENT               #267=(CGroupWidget (CWidget 12 (0 0) 1 2 0 0 Nil -1088 100) 
COMMENT                     (CObjectList) (CObjectList))) (CObjectList))) 
COMMENT       (CSeqView 10 10 (CObjectList) (CObList) 1 (CObList)) (CObList) 6 
COMMENT       (CStringList) 0 43844200 (CObList)))
FEATURES             Location/Qualifiers
     rep_origin      complement(5387..6150)
                     /ApEinfo_fwdcolor=#7F7F7F
                     /ApEinfo_revcolor=#7F7F7F
                     /ApEinfo_graphicformat=arrow_data {{0 1 2 0 0 -1} {} 0}
                     width 5 offset 0
                     /vntifkey="33"
                     /label=ColE1
     misc_feature    complement(825..858)
                     /vntifkey="21"
                     /label=Lox66
     misc_feature    2240..2273
                     /vntifkey="21"
                     /label=Lox71
     CDS             complement(1147..2004)
                     /vntifkey="4"
                     /label=URA3
     promoter        complement(5253..5386)
                     /vntifkey="30"
                     /label=SpR\Promoter
     CDS             complement(4242..5252)
                     /vntifkey="4"
                     /label=SpR
     terminator      complement(4215..4241)
                     /vntifkey="43"
                     /label=SpR\Terminator
     repeat_region   1..650
                     /vntifkey="34"
                     /label=IntB11Up\(SmiI)
     repeat_region   3552..4210
                     /vntifkey="34"
                     /label=IntB11Dn\(SmiI)
     misc_feature    3552..3555
                     /vntifkey="21"
                     /label=GAGT
     RBS             2648..2683
                     /ApEinfo_revcolor=#b1ff67
                     /ApEinfo_fwdcolor=#b1ff67
                     /vntifkey="32"
                     /label=sfGFP\Ribosome\Binding\Site
     CDS             2684..3400
                     /ApEinfo_revcolor=#b1ff67
                     /ApEinfo_fwdcolor=#b1ff67
                     /vntifkey="4"
                     /label=sfGFP
     terminator      3401..3529
                     /ApEinfo_revcolor=#b1ff67
                     /ApEinfo_fwdcolor=#b1ff67
                     /vntifkey="43"
                     /label=BBa_B0015\Terminator
     promoter        2518..2647
                     /ApEinfo_revcolor=#b1ff67
                     /ApEinfo_fwdcolor=#b1ff67
                     /vntifkey="30"
                     /label=BBa_J72163\GlpT\Promoter
     misc_feature    2507..2510
                     /vntifkey="21"
                     /label=ACGG
     misc_feature    3537..3540
                     /vntifkey="21"
                     /label=GAGT
     misc_feature    2503..2506
                     /vntifkey="21"
                     /label=-CCAA-
     misc_feature    3541..3544
                     /vntifkey="21"
                     /label=-GATG-
     misc_feature    1..4
                     /vntifkey="21"
                     /label=GCCT
     misc_feature    651..654
                     /vntifkey="21"
                     /label=AGGT
     misc_feature    4211..4214
                     /vntifkey="21"
                     /label=TGCG
     misc_feature    2492..2495
                     /vntifkey="21"
                     /label=ACGG
     primer          616..636
                     /vntifkey="27"
                     /label=Barcode1-R
     primer          3570..3591
                     /vntifkey="27"
                     /label=Barcode2-F
BASE COUNT     1538 a      1530 c      1483 g      1599 t 
ORIGIN
        1 gcctgcggcc gcatttaaat atcagctatc gaacacccca tttaccatgt ctctactcct 
       61 actatagccc gtggtgaccg gctacctaca gtacataggc tacaaccatg agtagaccta 
      121 agacagccac agaccaaggt tcggctaaga acaagttgct ggaggagtcc gtcgatcgtt 
      181 tccgtggcaa cgagcacatg cgattcaact tttacgagcc gtttgtggtc ttaatctggt 
      241 gctgcagcat ctgtttccat ggaggtttta cttcttgatc ctcaactctc gatcagaaca 
      301 gctccagatg agggtccgat ttttttctgg cctctgcgta gatcagggac ccgtgatttg 
      361 ggcccggttt ctttctgcca aagttttgct tactttctac aattgtagcc cgtttggagg 
      421 tttggatccc gtttccttct cccccaccgc taaccgatcg gtttaccgtt aggcttcatg 
      481 tcgatcttag tagcaaccta caagcaggga gagctgccat ttccagaagc cctagcccga 
      541 ggagatgcag agtatccgca tgggcctagt cattcggcct ttggttgaat gtatgtttgt 
      601 cagtgctgtg tcactctaat tggctctacc gatagtctac acctgctagt aggtagggat 
      661 aacagggtaa tgaagcctgc ttttttatac taagttggca ttataaaaaa gcattgctta 
      721 tcaatttgtt gcaacgaaca ggtcactatc agtcaaaata aaatcattat ttgatttcac 
      781 ttcccatagt actttttgac cacctccccc accccccccc tctctaccgt tcgtataatg 
      841 tatgctatac gaagttattg tgactgggga tgtagttgag aataagtcat acacaagtca 
      901 gctttcttca agcctcatat aagtataagt agttcaatcg tattagctac ttgtacccag 
      961 catctccgta tcgagaaaca caacaacacg ccccattgga cagatcatgc ggatacacag 
     1021 gttgtgcagt atcatacata ctcgatcaga caggtcgtct gaccatcata caagctgaac 
     1081 aagcgctcca tacttgcacg ctctctatat acacagttaa attacatatc catagtctaa 
     1141 cctctaacag ttaatcttct ggtaagcctc ccagccagcc ttctggtatc gcttggcctc 
     1201 ctcaatagga tctcggttct ggccgtacag acctcggccg acaattatga tatccgttcc 
     1261 ggtagacatg acatcctcaa cagttcggta ctgctgtccg agagcgtcac ccttgtcgtc 
     1321 aagacccacc ccgggggtca gaataagcca gtcctcagag tcgcccttag gtcggttctg 
     1381 ggcaatgaag ccaaccacaa actcggggtc ggatcgggca agctcaatgg tctgcttgga 
     1441 gtactcgcca gtggccagag agcccttgca agacagctcg gccagcatga gcagacctct 
     1501 ggccagcttc tcgttgggag aggggaccag gaactccttg tactcggagt tctcgtagtc 
     1561 agacacgtcc tccttcttct gctcagagac agtttcctcg gcaccagctc gcaggccagc 
     1621 aatgattccg gttccgggta caccgtgggc gttggtgata tcggaccact cggcgattcg 
     1681 gtagacaccg ttcttgtgct ggtgcttgac agtgttgcca atatctgcga actttctgtc 
     1741 ctcgaacagg aagaaaccgt gcttaagagc aagttccttg agggggagca cagtgccggc 
     1801 gtaggtgaag tcgtcaatga tgtcgatatg ggtcttgatc atgcacacat aaggtccgac 
     1861 cttatcggca agctcaatga gctccttggt ggtggtaaca tccagagaag cacacaggtt 
     1921 ggttttcttg gctgccacga gcttgagcac tcgagcggca aaggcggact tgtggacgtt 
     1981 agctcgagct tcgtaggagg gcattttggt ggtgaagagg agactgaaat aaatttagtc 
     2041 tgcagaactt tttatcggaa ccttatctgg ggcagtgaag tatatgttat ggtaatagtt 
     2101 acgagttagt tgaacttata gatagactgg actatacggc tatcggtcca aattagaaag 
     2161 aacgtcaatg gctctctggg cgtcgccttt gccgacaaaa atgtgatcat gatgaaagcc 
     2221 agcaatgacg ttgcagctga taacttcgta taatgtatgc tatacgaacg gtacctcctc 
     2281 ccccgcccac gtgaaatcca ttccaattct gttacaggtc actaatacca tctaagtagt 
     2341 tgattcatag tgactgcata tgttgtgttt tacagtatta tgtagtctgt tttttatgca 
     2401 aaatctaatt taatatattg atatttatat cattttacgt ttctcgttca gcttttttat 
     2461 actaacttga gcgtagggat aacagggtaa tacggcgtct cgccaaacgg ggagaccgaa 
     2521 agtgaaacgt gatttcatgc gtcattttga acattttgta aatcttattt aataatgtgt 
     2581 gcggcaattc acatttaatt tatgaatgtt ttcttaacat cgcggcaact caagaaacgg 
     2641 caggttcgga tcttagctac tagagaaaga ggagaaatac tagatgcgta aaggcgaaga 
     2701 gctgttcact ggtgtcgtcc ctattctggt ggaactggat ggtgatgtca acggtcataa 
     2761 gttttccgtg cgtggcgagg gtgaaggtga cgcaactaat ggtaaactga cgctgaagtt 
     2821 catctgtact actggtaaac tgccggttcc ttggccgact ctggtaacga cgctgactta 
     2881 tggtgttcag tgctttgctc gttatccgga ccatatgaag cagcatgact tcttcaagtc 
     2941 cgccatgccg gaaggctatg tgcaggaacg cacgatttcc tttaaggatg acggcacgta 
     3001 caaaacgcgt gcggaagtga aatttgaagg cgataccctg gtaaaccgca ttgagctgaa 
     3061 aggcattgac tttaaagagg acggcaatat cctgggccat aagctggaat acaattttaa 
     3121 cagccacaat gtttacatca ccgccgataa acaaaaaaat ggcattaaag cgaattttaa 
     3181 aattcgccac aacgtggagg atggcagcgt gcagctggct gatcactacc agcaaaacac 
     3241 tccaatcggt gatggtcctg ttctgctgcc agacaatcac tatctgagca cgcaaagcgt 
     3301 tctgtctaaa gatccgaacg agaaacgcga tcatatggtt ctgctggagt tcgtaaccgc 
     3361 agcgggcatc acgcatggta tggatgaact gtacaaatga ccaggcatca aataaaacga 
     3421 aaggctcagt cgaaagactg ggcctttcgt tttatctgtt gtttgtcggt gaacgctctc 
     3481 tactagagtc acactggctc accttcgggt gggcctttct gcgtttatag gtctcagagt 
     3541 gatgggagac ggagtactag caggtgtaag aagttggtga aaacatttac gcctaaaacc 
     3601 cgaacattgt ctcagagccc ttaatatcgg tacaaacccc tggaaagccc aatcaggttt 
     3661 acagtcacaa actctctcca cggctacgtg ctgctaatgg agagcatgga ttgtgggggt 
     3721 ccgtgagagt gtctcgatgc tccacagccc cgtctacaag taaaagtact ggtaccgtac 
     3781 aagtacaggg tggaccggga tattcgaatt ctctcacact ctgtcgtttc tttttggtca 
     3841 tttcttttct ctcaatcact acttgtagca cgtttcatct acaagacatg gcatgccaga 
     3901 gcaaggtgtg cgcacaagat agctaatata agacaccaga gcaagggccg aaaaagaaat 
     3961 tctcaccacg ctaaaagcaa atgcgcaaga aaaaaacacc aagctgcatt ctgaactgtt 
     4021 ccagctgctt tgcaatactg ctttattgca gcggtcaatg taagttgctc taccacatgt 
     4081 tacatgataa acttgaagat gaaacggcct atacgaatct gggagagtac agtgtacaag 
     4141 gcgtgtgagt actcccaagt acagtaggct cttgaggtta gcccacccca acccatttaa 
     4201 atgcggccgc tgcggtgtta caaccaatta accaattctg attatttgcc gactaccttg 
     4261 gtgatctcgc ctttcacgta gtggacaaat tcttccaact gatctgcgcg cgaggccaag 
     4321 cgatcttctt cttgtccaag ataagcctgt ctagcttcaa gtatgacggg ctgatactgg 
     4381 gccggcaggc gctccattgc ccagtcggca gcgacatcct tcggcgcgat tttgccggtt 
     4441 actgcgctgt accaaatgcg ggacaacgta agcactacat ttcgctcatc gccagcccag 
     4501 tcgggcggcg agttccatag cgttaaggtt tcatttagcg cctcaaatag atcctgttca 
     4561 ggaaccggat caaagagttc ctccgccgct ggacctacca aggcaacgct atgttctctt 
     4621 gcttttgtca gcaagatagc cagatcaatg tcgatcgtgg ctggctcgaa gatacccgca 
     4681 agaatgtcat tgcgctgcca ttctccaaat tgcagttcgc gcttagctgg ataacgccac 
     4741 ggaatgatgt cgtcgtgcac aacaatggtg acttctacag cgcggagaat ctcgctctct 
     4801 ccaggggaag ccgaagtttc caaaaggtcg ttgatcaaag ctcgccgcgt tgtttcatca 
     4861 agccttacgg tcaccgtaac cagcaaatca atatcactgt gtggcttcag gccgccatcc 
     4921 actgcggagc cgtacaaatg tacggccagc aacgtcggtt cgagatggcg ctcgatgacg 
     4981 ccaactacct ctgatagttg agtcgatact tcggcgatca ccgcttccct cataatgttt 
     5041 aactttgttt tagggcgact gccctgctgc gtaacatcgt tgctgctcca taacatcaaa 
     5101 catcgaccca cggcgtaacg cgcttgctgc ttggatgccc gaggcataga ctgtacccca 
     5161 aaaaaacagt cataacaagc catgaaaacc gccactgcgc cgttaccacc gctgcgttcg 
     5221 gtcaaggttc tggaccagtt gcgtgagcgc atacgctact tgcattacag cttacgaacc 
     5281 gaacaggctt atgtccactg ggttcgtgcc ttcatccgtt tccacggtgt gcgtcacccg 
     5341 gcaaccttgg gtagcagcga agtcgaggca tttctgtcct ggctggtcat gaccaaaatc 
     5401 ccttaacgtg agttttcgtt ccactgagcg tcagaccccg tagaaaagat caaaggatct 
     5461 tcttgagatc ctttttttct gcgcgtaatc tgctgcttgc aaacaaaaaa accaccgcta 
     5521 ccagcggtgg tttgtttgcc ggatcaagag ctaccaactc tttttccgaa ggtaactggc 
     5581 ttcagcagag cgcagatacc aaatactgtt cttctagtgt agccgtagtt aggccaccac 
     5641 ttcaagaact ctgtagcacc gcctacatac ctcgctctgc taatcctgtt accagtggct 
     5701 gctgccagtg gcgataagtc gtgtcttacc gggttggact caagacgata gttaccggat 
     5761 aaggcgcagc ggtcgggctg aacggggggt tcgtgcacac agcccagctt ggagcgaacg 
     5821 acctacaccg aactgagata cctacagcgt gagctatgag aaagcgccac gcttcccgaa 
     5881 gggagaaagg cggacaggta tccggtaagc ggcagggtcg gaacaggaga gcgcacgagg 
     5941 gagcttccag ggggaaacgc ctggtatctt tatagtcctg tcgggtttcg ccacctctga 
     6001 cttgagcgtc gatttttgtg atgctcgtca ggggggcgga gcctatggaa aaacgccagc 
     6061 aacgcggcct ttttacggtt cctggccttt tgctggcctt ttgctcacat gttctttcct 
     6121 gcgttatccc ctgattctgt ggataaccgt 
//
