# Supplementary material for: A DNA assembly toolkit to unlock the CRISPR/Cas9 potential for metabolic engineering
Source: Commun Biol. 2023 Aug 18;6:858. doi: 10.1038/s42003-023-05202-5 (PMC10439232; doi:10.1038/s42003-023-05202-5)
Supplement: Supplementary file 5 — Supplementary GenBank files [file 42003_2023_5202_MOESM5_ESM.zip › data_set/YaliCraft (147 plasmids)/(175654) pC13US1.1.gb]

LOCUS       pC13US1.1               6024 bp    DNA     circular     11-OCT-2021
DEFINITION  .
ACCESSION   <unknown id>
VERSION     <unknown id>
SOURCE      .
  ORGANISM  . .
COMMENT     
            ApEinfo:methylated:1
            http://www.informaxinc.com/
COMMENT     This file is created by Vector NTI
            http://www.invitrogen.com/
COMMENT     ORIGDB|GenBank
COMMENT     VNTDATE|-14082741|
COMMENT     VNTDBDATE|-14082741|
COMMENT     LSOWNER|
COMMENT     VNTNAME|pC13US1.1|
COMMENT     VNTAUTHORNAME|Tigran|
COMMENT     VNTOAUTHORNAME|Demo User|
COMMENT     Vector_NTI_Display_Data_(Do_Not_Edit!)
COMMENT     (SXF 
COMMENT      (CGexDoc "pC13US1.1" 0 6024 
COMMENT       (CDBMol 0 0 1 1 1 0 0 0 0 "" "" 0 0 0 0 (CObList) (CObList) (CObList) 
COMMENT        (CObList) -1 "") 
COMMENT       (CDocSetData 1 0 0 0 0 0 "MAIN" 1 1 1 1 0 0 1 1 0 1 10 10 4294967295 50 0 
COMMENT        1 0 (CHomObj 0 0 0 3 75) (CWordArray) (CWordArray) 
COMMENT        (CStringList "BsaI" "BsmBI" "BbsI" "AarI" "SmiI" "NotI" "MssI" "PacI" 
COMMENT         "I-SceI" "SdaI" "MauBI" "MreI" "SapI" "SfaAI" "SfiI" "SgrDI" "SgsI") 
COMMENT        (CStringList "atg") (CStringList "taa" "tga" "tag") (CObList) 1 
COMMENT        "{(0,1),2}" 0 0 "" 0 4294967295 0 0 0 0 0 0 0 "MAIN" 0 0 30 0 
COMMENT        (CProteinMotifSearchObject 70 20 1 1 1 1 0 0 1 0 0 0 0 0)) 
COMMENT       (CMolPar 0 0 0 0 4294967295 1 6024 0 0 0 0 0 0 0 0) (CStringList) 
COMMENT       (CStringList) (CObList) (COAPar 25 250 50 0 6 4 3 7) 
COMMENT       (COAPar 25 250 50 0 6 4 3 7) (COAPar 25 250 50 0 6 4 3 7) (CObList) 
COMMENT       (CObList 
COMMENT        #0=(CFSignal (CObList) "ColE1" 33 0 1 5261 6024 0 (CStringList) 
COMMENT            (CStringList "/ApEinfo_fwdcolor=#7F7F7F" "/ApEinfo_revcolor=#7F7F7F" 
COMMENT             "/ApEinfo_graphicformat=arrow_data {{0 1 2 0 0 -1} {} 0}" 
COMMENT             "width 5 offset 0") 1 1 1 1 "complement(5261..6024)") 
COMMENT        #1=(CFSignal (CObList) "Lox66" 21 0 1 786 819 0 (CStringList) 
COMMENT            (CStringList) 1 1 1 1 "complement(786..819)") 
COMMENT        #2=(CFSignal (CObList) "Lox71" 21 0 0 2201 2234 0 (CStringList) 
COMMENT            (CStringList) 1 1 1 1 "2201..2234") 
COMMENT        #3=(CFSignal (CObList) "URA3" 4 0 1 1108 1965 0 (CStringList) 
COMMENT            (CStringList) 1 1 1 1 "complement(1108..1965)") 
COMMENT        #4=(CFSignal (CObList) "IntC13Up (SmiI)" 34 0 0 1 611 0 (CStringList) 
COMMENT            (CStringList) 1 1 1 1 "1..611") 
COMMENT        #5=(CFSignal (CObList) "IntC13Dn (SmiI)" 34 0 0 3513 4084 0 
COMMENT            (CStringList) (CStringList) 1 1 1 1 "3513..4084") 
COMMENT        #6=(CFSignal (CObList) "SpR Terminator" 43 0 1 4089 4115 0 (CStringList) 
COMMENT            (CStringList) 1 1 1 1 "complement(4089..4115)") 
COMMENT        #7=(CFSignal (CObList) "SpR Promoter" 30 0 1 5127 5260 0 (CStringList) 
COMMENT            (CStringList) 1 1 1 1 "complement(5127..5260)") 
COMMENT        #8=(CFSignal (CObList) "SpR" 4 0 1 4116 5126 0 (CStringList) 
COMMENT            (CStringList) 1 1 1 1 "complement(4116..5126)") 
COMMENT        #9=(CFSignal (CObList) "TGCG" 21 0 0 4085 4088 0 (CStringList) 
COMMENT            (CStringList) 1 1 1 1 "4085..4088") 
COMMENT        #10=(CFSignal (CObList) "GAGT" 21 0 0 3513 3516 0 (CStringList) 
COMMENT             (CStringList) 1 1 1 1 "3513..3516") 
COMMENT        #11=(CFSignal (CObList) "sfGFP Ribosome Binding Site" 32 0 0 2609 2644 0 
COMMENT             (CStringList) 
COMMENT             (CStringList "/ApEinfo_revcolor=#b1ff67" 
COMMENT              "/ApEinfo_fwdcolor=#b1ff67") 1 1 1 1 "2609..2644") 
COMMENT        #12=(CFSignal (CObList) "sfGFP" 4 0 0 2645 3361 0 (CStringList) 
COMMENT             (CStringList "/ApEinfo_revcolor=#b1ff67" 
COMMENT              "/ApEinfo_fwdcolor=#b1ff67") 1 1 1 1 "2645..3361") 
COMMENT        #13=(CFSignal (CObList) "BBa_B0015 Terminator" 43 0 0 3362 3490 0 
COMMENT             (CStringList) 
COMMENT             (CStringList "/ApEinfo_revcolor=#b1ff67" 
COMMENT              "/ApEinfo_fwdcolor=#b1ff67") 1 1 1 1 "3362..3490") 
COMMENT        #14=(CFSignal (CObList) "BBa_J72163 GlpT Promoter" 30 0 0 2479 2608 0 
COMMENT             (CStringList) 
COMMENT             (CStringList "/ApEinfo_revcolor=#b1ff67" 
COMMENT              "/ApEinfo_fwdcolor=#b1ff67") 1 1 1 1 "2479..2608") 
COMMENT        #15=(CFSignal (CObList) "ACGG" 21 0 0 2468 2471 0 (CStringList) 
COMMENT             (CStringList) 1 1 1 1 "2468..2471") 
COMMENT        #16=(CFSignal (CObList) "GAGT" 21 0 0 3498 3501 0 (CStringList) 
COMMENT             (CStringList) 1 1 1 1 "3498..3501") 
COMMENT        #17=(CFSignal (CObList) "-CTGA-" 21 0 0 2464 2467 0 (CStringList) 
COMMENT             (CStringList) 1 1 1 1 "2464..2467") 
COMMENT        #18=(CFSignal (CObList) "-CCAA-" 21 0 0 3502 3505 0 (CStringList) 
COMMENT             (CStringList) 1 1 1 1 "3502..3505") 
COMMENT        #19=(CFSignal (CObList) "GCCT" 21 0 0 1 4 0 (CStringList) (CStringList) 
COMMENT             1 1 1 1 "1..4") 
COMMENT        #20=(CFSignal (CObList) "AGGT" 21 0 0 612 615 0 (CStringList) 
COMMENT             (CStringList) 1 1 1 1 "612..615") 
COMMENT        #21=(CFSignal (CObList) "ACGG" 21 0 0 2453 2456 0 (CStringList) 
COMMENT             (CStringList) 1 1 1 1 "") 
COMMENT        #22=(CFSignal (CObList) "Barcode1-R" 27 0 0 577 597 0 (CStringList) 
COMMENT             (CStringList) 1 1 1 1 "") 
COMMENT        #23=(CFSignal (CObList) "Barcode2-F" 27 0 0 3531 3552 0 (CStringList) 
COMMENT             (CStringList) 1 1 1 1 "")) (CObList) (CObList) (CObList) (CObList) 
COMMENT       (CObList) (CObList) 
COMMENT       (CTextView 0 
COMMENT        #24=(CGroupPar (CParagraph 0 (0 0) 1 2 0 0 180) 
COMMENT             (CObjectList 
COMMENT              #25=(CRefLinePar 
COMMENT                   (CLinePar (CParagraph 0 (0 0) 0 2 0 0 233) "pC13US1.1" 2) 5 
COMMENT                   "" 0 4) 
COMMENT              #26=(CFolderPar 
COMMENT                   (CGroupPar (CParagraph 1 (0 0) 1 1 0 0 178) 
COMMENT                    (CObjectList 
COMMENT                     #27=(CLinePar (CParagraph 0 (0 0) 1 2 1 0 180) 
COMMENT                          "DNA 'pC13US1.1'" 1) 
COMMENT                     #28=(CLinePar (CParagraph 0 (0 0) 1 2 1 0 180) "." 1) 
COMMENT                     #29=(CLinePar (CParagraph 0 (0 0) 1 2 1 0 180) 
COMMENT                          "Currently local object. Original author: Demo User" 1) 
COMMENT                     #30=(CLinePar (CParagraph 0 (0 0) 1 2 1 0 180) 
COMMENT                          "Created: 10/11/21 02:36" 1) 
COMMENT                     #31=(CLinePar (CParagraph 0 (0 0) 1 2 1 0 180) 
COMMENT                          "Last Modified: 10/11/21 02:36" 1) 
COMMENT                     #32=(CLinePar (CParagraph 0 (0 0) 1 2 1 0 180) 
COMMENT                          "length: 6024 bp" 1) 
COMMENT                     #33=(CLinePar (CParagraph 0 (0 0) 1 2 1 0 180) 
COMMENT                          "storage type: Basic" 1) 
COMMENT                     #34=(CLinePar (CParagraph 0 (0 0) 1 2 1 0 180) 
COMMENT                          "form: Circular" 1))) "General Description") 
COMMENT              #35=(CFolderPar 
COMMENT                   (CGroupPar (CParagraph 2 (0 0) 1 1 0 0 178) 
COMMENT                    (CObjectList 
COMMENT                     #36=(CLinePar (CParagraph 0 (0 0) 1 2 1 0 180) 
COMMENT                          "Original Source Database: GenBank" 1) 
COMMENT                     #37=(CLinePar (CParagraph 0 (0 0) 1 2 1 0 180) 
COMMENT                          "Modification Date in the Original DB: 11-OCT-2021" 1) 
COMMENT                     #38=(CLinePar (CParagraph 0 (0 0) 1 2 1 0 180) 
COMMENT                          "Original Accession Number(s): <a href=\"ncbilink:dnarna/<unknown\"><unknown</a>; <a href=\"ncbilink:dnarna/id>\">id></a>" 
COMMENT                          1) 
COMMENT                     #39=(CLinePar (CParagraph 0 (0 0) 1 2 1 0 180) 
COMMENT                          "Version in the Original DB: <unknown id>" 1) 
COMMENT                     #40=(CLinePar (CParagraph 0 (0 0) 1 2 1 0 180) 
COMMENT                          "Sequence Source: ." 1) 
COMMENT                     #41=(CLinePar (CParagraph 0 (0 0) 1 2 1 0 180) 
COMMENT                          "Organizm(s): <a href=\"ncbilink:taxonomy/.+.\">. .(. .)</a>" 
COMMENT                          1))) "Standard Fields") 
COMMENT              #42=(CFolderPar 
COMMENT                   (CGroupPar (CParagraph 5 (0 0) 1 1 0 0 178) 
COMMENT                    (CObjectList 
COMMENT                     #43=(CLinePar (CParagraph 0 (0 0) 1 2 1 0 180) "Demo User" 
COMMENT                          1))) "Original Author") 
COMMENT              #44=(CRefLinePar 
COMMENT                   (CLinePar (CParagraph 0 (0 0) 0 2 0 0 233) "Comments" 2) 1 "" 
COMMENT                   0 0) 
COMMENT              #45=(CFolderPar 
COMMENT                   (CGroupPar (CParagraph 8 (0 0) 1 2 0 0 178) (CObjectList)) 
COMMENT                   "Annotations") 
COMMENT              #46=(CFolderPar 
COMMENT                   (CGroupPar (CParagraph 12 (6 0) 1 1 0 0 178) 
COMMENT                    (CObjectList 
COMMENT                     #47=(CFolderPar 
COMMENT                          (CGroupPar (CParagraph 4 (7 4 0) 1 1 1 0 178) 
COMMENT                           (CObjectList 
COMMENT                            #48=(CFolderPar 
COMMENT                                 (CGroupPar 
COMMENT                                  (CParagraph 1108 (3 #3# 0) 1 2 2 0 327) 
COMMENT                                  (CObjectList 
COMMENT                                   #49=(CLinePar 
COMMENT                                        (CParagraph 0 (0 0) 1 2 3 0 180) 
COMMENT                                        "Start: 1108  End: 1965 (Complementary)" 
COMMENT                                        1) 
COMMENT                                   #50=(CLinePar 
COMMENT                                        (CParagraph 0 (0 0) 1 2 3 0 180) 
COMMENT                                        "Original Location Description:" 1) 
COMMENT                                   #51=(CLinePar 
COMMENT                                        (CParagraph 0 (0 0) 1 2 3 0 180) 
COMMENT                                        "   complement(1108..1965)" 1))) "URA3") 
COMMENT                            #52=(CFolderPar 
COMMENT                                 (CGroupPar 
COMMENT                                  (CParagraph 2645 (3 #12# 0) 1 2 2 0 327) 
COMMENT                                  (CObjectList 
COMMENT                                   #53=(CLinePar 
COMMENT                                        (CParagraph 0 (0 0) 1 2 3 0 180) 
COMMENT                                        "Start: 2645  End: 3361" 1) 
COMMENT                                   #54=(CLinePar 
COMMENT                                        (CParagraph 0 (0 0) 1 2 3 0 180) 
COMMENT                                        "Original Location Description:" 1) 
COMMENT                                   #55=(CLinePar 
COMMENT                                        (CParagraph 0 (0 0) 1 2 3 0 180) 
COMMENT                                        "   2645..3361" 1) 
COMMENT                                   #56=(CLinePar 
COMMENT                                        (CParagraph 0 (0 0) 1 2 3 0 180) 
COMMENT                                        "Qualifiers:" 1) 
COMMENT                                   #57=(CLinePar 
COMMENT                                        (CParagraph 0 (0 0) 1 2 3 0 180) 
COMMENT                                        "   /ApEinfo_revcolor=#b1ff67" 1) 
COMMENT                                   #58=(CLinePar 
COMMENT                                        (CParagraph 0 (0 0) 1 2 3 0 180) 
COMMENT                                        "   /ApEinfo_fwdcolor=#b1ff67" 1))) 
COMMENT                                 "sfGFP") 
COMMENT                            #59=(CFolderPar 
COMMENT                                 (CGroupPar 
COMMENT                                  (CParagraph 4116 (3 #8# 0) 1 2 2 0 327) 
COMMENT                                  (CObjectList 
COMMENT                                   #60=(CLinePar 
COMMENT                                        (CParagraph 0 (0 0) 1 2 3 0 180) 
COMMENT                                        "Start: 4116  End: 5126 (Complementary)" 
COMMENT                                        1) 
COMMENT                                   #61=(CLinePar 
COMMENT                                        (CParagraph 0 (0 0) 1 2 3 0 180) 
COMMENT                                        "Original Location Description:" 1) 
COMMENT                                   #62=(CLinePar 
COMMENT                                        (CParagraph 0 (0 0) 1 2 3 0 180) 
COMMENT                                        "   complement(4116..5126)" 1))) "SpR"))) 
COMMENT                          "CDS (3 total)") 
COMMENT                     #63=(CFolderPar 
COMMENT                          (CGroupPar (CParagraph 21 (7 21 0) 1 1 1 0 178) 
COMMENT                           (CObjectList 
COMMENT                            #64=(CFolderPar 
COMMENT                                 (CGroupPar 
COMMENT                                  (CParagraph 1 (3 #19# 0) 1 2 2 0 194) 
COMMENT                                  (CObjectList 
COMMENT                                   #65=(CLinePar 
COMMENT                                        (CParagraph 0 (0 0) 1 2 3 0 180) 
COMMENT                                        "Start: 1     End: 4   " 1) 
COMMENT                                   #66=(CLinePar 
COMMENT                                        (CParagraph 0 (0 0) 1 2 3 0 180) 
COMMENT                                        "Original Location Description:" 1) 
COMMENT                                   #67=(CLinePar 
COMMENT                                        (CParagraph 0 (0 0) 1 2 3 0 180) 
COMMENT                                        "   1..4" 1))) "GCCT") 
COMMENT                            #68=(CFolderPar 
COMMENT                                 (CGroupPar 
COMMENT                                  (CParagraph 612 (3 #20# 0) 1 2 2 0 194) 
COMMENT                                  (CObjectList 
COMMENT                                   #69=(CLinePar 
COMMENT                                        (CParagraph 0 (0 0) 1 2 3 0 180) 
COMMENT                                        "Start: 612   End: 615 " 1) 
COMMENT                                   #70=(CLinePar 
COMMENT                                        (CParagraph 0 (0 0) 1 2 3 0 180) 
COMMENT                                        "Original Location Description:" 1) 
COMMENT                                   #71=(CLinePar 
COMMENT                                        (CParagraph 0 (0 0) 1 2 3 0 180) 
COMMENT                                        "   612..615" 1))) "AGGT") 
COMMENT                            #72=(CFolderPar 
COMMENT                                 (CGroupPar 
COMMENT                                  (CParagraph 786 (3 #1# 0) 1 2 2 0 194) 
COMMENT                                  (CObjectList 
COMMENT                                   #73=(CLinePar 
COMMENT                                        (CParagraph 0 (0 0) 1 2 3 0 180) 
COMMENT                                        "Start: 786   End: 819  (Complementary)" 
COMMENT                                        1) 
COMMENT                                   #74=(CLinePar 
COMMENT                                        (CParagraph 0 (0 0) 1 2 3 0 180) 
COMMENT                                        "Original Location Description:" 1) 
COMMENT                                   #75=(CLinePar 
COMMENT                                        (CParagraph 0 (0 0) 1 2 3 0 180) 
COMMENT                                        "   complement(786..819)" 1))) "Lox66") 
COMMENT                            #76=(CFolderPar 
COMMENT                                 (CGroupPar 
COMMENT                                  (CParagraph 2201 (3 #2# 0) 1 2 2 0 194) 
COMMENT                                  (CObjectList 
COMMENT                                   #77=(CLinePar 
COMMENT                                        (CParagraph 0 (0 0) 1 2 3 0 180) 
COMMENT                                        "Start: 2201  End: 2234" 1) 
COMMENT                                   #78=(CLinePar 
COMMENT                                        (CParagraph 0 (0 0) 1 2 3 0 180) 
COMMENT                                        "Original Location Description:" 1) 
COMMENT                                   #79=(CLinePar 
COMMENT                                        (CParagraph 0 (0 0) 1 2 3 0 180) 
COMMENT                                        "   2201..2234" 1))) "Lox71") 
COMMENT                            #80=(CFolderPar 
COMMENT                                 (CGroupPar 
COMMENT                                  (CParagraph 2453 (3 #21# 0) 1 2 2 0 194) 
COMMENT                                  (CObjectList 
COMMENT                                   #81=(CLinePar 
COMMENT                                        (CParagraph 0 (0 0) 1 2 3 0 180) 
COMMENT                                        "Start: 2453  End: 2456" 1))) "ACGG") 
COMMENT                            #82=(CFolderPar 
COMMENT                                 (CGroupPar 
COMMENT                                  (CParagraph 2464 (3 #17# 0) 1 2 2 0 194) 
COMMENT                                  (CObjectList 
COMMENT                                   #83=(CLinePar 
COMMENT                                        (CParagraph 0 (0 0) 1 2 3 0 180) 
COMMENT                                        "Start: 2464  End: 2467" 1) 
COMMENT                                   #84=(CLinePar 
COMMENT                                        (CParagraph 0 (0 0) 1 2 3 0 180) 
COMMENT                                        "Original Location Description:" 1) 
COMMENT                                   #85=(CLinePar 
COMMENT                                        (CParagraph 0 (0 0) 1 2 3 0 180) 
COMMENT                                        "   2464..2467" 1))) "-CTGA-") 
COMMENT                            #86=(CFolderPar 
COMMENT                                 (CGroupPar 
COMMENT                                  (CParagraph 2468 (3 #15# 0) 1 2 2 0 194) 
COMMENT                                  (CObjectList 
COMMENT                                   #87=(CLinePar 
COMMENT                                        (CParagraph 0 (0 0) 1 2 3 0 180) 
COMMENT                                        "Start: 2468  End: 2471" 1) 
COMMENT                                   #88=(CLinePar 
COMMENT                                        (CParagraph 0 (0 0) 1 2 3 0 180) 
COMMENT                                        "Original Location Description:" 1) 
COMMENT                                   #89=(CLinePar 
COMMENT                                        (CParagraph 0 (0 0) 1 2 3 0 180) 
COMMENT                                        "   2468..2471" 1))) "ACGG") 
COMMENT                            #90=(CFolderPar 
COMMENT                                 (CGroupPar 
COMMENT                                  (CParagraph 3498 (3 #16# 0) 1 2 2 0 194) 
COMMENT                                  (CObjectList 
COMMENT                                   #91=(CLinePar 
COMMENT                                        (CParagraph 0 (0 0) 1 2 3 0 180) 
COMMENT                                        "Start: 3498  End: 3501" 1) 
COMMENT                                   #92=(CLinePar 
COMMENT                                        (CParagraph 0 (0 0) 1 2 3 0 180) 
COMMENT                                        "Original Location Description:" 1) 
COMMENT                                   #93=(CLinePar 
COMMENT                                        (CParagraph 0 (0 0) 1 2 3 0 180) 
COMMENT                                        "   3498..3501" 1))) "GAGT") 
COMMENT                            #94=(CFolderPar 
COMMENT                                 (CGroupPar 
COMMENT                                  (CParagraph 3502 (3 #18# 0) 1 2 2 0 194) 
COMMENT                                  (CObjectList 
COMMENT                                   #95=(CLinePar 
COMMENT                                        (CParagraph 0 (0 0) 1 2 3 0 180) 
COMMENT                                        "Start: 3502  End: 3505" 1) 
COMMENT                                   #96=(CLinePar 
COMMENT                                        (CParagraph 0 (0 0) 1 2 3 0 180) 
COMMENT                                        "Original Location Description:" 1) 
COMMENT                                   #97=(CLinePar 
COMMENT                                        (CParagraph 0 (0 0) 1 2 3 0 180) 
COMMENT                                        "   3502..3505" 1))) "-CCAA-") 
COMMENT                            #98=(CFolderPar 
COMMENT                                 (CGroupPar 
COMMENT                                  (CParagraph 3513 (3 #10# 0) 1 2 2 0 194) 
COMMENT                                  (CObjectList 
COMMENT                                   #99=(CLinePar 
COMMENT                                        (CParagraph 0 (0 0) 1 2 3 0 180) 
COMMENT                                        "Start: 3513  End: 3516" 1) 
COMMENT                                   #100=(CLinePar 
COMMENT                                         (CParagraph 0 (0 0) 1 2 3 0 180) 
COMMENT                                         "Original Location Description:" 1) 
COMMENT                                   #101=(CLinePar 
COMMENT                                         (CParagraph 0 (0 0) 1 2 3 0 180) 
COMMENT                                         "   3513..3516" 1))) "GAGT") 
COMMENT                            #102=(CFolderPar 
COMMENT                                  (CGroupPar 
COMMENT                                   (CParagraph 4085 (3 #9# 0) 1 2 2 0 194) 
COMMENT                                   (CObjectList 
COMMENT                                    #103=(CLinePar 
COMMENT                                          (CParagraph 0 (0 0) 1 2 3 0 180) 
COMMENT                                          "Start: 4085  End: 4088" 1) 
COMMENT                                    #104=(CLinePar 
COMMENT                                          (CParagraph 0 (0 0) 1 2 3 0 180) 
COMMENT                                          "Original Location Description:" 1) 
COMMENT                                    #105=(CLinePar 
COMMENT                                          (CParagraph 0 (0 0) 1 2 3 0 180) 
COMMENT                                          "   4085..4088" 1))) "TGCG"))) 
COMMENT                          "Misc. Feature (11 total)") 
COMMENT                     #106=(CFolderPar 
COMMENT                           (CGroupPar (CParagraph 27 (7 27 0) 1 1 1 0 178) 
COMMENT                            (CObjectList 
COMMENT                             #107=(CFolderPar 
COMMENT                                   (CGroupPar 
COMMENT                                    (CParagraph 577 (3 #22# 0) 1 2 2 0 194) 
COMMENT                                    (CObjectList 
COMMENT                                     #108=(CLinePar 
COMMENT                                           (CParagraph 0 (0 0) 1 2 3 0 180) 
COMMENT                                           "Start: 577   End: 597 " 1))) 
COMMENT                                   "Barcode1-R") 
COMMENT                             #109=(CFolderPar 
COMMENT                                   (CGroupPar 
COMMENT                                    (CParagraph 3531 (3 #23# 0) 1 2 2 0 194) 
COMMENT                                    (CObjectList 
COMMENT                                     #110=(CLinePar 
COMMENT                                           (CParagraph 0 (0 0) 1 2 3 0 180) 
COMMENT                                           "Start: 3531  End: 3552" 1))) 
COMMENT                                   "Barcode2-F"))) "Primer (2 total)") 
COMMENT                     #111=(CFolderPar 
COMMENT                           (CGroupPar (CParagraph 30 (7 30 0) 1 1 1 0 178) 
COMMENT                            (CObjectList 
COMMENT                             #112=(CFolderPar 
COMMENT                                   (CGroupPar 
COMMENT                                    (CParagraph 2479 (3 #14# 0) 1 2 2 0 194) 
COMMENT                                    (CObjectList 
COMMENT                                     #113=(CLinePar 
COMMENT                                           (CParagraph 0 (0 0) 1 2 3 0 180) 
COMMENT                                           "Start: 2479  End: 2608" 1) 
COMMENT                                     #114=(CLinePar 
COMMENT                                           (CParagraph 0 (0 0) 1 2 3 0 180) 
COMMENT                                           "Original Location Description:" 1) 
COMMENT                                     #115=(CLinePar 
COMMENT                                           (CParagraph 0 (0 0) 1 2 3 0 180) 
COMMENT                                           "   2479..2608" 1) 
COMMENT                                     #116=(CLinePar 
COMMENT                                           (CParagraph 0 (0 0) 1 2 3 0 180) 
COMMENT                                           "Qualifiers:" 1) 
COMMENT                                     #117=(CLinePar 
COMMENT                                           (CParagraph 0 (0 0) 1 2 3 0 180) 
COMMENT                                           "   /ApEinfo_revcolor=#b1ff67" 1) 
COMMENT                                     #118=(CLinePar 
COMMENT                                           (CParagraph 0 (0 0) 1 2 3 0 180) 
COMMENT                                           "   /ApEinfo_fwdcolor=#b1ff67" 1))) 
COMMENT                                   "BBa_J72163 GlpT Promoter") 
COMMENT                             #119=(CFolderPar 
COMMENT                                   (CGroupPar 
COMMENT                                    (CParagraph 5127 (3 #7# 0) 1 2 2 0 194) 
COMMENT                                    (CObjectList 
COMMENT                                     #120=(CLinePar 
COMMENT                                           (CParagraph 0 (0 0) 1 2 3 0 180) 
COMMENT                                           "Start: 5127  End: 5260 (Complementary)" 
COMMENT                                           1) 
COMMENT                                     #121=(CLinePar 
COMMENT                                           (CParagraph 0 (0 0) 1 2 3 0 180) 
COMMENT                                           "Original Location Description:" 1) 
COMMENT                                     #122=(CLinePar 
COMMENT                                           (CParagraph 0 (0 0) 1 2 3 0 180) 
COMMENT                                           "   complement(5127..5260)" 1))) 
COMMENT                                   "SpR Promoter"))) 
COMMENT                           "Promoter Prokaryotic (2 total)") 
COMMENT                     #123=(CFolderPar 
COMMENT                           (CGroupPar (CParagraph 32 (7 32 0) 1 1 1 0 178) 
COMMENT                            (CObjectList 
COMMENT                             #124=(CFolderPar 
COMMENT                                   (CGroupPar 
COMMENT                                    (CParagraph 2609 (3 #11# 0) 1 2 2 0 194) 
COMMENT                                    (CObjectList 
COMMENT                                     #125=(CLinePar 
COMMENT                                           (CParagraph 0 (0 0) 1 2 3 0 180) 
COMMENT                                           "Start: 2609  End: 2644" 1) 
COMMENT                                     #126=(CLinePar 
COMMENT                                           (CParagraph 0 (0 0) 1 2 3 0 180) 
COMMENT                                           "Original Location Description:" 1) 
COMMENT                                     #127=(CLinePar 
COMMENT                                           (CParagraph 0 (0 0) 1 2 3 0 180) 
COMMENT                                           "   2609..2644" 1) 
COMMENT                                     #128=(CLinePar 
COMMENT                                           (CParagraph 0 (0 0) 1 2 3 0 180) 
COMMENT                                           "Qualifiers:" 1) 
COMMENT                                     #129=(CLinePar 
COMMENT                                           (CParagraph 0 (0 0) 1 2 3 0 180) 
COMMENT                                           "   /ApEinfo_revcolor=#b1ff67" 1) 
COMMENT                                     #130=(CLinePar 
COMMENT                                           (CParagraph 0 (0 0) 1 2 3 0 180) 
COMMENT                                           "   /ApEinfo_fwdcolor=#b1ff67" 1))) 
COMMENT                                   "sfGFP Ribosome Binding Site"))) 
COMMENT                           "RBS (1 total)") 
COMMENT                     #131=(CFolderPar 
COMMENT                           (CGroupPar (CParagraph 33 (7 33 0) 1 1 1 0 178) 
COMMENT                            (CObjectList 
COMMENT                             #132=(CFolderPar 
COMMENT                                   (CGroupPar 
COMMENT                                    (CParagraph 5261 (3 #0# 0) 1 2 2 0 194) 
COMMENT                                    (CObjectList 
COMMENT                                     #133=(CLinePar 
COMMENT                                           (CParagraph 0 (0 0) 1 2 3 0 180) 
COMMENT                                           "Start: 5261  End: 6024 (Complementary)" 
COMMENT                                           1) 
COMMENT                                     #134=(CLinePar 
COMMENT                                           (CParagraph 0 (0 0) 1 2 3 0 180) 
COMMENT                                           "Original Location Description:" 1) 
COMMENT                                     #135=(CLinePar 
COMMENT                                           (CParagraph 0 (0 0) 1 2 3 0 180) 
COMMENT                                           "   complement(5261..6024)" 1) 
COMMENT                                     #136=(CLinePar 
COMMENT                                           (CParagraph 0 (0 0) 1 2 3 0 180) 
COMMENT                                           "Qualifiers:" 1) 
COMMENT                                     #137=(CLinePar 
COMMENT                                           (CParagraph 0 (0 0) 1 2 3 0 180) 
COMMENT                                           "   /ApEinfo_fwdcolor=#7F7F7F" 1) 
COMMENT                                     #138=(CLinePar 
COMMENT                                           (CParagraph 0 (0 0) 1 2 3 0 180) 
COMMENT                                           "   /ApEinfo_revcolor=#7F7F7F" 1) 
COMMENT                                     #139=(CLinePar 
COMMENT                                           (CParagraph 0 (0 0) 1 2 3 0 180) 
COMMENT                                           "   /ApEinfo_graphicformat=arrow_data {{0 1 2 0 0 -1} {} 0}" 
COMMENT                                           1) 
COMMENT                                     #140=(CLinePar 
COMMENT                                           (CParagraph 0 (0 0) 1 2 3 0 180) 
COMMENT                                           "   width 5 offset 0" 1))) "ColE1"))) 
COMMENT                           "Replication Origin (1 total)") 
COMMENT                     #141=(CFolderPar 
COMMENT                           (CGroupPar (CParagraph 34 (7 34 0) 1 1 1 0 178) 
COMMENT                            (CObjectList 
COMMENT                             #142=(CFolderPar 
COMMENT                                   (CGroupPar 
COMMENT                                    (CParagraph 1 (3 #4# 0) 1 2 2 0 194) 
COMMENT                                    (CObjectList 
COMMENT                                     #143=(CLinePar 
COMMENT                                           (CParagraph 0 (0 0) 1 2 3 0 180) 
COMMENT                                           "Start: 1     End: 611 " 1) 
COMMENT                                     #144=(CLinePar 
COMMENT                                           (CParagraph 0 (0 0) 1 2 3 0 180) 
COMMENT                                           "Original Location Description:" 1) 
COMMENT                                     #145=(CLinePar 
COMMENT                                           (CParagraph 0 (0 0) 1 2 3 0 180) 
COMMENT                                           "   1..611" 1))) "IntC13Up (SmiI)") 
COMMENT                             #146=(CFolderPar 
COMMENT                                   (CGroupPar 
COMMENT                                    (CParagraph 3513 (3 #5# 0) 1 2 2 0 194) 
COMMENT                                    (CObjectList 
COMMENT                                     #147=(CLinePar 
COMMENT                                           (CParagraph 0 (0 0) 1 2 3 0 180) 
COMMENT                                           "Start: 3513  End: 4084" 1) 
COMMENT                                     #148=(CLinePar 
COMMENT                                           (CParagraph 0 (0 0) 1 2 3 0 180) 
COMMENT                                           "Original Location Description:" 1) 
COMMENT                                     #149=(CLinePar 
COMMENT                                           (CParagraph 0 (0 0) 1 2 3 0 180) 
COMMENT                                           "   3513..4084" 1))) 
COMMENT                                   "IntC13Dn (SmiI)"))) 
COMMENT                           "Repeat Region (2 total)") 
COMMENT                     #150=(CFolderPar 
COMMENT                           (CGroupPar (CParagraph 43 (7 43 0) 1 1 1 0 178) 
COMMENT                            (CObjectList 
COMMENT                             #151=(CFolderPar 
COMMENT                                   (CGroupPar 
COMMENT                                    (CParagraph 3362 (3 #13# 0) 1 2 2 0 194) 
COMMENT                                    (CObjectList 
COMMENT                                     #152=(CLinePar 
COMMENT                                           (CParagraph 0 (0 0) 1 2 3 0 180) 
COMMENT                                           "Start: 3362  End: 3490" 1) 
COMMENT                                     #153=(CLinePar 
COMMENT                                           (CParagraph 0 (0 0) 1 2 3 0 180) 
COMMENT                                           "Original Location Description:" 1) 
COMMENT                                     #154=(CLinePar 
COMMENT                                           (CParagraph 0 (0 0) 1 2 3 0 180) 
COMMENT                                           "   3362..3490" 1) 
COMMENT                                     #155=(CLinePar 
COMMENT                                           (CParagraph 0 (0 0) 1 2 3 0 180) 
COMMENT                                           "Qualifiers:" 1) 
COMMENT                                     #156=(CLinePar 
COMMENT                                           (CParagraph 0 (0 0) 1 2 3 0 180) 
COMMENT                                           "   /ApEinfo_revcolor=#b1ff67" 1) 
COMMENT                                     #157=(CLinePar 
COMMENT                                           (CParagraph 0 (0 0) 1 2 3 0 180) 
COMMENT                                           "   /ApEinfo_fwdcolor=#b1ff67" 1))) 
COMMENT                                   "BBa_B0015 Terminator") 
COMMENT                             #158=(CFolderPar 
COMMENT                                   (CGroupPar 
COMMENT                                    (CParagraph 4089 (3 #6# 0) 1 2 2 0 194) 
COMMENT                                    (CObjectList 
COMMENT                                     #159=(CLinePar 
COMMENT                                           (CParagraph 0 (0 0) 1 2 3 0 180) 
COMMENT                                           "Start: 4089  End: 4115 (Complementary)" 
COMMENT                                           1) 
COMMENT                                     #160=(CLinePar 
COMMENT                                           (CParagraph 0 (0 0) 1 2 3 0 180) 
COMMENT                                           "Original Location Description:" 1) 
COMMENT                                     #161=(CLinePar 
COMMENT                                           (CParagraph 0 (0 0) 1 2 3 0 180) 
COMMENT                                           "   complement(4089..4115)" 1))) 
COMMENT                                   "SpR Terminator"))) "Terminator (2 total)"))) 
COMMENT                   "Feature Map")))) 
COMMENT       (CGraphView 
COMMENT        (CWStyleSheet 
COMMENT         (CObjectList 
COMMENT          #162=(CWidgetStyle "RSite Label" 1 (LOGPEN 0 0 13408563) 1 0 1 
COMMENT                (LOGFONT 0 0 0 0 400 0 0 0 0 3 2 1 18 "Georgia") 0.555556 0 1 5 
COMMENT                "@N (@S)" 0) 
COMMENT          #163=(CWidgetStyle "Signal Label" 1 (LOGPEN 0 0 0) 1 0 1 
COMMENT                (LOGFONT 0 0 0 0 700 0 0 0 0 3 2 1 34 "Arial") 0.666667 0 1 1 
COMMENT                "@N" 0) 
COMMENT          #164=(CWidgetStyle "Molecule Label 2" 0 0 1 
COMMENT                (LOGFONT 0 0 0 0 400 0 0 0 0 3 2 1 18 "Georgia") 0.555556 0 1 16 
COMMENT                "@L bp" 0) 
COMMENT          #165=(CWidgetStyle "Molecule Label 1" 0 0 1 
COMMENT                (LOGFONT 0 0 0 0 400 0 0 0 0 3 2 1 34 "Verdana") 0.833333 0 1 1 
COMMENT                "@N" 0) 
COMMENT          #166=(CWidgetStyle "Shape 3" 1 (LOGPEN 0 0 3355545) 1 1 
COMMENT                (LOGBRUSH 0 6724095 0) 0 0 1 (LOGSHAPE 9 1 0.8 1.8 0)) 
COMMENT          #167=(CWidgetStyle "Shape 1" 1 (LOGPEN 0 0 6723840) 1 1 
COMMENT                (LOGBRUSH 0 10079334 0) 0 0 1 (LOGSHAPE 9 1 0.8 1.8 0)) 
COMMENT          #168=(CWidgetStyle "Axis" 1 (LOGPEN 0 0 10079436) 2 1 
COMMENT                (LOGBRUSH 0 13434879 0) 0 0 1 (LOGSHAPE 10 1 0 0 0)) 
COMMENT          #169=(CWidgetStyle "Line 2" 1 (LOGPEN 0 0 6723840) 8 0 0 0 1 
COMMENT                (LOGSHAPE 1 1.9 0 0 0)) 
COMMENT          #170=(CWidgetStyle "RSite" 1 (LOGPEN 0 0 10053171) 8 0 0 0 1 
COMMENT                (LOGSHAPE 1 1.9 0 0 0)) 
COMMENT          #171=(CWidgetStyle "Short Signal" 1 (LOGPEN 0 0 13395507) 10 0 0 0 1 
COMMENT                (LOGSHAPE 1 1.9 0 0 0)) 
COMMENT          #172=(CWidgetStyle "Uniq RSite Label" 1 (LOGPEN 0 0 153) 1 0 1 
COMMENT                (LOGFONT 0 0 0 0 400 0 0 0 0 3 2 1 18 "Georgia") 0.555556 128 1 
COMMENT                5 "@N (@S)" 0) 
COMMENT          #173=(CWidgetStyle "Vanilla" 1 (LOGPEN 0 0 0) 1 1 
COMMENT                (LOGBRUSH 0 16777215 0) 1 
COMMENT                (LOGFONT 0 0 0 0 400 0 0 0 0 7 48 2 18 "Times New Roman") 0.8 0 
COMMENT                1 2 "?" 0) 
COMMENT          #174=(CWidgetStyle "Mark 1" 0 0 1 
COMMENT                (LOGFONT 0 0 0 0 400 0 0 0 2 7 48 2 2 "Windings") 0.7 0 1 2 "?" 
COMMENT                0) 
COMMENT          #175=(CWidgetStyle "Motif Label" 1 (LOGPEN 0 0 16744512) 1 0 1 
COMMENT                (LOGFONT 0 0 0 0 400 0 0 0 0 3 2 1 34 "Arial") 0.611111 8388608 
COMMENT                1 65535 "@N (@H)" 0) 
COMMENT          #176=(CWidgetStyle "Fragment Label 2" 1 (LOGPEN 0 0 0) 1 0 1 
COMMENT                (LOGFONT 0 0 0 0 400 0 0 0 0 3 2 1 49 "Courier New") 1.05 0 1 48 
COMMENT                "@F bp (molecule @L bp)" 0) 
COMMENT          #177=(CWidgetStyle "Fragment Label 1" 1 (LOGPEN 0 0 0) 1 0 1 
COMMENT                (LOGFONT 0 0 0 0 400 0 0 0 0 3 2 1 34 "Arial") 0.91 0 1 1 
COMMENT                "Fragment of @N" 0) 
COMMENT          #178=(CWidgetStyle "Shape 4" 1 (LOGPEN 0 0 0) 1 1 
COMMENT                (LOGBRUSH 2 8388608 5) 0 0 0) 
COMMENT          #179=(CWidgetStyle "Shape 2" 1 (LOGPEN 0 0 0) 1 1 (LOGBRUSH 0 128 0) 0 
COMMENT                0 0) 
COMMENT          #180=(CWidgetStyle "Shape 0" 1 (LOGPEN 0 0 0) 1 1 (LOGBRUSH 0 0 0) 0 0 
COMMENT                0) 
COMMENT          #181=(CWidgetStyle "ORF" 1 (LOGPEN 0 0 16384) 8 0 0 0 1 
COMMENT                (LOGSHAPE 7 0.2 3.41182 2.86186 0.609808)) 
COMMENT          #182=(CWidgetStyle "Line 4" 1 (LOGPEN 0 0 32768) 8 0 0 0 0) 
COMMENT          #183=(CWidgetStyle "Line 3" 1 (LOGPEN 0 0 16711680) 8 0 0 0 0) 
COMMENT          #184=(CWidgetStyle "Line 1" 1 (LOGPEN 0 0 16711680) 1 0 0 0 0) 
COMMENT          #185=(CWidgetStyle "Short Promoter" 1 (LOGPEN 0 0 128) 6 0 0 0 0) 
COMMENT          #186=(CWidgetStyle "Motif" 1 (LOGPEN 0 0 0) 1 0 0 0 0) 
COMMENT          #187=(CWidgetStyle "Line 0" 1 (LOGPEN 0 0 0) 8 0 0 0 0) 
COMMENT          #188=(CWidgetStyle "Void" 0 0 0 0 0) 
COMMENT          #189=(CWidgetStyle "General Label" 1 (LOGPEN 0 0 0) 1 0 1 
COMMENT                (LOGFONT 0 0 0 0 400 0 0 0 0 3 2 1 18 "Times New Roman") 0.91 0 
COMMENT                1 3 "@T @N " 0) 
COMMENT          #190=(CWidgetStyle "Position" 1 (LOGPEN 0 0 0) 1 0 0 0 0) 
COMMENT          #191=(CWidgetStyle "Annotation" 0 0 1 
COMMENT                (LOGFONT 0 0 0 0 400 0 0 0 0 3 2 1 18 "Times New Roman") 0.91 0 
COMMENT                0 0) 
COMMENT          #192=(CWidgetStyle "Position Label" 1 (LOGPEN 0 0 8388608) 1 0 1 
COMMENT                (LOGFONT 0 0 0 0 400 0 1 0 0 3 2 1 34 "Arial") 0.63 8388608 1 1 
COMMENT                "@N" 0) 
COMMENT          #193=(CWidgetStyle "Range" 1 (LOGPEN 0 0 0) 1 1 
COMMENT                (LOGBRUSH 0 16777215 0) 0 0 0) 
COMMENT          #194=(CWidgetStyle "Range Label" 1 (LOGPEN 0 0 8388608) 1 0 1 
COMMENT                (LOGFONT 0 0 0 0 400 0 1 0 0 3 2 1 34 "Arial") 0.63 8388608 1 1 
COMMENT                "@N" 0) 
COMMENT          #195=(CWidgetStyle "ORF Label" 1 (LOGPEN 0 0 49216) 1 0 1 
COMMENT                (LOGFONT 0 0 0 0 400 0 0 0 0 3 2 1 18 "Times New Roman") 
COMMENT                0.611111 0 1 65535 "@N" 0) 
COMMENT          #196=(CWidgetStyle "CDS Label" 1 (LOGPEN 0 0 4227264) 1 0 1 
COMMENT                (LOGFONT 0 0 0 0 400 0 0 0 0 3 2 1 34 "Arial") 0.555556 255 1 1 
COMMENT                "@N" 0) 
COMMENT          #197=(CWidgetStyle "Shape 5" 1 (LOGPEN 0 0 0) 3 1 
COMMENT                (LOGBRUSH 0 16777113 0) 1 
COMMENT                (LOGFONT 0 0 0 0 400 0 0 0 0 7 48 2 50 "Arial") 0.9 0 0 1 
COMMENT                (LOGSHAPE 9 1 0.8 1.8 0)) 
COMMENT          #198=(CWidgetStyle "CDS" 1 (LOGPEN 0 0 0) 1 1 (LOGBRUSH 2 39423 3) 0 0 
COMMENT                1 (LOGSHAPE 9 1 0.8 1.8 0)) 
COMMENT          #199=(CWidgetStyle "Label 2" 1 (LOGPEN 0 0 4227264) 1 0 1 
COMMENT                (LOGFONT 0 0 0 0 400 0 0 0 0 3 2 1 34 "Arial") 0.944444 8388608 
COMMENT                1 1 "@N" 0) 
COMMENT          #200=(CWidgetStyle "Label 3" 1 (LOGPEN 0 0 8421376) 1 0 1 
COMMENT                (LOGFONT 0 0 0 0 700 255 0 0 0 3 2 1 34 "Arial") 0.833333 255 1 
COMMENT                5 "@N (@S)" 0) 
COMMENT          #201=(CWidgetStyle "Label 4" 1 (LOGPEN 0 0 8437824) 1 0 1 
COMMENT                (LOGFONT 0 0 0 0 400 0 0 0 0 3 2 1 34 "Arial") 0.722222 0 1 5 
COMMENT                "@N (@S)" 0)) 0.164644 1.74233 0.164644 2.53336 
COMMENT         (70 (CShapeMapEntry 0 "Unique RSite" 1 "Uniq RSite Label") 67 
COMMENT          (CShapeMapEntry 0 "ORF" 0 "ORF Label")) 40.0378 40.0378 39 39 0.1 
COMMENT         -10503) 1 1 0 1 1 
COMMENT        (mapper: 20.8907 -14.4919 40.0378 40.0378 0.01 10 -1 6024 6024 1 0 0) 
COMMENT        #202=(CGroupWidget (CWidget 0 (0 0) 1 2 0 0 Nil -252 100) 
COMMENT              (CObjectList 
COMMENT               #203=(CGroupWidget (CWidget 1 (0 0) 1 2 0 0 Nil -1088 100) 
COMMENT                     (CObjectList 
COMMENT                      #204=(CAxis 
COMMENT                            (CWideLine 
COMMENT                             (CWidget 0 (0 0) 1 2 0 0 #168# 49772308 0) 
COMMENT                             (LOGPEN 0 0 10079436) 2 (LOGBRUSH 0 13434879 0) 1 
COMMENT                             6.27523 6.27323 1 0.0214037) 0.104137) 
COMMENT                      #205=(CLabel 
COMMENT                            (CWidget 1001 (0 0) 1 2 0 0 #165# 1312055071 100) 
COMMENT                            (LOGPEN 0 0 0) 1 
COMMENT                            (LOGFONT 58 22 0 0 400 0 0 0 0 3 2 1 34 "Verdana") 
COMMENT                            1.74233 0.833333 0 "pC13US1.1" "@N" 1 0 0.871165 0 
COMMENT                            -10 6.14419 1.34873 Nil) 
COMMENT                      #206=(CLabel (CWidget 1002 (0 0) 1 2 0 0 #164# 0 100) 
COMMENT                            (LOGPEN 0 0 0) 1 
COMMENT                            (LOGFONT 38 14 0 0 400 0 0 0 0 3 2 1 18 "Georgia") 
COMMENT                            1.74233 0.555556 0 "6024 bp" "@L bp" 16 0 -0.871165 
COMMENT                            0 -10.8 3.37181 0.949103 Nil)) (CObjectList)) 
COMMENT               #207=(CGroupWidget (CWidget 10 (6 0) 1 2 0 0 Nil -1229 100) 
COMMENT                     (CObjectList 
COMMENT                      #208=(CGroupWidget 
COMMENT                            (CWidget 4 (7 4 0) 1 2 0 0 Nil -880 100) 
COMMENT                            (CObjectList 
COMMENT                             #209=(CWideArrow 
COMMENT                                   (CWideLine 
COMMENT                                    (CWidget 0 (3 #3# 0) 1 2 0 0 #166# 561 100) 
COMMENT                                    (LOGPEN 0 0 3355545) 1 
COMMENT                                    (LOGBRUSH 0 6724095 0) 1 4.2269 5.12039 1 
COMMENT                                    0.082322) 0.8 1.8 1) 
COMMENT                             #210=(CLabel 
COMMENT                                   (CWidget 0 (0 0) 1 2 0 0 #163# 268634520 100) 
COMMENT                                   (LOGPEN 0 0 0) 1 
COMMENT                                   (LOGFONT 46 17 0 0 700 0 0 0 0 3 2 1 34 
COMMENT                                    "Arial") 1.74233 0.666667 0 "URA3" "@N" 1 
COMMENT                                   13.2563 0 0 -10 2.59755 1.07399 #209#) 
COMMENT                             #211=(CWideArrow 
COMMENT                                   (CWideLine 
COMMENT                                    (CWidget 0 (3 #8# 0) 1 2 0 0 #166# 0 100) 
COMMENT                                    (LOGPEN 0 0 3355545) 1 
COMMENT                                    (LOGBRUSH 0 6724095 0) 1 0.935146 1.98797 1 
COMMENT                                    0.082322) 0.8 1.8 1) 
COMMENT                             #212=(CLabel (CWidget 0 (0 0) 1 2 0 0 #163# 0 100) 
COMMENT                                   (LOGPEN 0 0 0) 1 
COMMENT                                   (LOGFONT 46 17 0 0 700 0 0 0 0 3 2 1 34 
COMMENT                                    "Arial") 1.74233 0.666667 0 "SpR" "@N" 1 
COMMENT                                   -12.9052 1.74233 0 -10 1.99811 1.07399 #211#) 
COMMENT                             #213=(CWideArrow 
COMMENT                                   (CWideLine 
COMMENT                                    (CWidget 0 (3 #12# 0) 1 2 0 0 #166# 0 100) 
COMMENT                                    (LOGPEN 0 0 3355545) 1 
COMMENT                                    (LOGBRUSH 0 6724095 0) 1 2.77316 3.51982 1 
COMMENT                                    0.082322) 0.8 1.8 0) 
COMMENT                             #214=(CLabel (CWidget 0 (0 0) 1 2 0 0 #163# 32 100) 
COMMENT                                   (LOGPEN 0 0 0) 1 
COMMENT                                   (LOGFONT 46 17 0 0 700 0 0 0 0 3 2 1 34 
COMMENT                                    "Arial") 1.74233 0.666667 0 "sfGFP" "@N" 1 
COMMENT                                   2.56021 -17.4233 0 -10 2.94721 1.07399 #213#)) 
COMMENT                            (CObjectList)) 
COMMENT                      #215=(CGroupWidget 
COMMENT                            (CWidget 21 (7 21 0) 1 2 0 0 Nil -1018 100) 
COMMENT                            (CObjectList 
COMMENT                             #216=(CScratch 
COMMENT                                   (CWidget 0 (3 #1# 0) 1 2 0 0 #171# 50162480 
COMMENT                                    100) (LOGPEN 0 8 13395507) 10 1 5.45571 1.9 
COMMENT                                   0.082322 1) 
COMMENT                             #217=(CLabel 
COMMENT                                   (CWidget 0 (0 0) 1 2 0 0 #163# 13395507 100) 
COMMENT                                   (LOGPEN 0 0 0) 1 
COMMENT                                   (LOGFONT 46 17 0 0 700 0 0 0 0 3 2 1 34 
COMMENT                                    "Arial") 1.74233 0.666667 0 "Lox66" "@N" 1 
COMMENT                                   12.3855 5.22699 0 -10 2.87229 1.07399 #216#) 
COMMENT                             #218=(CScratch 
COMMENT                                   (CWidget 0 (3 #2# 0) 1 2 0 0 #171# 50128256 
COMMENT                                    100) (LOGPEN 0 8 13395507) 10 1 3.98218 1.9 
COMMENT                                   0.082322 1) 
COMMENT                             #219=(CLabel (CWidget 0 (0 0) 1 2 0 0 #163# 0 100) 
COMMENT                                   (LOGPEN 0 0 0) 1 
COMMENT                                   (LOGFONT 46 17 0 0 700 0 0 0 0 3 2 1 34 
COMMENT                                    "Arial") 1.74233 0.666667 0 "Lox71" "@N" 1 
COMMENT                                   11.4862 -6.96932 0 -10 2.87229 1.07399 #218#) 
COMMENT                             #220=(CScratch 
COMMENT                                   (CWidget 0 (3 #9# 0) 1 2 0 0 #171# 50128736 
COMMENT                                    100) (LOGPEN 0 8 13395507) 10 1 2.02025 1.9 
COMMENT                                   0.082322 1) 
COMMENT                             #221=(CLabel (CWidget 0 (0 0) 1 2 0 0 #163# 0 100) 
COMMENT                                   (LOGPEN 0 0 0) 1 
COMMENT                                   (LOGFONT 46 17 0 0 700 0 0 0 0 3 2 1 34 
COMMENT                                    "Arial") 1.74233 0.666667 0 "TGCG" "@N" 1 
COMMENT                                   -13.0011 -3.48466 0 -10 2.82233 1.07399 #220#) 
COMMENT                             #222=(CScratch 
COMMENT                                   (CWidget 0 (3 #10# 0) 1 2 0 0 #171# 50131056 
COMMENT                                    100) (LOGPEN 0 8 13395507) 10 1 2.61591 1.9 
COMMENT                                   0.082322 1) 
COMMENT                             #223=(CLabel 
COMMENT                                   (CWidget 0 (0 0) 1 2 0 0 #163# 1350803125 100) 
COMMENT                                   (LOGPEN 0 0 0) 1 
COMMENT                                   (LOGFONT 46 17 0 0 700 0 0 0 0 3 2 1 34 
COMMENT                                    "Arial") 1.74233 0.666667 0 "GAGT" "@N" 1 
COMMENT                                   -10.1305 -8.71165 0 -10 2.7474 1.07399 #222#) 
COMMENT                             #224=(CScratch 
COMMENT                                   (CWidget 0 (3 #15# 0) 1 2 0 0 #171# 50130016 
COMMENT                                    100) (LOGPEN 0 8 13395507) 10 1 3.70414 1.9 
COMMENT                                   0.082322 1) 
COMMENT                             #225=(CLabel 
COMMENT                                   (CWidget 0 (0 0) 1 2 0 0 #163# 12650904 100) 
COMMENT                                   (LOGPEN 0 0 0) 1 
COMMENT                                   (LOGFONT 46 17 0 0 700 0 0 0 0 3 2 1 34 
COMMENT                                    "Arial") 1.74233 0.666667 0 "ACGG" "@N" 1 
COMMENT                                   8.60792 -12.1963 0 -10 2.87229 1.07399 #224#) 
COMMENT                             #226=(CScratch 
COMMENT                                   (CWidget 0 (3 #16# 0) 1 2 0 0 #171# 50129936 
COMMENT                                    100) (LOGPEN 0 8 13395507) 10 1 2.63153 1.9 
COMMENT                                   0.082322 1) 
COMMENT                             #227=(CLabel 
COMMENT                                   (CWidget 0 (0 0) 1 2 0 0 #163# -808141046 100) 
COMMENT                                   (LOGPEN 0 0 0) 1 
COMMENT                                   (LOGFONT 46 17 0 0 700 0 0 0 0 3 2 1 34 
COMMENT                                    "Arial") 1.74233 0.666667 0 "GAGT" "@N" 1 
COMMENT                                   -8.04158 -12.1963 0 -10 2.7474 1.07399 #226#) 
COMMENT                             #228=(CScratch 
COMMENT                                   (CWidget 0 (3 #17# 0) 1 2 0 0 #171# 50131456 
COMMENT                                    100) (LOGPEN 0 8 13395507) 10 1 3.7083 1.9 
COMMENT                                   0.082322 1) 
COMMENT                             #229=(CLabel 
COMMENT                                   (CWidget 0 (0 0) 1 2 0 0 #163# 1387501701 100) 
COMMENT                                   (LOGPEN 0 0 0) 1 
COMMENT                                   (LOGFONT 46 17 0 0 700 0 0 0 0 3 2 1 34 
COMMENT                                    "Arial") 1.74233 0.666667 0 "-CTGA-" "@N" 1 
COMMENT                                   8.77669 -10.454 0 -10 3.34684 1.07399 #228#) 
COMMENT                             #230=(CScratch 
COMMENT                                   (CWidget 0 (3 #18# 0) 1 2 0 0 #171# 50130896 
COMMENT                                    100) (LOGPEN 0 8 13395507) 10 1 2.62736 1.9 
COMMENT                                   0.082322 1) 
COMMENT                             #231=(CLabel 
COMMENT                                   (CWidget 0 (0 0) 1 2 0 0 #163# 12650904 100) 
COMMENT                                   (LOGPEN 0 0 0) 1 
COMMENT                                   (LOGFONT 46 17 0 0 700 0 0 0 0 3 2 1 34 
COMMENT                                    "Arial") 1.74233 0.666667 0 "-CCAA-" "@N" 1 
COMMENT                                   -8.19426 -10.454 0 -10 3.34684 1.07399 #230#) 
COMMENT                             #232=(CScratch 
COMMENT                                   (CWidget 0 (3 #19# 0) 1 2 0 0 #171# 50129536 
COMMENT                                    100) (LOGPEN 0 8 13395507) 10 1 6.27319 1.9 
COMMENT                                   0.082322 1) 
COMMENT                             #233=(CLabel 
COMMENT                                   (CWidget 0 (0 0) 1 2 0 0 #163# 8388608 100) 
COMMENT                                   (LOGPEN 0 0 0) 1 
COMMENT                                   (LOGFONT 46 17 0 0 700 0 0 0 0 3 2 1 34 
COMMENT                                    "Arial") 1.74233 0.666667 0 "GCCT" "@N" 1 
COMMENT                                   2.29699 12.1963 0 -10 2.7474 1.07399 #232#) 
COMMENT                             #234=(CScratch 
COMMENT                                   (CWidget 0 (3 #20# 0) 1 2 0 0 #171# 50129456 
COMMENT                                    100) (LOGPEN 0 8 13395507) 10 1 5.63691 1.9 
COMMENT                                   0.082322 1) 
COMMENT                             #235=(CLabel 
COMMENT                                   (CWidget 0 (0 0) 1 2 0 0 #163# 12650904 100) 
COMMENT                                   (LOGPEN 0 0 0) 1 
COMMENT                                   (LOGFONT 46 17 0 0 700 0 0 0 0 3 2 1 34 
COMMENT                                    "Arial") 1.74233 0.666667 0 "AGGT" "@N" 1 
COMMENT                                   11.5037 6.96932 0 -10 2.7474 1.07399 #234#) 
COMMENT                             #236=(CScratch 
COMMENT                                   (CWidget 0 (3 #21# 0) 1 2 0 0 #171# 50165304 
COMMENT                                    100) (LOGPEN 0 8 13395507) 10 1 3.71976 1.9 
COMMENT                                   0.082322 1) 
COMMENT                             #237=(CLabel (CWidget 0 (0 0) 1 2 0 0 #163# 0 100) 
COMMENT                                   (LOGPEN 0 0 0) 1 
COMMENT                                   (LOGFONT 46 17 0 0 700 0 0 0 0 3 2 1 34 
COMMENT                                    "Arial") 1.74233 0.666667 0 "ACGG" "@N" 1 
COMMENT                                   10.1566 -8.71165 0 -10 2.87229 1.07399 #236#)) 
COMMENT                            (CObjectList)) 
COMMENT                      #238=(CGroupWidget 
COMMENT                            (CWidget 27 (7 27 0) 1 2 0 0 Nil -740 100) 
COMMENT                            (CObjectList 
COMMENT                             #239=(CScratch 
COMMENT                                   (CWidget 0 (3 #22# 0) 1 2 0 0 #171# 50127296 
COMMENT                                    100) (LOGPEN 0 8 13395507) 10 1 5.67336 1.9 
COMMENT                                   0.082322 1) 
COMMENT                             #240=(CLabel (CWidget 0 (0 0) 1 2 0 0 #163# 0 100) 
COMMENT                                   (LOGPEN 0 0 0) 1 
COMMENT                                   (LOGFONT 46 17 0 0 700 0 0 0 0 3 2 1 34 
COMMENT                                    "Arial") 1.74233 0.666667 0 "Barcode1-R" 
COMMENT                                   "@N" 1 11.3849 8.71165 0 -10 5.66964 1.07399 
COMMENT                                   #239#) 
COMMENT                             #241=(CScratch 
COMMENT                                   (CWidget 0 (3 #23# 0) 1 2 0 0 #171# 50165624 
COMMENT                                    100) (LOGPEN 0 8 13395507) 10 1 2.59717 1.9 
COMMENT                                   0.082322 1) 
COMMENT                             #242=(CLabel (CWidget 0 (0 0) 1 2 0 0 #163# 1 100) 
COMMENT                                   (LOGPEN 0 0 0) 1 
COMMENT                                   (LOGFONT 46 17 0 0 700 0 0 0 0 3 2 1 34 
COMMENT                                    "Arial") 1.74233 0.666667 0 "Barcode2-F" 
COMMENT                                   "@N" 1 -12.7146 -6.96932 0 -10 5.59471 
COMMENT                                   1.07399 #241#)) (CObjectList)) 
COMMENT                      #243=(CGroupWidget 
COMMENT                            (CWidget 30 (7 30 0) 1 2 0 0 Nil -1159 100) 
COMMENT                            (CObjectList 
COMMENT                             #244=(CWideArrow 
COMMENT                                   (CWideLine 
COMMENT                                    (CWidget 0 (3 #7# 0) 1 2 0 0 #179# 0 100) 
COMMENT                                    (LOGPEN 0 0 0) 1 (LOGBRUSH 0 128 0) 1 
COMMENT                                    0.795603 0.935146 1 0.082322) 0.8 1.8 1) 
COMMENT                             #245=(CLabel 
COMMENT                                   (CWidget 0 (0 0) 1 2 0 0 #163# 268634520 100) 
COMMENT                                   (LOGPEN 0 0 0) 1 
COMMENT                                   (LOGFONT 46 17 0 0 700 0 0 0 0 3 2 1 34 
COMMENT                                    "Arial") 1.74233 0.666667 0 "SpR Promoter" 
COMMENT                                   "@N" 1 -13.2808 6.96932 0 -10 6.6687 1.07399 
COMMENT                                   #244#) 
COMMENT                             #246=(CWideArrow 
COMMENT                                   (CWideLine 
COMMENT                                    (CWidget 0 (3 #14# 0) 1 2 0 0 #179# 0 100) 
COMMENT                                    (LOGPEN 0 0 0) 1 (LOGBRUSH 0 128 0) 0.835356 
COMMENT                                    3.5573 3.69268 1 0.082322) 0.8 1.8 0) 
COMMENT                             #247=(CLabel (CWidget 0 (0 0) 1 2 0 0 #163# 1 100) 
COMMENT                                   (LOGPEN 0 0 0) 1 
COMMENT                                   (LOGFONT 46 17 0 0 700 0 0 0 0 3 2 1 34 
COMMENT                                    "Arial") 1.74233 0.666667 0 
COMMENT                                   "BBa J72163 GlpT Promoter" "@N" 1 12.5809 
COMMENT                                   -13.9386 0 -10 12.6381 1.07399 #246#)) 
COMMENT                            (CObjectList)) 
COMMENT                      #248=(CGroupWidget 
COMMENT                            (CWidget 32 (7 32 0) 1 2 0 0 Nil -1159 100) 
COMMENT                            (CObjectList 
COMMENT                             #249=(CScratch 
COMMENT                                   (CWidget 0 (3 #11# 0) 1 2 0 0 #183# 50161120 
COMMENT                                    100) (LOGPEN 0 6 16711680) 8 1 3.5573 1.9 
COMMENT                                   0.082322 1) 
COMMENT                             #250=(CLabel 
COMMENT                                   (CWidget 0 (0 0) 1 2 0 0 #163# 12650904 100) 
COMMENT                                   (LOGPEN 0 0 0) 1 
COMMENT                                   (LOGFONT 46 17 0 0 700 0 0 0 0 3 2 1 34 
COMMENT                                    "Arial") 1.74233 0.666667 0 
COMMENT                                   "sfGFP Ribosome Binding Site" "@N" 1 12.4672 
COMMENT                                   -15.681 0 -10 13.9868 1.07399 #249#)) 
COMMENT                            (CObjectList)) 
COMMENT                      #251=(CGroupWidget 
COMMENT                            (CWidget 33 (7 33 0) 1 2 0 0 Nil -182 100) 
COMMENT                            (CObjectList 
COMMENT                             #252=(CWideArrow 
COMMENT                                   (CWideLine 
COMMENT                                    (CWidget 0 (3 #0# 0) 1 2 0 0 #166# 0 100) 
COMMENT                                    (LOGPEN 0 0 3355545) 1 
COMMENT                                    (LOGBRUSH 0 6724095 0) 0.835356 6.27319 
COMMENT                                    0.795603 1 0.082322) 0.8 1.8 1) 
COMMENT                             #253=(CLabel 
COMMENT                                   (CWidget 0 (0 0) 1 2 0 0 #163# 1338793095 100) 
COMMENT                                   (LOGPEN 0 0 0) 1 
COMMENT                                   (LOGFONT 46 17 0 0 700 0 0 0 0 3 2 1 34 
COMMENT                                    "Arial") 1.74233 0.666667 0 "ColE1" "@N" 1 
COMMENT                                   -7.83252 10.454 0 -10 2.82233 1.07399 #252#)) 
COMMENT                            (CObjectList)) 
COMMENT                      #254=(CGroupWidget 
COMMENT                            (CWidget 34 (7 34 0) 1 2 0 0 Nil -1018 100) 
COMMENT                            (CObjectList 
COMMENT                             #255=(CWideArrow 
COMMENT                                   (CWideLine 
COMMENT                                    (CWidget 0 (3 #4# 0) 1 2 0 0 #178# 0 100) 
COMMENT                                    (LOGPEN 0 0 0) 1 (LOGBRUSH 2 8388608 5) 
COMMENT                                    0.835356 5.63691 6.27319 1 0.082322) 0.8 1.8 
COMMENT                                   0) 
COMMENT                             #256=(CLabel (CWidget 0 (0 0) 1 2 0 0 #163# 0 100) 
COMMENT                                   (LOGPEN 0 0 0) 1 
COMMENT                                   (LOGFONT 46 17 0 0 700 0 0 0 0 3 2 1 34 
COMMENT                                    "Arial") 1.74233 0.666667 0 
COMMENT                                   "IntC13Up (SmiI)" "@N" 1 9.9843 10.454 0 -10 
COMMENT                                   7.29311 1.07399 #255#) 
COMMENT                             #257=(CWideArrow 
COMMENT                                   (CWideLine 
COMMENT                                    (CWidget 0 (3 #5# 0) 1 2 0 0 #178# 0 100) 
COMMENT                                    (LOGPEN 0 0 0) 1 (LOGBRUSH 2 8388608 5) 
COMMENT                                    0.835356 2.02025 2.61591 1 0.082322) 0.8 1.8 
COMMENT                                   0) 
COMMENT                             #258=(CLabel 
COMMENT                                   (CWidget 0 (0 0) 1 2 0 0 #163# 268634520 100) 
COMMENT                                   (LOGPEN 0 0 0) 1 
COMMENT                                   (LOGFONT 46 17 0 0 700 0 0 0 0 3 2 1 34 
COMMENT                                    "Arial") 1.74233 0.666667 0 
COMMENT                                   "IntC13Dn (SmiI)" "@N" 1 -14.485 -5.22699 0 
COMMENT                                   -10 7.29311 1.07399 #257#)) (CObjectList)) 
COMMENT                      #259=(CGroupWidget 
COMMENT                            (CWidget 43 (7 43 0) 1 2 0 0 Nil -182 100) 
COMMENT                            (CObjectList 
COMMENT                             #260=(CScratch 
COMMENT                                   (CWidget 0 (3 #6# 0) 1 2 0 0 #171# 50163120 
COMMENT                                    100) (LOGPEN 0 8 13395507) 10 1 2.01608 1.9 
COMMENT                                   0.082322 1) 
COMMENT                             #261=(CLabel 
COMMENT                                   (CWidget 0 (0 0) 1 2 0 0 #163# 268634520 100) 
COMMENT                                   (LOGPEN 0 0 0) 1 
COMMENT                                   (LOGFONT 46 17 0 0 700 0 0 0 0 3 2 1 34 
COMMENT                                    "Arial") 1.74233 0.666667 0 "SpR Terminator" 
COMMENT                                   "@N" 1 -15.4452 -1.74233 0 -10 7.41799 
COMMENT                                   1.07399 #260#) 
COMMENT                             #262=(CLine 
COMMENT                                   (CWidget 0 (3 #13# 0) 1 2 0 0 #171# 32865 100) 
COMMENT                                   (LOGPEN 0 8 13395507) 10 0.835356 2.63882 
COMMENT                                   2.77316) 
COMMENT                             #263=(CLabel (CWidget 0 (0 0) 1 2 0 0 #163# 0 100) 
COMMENT                                   (LOGPEN 0 0 0) 1 
COMMENT                                   (LOGFONT 46 17 0 0 700 0 0 0 0 3 2 1 34 
COMMENT                                    "Arial") 1.74233 0.666667 0 
COMMENT                                   "BBa B0015 Terminator" "@N" 1 -11.0312 
COMMENT                                   -13.9386 0 -10 10.54 1.07399 #262#)) 
COMMENT                            (CObjectList))) (CObjectList)) 
COMMENT               #264=(CGroupWidget (CWidget 14 (16 0) 1 2 0 0 Nil -112 100) 
COMMENT                     (CObjectList) (CObjectList)) 
COMMENT               #265=(CGroupWidget (CWidget 11 (0 0) 1 2 0 0 Nil -390 100) 
COMMENT                     (CObjectList) (CObjectList)) 
COMMENT               #266=(CGroupWidget (CWidget 12 (0 0) 1 2 0 0 Nil -879 100) 
COMMENT                     (CObjectList) (CObjectList))) (CObjectList))) 
COMMENT       (CSeqView 10 10 (CObjectList) (CObList) 1 (CObList)) (CObList) 6 
COMMENT       (CStringList) 0 43844200 (CObList)))
FEATURES             Location/Qualifiers
     rep_origin      complement(5261..6024)
                     /ApEinfo_fwdcolor=#7F7F7F
                     /ApEinfo_revcolor=#7F7F7F
                     /ApEinfo_graphicformat=arrow_data {{0 1 2 0 0 -1} {} 0}
                     width 5 offset 0
                     /vntifkey="33"
                     /label=ColE1
     misc_feature    complement(786..819)
                     /vntifkey="21"
                     /label=Lox66
     misc_feature    2201..2234
                     /vntifkey="21"
                     /label=Lox71
     CDS             complement(1108..1965)
                     /vntifkey="4"
                     /label=URA3
     repeat_region   1..611
                     /vntifkey="34"
                     /label=IntC13Up\(SmiI)
     repeat_region   3513..4084
                     /vntifkey="34"
                     /label=IntC13Dn\(SmiI)
     terminator      complement(4089..4115)
                     /vntifkey="43"
                     /label=SpR\Terminator
     promoter        complement(5127..5260)
                     /vntifkey="30"
                     /label=SpR\Promoter
     CDS             complement(4116..5126)
                     /vntifkey="4"
                     /label=SpR
     misc_feature    4085..4088
                     /vntifkey="21"
                     /label=TGCG
     misc_feature    3513..3516
                     /vntifkey="21"
                     /label=GAGT
     RBS             2609..2644
                     /ApEinfo_revcolor=#b1ff67
                     /ApEinfo_fwdcolor=#b1ff67
                     /vntifkey="32"
                     /label=sfGFP\Ribosome\Binding\Site
     CDS             2645..3361
                     /ApEinfo_revcolor=#b1ff67
                     /ApEinfo_fwdcolor=#b1ff67
                     /vntifkey="4"
                     /label=sfGFP
     terminator      3362..3490
                     /ApEinfo_revcolor=#b1ff67
                     /ApEinfo_fwdcolor=#b1ff67
                     /vntifkey="43"
                     /label=BBa_B0015\Terminator
     promoter        2479..2608
                     /ApEinfo_revcolor=#b1ff67
                     /ApEinfo_fwdcolor=#b1ff67
                     /vntifkey="30"
                     /label=BBa_J72163\GlpT\Promoter
     misc_feature    2468..2471
                     /vntifkey="21"
                     /label=ACGG
     misc_feature    3498..3501
                     /vntifkey="21"
                     /label=GAGT
     misc_feature    2464..2467
                     /vntifkey="21"
                     /label=-CTGA-
     misc_feature    3502..3505
                     /vntifkey="21"
                     /label=-CCAA-
     misc_feature    1..4
                     /vntifkey="21"
                     /label=GCCT
     misc_feature    612..615
                     /vntifkey="21"
                     /label=AGGT
     misc_feature    2453..2456
                     /vntifkey="21"
                     /label=ACGG
     primer          577..597
                     /vntifkey="27"
                     /label=Barcode1-R
     primer          3531..3552
                     /vntifkey="27"
                     /label=Barcode2-F
BASE COUNT     1518 a      1467 c      1482 g      1557 t 
ORIGIN
        1 gcctgcggcc gcatttaaat cacgtatatg acgatcttgc tccaagtgcc aagtacatac 
       61 tcgcacggga aagttccata taaccgagta tgtgaaacag tcttgctgga cctgtttctt 
      121 tctttgtgag acagaaggag gaagatcaag tgaatgacgt agaacaatgg ggggagggca 
      181 gttgagtaga atgttcaaaa acggaagctg tccaaatcag aagcgtctgc actcaatcat 
      241 gtggtattgt tgagttcgtt atcgtccgtt cgtccagcac gcagggctca tgtacggtac 
      301 agggggcttt atcattacat gtgcagctat ctcctgttat gttaccgcaa tgagagtaag 
      361 cggcagtgtt ttgatgtaag cggagtaagc gatattacag cgaagtcgct tgggcgtttg 
      421 gtgcggcacg ggcccatttg gtgtctaaac ggagatgttg accctggctc tagtataagg 
      481 gatattgaca tacgactacc gtatatatcc gagtctacag tgtactatca cagcacatgt 
      541 cgttctgaac ctcgaggaat gtcgctggtg gtgacactaa ttggctctac cgatagtcta 
      601 cacctgctag taggtaggga taacagggta atgaagcctg cttttttata ctaagttggc 
      661 attataaaaa agcattgctt atcaatttgt tgcaacgaac aggtcactat cagtcaaaat 
      721 aaaatcatta tttgatttca cttcccatag tactttttga ccacctcccc cacccccccc 
      781 ctctctaccg ttcgtataat gtatgctata cgaagttatt gtgactgggg atgtagttga 
      841 gaataagtca tacacaagtc agctttcttc aagcctcata taagtataag tagttcaatc 
      901 gtattagcta cttgtaccca gcatctccgt atcgagaaac acaacaacac gccccattgg 
      961 acagatcatg cggatacaca ggttgtgcag tatcatacat actcgatcag acaggtcgtc 
     1021 tgaccatcat acaagctgaa caagcgctcc atacttgcac gctctctata tacacagtta 
     1081 aattacatat ccatagtcta acctctaaca gttaatcttc tggtaagcct cccagccagc 
     1141 cttctggtat cgcttggcct cctcaatagg atctcggttc tggccgtaca gacctcggcc 
     1201 gacaattatg atatccgttc cggtagacat gacatcctca acagttcggt actgctgtcc 
     1261 gagagcgtca cccttgtcgt caagacccac cccgggggtc agaataagcc agtcctcaga 
     1321 gtcgccctta ggtcggttct gggcaatgaa gccaaccaca aactcggggt cggatcgggc 
     1381 aagctcaatg gtctgcttgg agtactcgcc agtggccaga gagcccttgc aagacagctc 
     1441 ggccagcatg agcagacctc tggccagctt ctcgttggga gaggggacca ggaactcctt 
     1501 gtactcggag ttctcgtagt cagacacgtc ctccttcttc tgctcagaga cagtttcctc 
     1561 ggcaccagct cgcaggccag caatgattcc ggttccgggt acaccgtggg cgttggtgat 
     1621 atcggaccac tcggcgattc ggtagacacc gttcttgtgc tggtgcttga cagtgttgcc 
     1681 aatatctgcg aactttctgt cctcgaacag gaagaaaccg tgcttaagag caagttcctt 
     1741 gagggggagc acagtgccgg cgtaggtgaa gtcgtcaatg atgtcgatat gggtcttgat 
     1801 catgcacaca taaggtccga ccttatcggc aagctcaatg agctccttgg tggtggtaac 
     1861 atccagagaa gcacacaggt tggttttctt ggctgccacg agcttgagca ctcgagcggc 
     1921 aaaggcggac ttgtggacgt tagctcgagc ttcgtaggag ggcattttgg tggtgaagag 
     1981 gagactgaaa taaatttagt ctgcagaact ttttatcgga accttatctg gggcagtgaa 
     2041 gtatatgtta tggtaatagt tacgagttag ttgaacttat agatagactg gactatacgg 
     2101 ctatcggtcc aaattagaaa gaacgtcaat ggctctctgg gcgtcgcctt tgccgacaaa 
     2161 aatgtgatca tgatgaaagc cagcaatgac gttgcagctg ataacttcgt ataatgtatg 
     2221 ctatacgaac ggtacctcct cccccgccca cgtgaaatcc attccaattc tgttacaggt 
     2281 cactaatacc atctaagtag ttgattcata gtgactgcat atgttgtgtt ttacagtatt 
     2341 atgtagtctg ttttttatgc aaaatctaat ttaatatatt gatatttata tcattttacg 
     2401 tttctcgttc agctttttta tactaacttg agcgtaggga taacagggta atacggcgtc 
     2461 tcgctgaacg gggagaccga aagtgaaacg tgatttcatg cgtcattttg aacattttgt 
     2521 aaatcttatt taataatgtg tgcggcaatt cacatttaat ttatgaatgt tttcttaaca 
     2581 tcgcggcaac tcaagaaacg gcaggttcgg atcttagcta ctagagaaag aggagaaata 
     2641 ctagatgcgt aaaggcgaag agctgttcac tggtgtcgtc cctattctgg tggaactgga 
     2701 tggtgatgtc aacggtcata agttttccgt gcgtggcgag ggtgaaggtg acgcaactaa 
     2761 tggtaaactg acgctgaagt tcatctgtac tactggtaaa ctgccggttc cttggccgac 
     2821 tctggtaacg acgctgactt atggtgttca gtgctttgct cgttatccgg accatatgaa 
     2881 gcagcatgac ttcttcaagt ccgccatgcc ggaaggctat gtgcaggaac gcacgatttc 
     2941 ctttaaggat gacggcacgt acaaaacgcg tgcggaagtg aaatttgaag gcgataccct 
     3001 ggtaaaccgc attgagctga aaggcattga ctttaaagag gacggcaata tcctgggcca 
     3061 taagctggaa tacaatttta acagccacaa tgtttacatc accgccgata aacaaaaaaa 
     3121 tggcattaaa gcgaatttta aaattcgcca caacgtggag gatggcagcg tgcagctggc 
     3181 tgatcactac cagcaaaaca ctccaatcgg tgatggtcct gttctgctgc cagacaatca 
     3241 ctatctgagc acgcaaagcg ttctgtctaa agatccgaac gagaaacgcg atcatatggt 
     3301 tctgctggag ttcgtaaccg cagcgggcat cacgcatggt atggatgaac tgtacaaatg 
     3361 accaggcatc aaataaaacg aaaggctcag tcgaaagact gggcctttcg ttttatctgt 
     3421 tgtttgtcgg tgaacgctct ctactagagt cacactggct caccttcggg tgggcctttc 
     3481 tgcgtttata ggtctcagag tccaaggaga cggagtacta gcaggtgtaa gaagttggtg 
     3541 aaaacattta cgcctaatta ctgagccagt agtggtgact gatgttagac aatgggagag 
     3601 tatgagctac ggctccccaa gtaaaacatc cacgctcgca ctacccatac actccaacag 
     3661 ctgaatttgg ccaggcacaa ggagaagcac tgagcccgct gtatgtacgc cactcttact 
     3721 atacaatgat gcacacagtc atctttcggg aaccacggtg aatgccggca tgccgtttca 
     3781 aatgccgcga gtggaccaat acaatagaat agtgcgccca gcgcccgcta cagcaagtac 
     3841 aatgttggtg gttgtacagt agcttattca gccgtggatc tcaagtccga agtaggagta 
     3901 tgagtagaat acttttgtcc attcgtcaga gactctccac cactctgtat attatcacgg 
     3961 acataatttg tacggggttc gggccggtac agtacgagta caacccttat actcgtatcg 
     4021 taatacatac acggcttgta atccacggtt tctacttggc tctctctcat ttaaatgcgg 
     4081 ccgctgcggt gttacaacca attaaccaat tctgattatt tgccgactac cttggtgatc 
     4141 tcgcctttca cgtagtggac aaattcttcc aactgatctg cgcgcgaggc caagcgatct 
     4201 tcttcttgtc caagataagc ctgtctagct tcaagtatga cgggctgata ctgggccggc 
     4261 aggcgctcca ttgcccagtc ggcagcgaca tccttcggcg cgattttgcc ggttactgcg 
     4321 ctgtaccaaa tgcgggacaa cgtaagcact acatttcgct catcgccagc ccagtcgggc 
     4381 ggcgagttcc atagcgttaa ggtttcattt agcgcctcaa atagatcctg ttcaggaacc 
     4441 ggatcaaaga gttcctccgc cgctggacct accaaggcaa cgctatgttc tcttgctttt 
     4501 gtcagcaaga tagccagatc aatgtcgatc gtggctggct cgaagatacc cgcaagaatg 
     4561 tcattgcgct gccattctcc aaattgcagt tcgcgcttag ctggataacg ccacggaatg 
     4621 atgtcgtcgt gcacaacaat ggtgacttct acagcgcgga gaatctcgct ctctccaggg 
     4681 gaagccgaag tttccaaaag gtcgttgatc aaagctcgcc gcgttgtttc atcaagcctt 
     4741 acggtcaccg taaccagcaa atcaatatca ctgtgtggct tcaggccgcc atccactgcg 
     4801 gagccgtaca aatgtacggc cagcaacgtc ggttcgagat ggcgctcgat gacgccaact 
     4861 acctctgata gttgagtcga tacttcggcg atcaccgctt ccctcataat gtttaacttt 
     4921 gttttagggc gactgccctg ctgcgtaaca tcgttgctgc tccataacat caaacatcga 
     4981 cccacggcgt aacgcgcttg ctgcttggat gcccgaggca tagactgtac cccaaaaaaa 
     5041 cagtcataac aagccatgaa aaccgccact gcgccgttac caccgctgcg ttcggtcaag 
     5101 gttctggacc agttgcgtga gcgcatacgc tacttgcatt acagcttacg aaccgaacag 
     5161 gcttatgtcc actgggttcg tgccttcatc cgtttccacg gtgtgcgtca cccggcaacc 
     5221 ttgggtagca gcgaagtcga ggcatttctg tcctggctgg tcatgaccaa aatcccttaa 
     5281 cgtgagtttt cgttccactg agcgtcagac cccgtagaaa agatcaaagg atcttcttga 
     5341 gatccttttt ttctgcgcgt aatctgctgc ttgcaaacaa aaaaaccacc gctaccagcg 
     5401 gtggtttgtt tgccggatca agagctacca actctttttc cgaaggtaac tggcttcagc 
     5461 agagcgcaga taccaaatac tgttcttcta gtgtagccgt agttaggcca ccacttcaag 
     5521 aactctgtag caccgcctac atacctcgct ctgctaatcc tgttaccagt ggctgctgcc 
     5581 agtggcgata agtcgtgtct taccgggttg gactcaagac gatagttacc ggataaggcg 
     5641 cagcggtcgg gctgaacggg gggttcgtgc acacagccca gcttggagcg aacgacctac 
     5701 accgaactga gatacctaca gcgtgagcta tgagaaagcg ccacgcttcc cgaagggaga 
     5761 aaggcggaca ggtatccggt aagcggcagg gtcggaacag gagagcgcac gagggagctt 
     5821 ccagggggaa acgcctggta tctttatagt cctgtcgggt ttcgccacct ctgacttgag 
     5881 cgtcgatttt tgtgatgctc gtcagggggg cggagcctat ggaaaaacgc cagcaacgcg 
     5941 gcctttttac ggttcctggc cttttgctgg ccttttgctc acatgttctt tcctgcgtta 
     6001 tcccctgatt ctgtggataa ccgt 
//
